# Supplementary material for: Machine Learning Identification of Cell-Type-Specific Molecular Signatures Distinguishing COVID-19 from Other Lower Respiratory Tract Diseases
Source: Life (Basel). 2026 May 4;16(5):771. doi: 10.3390/life16050771 (PMC13208634; doi:10.3390/life16050771)
Supplement: Supplementary file 1 [file life-16-00771-s001.zip]

Archive with 10 entries (9 files):
- life-4219234-supplementary/
- life-4219234-supplementary/Figure S1.pdf
- life-4219234-supplementary/Figure S2.pdf
- life-4219234-supplementary/File S1.pdf
- life-4219234-supplementary/Table S1.pdf
- life-4219234-supplementary/Table S2.xlsx
- life-4219234-supplementary/Table S3.xlsx
- life-4219234-supplementary/Table S4.xlsx
- life-4219234-supplementary/Table S5.xlsx
- life-4219234-supplementary/Table S6.xlsx
