# Supplementary material for: Machine Learning Identification of Cell-Type-Specific Molecular Signatures Distinguishing COVID-19 from Other Lower Respiratory Tract Diseases
Source: Life (Basel). 2026 May 4;16(5):771. doi: 10.3390/life16050771 (PMC13208634; doi:10.3390/life16050771)
Supplement: Supplementary file 1 [file life-16-00771-s001.zip › life-4219234-supplementary/Table S2.xlsx]

## Sheet: AT1
AdaBoost	CATBoost	ExtraTrees	Lasso	LightGBM	RF_ZL	Ridge	SKB	XGBoost
SFTPB	MT-ATP6	MT-ATP6	NTM	NTM	MT-ATP6	SFTPB	TSIX	ELOVL5
PLCG2	NTM	MT-CO2	MACROD2	MT-ATP8	MT-CO3	MALAT1	MT-ATP6	VEGFA
S100A6	TSIX	MT-CO3	MALAT1	TSIX	TSIX	AP002856.2	MT-ND3	CDH1
HSPA1B	MACROD2	TSIX	TSIX	MALAT1	MT-CYB	NTM	MT-CO3	MT-ATP6
NTM	MT-ND3	MT-CYB	MT-ATP8	TTN	MT-ND1	RPS26	MT-CYB	TSIX
NAMPT	MT-ATP8	MT-ND3	ITLN2	MT-ATP6	MT-ND4	HBA1	S100A4	AC022217.3
UTY	MT-CO3	MT-ND4	S100A4	MACROD2	B2M	NBPF12	FTH1	USP13
AC130456.2	MT-CYB	HOPX	ADIRF	MUC1	MT-CO2	SCGB1A1	MT-CO2	HSPB1
KCNIP1	MT-ND4	MACROD2	MT-ND5	SFTPB	S100A10	GOLGA8A	MT-ND4	JMJD1C
HEG1	SFTPB	B2M	SLC30A8	MT-CYB	MT-ND3	HSPA1B	DSP	TJP1
MALAT1	ABCA1	VEGFA	ADGRG3	MT-CO2	MECOM	KLRD1	MT-ND1	COX6C
CAV1	MT-ND5	ABCA1	HULC	PLCG2	MALAT1	RPS29	DUSP1	NEDD4L
NEAT1	NEDD4L	AC007319.1	AHNAK	MT-CO3	NEDD4L	EYA4	ITLN2	COP1
EDIL3	MALAT1	TMSB10	KCNIP1	UTY	HOPX	PCBP1	ADIRF	AC044810.2
SEC14L4	MECOM	CAV1	EDIL3	MT-ND5	ABCA1	MACROD2	S100A6	NTM-AS1
LINC02615	MT-ND1	MT-ND1	EVL	BCAT1	JUND	B3GALNT1	AGER	MAP1B
MT-ATP6	MT-CO1	EMP2	C4BPA	MT-ND1	CDH1	ADIRF	LDB2	LINC02211
RPS25	MT-CO2	ELOVL5	AC005165.1	ABCA1	MACROD2	SPTSSA	H3F3B	CST3
CEBPD	BCAT1	USP9Y	HSPA6	MT-ND3	CAV1	MT-ND3	ABCA1	AL079338.1
GOLGA8B	FTH1	AC087286.2	NBPF12	MECOM	PTPRG	HBB	VEGFA	MPZL1
ST6GALNAC5	PLCG2	MLLT3	CCDC144A	MT-CO1	KRT19	FTL	LINC02211	TMEM135
TIMP3	USP9Y	JUND	AP002856.2	GPRC5D	CADM1	TMEM9B-AS1	AC096531.2	MAP7
REPS2	AC044810.2	DSP	HMGB1	NEDD4L	FTH1	AC005165.1	TMSB4X	VPS13B
ATP8A1	CADM1	AP002518.2	MUC4	MT-ND4	EVL	TSIX	LINC02615	EDEM1
XIST	KCNQ3	GNAS	SEC14L4	USP9Y	CEBPB	SLC30A8	B2M	RPS21
ERBB2	DSP	TFPI	AC130456.2	SFN	ACTB	TUBA1B	ADGRG3	ZNF280D
DSP	XIST	KRT7	CXCL8	SFTPC	MT-ATP8	SLC39A7	AC044810.2	MECOM
HLA-C	MUC1	RPL27A	CXCL14	S100A6	CLIC5	AATK	EIF1	MT-ND4
ETF1	PTPRG	FTL	AL583808.1	XIST	HSPB1	GNAI2	CAV1	STK32A
RNASE1	UNC13B	HSPB1	GOLGA8B	MBNL1	KRT7	IGHA1	BCL2A1	ADIRF
PRPF6	SFN	S100A6	WDR72	IFI44L	CPM	CXADR	KCNIP1	TPST1
MXD1	B2M	RPS27	AC114971.1	PTPRG	FTL	PATL2	AC005165.1	SMURF2
GPRC5D	LINC02615	RPS28	SLC6A4	TTTY14	AC044810.2	CLU	SLC11A1	PER1
TPT1	LINC02211	S100A10	AL499604.1	NEAT1	USP9Y	OSBP2	LINC02006	KHDRBS3
MUC1	EYA4	PTPRG	BCL2A1	B2M	LIMCH1	PTGR1	AC007319.1	AC243964.3
KLF6	EVL	GPR39	SPTSSA	NAPSA	CRIP2	HNRNPAB	TFPI	ZNF90
KCNQ3	AHNAK	AL583808.1	MS4A15	LMO3	VEGFA	EIF4A1	MYL12A	ITLN2
AL008633.1	AC112770.1	IGHA1	PLCG2	FTL	H3F3B	EDIL3	LINC01811	NDUFB11
C19orf53	MALRD1	UNC13B	CLU	FTH1	EMP2	TTLL12	PTPRG	NRGN
PTPRG	VEGFA	BMPR1B	SLC11A1	TIMP3	PPIA	S100A4	PECAM1	MT-ND5
SLC34A2	UTY	MYL6	DMD	HMGB1	DSTN	MIR222HG	AC112770.1	NCOA4
FUT8-AS1	TTTY14	GSTP1	ST6GALNAC5	EVL	TGFBR2	PLCG2	S100A10	IFITM2
LINC02290	LMO3	CD55	G0S2	AC112770.1	C3orf52	CXCL8	C3orf79	NR1H2
AL359232.1	MLLT3	ZNF431	SOX14	MGST1	LINC02615	NBEAL2	CLIC5	DENND6A
AL391261.4	KTN1	PFN1	RPS20	EYA4	TMBIM6	GOLGA8B	JUND	FOSB
AL391261.2	ELOVL5	LINC02211	MT-ND6	TRAM1	PARD3B	ATP5MF	ANKRD29	ANKUB1
MIR1302-2HG	SLC30A8	MAP3K5	AC097110.1	LUC7L3	MLLT3	TCEAL3	EYA4	HSD17B6
FUT8	UBA6-AS1	RPL28	AC113383.1	LINC02615	MT-ND2	DGKE	TAGLN2	PRPF40A
AL355076.2	TIMP3	IFITM2	MAP3K5	AHNAK	PFN1	MT-CO3	CXCL8	SERPINE1
LINC02324	STK32A	LINC02615	FOLR1	TMSB4X	TPT1	AC119674.1	RPS28	CLU
AL139022.1	HMGB1	AC096531.2	MRPL51	ST6GALNAC5	MYL6	PHKG2	CST3	DSP
CCDC196	ADIRF	ROR1	HCFC1R1	LINC02211	GNAS	ZHX1	SERPINE1	KCNIP1
MAX	KCNIP1	TIMP3	SORBS1	HSPA1B	TFPI	ZNF430	CEBPB	HSPA1A
AL139022.2	HMGN3	TMSB4X	AC090001.1	AP003025.2	TMSB10	RNH1	HOPX	MARK3
FNTB	C4BPA	CADM1	CAVIN1	WSB1	DSP	CNOT7	ST6GALNAC5	S100A6
RAB15	AGER	RPS19	UPK3B	HOPX	FKBP1A	KLF6	CACNA1C	COX7C
GPX2	HULC	RPS18	MBNL1-AS1	AC022217.3	SFTPB	AP1G2	COLEC12	AC124319.1
CHURC1	DPP4	AL079338.1	PER3	TXNIP	ROR1	F11R	LAMA2	UBE2J1
SPTB	TMSB4X	TPT1	PLIN5	SLC30A8	H3F3A	MALRD1	UACA	MALRD1
PLEKHG3	TFPI	LDB2	KCNA4	MTRNR2L12	HLA-DRA	AL645465.1	USP9Y	MT-ATP8
AL157997.1	TSPAN13	SERF2	DUSP1	KTN1	RPS2	GJA1	ACTB	SUCLG2
PIGH	LUC7L3	AP003025.2	AL031600.2	MT-ND2	ANXA2	ACO1	TSPAN13	ESAM
GPHN	LINC00486	RPS29	RPS26	CCDC144A	LINC02211	TRIM69	LSAMP	MT-ND6
RDH12	FTL	ANKUB1	RASSF7	IGHA1	GPRC5D	GCLC	AC090001.1	MT-CO1
DCAF5	KRT7	AP003025.1	HSPA1B	HLA-B	EDEM1	LRRIQ1	IFITM2	UBA6-AS1
ACTN1-AS1	DUSP1	FTH1	AREG	UBA6-AS1	AGER	TINAGL1	KRT7	BMPR1B
ACTN1	TSC22D3	LARP4B	PABPC4	NLGN1	ANKUB1	ABHD10	TPT1	ATP6V0C
ZFP36L1	TEAD1	RPL15	C2orf91	GSTA4	AC002066.1	SMARCA1	OTULINL	UBE2K
AL132986.1	HSPA1B	EYA4	AC010999.1	EFNA5	TAGLN2	CPQ	POSTN	ASAP3
AL133313.1	HOPX	HMGN3	AP003498.2	CADM1	KRT18	RPS21	EMP2	LINC02615
AL121820.1	LAMA3	ABLIM1	AC011029.1	TFPI	EXOC5	GADD45B	PCBP1	LDHA
AL121820.2	ST6GALNAC5	TAGLN2	DACT1	KCNQ3	USP13	STIL	VWF	DKK3
AL121820.3	PRRC2C	ATP5F1E	GOLGA8A	ATP6V0E2	PTMA	ADHFE1	MYL6	ADGRG3
AL133370.1	LIMCH1	NPC2	AP006216.1	LAMA2	UTY	RPS20	RPL10	PLCG2
RAD51B	RPS26	AC090001.1	MKNK2	ABCC3	STK33	EVL	KLF6	SUSD2
ZFYVE26	RETREG1	C3orf79	TSPAN7	TSC22D3	DLC1	PTGFRN	LAMA3	LARP4B
RDH11	CAMK1D	SNX1	MTUS1	SLC34A2	MT-ND5	B2M	ATP5F1E	ABCA1
AL049835.1	IGHA1	XIST	DNAJA4	NAMPT	RPS27	GNG5	AL121584.1	SPAG9
VTI1B	S100A4	JADE1	ALOX5AP	ACTB	UNC13B	SQOR	CFTR	RNASE1
AL049779.4	FHIT	IFITM3	PDE4D	SFTPA2	NTM	MKNK2	ITGA1	ST3GAL5
ARG2	RNASE1	ZFP36	ERBB3	RNASE1	RPL28	SRI	EVL	EYA4
PPP1R36	RPS29	LMO3	SMPDL3B	LAMA3	COLEC12	AZI2	AL079338.1	RPS14
PLEKHH1	MAP3K5	TSPAN13	LINC01616	UNC13B	MT-CO1	C5orf17	PTPRB	KRT7
TMEM229B	AC022217.3	PPIA	JADE2	SLC22A31	RPL8	PPL	COX7C	USP47
PLEK2	SH3RF2	NTM	ZBTB7A	AL079338.1	LDB2	IKZF3	SLC30A8	LINC01184
EIF2S1	CPM	NAV2	LDB2	AC044810.2	TEAD1	HNRNPL	MALRD1	POLR3C
ATP6V1D	TMEM135	RPL34	WASF3	AC006299.1	GPR39	RUBCN	RPS27	SESTD1
AL135978.2	HSPA1A	ALDH3A2	TFPI	LHFPL6	C11orf80	ANKRD52	BMPR1B	AC112770.1
MPP5	DST	MT-ATP8	INHBA	IGKC	PLCG2	ANKRD1	MYL9	AC092445.1
FAM71D	NAMPT	UACA	AC002460.2	BMPER	ELOVL5	DKC1	ITM2B	RPL4
AL049869.2	SFTPC	SERPINE1	AC007319.1	ADIRF	LMO3	RHOU	EEF1A1	SAMD9L
AL161756.1	TRAPPC8	AC044810.2	DZIP1L	RPS26	EYA4	EIF1AY	AC002066.1	BCL2A1
HSPA2	COX7C	RPS13	C3orf79	PRRC2C	RPS19	PRMT1	MACROD2	PPWD1
C14orf39	AL591368.1	CEACAM6	AL049651.1	AGER	SLC30A8	HBD	CALCRL	EMP2
AL157911.1	AP002856.2	SDC1	ALDH3A1	RPLP0	TIMP3	SLC27A4	DCC	SLC4A4
PCNX4	GPRC5D	PARVA	AC022217.3	RPL21	PPP4R1	LINC00486	CLDN18	IP6K2
DHRS7	NCKAP5	CD63	PDGFA	PNN	DUSP1	TIMM13	JADE1	USP9Y
AL157756.1	CEP70	CTNNBIP1	PRR29	MYO16	TIA1	AC092902.4	HSPB1	RAF1
PPM1A	MTRNR2L12	RPS26	ZFAND2A	LINC00486	OAZ1	ATP5MC3	SERF2	MT-CO3
LINC02322	ALDH3A2	RPLP2	KNOP1	DSP	SLC11A1	COA5	ACTG1	TFPI
SIX6	COX6C	EVL	ARHGEF28	AL583808.1	RPS18	ZNF484	H3F3A	MT-ND3
AL133299.1	TMSB10	RPL35	FXYD3	AL157944.1	S100A6	MYO19	RPL15	RPL30
AL049874.3	UQCRQ	TTTY14	HIST1H4C	AKAP13	FLNB	KRT8	IFITM3	KCNQ1OT1
SALRNA1	WSB1	TSC22D3	ALG1L	RETREG1	CD55	LINC01170	MSLN	RPS26
SIX1	AC090001.1	LINC02006	ERRFI1	MLLT3	ACTG1	CHCHD10	SUSD2	VTI1A
SIX4	LITAF	USP13	TRIL	MEGF9	RPLP1	GPRIN2	RPL19	KRT8
MNAT1	RBM25	CACNA1C	AC004825.2	LITAF	SERF2	DNAJA4	HMGN3	NTM
TRMT5	DMD	MYL12B	NR4A1	KCNIP1	LINC01811	C4BPA	ID3	UGGT2
LRRC9	NEAT1	GLCCI1	ASRGL1	IMMP2L	UACA	S100A13	HLA-DRA	OTUD1
RTN1	TINAGL1	EZR	HIST1H1C	HSPB1	IFITM3	RPL7A	GSTP1	AC023590.1
PRKCH	ATP13A4	AGER	BACE2	CAVIN1	TMC4	WDR75	TMSB10	AC007405.3
TIMM9	CCDC144A	NEDD4L	MAGI2-AS1	SORBS1	SPATS2L	C21orf62-AS1	UBL3	GANC
PSMA3-AS1	MBNL1	RPS12	DKK3	S100A4	RASEF	AC005237.1	CYP4B1	RASSF8
AL132989.2	ABHD17C	MT-ND2	AL008635.1	RPS29	RPL41	KIFAP3	RRAS	MIR100HG
ARID4A	FOSB	GNB1	HSD17B6	MALRD1	TDRP	BCAP31	RPL35A	AGER
AL139021.2	NUTM2B-AS1	ARL5B	DCBLD2	LDB2	RPS16	NUFIP2	FOLR1	MCOLN3
TOMM20L	NPC2	S100A4	CAMK2A	KRT8	NDNF	TNRC18	UBL5	RFFL
AL139021.1	IFITM2	SLMAP	AATK	FOSB	COL8A1	PLIN5	IGHA1	SFTA3
KIAA0586	CHP1	PDGFRA	INTS1	DPP4	RPS4X	POSTN	PARVA	DNAJC21
CCDC175	CD63	LIMCH1	C11orf54	COLEC12	RPL18A	DBNL	MS4A15	TAOK3
DACT1	TMEM108	RAB10	F11R	CAV1	NR3C1	RPL27	FTL	LAMC2
LINC01500	SPTSSA	TEAD1	RNASE1	AL591368.1	AC096531.2	GNG12	RPL30	TPD52L2
DAAM1	CYBRD1	CEBPB	EHD2	TXNRD1	AC112770.1	BAG1	DNAJB1	VAMP2
GPR135	HSD17B4	OAZ1	AC018442.2	TMEM135	RPL15	CSGALNACT1	MLLT3	SLC30A8
L3HYPDH	KLHDC10	ANKRD29	PTPRF	RPS11	BMPR1B	AC011029.1	DCLK1	S100A4
JKAMP	C3orf52	C4BPA	ATOH8	OSMR	FOSB	FABP5	GNAS	AKAP7
SLC38A6	CD151	HLA-B	PRPF6	MAST4	SDC1	PCSK7	ANOS1	FMNL2
TMEM30B	BMPER	MUC4	MT1A	IGLC2	FAM107B	SNAPC3	CRIP2	C12orf49
AL049869.3	S100A10	QKI	MIR646HG	HLA-DRA	TMEM30A	PXMP4	AC087286.2	DUOXA1
AL359317.2	C11orf80	MALAT1	RBP1	FSTL3	RPS28	CFAP70	RPL41	KDM2A
WDR89	SOX6	ANXA2	B3GALNT1	DDX5	C4BPA	FAM106A	CPM	SFTA2
AL136038.2	MT-ND2	PRRC2C	ARHGEF5	CUX1	LARP4B	GMPPB	AL583808.1	LEPROT
AL136038.5	NLGN1	LUC7L3	PRPF38B	CPM	APLP2	ARFIP1	FAU	AL359378.1
SGPP1	SKP1	RPL39	PRKAG2	CFH	RAB10	PCNT	MYL12B	TTTY14
SYNE2	GOLGA4	CPM	TSPAN13	AP003025.1	EGFR	MAP3K7CL	RPL34	LINC01090
ESR2	IGKC	NBEA	AL591895.1	ZBTB20	TMEM135	CD226	SPTSSA	MACROD2
AL161756.3	MEGF9	SLC30A8	LINC01876	VAPA	UBL3	AF165147.1	OAZ1	MS4A15
PPP2R5E	NBPF12	RPS24	TMC4	TMEM44-AS1	ZFP36L1	GRK4	ROS1	SNHG9
MTHFD1	UQCRB	RAB27B	CXADR	RBM25	CFL1	SLC6A4	PDGFRA	ID3
AL122035.1	HLA-DRA	ARHGEF26	IGF2BP2	LRMDA	RPS12	AC015923.1	REPS2	B2M
AL122035.2	PRDX6	CNN3	MYO10	LPCAT1	MCU	SNHG16	LGALS3BP	CDK8
ZBTB25	MYO10	ANKS1B	B3GNT8	LINC01917	RPL29	LINC01934	SFTA2	RPL35A
AKAP5	VAPA	TXNIP	PTPRG	ELOVL5	SPAG9	HOMER1	CADM1	RASEF
ZBTB1	MAP7	PDZD2	MT-CO1	CAMK1D	RPS24	SNRPD2	SLC1A3	FTH1
AL136038.3	LGALS3	CCNY	Z69733.1	ATP2B4	OSBPL10	AL035078.1	PPIA	RPL8
GPHB5	TXNIP	RPL18A	AC068790.6	AP002856.2	KCNIP1	AC092118.1	RPS26	RPL31
AL359220.1	ATP11A	KRT18	CNNM3-DT	ANKUB1	MUC1	WASHC5	ATP6V0C	TRIM5
SNAPC1	OSBPL10	VAPA	ADI1	AC090001.1	PON2	TRIM27	MSR1	MYO16
AL355916.2	UBL5	CHP1	CARHSP1	AC083837.1	DDAH1	C8orf37-AS1	USP13	MDM4
LINC01303	CEMIP2	RPS23	LINC01504	AC023469.1	NTM-AS1	TCEAL9	UTY	CFAP221
AL355916.1	LINC01725	EEF2	PLSCR4	ZFY	RPL27	FOXJ2	RNASE1	ACTB
HIF1A-AS1	MGST1	ARF1	AP003498.1	ZCCHC14	PCBP1	CEBPD	LAMB1	UQCRQ
HIF1A	RUFY3	ASAP1	PPL	UACA	OLA1	CAMK2A	CD151	SNX22
HIF1A-AS3	S100A6	TM9SF2	AIF1	SESTD1	RPS11	SDHC	COL12A1	AL132857.1
SYT16	DEK	RPL8	MAVS	SERPINE1	MBNL1	RGS2	KCNMA1	RAD9A
AL049871.1	TOMM7	RPL30	ATP5F1D	RPS3A	HLA-B	HULC	STK32A	HS3ST5
AL390816.1	USP13	RPS16	RABAC1	PRDX1	ARGLU1	KNDC1	RPLP2	RPL26
AL390816.2	ATP2B4	EIF1	HINT2	NFIA	RPS8	IGHG1	ATOH8	MATN3
LINC00644	COX7A2	APLP2	P3H2	LINC02257	TSPAN13	C2orf91	RPS29	CSDE1
KCNH5	NR3C2	ROS1	AC011444.2	LINC01320	RACK1	CXCL14	LEPROT	IGHA1
AL137191.1	RPL12	ALCAM	SPINK5	HSPA1A	PARVA	MMP14	CEACAM6	NFX1
RHOJ	AC083837.1	RPS11	KAT14	HEG1	LAMA3	DNAJB6	ELMO1	SMARCA1
AL391262.1	NUTM2A-AS1	SLC11A1	C1QL4	DLC1	RPL18	LPAR6	RPL39	AREG
PLEKHD1	MAST4	RPL11	CHD4	COL8A1	KLF6	RPS10-NUDT3	ANXA2	UHMK1
EXD2	LDB2	CST3	CLEC12A	CLU	GLCCI1	HSD17B6	MAP2	ZNF860
AL359317.1	LINC01876	ATP1B1	NPPC	CFL1	CD151	MFAP1	DPY19L1	SRP9
ISCA2	ZFP36	RPL27	MBOAT2	BAZ1B	MTRNR2L12	GPR137	FCGR3B	SPOPL
LTBP2	ASCC3	RPL35A	CCDC59	YEATS2	RPL39	AAGAB	TMBIM6	RANBP9
AC013451.1	SLC41A2	ANXA5	RARRES2	SNX25	AP003025.1	ASRGL1	ANXA3	PNPLA8
AC013451.2	TECR	MTRNR2L12	NECAB1	RPL12	IFITM2	ERO1A	TM4SF1	ZNF573
AREL1	ABCA3	RPL29	PEBP1	RPH3AL	SELENOW	HMGN3	LHFPL6	IGLC2
FCF1	CAVIN1	SCN1A-AS1	FN1	RAB10	CCDC144A	AC137932.3	RASEF	NDUFS4
YLPM1	CTNNB1	KCNQ3	GABPB1-AS1	PFN1	RPL10	INTS1	TIMP3	ATP13A4
PROX2	IMMP2L	SCGB1A1	AL079338.1	PDE4D	MGLL	POLR3A	CDH1	PBRM1
DLST	PALM2-AKAP2	SCNN1A	EML5	NEBL	ANKRD29	FAM210B	RPS18	RREB1
RPS6KL1	UACA	ACOXL	AP002761.4	NCKAP5	GSTP1	SULT1A1	TMTC1	SFTPC
PGF	ALCAM	RPS15	FOSB	MX1	RPL37	C1QA	RP1	UBE2R2
EIF2B2	PDE4D	SMURF1	MRFAP1L1	MAP1B	TMEM63B	MIR663AHG	BTNL9	STARD4
AL049780.1	ITLN2	ACTG1	ANTXR1	LRRK2	C19orf33	RHBDD1	TGFBR2	CENPJ
MLH3	RPS12	TES	PEBP4	LINC01811	ARHGAP44	WDR83OS	DLG2	NEO1
ACYP1	RPLP2	MT2A	EVI2B	LIMCH1	IQCJ-SCHIP1	DYNC1LI1	ALDH3A2	MALAT1
NPC2	LARP4B	HSPA1A	IL34	LARP4B	TMSB4X	PTGR2	RPL37	GOLGA1
AC005479.1	MIR4300HG	FARP1	AP003307.1	IFI6	VAPA	NFRKB	RPL27A	CD24
AC005479.2	CLU	EEF1D	ATP6V1G2	GPRC5D-AS1	WSB1	CETN3	LMTK2	TSC22D3
ENTPD5	HSPB1	IDS	NXT1	EHD2	AL583808.1	PRUNE2	ZFP36	CADM1
AC005520.5	CRIP2	PCBP1	FOS	DUSP1	VKORC1L1	WASF3	NPC2	ARRDC3
ZNF410	BRD4	PAPSS1	LINC00632	DOCK4	AHNAK	CRIP2	CD47	AC019117.2
AC005480.1	HIST1H1C	SHANK2	SURF6	DCAF5	CUX1	MUC1	RPS16	KCNQ3
AC005520.3	CD38	INHBA	ZNF106	CEP70	RPL5	GPR137B	CALM2	RPL39
FAM161B	VTI1A	TUBA1B	MICA	CDH1	ITGA3	SPG21	CDH13	LMTK2
COQ6	DPY19L1	IFI27	LINC01811	C4BPA	SFTPC	FECH	PPP4R4	SEM1
BBOF1	RAB10	CACHD1	LAMA2	APBB2	HMGN3	NUDCD1	BTG2	ST6GALNAC5
SYNDIG1L	MS4A15	RPL19	AZGP1	AC020779.2	YWHAB	ARPC5L	LGALS3	MT-CO2
ALDH6A1	NDNF	CCDC6	ZMIZ1	ZBTB16	ARHGAP42	RASGRP1	CYBRD1	LARGE1
LIN52	LUC7L	H3F3A	TMEM78	TEAD1	EIF4A2	PMP22	CDH11	S100A10
VSX2	PABPN1	RPL37A	CCDC112	STOM	ATP5F1E	PARP16	TTLL7	MT-ND1
ABCD4	RPS21	RPL3	ATP2C2	SLC8A1	RPL19	USP38	HSPA1B	SLC41A2
AC005519.1	PTPRF	TACC2	FPGS	SLC39A8	RPL27A	SARM1	PLIN5	GSTP1
VRTN	SLC10A7	RP1	VNN2	SLC35F1	DNAJB1	PRKCSH	SH3RF3	TRIM56
ZC2HC1C	GMDS-DT	UBA6-AS1	TAFA5	SLC11A1	IGKC	RFTN1	CDC42	SH3BGRL
NEK9	RPL31	CALM2	UNG	SFTA1P	XIST	LINC02615	RPS11	RAB18
AL049780.2	MAVS	HLA-DRB1	HIP1	RPL10	MAGI1	ZMIZ2	CSF3R	LMO3
AF111169.3	MFSD14A	RPLP1	HES5	RAD51B	MMP28	TRMT1L	ELOVL5	RPS13
AC016526.2	ARGLU1	LAPTM4A	S100A12	MYOF	RFFL	ENPP4	ABLIM1	C3
AC016526.1	BCKDHB	EGFR	CRIM1	LSAMP	MYL12A	AL583808.1	INHBA	PI4K2B
ESRRB	RPL10	IGLC2	SUMF2	LMO7	ATP6V0C	EEF1G	FAM107B	CCDC85A
AC008050.1	COL12A1	TPM3	SLC6A14	KLF6	EIF1	CLEC4A	FAM167A	MT-CYB
AC007376.2	RPS15A	KCNIP1	MPP5	ITPR2	TSC22D3	TUBGCP5	TRAM1	RLF
VASH1	PARD3	SFTPC	AL133477.3	IFITM2	CTNNBIP1	EXD3	PCYOX1	ATF7IP2
AF111169.1	MRPL14	TXNDC11	TMEM190	HIST1H1C	CTNNB1	PIK3CA	CD63	KLF7
AC016526.4	PLS3	COX7C	KTN1	EPB41L4A	FOXP1	AC114971.1	AP002518.2	EGFR
VASH1-AS1	GAB1	RFFL	PET100	EMP2	RPL13	MRS2	DYNLL1	PLD5
ANGEL1	P3H2	SESN1	CHMP6	CYBRD1	S100A4	HDAC7	ANKUB1	S100A11
AF111169.4	JUND	RACK1	LINC01482	COX4I1	AP003025.2	SUPT16H	LINC01705	RPS6
LRRC74A	ASAP3	COL12A1	HEG1	ALCAM	MYO16	NPHP3	TMA7	RPL28
AF111169.2	SLAIN2	TRAM1	LINC02776	AC096570.2	UTRN	HBA2	YWHAZ	CTSH
AC007686.4	RPL37	RPL13	KLHDC9	AC019117.2	HMGB1	SLC25A48	HEG1	C11orf80
GPATCH2L	CPSF6	DUSP1	PTTG1	TSPAN13	CPEB4	TNFSF13B	TUBA1B	SHC3
TGFB3-AS1	ADK	RPS4X	ZNF44	TOX	ATF7IP2	TMEM161B	DPYD-AS1	BMI1
TMED10	RPS20	HLA-DRA	GPRIN2	STAT1	FAM177A1	C2orf68	RPL26	TAF1D
JDP2	EIF1	OCLN	CDC42EP3	SRFBP1	IGHA1	EMC1	RPS19	TMSB4X
AL691403.2	SLC38A9	RBM25	LINC00467	SPIDR	ALDH3A2	OTULINL	AP003025.2	ARF1
AL691403.1	GNAQ	KLF6	SULT1C2	SOX6	CLDN18	CC2D1A	APLP2	NUB1
AF111167.1	PSMA7	EEF1A1	HIRIP3	SLCO3A1	NCKAP5	MS4A15	RNASEK	RPL18
FOS	NEBL	MAP2	PFKFB3	RPS28	RPS3	ZNF136	PERP	HOPX
LINC01220	ANKRD1	CFL1	MRPL23	RASAL2	ZFPM2	INTS2	ID4	RAPH1
AF111167.2	PTPRA	YWHAZ	ACTG1	MYO6	LRRC1	LRIG2	GNG5	RPS3
BATF	CLIC5	USP6NL	CREG2	MYO10	MYL9	CRNDE	UBB	SHROOM4
TGFB3	CAMK2G	KRT19	LINC02006	MARK3	ZBTB16	CCDC141	BCAT1	NKTR
AC007182.1	ADGRV1	RNF145	AC112220.2	MAP7	CACNA1C	SYT7	SOD1	TSPAN13
FLVCR2	ATOH8	MYL9	LINC00303	LINC02474	APBB2	PAX8	TMEM135	RPL10
TTLL5	AP003025.2	RPL10	SNX29	LINC01876	RPS26	TIMP3	DRAIC	PPP6R3
ERG28	SFTPD	ASCC3	HBEGF	LINC00632	PABPN1	C8orf76	RPL24	UBA52
AF107885.2	HSPD1	MAL2	KANK4	KRT19	MYO1B	SLC36A4	SLC22A15	SERP1
IFT43	AC079467.1	CLDN4	AC021723.2	IFI44	MSLN	MAP3K4	FXYD3	LAMA3
PTGR2	MLLT10	COL4A2	AL663074.1	ICAM1	GTF2I	TRAF3	ADAMTS12	VPS37A
LINC02274	SLC25A53	MARK3	AC009407.1	HULC	PECAM1	SYTL1	ADI1	AL583808.1
AC005520.2	LINC01504	MSR1	DGKE	GFPT2	RCOR1	MRPL41	NRG3	AKAP11
MAP3K9	AL079338.1	MYL12A	TRAV16	GADD45B	RPS13	ZNF638	RPLP1	SHOC1
ADAM21	NCOA1	KCNMA1	LTBP2	BCL9L	RPS15A	ZNF844	SPRYD7	KLHL24
ADAM20	TOP1	TMEM135	PLS3	ATP13A4	CXADR	G0S2	AP003086.1	SFTPD
MED6	BAZ1B	ZFP36L1	FOXD4	ANKRD1	TANC1	NDUFS8	RPS15	UBE2G1
AL357153.1	ADGRD1	ANXA3	SLC25A48	AC114971.1	ANOS1	SCGB2B2	SCN1A	APPL2
TTC9	FBXW4	ARPC1B	METAP2	AC087286.2	TTTY14	IQCG	MUC4	MUC1
LINC01269	WWP1	RPS2	ROS1	AC002460.2	TUBA1B	AL512603.2	HSPA1A	TANC2
AC004816.1	SNRPB	UBA52	KLF6	ZFPM2	PDE4D	SEC14L4	SLC16A10	LSAMP
SYNJ2BP	NR3C1	MAGI1	PLEK	ZDHHC17	DLG2	AZGP1	LRRC1	BMPER
AC004816.2	TOM1L1	KLHDC10	CFL2	VPS37B	RPL35A	PBXIP1	NTM	DECR1
AC004825.2	SYNE2	AHNAK	FCGR3B	VEGFA	MUC4	SYNJ2BP	CACHD1	HMGB1
PCNX1	GNAS	H3F3B	SLC1A3	TRMT11	LRBA	ITLN2	PLD5	AGFG1
AC004825.3	EPB41L4A	IGKC	B3GNT6	TMEM108	HSPA1A	KLRG2	ANXA5	RAB7A
AC004817.3	APLP2	LSAMP	ADHFE1	TGM2	SLC6A14	TUBB	RPL29	WWC3
AC004817.5	SLC40A1	ACTB	KIFAP3	SYNE1	RPS29	RSBN1L	LAPTM4A	ACTR2
AL357153.2	AGPS	COLEC12	AC006369.1	SRSF4	COX7C	PIGG	CD55	MGST1
COX16	MAPK1	LENG8	PRKG2	SFTA3	CALCRL	AC010967.1	CAVIN2	SERPINH1
AC004817.1	SLC34A2	AL132857.1	MRPS34	RPS19	RPL11	FAT4	AP003025.1	STK17B
AL133445.3	GOLGB1	ITGA1	RUFY3	RNF213	UBE2D3	BCL7C	TXNDC11	RPL13A
GALNT16	AUTS2	NDUFA4	CDK19	RMRP	SLMAP	SERP1	SBDS	HLA-A
ERH	RPL39	RPL36	LINC00656	RIPOR2	CD74	GAS2L1	AP002856.2	SORT1
SLC39A9	AL359878.1	DPY19L1	MAPT	REPS2	NEAT1	UPK3B	S100A11	PREX2
AL157996.2	PSMD14	CTSE	MLPH	RALGAPB	EEF1D	LCP1	CXADR	MRPS15
PSMA3	NCOR2	ANKRD1	CDK11A	PTPRF	RAB11FIP1	DUBR	TMEM108	SLC25A6
CCDC177	DCBLD2	MYEF2	RBM25	PIK3CD-AS2	EEF1A1	SMYD3	ROR1	TGFBR2
SUSD6	ARFIP1	MBNL1	AL357033.3	PGC	EZR	SURF6	RPL28	MIR4435-2HG
AL356804.1	SORBS1	PLS3	TRAV23DV6	PARD3	COG5	TMCO4	GPX4	DCTN5
AL133445.2	GSN	PRKAR1A	MIR1302-2HG	NPLOC4	MRTFA	TOMM7	RPS10	ADRB2
SRSF5	TRIM24	FAU	FAM138A	MICU1	POLR2L	ARPC1B	PFN1	GUK1
SLC10A1	LRRC1	C11orf80	OR4F5	MCU	UBA52	KIAA1191	AC024257.1	PCGF5
SMOC1	PLIN5	CUX1	AL627309.1	MAP3K5	FOXJ3	CDC42EP3	LRRK2	SFN
SLC8A3	RASEF	CYBRD1	AL627309.3	LMTK2	MT2A	PEBP1	GPR39	FAM153CP
AL160191.1	TTC17	RNASE1	AL627309.2	LINC02006	SFN	MIR100HG	BST2	CUL3
AC004817.2	SORCS2	NTM-AS1	AL627309.5	LEPROT	CST3	CARHSP1	RAB11FIP1	VPS29
AC004817.4	GRN	COX7A2	AL627309.4	HMCN1	CHSY3	PON3	ARHGAP42	MAPK9
ELMSAN1	ROR1	AC002066.1	AP006222.2	GPR39	NEBL	TPD52L2	MEIS2	TMEM63A
ACOT1	STK33	AL133453.1	AL732372.1	GPM6A	S100A11	ZFP36L1	DSTN	AP003025.2
AC005280.2	GOLGA8B	LMTK2	OR4F29	GNAS	RPS3A	SPOCK2	PRDX1	NXT1
AC005280.1	CD99L2	PLCG2	AC114498.1	GCLC	RNASE1	CCDC144A	ARHGAP6	MACF1
HEATR4	ANOS1	TSPAN3	OR4F16	ETF1	CHCHD3	KHDRBS2	RPS12	RBPMS
RIOX1	PNISR	RALGPS1	AL669831.2	DNAJB1	NCOA1	WDR61	PLCG2	HBB
AC005225.1	SMARCA1	MRTFA	LINC01409	DIAPH1	GOLGA8B	GPC3	EPCAM	SCN1A
AC005225.3	DIRC3	ELMO1	FAM87B	DCP1A	OTULINL	MTUS1	MIR4300HG	AL035587.3
AC005225.2	C3	AREG	LINC01128	DAPK1	CCNY	SNHG9	SDC1	AP002856.2
AC004846.2	ZBTB16	SUCLG2	LINC00115	COL12A1	ITGB6	MED13L	UQCRB	ACSL5
ACOT2	EIF4G3	RPL5	FAM41C	CLIP1	SLC41A2	AC008760.2	MAL2	HLA-DRA
ACOT4	ADAMTS9-AS2	SPP1	AL645608.6	CLDN18	PTPRB	S100A11	RASSF8	AL732509.1
ACOT6	BPTF	GPX4	AL645608.2	CD81	ALCAM	BUD13	CCDC85A	IGF2R
DNAL1	RAD23A	AC112770.1	AL645608.4	CD55	KHDRBS2	WDYHV1	TACSTD2	PFN1
AC006146.1	NKTR	LITAF	LINC02593	CAST	MB21D2	RAB8A	COX6A1	MAP4
PNMA1	SFTA1P	GALNT5	SAMD11	CALD1	CELF2	TSPAN9	AC079793.1	TIMP3
NUMB	ADAM10	EXOC5	NOC2L	ATP11A	ITPRID2	AHSP	CALD1	AGFG2
AC004846.1	LHFPL6	ATP6V1G1	KLHL17	ARGLU1	RPS15	TACSTD2	CTSE	ZDHHC3
AC005476.2	GPR39	SFTPD	PLEKHN1	AFF1	STX7	AC090844.2	EZR	RAB10
AC004828.1	ZBTB4	FKBP1A	PERM1	ACTN4	PABPC4	PEX2	TBXAS1	EGLN2
SIPA1L1	RPS27A	AL590652.1	AL645608.7	ACSS3	ATP11A	BCOR	GJA1	MICU1
AC004974.1	HLA-B	MYOF	HES4	ACSS1	NUTM2B-AS1	GPLD1	KYNU	LAMA2
AC004900.1	AC007319.1	MT-ND5	ISG15	AC079467.1	RPL34	RILPL2	ANO2	POSTN
AC005993.1	OTULINL	RPL9	AL645608.1	AC002066.1	CFTR	TSHZ1	RPL9	TMC5
RGS6	FBXL5	RAB11FIP1	AGRN	XRRA1	FNBP1L	AC034195.1	ITGB6	DNAJC15
AC004828.2	OLA1	FOXJ3	AL645608.5	VPS13B	AP003086.1	PSMB1	UBA6-AS1	TMC4
DPF3	FRG1	SPIRE1	AL645608.8	TPT1	RAC1	AC018682.1	PLA2G4E	FOXP4
PAPLN	DRAM2	EFNA1	RNF223	TOP1	LINC02006	CPNE3	FKBP1A	RAD23B
AL392024.1	CASK	ADSS	C1orf159	TMSB10	RPL6	AC005670.3	SGIP1	CREB1
DCAF4	CREB3L2	SOX6	AL390719.3	TMC4	ST3GAL5	SLC14A1	GDF15	DPP10
ZFYVE1	TCF25	TMEM108	LINC01342	THOC2	MYO5B	MORF4L1	KRT8	PHACTR4
AL442663.3	RHOU	GCNT2	AL390719.2	TCF4	ROS1	PSMA5	AC063944.1	LRATD2
RBM25	ANKUB1	RALGAPB	TTLL10-AS1	TANC2	NRG3	C11orf54	AKAP11	DIAPH3
PSEN1	RPS27	GSN	TTLL10	STAT3	NCKAP1	NCL	AC099499.1	RBM25
AL132989.1	COX17	SLC1A3	TNFRSF18	ST3GAL5	SERPINE1	NALCN	LARP4B	ANKRD29
AP5M1	IGLC2	EI24	TNFRSF4	SPAG9	RPL37A	PPP1R7	LY6E	AC015914.1
ACTR10	PHACTR1	AC023590.1	SDF4	SLPI	ST6GAL1	C11orf80	ZFP36L1	HHAT
TTC6	IGHG1	CKB	B3GALT6	SLC26A3	RPL30	MT-CO2	HLA-DRB1	SELENON
AL079304.1	YWHAQ	NACA	C1QTNF12	SERF2	MRTFB	PI4K2B	AIF1	GMCL1
SLC25A21-AS1	PCM1	BST2	AL162741.1	S100A11	GPX4	RAB5A	RPS2	ASCC3
MIPOL1	ID3	RPS5	UBE2J2	S100A10	RPL14	COPS7B	TOMM7	RPL27
AL121790.2	PAX8-AS1	CLIC5	LINC01786	RPS8	CTNND2	DR1	LINC00632	CCSER1
AL121790.1	SNX5	ATP6V0C	SCNN1D	RPS21	ADIRF	AC098829.1	TTTY14	EDIL3
FOXA1	CACNB4	TCF4	ACAP3	RPS20	KLRD1	KIAA0319	C12orf49	RNF145
LINC00517	CLIC2	GRN	PUSL1	RPL37	FAU	RNF8	RPS25	SECISBP2L
AL162464.2	AKAP9	BEX3	INTS11	RPL34	NAV2	SNHG8	C3orf52	LRRC28
AL359233.1	HSPH1	VCL	AL139287.1	RPL13A	RAB14	PMS1	IGLC2	LINC02474
AL392023.2	AHI1	SFTPB	CPTP	RNASEK	AC090001.1	LINS1	RPL32	LSMEM2
AL392023.1	CAST	CRIP1	TAS1R3	QKI	DGCR2	HPN-AS1	RPL35	RPL21
SSTR1	UBC	DSCAM	DVL1	PNPLA8	AC087286.2	TNFRSF1B	STK33	LGALS3
CLEC14A	TCERG1	LINC01876	MXRA8	PNISR	TOMM7	PCGF5	IFT57	USP53
AL355835.1	EEF1A1	RASEF	AURKAIP1	PABPN1	TXNIP	YWHAQ	CSTB	KHDC4
AL162464.1	EPCAM	JCHAIN	CCNL2	PABPC4	MAPK4	POLE4	TES	MISP
SLC25A21	SPIDR	CLPTM1L	MRPL20-AS1	OFD1	LAMA2	EPN2	FLT1	AL627171.2
SEC23A	CUX1	ARPP19	MRPL20	NUTM2B-AS1	BMPR1A	AC060765.2	TXNIP	DCLK1
AL162511.1	GALNT13	RPS3	AL391244.2	NTM-AS1	TCF4	BBIP1	AL133453.1	CCR4
AL162311.1	TNPO3	AC063944.1	ANKRD65	NOTCH2	TMED7	LIG1	LINC01090	LRMDA
AL133304.3	HPCAL1	CDKL1	AL391244.1	NNT-AS1	REPS2	CAPZA2	MAP3K5	UNC13B
AL133304.1	AHR	EDEM1	TMEM88B	NEDD9	AC015923.1	EREG	WASF3	AC053513.1
AL133304.2	IFT80	COG5	LINC01770	NDUFB9	ST6GALNAC5	PEBP4	PEBP1	GOLGA2
LINC00609	CHMP2A	C3orf52	VWA1	NCKAP1	AUTS2	KLHDC1	EDEM1	TMEM254
PTCSC3	PRDX1	CD74	ATAD3C	NCALD	NKTR	AL683813.1	MUC15	HIST1H1C
MBIP	ERBB3	CTNNB1	ATAD3B	NBAS	CXCL14	DIRC3	PREX2	PAPSS2
PAX9	TMEM245	SFTA1P	ATAD3A	NAP1L1	AL079338.1	SLC12A8	COL4A1	METTL14
AL132857.1	RPLP0	FLNB	TMEM240	MS4A15	MT-ND6	RNF139	NPL	ANKLE2
SFTA3	PCBP2	CXADR	SSU72	MLXIP	AC010974.2	DAG1	RPS4X	AL591368.1
NKX2-1	TMCC1	ITLN2	AL645728.1	MIR4300HG	UBA6-AS1	TENM4	G0S2	ASAP1
NKX2-1-AS1	PPL	PPP4R1	FNDC10	MICAL2	PRPF38B	SPARCL1	PPDPF	CDON
NKX2-8	AC114971.1	KRT8	AL691432.4	MAVS	ADGRF5	LGR4	SFTA1P	TMEM120B
AL079303.1	LPP	MAML3	AL691432.2	LMOD3	TRIM33	ATP6V1F	CD9	VAC14
LINC00639	ATXN7L1	RETREG1	MIB2	LACTB2	PLXDC2	ATP5PB	CAT	RPS28
SEC23A-AS1	PIBF1	RHOB	MMP23B	KRT7	FNDC3B	AC019197.1	AC092691.1	WLS
MIS18BP1	CCNY	AASS	CDK11B	JUND	GMDS-DT	BCL2A1	RPL8	PCBP2
C14orf28	MED27	PECAM1	FO704657.1	HMGN3	CD47	TTC39A	NBEAL2	MPZL3
AL161752.1	RSBN1L	RNGTT	SLC35E2B	HLA-C	RNF145	SELENOP	AC002460.2	HTT
LINC02277	DZIP1L	FOXP1	SLC35E2A	GRN	CASZ1	UBA2	IRX2	CD38
FSCB	RBBP7	PDS5A	NADK	GAS5	ASCC3	SH3GL2	C14orf132	RPL12
AL356022.1	SNX14	LAMA3	GNB1	FTX	YWHAQ	AL136114.1	RPL23	RPS29
LINC02302	RPS24	AC015923.1	AL109917.1	FN1	TTC28	ZNF529-AS1	SRP14	PTPRG
AL049870.2	GAS5	EGR1	CALML6	EYS	RPS6KA2	STAT1	DOCK10	RAD23A
AL049870.3	LINC02516	ATP6V1H	TMEM52	EPB41L5	KCNMA1	LSM2	RPS3A	CXCL8
AL583809.1	N4BP1	EPN2	CFAP74	DMD	UQCR11	LRRC8C	FGG	BCAT1
KLHL28	SCN1A-AS1	MICAL2	AL391845.2	DDX49	UNC13D	RASSF6	RPS20	NPL
TOGARAM1	NME2	LATS2	GABRD	DCBLD2	AL355499.1	BMP5	MEIS1	ZMAT3
AL121809.2	AASS	NSD1	AL391845.1	CYP4X1	CDKL5	HSPA12A	ANKS1B	HNRNPH1
AL121809.1	POLR2J3	TUBB6	PRKCZ	CUL3	IMMP2L	CNTN4	AC015923.1	AK1
PRPF39	CFL2	DCC	AL590822.2	CSNK1A1	MLPH	STARD3	AC114971.1	AFF4
FKBP3	GOLGA2	MT-CO1	PRKCZ-AS1	CREB3L2	SLC25A16	P4HB	WIF1	AC112206.2
LINC02307	GADD45B	REPS2	FAAP20	CPD	ZBTB20	SHOC2	DACT1	ADAM9
AL450442.1	FER	IFI44L	AL590822.1	COL3A1	LPP	ZNF567	CLDN4	ZW10
GEMIN2	TPM3	SFN	SKI	CD47	FER	AL161430.1	SCEL	DPP4
FBXO33	USP2-AS1	SNX13	AL590822.3	CCSER1	PAPOLA	AC092279.1	TSC22D3	SFI1
TRAPPC6B	BACE2	PPP4R4	MORN1	C6orf62	RPL21	TNFRSF1A	LINC01170	COX6B1
AL109628.2	FGFR1OP	MUC1	AL589739.1	C11orf54	DAPK2	MED20	UNC13B	FTL
AL132639.3	SARNP	ZNF277	AL513477.2	BRD4	NACA	CCNG1	IFI6	AP002336.2
PNN	BTF3L4	SLC6A14	RER1	ATP8A1	UBE2W	SEC11A	PNRC1	NDUFS5
MIA2	HIVEP3	ZFPM2	PEX10	ATP1A1	CDC42	GSTK1	CCDC144A	MLLT3
AL132639.2	TAX1BP1	KLRD1	PLCH2	ARL8A	GPRC5A	APP	HBEGF	STAG1
AL049828.1	ARHGAP26	IL32	AL139246.1	AREG	NBEAL1	CD83	KRT18	HSPA1B
AL442163.1	SLC22A23	UBC	AL139246.4	ALKBH2	NDUFA4	NAV1	CXCL16	KRT19
AL049828.2	HIBCH	DRAIC	PANK4	AL132857.1	MT-ND4L	TM7SF3	LINC01876	RPGR
AL390800.1	RPL22	MALRD1	AL139246.5	ADNP	AOPEP	LMO7	NCKAP5	SFTPB
LINC02315	IFIH1	UNC13D	TNFRSF14-AS1	ADGRL2	JADE1	SMARCAL1	ADGRD1	EVL
AL121821.2	KIRREL1	CXCL14	TNFRSF14	AC019117.1	RPL9	NIP7	RPS23	SNHG25
LRFN5	CCSER1	PI4K2B	AL139246.3	AC005237.1	PPDPF	LYZ	ATP5MD	FMN1
AL445074.1	PPP2R5C	VPS13A	PRXL2B	ZNF609	ARHGEF26	TTTY14	RPL18	BDP1
BRMS1L	PLEKHB2	TIA1	MMEL1	ZNF385B	PRDX1	MYC	CD24	ZNF43
AL162311.3	PRPF38B	PRKCI	AL831784.1	ZFP36	GRN	ATP6V1H	NACA	NAALADL2
RALGAPA1	FAM177A1	CRIM1	TTC34	ZDHHC21	ADK	ZC3H3	C11orf80	CDC123
COCH	SCAF11	ESRP1	AC242022.2	TXNDC11	TACC2	THBS1	MMP7	PTEN
AL133372.3	PAPSS2	RPS21	AC242022.1	TSTD1	RALGAPA2	SLC35C2	RPS17	CHD3
AL133372.2	TMEM14B	CTNNA1	AL592464.2	TRNAU1AP	MKLN1	HSP90AB1	KCNA4	SCD5
G2E3-AS1	RFFL	UBE2D2	AL592464.3	TRIM44	NDFIP2	PARP14	IRF2BP2	DNAJB1
G2E3	NECAB1	LINC01705	AL592464.1	TMEM165	PTP4A2	TPRG1	RPL18A	TFRC
SCFD1	RBM6	IL15	AL589702.1	TMED2	TMEM108	RNF4	TOX	AC087286.2
AL121852.1	LINC00278	AL133268.4	ACTRT2	TJP1	SPTBN1	GRIK2	UQCR10	GALNT1
AL049830.3	HLA-DPB1	TSC22D2	PRDM16-DT	TBC1D22A	SERPINH1	RREB1	RPL11	MLYCD
AL356756.1	MRTFA	TANC1	PRDM16	SMARCC1	TNNC1	GIGYF1	OLR1	SPINT2
STRN3	RPS13	LAMA2	AL008733.1	SMARCA1	HIBCH	BTF3L4	YPEL3	CLK1
AP4S1	S100A11	ITGB6	AL590438.1	SLC9C1	RPS23	AC243829.5	CHP1	HLA-DRB1
HECTD1	GLS	RBMS2	AL354743.2	SLC40A1	MAP4	LEMD2	PET100	LASP1
AL136418.1	DIAPH2	ITM2B	AL354743.1	SLC2A3	BST2	HEG1	FLNB	TMEM165
HEATR5A	SRSF7	GRHL2	ARHGEF16	SH3RF1	MIR100HG	KDM5B	MAP1A	SLC11A1
AL139353.2	BNIP3L	RPS20	AL512413.1	SFTPD	RPS27A	ZNF236	AL499604.1	RDX
AL355053.1	RAD18	APOL6	MEGF6	SESN1	ATP5F1C	USP42	ID1	OAZ1
PRKD1	TEC	LRRFIP2	AL513320.1	SEPTIN9	ARPC5	AXL	DENND3	MYO1C
INSM2	LCN2	RPL14	TPRG1L	SDC4	ZSWIM6	OPA3	RPS21	ZBTB7A
LINC01551	PLSCR1	DCLK1	WRAP73	RPS14	EPB41L5	DNAJC27	XAF1	METTL7A
MIR4307HG	MIR4453HG	IFT57	TP73	RPS13	RBM6	KLF7	HNRNPA0	CTSD
LINC00645	PCGF5	SKP1	AL136528.1	RPS10	TBC1D2	UBN1	KRT19	AC083837.1
AL139023.1	KLF6	ABHD2	AL136528.2	RPL28	GSN	SDHB	EHD2	GPHN
LINC02300	CXCL8	ITPRID2	CCDC27	ROR1	RPL36A	XKRX	KIAA1324L	AHNAK
FOXG1-AS1	INIP	LINC01578	SMIM1	RHOF	AGTPBP1	CASC15	RPS3	CD163
FOXG1	ORC4	WFDC2	LRRC47	RFFL	IFT57	KIRREL3	MAP1LC3A	GAS5
LINC02282	RAP1GDS1	MORF4L1	AL365330.1	RAB11FIP1	KAT6B	VAMP2	TCF4	XRN2
AL158058.2	SYNGR2	TAX1BP3	CEP104	PVT1	SMURF2	SMPDL3B	RETREG1	CCDC24
LINC02281	KCNK5	ADAM9	DFFB	PTPN12	RPL26	PVT1	ARF1	TTN
LINC02327	GRINA	PEAK1	C1orf174	PLIN5	SCNN1A	TATDN2	GRN	SPTBN1
LINC02326	SMARCC1	HIVEP1	LINC01134	PLCH1	NPNT	DYNC1I1	GABARAP	RPS3A
AL135878.1	TXNRD1	MMP7	LINC01346	PDHX	DPP4	ALKBH8	RPS27A	DHX15
AL133166.1	PARD3B	PON2	LINC01345	PALM2-AKAP2	DIAPH2	DDAH2	SELENOW	OCA2
AL158058.1	PCBP1	AP2M1	LINC02780	P4HB	COMMD1	AC090912.1	RPS8	UACA
DTD2	ACTA1	CRIP2	AL805961.1	OTULINL	PRKAR1A	PRR12	DUSP18	GSTM3
GPR33	RPS11	UTY	LINC01777	NPNT	AC109927.1	AF117829.1	ZEB1	SVIL
NUBPL	ZNF417	SCNN1G	AL355602.1	NCOA7	NPC2	RABGGTB	POLR2L	IFRD1
SRP54	ZC3H15	CELF1	Z98747.1	MUC4	RHOB	CCND1	CLTB	NKAP
AL445363.1	EFNA1	SDC4	LINC01646	MT-ND6	AC006059.1	LAMB1	GLCCI1	NOTCH2
AL445363.2	REEP3	S100A11	AJAP1	MKLN1	SORBS1	TMEM259	ZMAT3	FAS
SNX6	SOD2	H2AFV	Z98886.1	MIR924HG	PUM2	CLTB	RPL21	PRDX1
CFL2	DPM1	RPL41	BX005132.1	MAMDC2	CAT	ATP5F1D	PRR5L	GTF2B
BAZ1A	LINC01578	AP002856.2	LINC02781	MAGI3	LINC00342	DYRK3	SPOCK2	CHORDC1
AL121603.2	HBB	CAPZB	LINC02782	MACF1	CEP70	ORC5	SVEP1	SLU7
FAM177A1	KIF16B	RPS15A	AL139823.1	LLGL2	NBEAL2	KLHL18	TMEM9B-AS1	TUBB
AL163973.3	ATP6AP1	UBL3	Z98259.3	LDHA	DCBLD2	DCPS	ERBB4	CLIC1
PPP2R3C	LRBA	PARD3B	Z98259.2	KAT6A	TSPAN1	TBP	TAFA5	RASAL2
PRORP	ATG10	BRAF	Z98259.1	ITM2B	DPY19L1	TMEM108	FGF1	ZRANB2-AS2
PSMA6	CD47	GPRC5D	AL365255.1	ITGB6	MAP3K5	HEBP1	ACOXL	ASH2L
AL133163.2	RHOXF1-AS1	SMG1	NPHP4	IGF2R	RPS25	AC016831.5	ARPC1B	ISCA1
NFKBIA	MB21D2	CCDC144A	KCNAB2	ID3	BCAT1	ARID5A	PROK2	RERE
AL133163.3	MNAT1	RPL23	CHD5	HSPD1	COL4A1	PCDH15	RPL6	ZNF780B
EAPP	CHCHD3	TGFBR2	RPL22	GOLGA4	FAM135A	ZNF433-AS1	AL035446.2	VPS13A
SPTSSA	MAP2K1	SLC41A2	AL031847.1	GAB1	CALD1	LINC00174	IGHG1	OTULINL
EGLN3-AS1	SLC25A6	KIF5B	RNF207	FNDC3B	PARD3	AL008633.1	AC000061.1	IL23A
EGLN3	ANK3	AC002460.2	ICMT	FCHSD2	C6orf62	CCDC9B	RFFL	RAD51B
AL161851.2	SLPI	CAT	LINC00337	FAM222B	MICU1	PTCSC3	KLRG2	YAF2
AL161851.1	CMTM8	RPS3A	HES3	EXT1	HULC	AC145146.1	MUC1	GK5
NPAS3	ARHGAP29	EPB41L3	GPR153	ERC2	MAGI3	MYO18A	RPL37A	ZRANB2
AL136298.1	OSTC	PTMA	ACOT7	EEF1A1	PLS3	PLOD2	VAMP2	TFCP2
AKAP6	SENP7	NCKAP5	AL031848.2	DUOXA1	PACSIN2	LTN1	TBC1D2	KAT6A
AL161665.2	LGALS1	CALCRL	HES2	DST	AASS	LINC00342	ATP5ME	IMMP1L
AL161665.1	PTPN9	TBC1D2	ESPN	DNM3	CTSZ	RABAC1	PGGHG	LINC00511
ARHGAP5	SLC39A8	ADGRV1	AL031848.1	DDAH1	RHOA	AKTIP	ITPRID2	DEXI
ARHGAP5-AS1	NPLOC4	WSB1	TNFRSF25	DANT2	GNB2	DMD	CTNNBIP1	DST
AL352984.1	SNHG9	RCOR1	PLEKHG5	COX6C	PEAK1	TNKS1BP1	HLA-B	SZT2
LINC02313	TNFRSF10B	RAB27A	NOL9	CMSS1	ZNF385B	TSC22D1	RABAC1	PRKY
AL355112.1	TMC4	CYP4B1	TAS1R1	CHD9	RAB27B	AP1S2	RPLP0	C4BPA
AL163973.2	ARL10	TMBIM6	ZBTB48	CHD2	AL132857.1	MND1	NDUFB11	BACE2
FANCM	STX12	DNAJC1	KLHL21	CHCHD3	SPARC	FUBP1	TMED7	RETREG1
AL162632.3	ANAPC11	RPS8	PHF13	CEP290	TRAPPC9	DNAJC2	CKB	ZBTB8OS
ARMH4	CLPTM1	LRRC1	THAP3	CDK14	DPYD	DAPK2	UBC	BAZ1B
CGRRF1	SPTY2D1OS	LAMB1	DNAJC11	CD74	PPP4R4	ATP2B4	TRMT112	RPS4X
BMP4	BBX	SFTA2	LINC01672	CD38	RBM25	YEATS2	SPRY4-AS1	RBMS3
AL138479.2	SUCLG2	STARD13-AS	AL591163.1	CD24	PRDX6	HHAT	HSD17B6	AK3
CDKN3	DPM3	MIF	CAMTA1-DT	CASK	GPM6A	SLC7A5	ARHGEF26	AKT3
CNIH1	PAPSS1	LGALS3BP	CAMTA1	CACNB4	NEO1	GALNT1	GSN	XIST
AL359792.1	OPTN	BCAT1	AL512330.1	C11orf80	CPSF6	POLR3C	PDE8B	YWHAZ
GMFB	EPRS	GDF15	CAMTA1-IT1	ASCC3	NEDD9	AL137139.2	LINC01504	MT-ND2
SAMD4A	FARSA	MNAT1	Z97987.1	ASAP3	FLT1	COL27A1	PAPSS2	EEF1A1
AL163953.1	DCDC2	PPDPF	AL365194.1	ARSJ	MARK3	GAB1	KCNE1	NRDE2
AL133444.1	RPS17	AC114971.1	AL359881.3	ARHGAP42	SYNGR2	RGS3	AQP4	CAVIN1
GCH1	EGFR	LRRK2	AL359881.2	AKAP9	SAMD12	AL158801.3	PTMA	VMP1
WDHD1	ABLIM1	AC139769.2	AL359881.1	ACACA	ADGRV1	GPR39	LIN7A	GOLGB1
SOCS4	RPL21	RPL37	VAMP3	AC097534.1	MT1E	AL118511.1	ITGBL1	RPS11
MAPK1IP1L	POGZ	SPARC	Z98884.2	AC092490.2	DYNLL1	PYCR2	BASP1	ARNT2
LGALS3	TAOK1	NPLOC4	Z98884.1	AC023590.1	ATXN2	SFXN2	FAM189A2	LINC00632
LINC02331	SNHG25	AUTS2	UTS2	AC010998.1	AKAP13	MARVELD3	AL049651.1	AKAP10
AL365295.2	USP7	SEC23A	TNFRSF9	AC009133.1	FGD4	RPS11	PRDX6	PERP
AL139316.1	NPEPPS	ATP5F1B	PARK7	AC007319.1	RAB11B	MYO16	FZD6	MCCC2
AL139317.3	AGTPBP1	MZT2B	AL034417.4	ABLIM1	ABCC3	MYH15	RAB14	SLC7A6
GPR137C	TBC1D22A	SLCO3A1	AL034417.3	ZMYM2	AC022217.3	EYA2	CDON	MYO9A
ERO1A	ECHDC2	STK33	AL034417.2	ZMAT3	ABLIM1	RIOX2	C2orf91	RBM27
AL133453.1	TRPM7	TACC1	LINC01714	ZFAND6	SIPA1L1	TMEM140	CACNB2	NLRP1
PSMC6	PSPC1	MBNL2	AL358876.2	YPEL5	DCC	COPS7A	COL3A1	JUN
STYX	DEPDC4	NPNT	SLC45A1	YBX3	PKM	XPNPEP1	BEX3	CNTN6
GNPNAT1	HP	AC022217.3	RERE	WDR37	SHTN1	CNOT6	MYLK	KLRD1
AL139317.5	LYPLAL1	TBL1XR1	RERE-AS1	WBP1L	ARRB1	ZNF713	SCN1A-AS1	UTY
AL365295.1	PFKFB3	IQCJ-SCHIP1	AL357552.2	VAMP8	PAM	RPL36A	WNT3A	ZMYM2
AL139317.1	FAM49B	PNISR	ENO1	UST	PAPSS1	TRABD	RAC1	HERC4
FERMT2	EIF4A2	ERP44	ENO1-AS1	USP32	MAP7	AC130456.2	PPARG	SEPTIN9
AL352979.4	CYLD	HINT1	CA6	USP13	YWHAZ	TMEM161B-AS1	TMEM59	SNHG22
DDHD1	SNX29	TACSTD2	SLC2A7	UGP2	LSAMP	ATG10	LITAF	PARP14
AL352979.2	FCHSD2	FHIT	SLC2A5	UBXN4	TRAM1	TMEM203	COL6A3	AC109927.1
AL356020.1	CAMSAP1	FAM107B	GPR157	UBE2K	ZMAT3	AHNAK	HSPE1	ADAMTS9-AS2
DLGAP5	UBN1	DGKD	MIR34AHG	UBA6	EIF3H	RALB	RPS13	GPRC5D
AL158801.2	AL513327.1	AC022325.2	LNCTAM34A	TTN-AS1	DLG1	GCSH	LINC00882	SORBS1
AL162632.1	MRC2	JUN	H6PD	TRIM5	SRP14	GPC5	AFF3	VSTM2L
IRF2BPL	TTC23L	XKR6	SPSB1	TRIM24	KCNK6	CES2	PIK3R5	POLR2K
OTX2	HSP90AA1	BCKDHB	BX323043.1	TRA2A	KANK1	ZC3H15	RPS24	TSC22D2
OTX2-AS1	THSD7A	ADGRL2	LINC02606	TNS3	GPC5	UHRF1BP1L	POU5F1	SMARCA5
AL161757.4	POM121C	RPL32	AL928921.1	TNKS	TTN	KIF24	SKP1	DDB2
AL137100.3	SMURF2	DUSP18	SLC25A33	TNFRSF10B	HIVEP3	BMP2K	AL157912.1	ZC3H12C
AL391152.1	MED21	SACM1L	TMEM201	TMEM9B-AS1	PTK2	TMUB2	SNX3	TTC21B
EXOC5	AC012358.3	MT-ND4L	PIK3CD	TMEM258	RPL32	STAG1	IQCJ-SCHIP1	EPB41L5
AL355834.2	EDIL3	POU5F1	PIK3CD-AS1	TMEM14B	MIF	PEX5L	IGKC	ICOS
AL161757.5	ZC3H12C	OIP5-AS1	PIK3CD-AS2	TBCEL	AFDN	BRD3	PDE3B	ALCAM
AL355834.1	PPME1	SLC12A8	CLSTN1	TACC2	MALRD1	C19orf53	MB21D2	LPCAT1
NAA30	SIPA1L3	SCAI	CTNNBIP1	SVIP	LNX2	ZNF318	UQCRQ	ETF1
CCDC198	THEMIS	MCU	AL357140.1	SUSD2	RPS10	OLFM2	NDUFB7	SEC62
SLC35F4	DNAJB1	SAMD12	AL357140.4	STK32A	TACC1	ISG20	C7	TMEM108
AL161804.1	GRIP1	AL121584.1	LZIC	STAU2	PAWR	IMPAD1	CRISPLD1	SHC1
AL049838.1	MAPK4	GPATCH2	AL357140.2	SNX22	SCGB1A1	LUC7L2	NDUFC1	ERC2
AL161757.3	DOCK7	CTDNEP1	NMNAT1	SNHG7	PIAS1	CDKN1C	DPP4	JADE2
AL161757.2	HSPA6	ARPC4	AL603962.1	SLC4A4	DOCK4	MRPL14	GPRC5D	ATAD2B
FBXO34	REV3L	OTULINL	RBP7	SLC35A1	RPL13A	DNAJB2	RAB10	PCBP1
LINC00520	SNAP23	UQCRB	UBE4B	SFTA2	MAP2	DAZAP2	MAP1B	ATP6V0B
AL158801.3	BANF1	CD47	KIF1B	SCP2	WNK1	CASC4	TMEM98	TXNIP
ATG14	UST	AP003086.1	AL139424.3	SCLT1	LMTK2	CYP4X1	CFL1	USP54
TBPL2	AP003086.1	PIK3R5	AL139424.2	SAMD12	HSP90AA1	ABCC6	FHL1	FAR1
KTN1-AS1	IAH1	PHACTR1	PGD	RTKN2	KMT2E	GALNT12	FN1	WDR70
KTN1	KLF7	RAB14	AL139424.1	RPTOR	AP002856.2	CD2BP2	NBPF12	RGL3
AL355773.1	CHD9	RPL12	CENPS	RPS6KA2	CLU	TAPT1-AS1	OST4	ATP5F1C
AL163952.1	KPNA6	DIAPH2	CORT	RPS27	AL157944.1	EPDR1	PDPN	ITFG1
AL355103.1	VPS54	PHKB	DFFA	RPS25	TMEM164	SH3BP5	SDCBP	LINC01320
AL138995.1	CD55	NOD1	AL354956.1	RPS2	AC010998.1	ACAP2	IFI44L	SNX24
PELI2	ACTB	KLF10	PEX14	RPL8	GPRC5D-AS1	MANBA	DIRC3	PRRT1B
AL355073.1	CAT	GPM6A	AL139423.2	RPL36A	MYOF	TLE5	COX6B1	COG5
AL355073.2	AL132780.1	SLC22A15	CASZ1	RPL27	KCNQ3	PC	ATP6V1G1	YEATS2
LINC02284	FOXO3	RPL18	AL139423.1	RORA	CRIP1	VDAC3	KLRD1	KRT18
TMEM260	FZD6	CPA6	C1orf127	RND3	WDR20	TBCA	ARPC5	KLF6
TXNDC16	ARNT2	PDIA4	TARDBP	RC3H1	ELMO1	RC3H1	PIM3	ARPC1A
PTGER2	SPOPL	MSLN	MASP2	RBM6	KCNQ1OT1	TCP1	OSGIN2	CYTH3
PTGDR	COBLL1	LEPROT	AL109811.2	R3HDM2	CALM2	SETD1B	GRINA	APP
ARF6	FAM200B	MAP1LC3A	SRM	PUM2	SH2D4A	COPB1	GABARAPL2	FBXL5
KLHDC1	SOS1	HP1BP3	EXOSC10	PTPRE	MACF1	ARHGAP5	TPST1	ARHGDIA
AL591767.1	AC007552.2	IGHG4	AL109811.1	PTK2	SOD1	AGBL3	ACADVL	TAF4
KLHDC2	TAP2	ATP5MG	EXOSC10-AS1	PSPC1	LIMD1	C10orf67	SNTG2	CENPB
NEMF	ZC3H14	RALGAPA2	MTOR	PRKD1	PDLIM5	PIN1	KDM5D	GPCPD1
AL627171.2	OTULIN	DIRC3	MTOR-AS1	PRICKLE2	CLTC	DSCAM	RHOB	POLR2J3
AL627171.1	C19orf53	ATF7IP2	ANGPTL7	PPP2R3A	CYP4B1	MRFAP1L1	CRIM1	CCPG1
LINC01588	FAR1	L3MBTL4	UBIAD1	PPHLN1	SDC4	MR1	RPL14	AL157944.1
AL139099.2	CD81	HLA-C	AL031291.1	PIAS1	TPST1	SCAMP2	LINC02257	IGKC
VCPKMT	RCOR1	RPL24	DISP3	PHIP	TMEM59	HCFC1	ARL8A	SPATA13
SOS2	PTPN1	BTBD9	AL590989.1	PEBP4	NAMPT	GRIA1	UNC13D	KRIT1
L2HGDH	LRMDA	TMEM30A	LINC01647	PDE8A	KRT8	AC106791.1	PTPRG-AS1	DUSP1
DMAC2L	AATK	IGLC1	AL031731.1	PCGF5	FTX	SUCLG2-AS1	HSP90AB1	RIPK1
AL359397.2	TNFSF10	NXN	FBXO2	PAX8-AS1	STARD3NL	BTG2	STARD7	PRRC2C
CDKL1	ZNF236	PSME1	FBXO44	PARP8	BTBD9	AC004951.1	STOM	TLR5
POLE2	RIPK2	SLC16A10	FBXO6	PAPSS2	AREG	UTP25	UPK3B	ANK3
DNAAF2	FNBP4	CELF2	MAD2L2	PACSIN2	RPL17	TOGARAM2	COX7B	C1GALT1
LINC02319	COG5	SLC33A1	DRAXIN	NUTM2A-AS1	HIPK1	MPP1	AL513327.1	UBC
AL512358.1	ARHGEF26	GUK1	AGTRAP	NSUN2	AC114971.1	OSTM1	KCND2	USP32
AL139354.1	SF3B2	UBE2V1	C1orf167	NR3C2	KPNA3	NDUFA3	FAP	PRICKLE1
LINC02303	GLG1	ADIRF	AL953897.1	NBEA	GLS	LTBP2	PRKAR1A	DRAIC
LINC00871	WBP1L	COX7B	MTHFR	MSI2	RPS20	ABCC4	PALM2-AKAP2	CLIP1
RPL10L	SMAP1	WNK1	CLCN6	MRPS26	ITGA1	KCNK6	AC022217.3	ANXA2
MDGA2	ME3	LINC01170	NPPA	MPRIP	SLCO3A1	AC107021.1	CLIC1	ZCCHC14
LINC00648	PIR	ATP5ME	NPPB	MGLL	RPS9	SDAD1	CTNND2	WASL
AL512358.2	KLHDC9	PRICKLE2	AL021155.5	MCTP2	PHACTR1	AC004982.2	HULC	CCDC144A
AL139099.1	PPP4R1	SUSD2	KIAA2013	MAPK1	LINC01876	KNTC1	LTBP2	SLC40A1
AL358335.2	SLCO3A1	NDUFB1	PLOD1	MANBA	ADGRD1	TBC1D12	ANKRD1	NUFIP1
AL110505.1	YWHAG	GABARAP	AL096840.2	LRPPRC	LGALS3BP	IGF2BP2	WDR83OS	B4GALNT3
RPS29	DCBLD1	RPS6	MFN2	LINC01090	PATJ	MRAS	RPL23A	PTP4A2
LRR1	TRPM4	GABARAPL2	MIIP	LINC00513	EPCAM	LIMA1	TMEM30A	TMX4
RPL36AL	TSGA10	PRKAG2	TNFRSF8	LENG8	TOX	AC024901.1	HSPA5	TTC37
MGAT2	ATF3	DOCK5	AL357835.1	KCNK6	EGR1	LONP2	EIF1AX	UTRN
AL359397.1	LEPROT	RAB28	TNFRSF1B	JUN	RBM47	AC009501.3	IDS	ACP1
MAP4K5	UBA52	CD24	VPS13D	JAG1	TOX2	PHYH	YWHAB	LDB2
AL118556.1	TCP1	SLC10A7	LINC02766	ITGA2	FARP1	SPRED1	ATP5PF	FBXW11
AL079307.2	CBX3	WWP1	DHRS3	INTS10	C14orf132	SNX21	CPA6	DNAJB4
AL358332.1	NIPA2	EEF1G	AC254633.1	ICOS	MAPK1	AC136604.2	NTM-AS1	CACNB4
LINC02310	KHDRBS1	STK32A	AADACL4	HSPH1	SAT1	ARHGAP6	KIAA1211L	ZBTB1
FRMD6-AS2	PFN1	RNASEK	AADACL3	HSP90AB1	AC005237.1	DOCK10	ALOX5AP	UQCRC1
FRMD6	RPL38	RPS27A	C1orf158	HIVEP3	NAALADL2	SNCAIP	METTL7A	UBE2D3
AL122125.1	TSG101	AC093535.1	PRAMEF12	HELZ	PDS5A	AC068631.1	PABPN1	RAB14
FRMD6-AS1	KLHDC2	TMEM98	PRAMEF1	H3F3B	MYO1D	RALGAPB	NUTM2B-AS1	PRKCZ
AL079307.1	SH3GLB2	DNAJB1	LINC01784	GSTP1	IRX2	ILKAP	KPNA3	ARHGAP12
ATL1	COL4A1	FAM49B	PRAMEF11	GPR18	CCDC141	THAP5	RPL7A	SUMO2
GNG2	AC007014.1	MCTP1	HNRNPCL1	GIGYF2	AC023590.1	RAI14	YWHAG	SRSF10
AL358333.2	NBDY	CDH1	PRAMEF2	GDF15	MAP3K13	GLMP	AP2M1	RPS18
AL358333.3	PPP1R12B	UQCR11	PRAMEF4	GALNT1	DOCK5	GXYLT2	ELN	HEG1
AL358333.1	SAMD12	TSPO	PRAMEF10	FZD6	WAC	IQCB1	ICAM1	C12orf57
RTRAF	RPL32	COL8A1	PRAMEF7	FOXP2	RPLP2	KIRREL1	GNA14-AS1	SFXN1
NID2	RNASEK	CFDP1	PRAMEF6	FOLR1	PTPRK	GPD1L	NOP10	ZDHHC21
LINC00640	TRNAU1AP	CHSY3	PRAMEF27	FNBP1L	PEBP4	MADD	PRDX5	ZBTB8A
LINC00519	PTPRK	MECOM	HNRNPCL3	F3	CTSE	UFSP2	RPL27	SLC9C1
TMX1	SMCR5	BSG	PRAMEF25	ESAM	ATP13A4	WDR91	AQP3	PTPRU
AL591770.1	HDHD5-AS1	TM4SF1	HNRNPCL2	ERP27	RAPGEF6	ARHGEF28	CFL2	PABPC4
AL358334.4	CCL2	TRA2A	AC245056.1	ERC1	ATP1B1	SMIM30	TSHZ2	SLC34A2
TRIM9	AL354733.3	POLR2L	PRAMEF26	ERBB2	LRRFIP2	PREX2	ASAH1	NR1D2
AL358334.2	SEC24D	ADGRA3	HNRNPCL4	EPHA6	SEMA5A	ZNF460	ATP6V0B	DNAJB2
AL358334.3	CEP68	OSBPL3	PRAMEF9	EPAS1	ACACA	ZNF800	CHCHD2	PLCH1
ABHD12B	PINX1	MREG	PRAMEF13	ENO1	AC024257.1	LINC02315	RAB11B	NFE2L2
PYGL	RBMX	ATP2B4	PRAMEF18	ENAH	STAT3	ATP2C2	HSD11B1-AS1	PTPRS
AL358334.1	DYNC1LI2	LINC00342	PRAMEF5	ELMO1	AC027288.3	RCN2	SFMBT2	CLEC16A
AL133485.3	EVI2B	LINC00882	PRAMEF8	ELAVL1	NUMB	RPS6KA2	RHOA	FUBP1
AL133485.2	FPGS	HLA-A	PRAMEF33	DPY19L1	ITM2B	RND1	POMP	ITGA2
AL606834.2	ACADVL	ITGB1	PRAMEF15	DOCK9	CRIM1	MRPS36	AC120193.1	IFI44L
NIN	ZNF644	MRPL14	AC243961.1	DLG1	SNX25	MSRB3	MYADM	EPRS
AL606834.1	SH3D21	EPB41L5	PRAMEF14	DAPK2	RBX1	AL359232.1	IGHG4	MIR4300HG
SAV1	CARHSP1	TMTC2	PRAMEF19	CYSTM1	THSD4	NNT-AS1	CALM1	DRAM2
LINC01629	PHRF1	CALD1	PRAMEF17	CWF19L2	ACOXL	ACSL5	CCBE1	FER
TMED8	PDIA3	XAF1	PRAMEF20	CREBRF	QKI	EIF3F	ARPP19	TNIP3
AC007686.3	PHF10	CHCHD10	LRRC38	COL4A2	RPS5	RPS6KB2	C4BPA	ESRP1
JAG2	TFDP1	NT5DC1	AL354712.1	CKB	HSP90AB1	CFAP43	AL355499.1	RHPN2
CLBA1	KAT6B	CAPS2	PDPN	CFTR	PRKCI	ATP6V1E2	SCGB1A1	SCAMP1
CDCA4	ECT2	COX5B	AL359771.1	CEACAM6	CAPN8	DDR1	AP1S3	NSUN6
GPR132	PFKP	PLD5	PRDM2	CDK18	BAZ1B	PLA2G4E-AS1	COX17	MRPL14
LINC02298	SHKBP1	NBEAL2	KAZN	CD2AP	STK32A	CTSB	BSG	AC046195.2
AL512356.4	JMJD1C	DYNLL1	AL357873.1	CCNY	AKAP11	AC112722.1	PKM	NAPSA
AL512356.5	EXOC6	ST6GALNAC5	KAZN-AS1	CCNI	TNKS2	ZNF625	AGBL1	DAPK2
NUDT14	HLA-A	CSF3R	AL031293.1	CCND2	F11R	TEAD1	SHISA5	AATK
PLD4	ARHGDIA	GMDS-DT	TMEM51-AS1	CCM2	CTSD	AP002336.2	MAPK4	SPAG4
BRF1	FBXO46	ZBTB43	TMEM51	CCDC125	SORBS2	ZNF24	AUTS2	RAI14
BTBD6	MTERF2	MYO16	C1orf195	CAPN2	MYO9A	UBE2D1	SH3PXD2B	TYMP
PACS2	TNFRSF10A	LINC00472	FHAD1	C3	MYO10	HIST1H2AC	STX2	ZFAND6
TEX22	NDUFB5	FTO	AL031283.2	C1RL	RPL12	KDM4A-AS1	PLSCR4	RPS24
AL928654.1	CDC42SE2	DLC1	AL031283.3	BTBD9	PRKY	YIPF5	PON2	FTO
MTA1	LINGO1	VAMP2	AL031283.1	BLVRA	ANXA4	FOSB	AC084871.1	ZNF292
AHNAK2	HBA1	PTPN11	EFHD2	BCL2L14	ATP2B4	MPC2	AL359878.1	FN1
AL583810.3	NDUFS5	RAB11B	CTRC	BANK1	LENG8	LMLN	EXOC5	AC006299.1
CRIP2	SLC39A7	LRBA	CELA2A	BAIAP2	SLC22A31	STX2	PAPSS1	AC090001.1
ADSSL1	NUP88	SURF4	CELA2B	ATXN1	TAF1D	WNT5A	RPL38	UBE2H
BX927359.1	AF117829.1	PRDX5	CASP9	ASH1L	BEX3	MRPL35	JCHAIN	OFD1
AL583722.3	GPR158	YWHAG	DNAJC16	ARRDC3	FHIT	UBE2Z	EEF1D	WAPL
LINC02280	NFKB1	AGFG1	AL121992.3	ARHGAP5	PNISR	TBL1Y	RPL5	LCLAT1
AL583722.1	VWA8	PTPRB	AGMAT	ARFGEF3	MAP1LC3A	MAGOH	NXT1	CORO1C
INF2	CNPPD1	COX6A1	AL121992.1	ARF1	ANKRD12	AC130324.2	CHCHD3	SAMD4A
AL583722.4	G0S2	LINC01504	DDI2	APPL2	PGC	LRRN4	SYNGR2	TBCD
SIVA1	AQP4	LGALS3	RSC1A1	APLP2	STARD7	TDP1	RRM2B	CREBBP
CEP170B	AC106791.1	UQCRQ	AL121992.2	AP2A2	ANKRD1	UBE2I	ABCG1	RNF181
AL583722.2	RASL11A	SCEL	PLEKHM2	ANXA3	LINC00632	SMPDL3A	TEAD1	YWHAG
AKT1	KIDINS220	CCND1	AL450998.3	ANKRD11	RPL36	LINC01917	RPS15A	KL
ZBTB42	ATRAID	ANOS1	SLC25A34	AL591684.1	SIPA1L3	AC019117.1	CEMIP	ADD1
LINC00638	XKR4	CCDC85A	SLC25A34-AS1	AL591043.2	AGFG1	FAM111A	RACK1	KTN1
AL583810.2	C1GALT1	CAMK2D	TMEM82	AL513327.2	C3orf79	PCBD2	SLC25A4	ARID2
AL583810.1	MAP3K13	CFTR	FBLIM1	AL359878.1	EIF5A	AC093817.2	ACTA1	MICAL2
AL928654.2	PTPN2	TOMM7	UQCRHL	AL135905.2	MEGF9	MAK16	FENDRR	CARMIL1
CRIP1	KDM4A	LY6E	AL450998.2	AL022068.1	SUSD2	RFFL	COL8A1	MAP1LC3A
LINC02288	MTRR	STOM	SPEN	AL008633.1	DST	CD24	Z69733.1	MAST4
IGHD6-25	EXOC1	PSPC1	ZBTB17	ADK	FAF1	PKP4-AS1	ATP1B1	POLR1D
IGHJ2P	AC025580.2	FGFR2	SRARP	ADAM9	AEBP2	AC245297.3	COL4A2	SLC4A7
IGHJ2	USP8	VWF	AL355994.3	AC092120.3	RPS14	SNX27	DDAH1	MTX3
IGHJ1	LINC01137	AC027288.3	HSPB7	AC027288.3	CYP4X1	SUB1	PGRMC1	SHROOM3
IGHD7-27	FBXO36	NRG3	CLCNKA	AC025031.4	SYTL2	KIF21A	HIST1H4C	B4GALT5
IGHJ1P	DYNC1H1	EIF1AX	CLCNKB	AC011511.2	YBX3	CTSH	TNNC1	AC079467.1
IGHD1-26	TSSK3	RPL21	FAM131C	ABAT	ITLN2	CSTB	C4orf3	RPRD1B
IGHD5-24	CCR6	TYMP	EPHA2	ZSWIM6	TPM3	HPF1	ABHD2	ATP1A1
IGHJ4	AC091607.2	AC092691.1	AL451042.2	ZNF532	CDON	NFKBIA	RASA3	PACRG-AS3
IGHD4-23	RANBP9	TBC1D9	AL451042.1	ZNF451	EVA1C	NRAS	TRIL	CAMK1D
IGHD3-22	SETDB2	SLC1A1	ARHGEF19-AS1	ZNF280D	GAB1	ZNF674	CAV2	CNOT10
IGHD2-21	ZSWIM8	NUTM2A-AS1	ARHGEF19	ZNF148	C5orf38	EVI2B	MUCL3	RTN4
AC246787.2	CEP135	MS4A15	AL109627.1	ZNF106	NUPR1	NUDT12	MAPT	RER1
IGHD1-20	ETS2	SRP14	CPLANE2	ZEB2	PALM2-AKAP2	TP53I13	PLA2G4E-AS1	AL139807.1
IGHD6-19	ATP1B1	NEDD9	FBXO42	ZDHHC20	ASAP1	MAP3K8	CPAMD8	ZFP36L2
IGHJ3	CDKL5	PAPOLA	SZRD1	YWHAZ	LAMC1	TTC28-AS1	CYP1B1-AS1	AC019117.1
IGHJ5	CDRT4	KATNAL1	SPATA21	WIPF2	CARMIL1	MED8	ATP5F1B	TRNAU1AP
TEDC1	CBFA2T2	NUTM2B-AS1	NECAP2	WAC	EEF2	POLR3F	ITGAX	MAP2K1
IGHGP	GNA14	SRSF4	LINC01772	VKORC1L1	SLPI	SCRIB	MALL	TRAPPC8
TMEM121	LSM10	TMC4	AL137802.2	VEZT	CCDC85A	ZDHHC17	PLXNB2	MTRNR2L12
IGHA2	UHMK1	CDKL5	AL137802.1	USP33	SCEL	ICMT	PLLP	LUC7L3
IGHE	ZNF525	ATP6V0B	LINC01783	USP2-AS1	RBMS3	PLEKHB2	TLE5	RNGTT
IGHG4	SLC35C2	ESYT2	NBPF1	UQCRQ	TMEM9B-AS1	PSMB8	SRI	NEAT1
IGHG2	NORAD	SLC8A1	AL137798.1	UBL3	SRPK2	TMEM170B	MYO1F	CHM
COPDA1	SIMC1	TNNC1	AL137798.2	UBE2V1	DNAJA1	RPLP0	CCNY	MIPOL1
IGHA1	ELF3	ZNF800	AL021920.1	UBE2E2	CRNDE	ZNF213-AS1	DAZAP2	RNF150
IGHJ3P	TMEM173	ATG5	AL021920.3	UBE2E1	TMEM245	BCAM	EPB41L3	IDH3A
IGHEP1	AC243829.5	MAST4	CROCC	TYMP	CYBRD1	BAHD1	MAML3	PFKP
IGHG1	DGKD	AGBL1	BX284668.1	TTC19	SLC1A3	GNPDA2	CRTAC1	GPR107
IGHG3	RIMKLB	OLA1	BX284668.2	TSHZ1	SULF1	DEF8	AC007952.4	RPL35
IGHD	IRAK3	KPNA3	BX284668.5	TRPM4	TXNDC11	IFIT2	ATP5MG	COLEC12
IGHM	ANXA2	POC1B	BX284668.6	TRAF3IP1	SEPTIN10	ADAM19	SYNC	PPIG
IGHJ6	CAMTA1-DT	MARK2	MFAP2	TP53INP1	LRMDA	AC064807.1	SPINT1	ARHGEF12
C14orf180	RHOB	RPS6KA2	AL049569.2	TNS1	MAST4	YWHAG	SPINT2	CEP112
TMEM179	TSPAN7	ABCC3	AL049569.1	TNPO3	GNAQ	SSBP1	SOGA3	MTM1
AL512357.1	BCL2A1	CTSD	ATP13A2	TMTC2	USP34	WDR20	RBP1	CPM
ANKRD9	ZBTB7A	TMED10	SDHB	TMOD3	DOCK1	LINC01572	CD74	AC114971.1
HSP90AA1	CAPNS1	ARRB1	PADI2	TMEM164	ST7	AP2A2	STARD13-AS	PAK1IP1
WDR20	KIAA1191	WWC2	LINC02783	TMEM120B	ARHGAP5	CEP85L	NCALD	C3orf52
MOK	RMDN2	ST3GAL5	AL590644.1	TMED7	KAT2B	DMTN	THEMIS2	TMSB10
ZNF839	FBXO11	NKTR	PADI1	TMC5	ATP5ME	MAOA	TLR2	RFX2
CINP	DNAJC7	SHTN1	PADI3	TLE3	GOLGA4	ADAMTS9	CHSY3	HMG20A
TECPR2	AC005165.1	GJA1	PADI4	THSD4	TPM1	SPOCD1	NDNF	VPS37B
LINC02323	CNIH1	LINC00486	PADI6	THBS1	OPHN1	PTGFR	SCN7A	PVT1
AL118558.4	TNFSF14	VEPH1	RCC2-AS1	TFG	PUM1	FBXO22	MIR100HG	CPAMD8
RCOR1	ECM1	CAMK1D	RCC2	TCOF1	CYSTM1	MT-ATP6	CHMP5	PHF3
AL132801.1	KYAT3	PRH1	ARHGEF10L	TCF7L2	AL049828.1	UTY	NALCN	ATP6V1H
TRAF3	AKNAD1	MTA3	LINC02810	TCEA3	LUC7L3	RPL32	RPS9	AGO3
AMN	SCAMP5	DNAJA1	ACTL8	TBC1D4	SEMA4B	KCNQ3	AL035409.1	DZIP1L
CDC42BPB	RACK1	GAPVD1	AL357509.1	TBC1D15	COX6A1	C8orf33	EID1	AP002360.1
AL117209.1	DOCK5	TXN	LINC01654	TAF1D	CD38	FUCA1	EIF4A2	QKI
DYNC1H1	DCAF12	EXT2	IGSF21	SYNE2	ZC3H14	SLC22A31	MRTFA	ZNF106
AL118558.3	ZNF565	ZFYVE9	IGSF21-AS1	SUPT6H	ATRX	TECR	DLC1	ZNF835
AL512357.2	TTLL1	COL4A1	AL591896.1	SULT1A1	NHSL1	CHMP6	GALNT5	LINC02006
AL049836.2	CYP2C18	MT1E	KLHDC7A	SUCLG2	WWC2	SUMF2	GNG10	DUSP18
AL355836.4	RPL19	MYH14	PAX7	STT3B	DRAM1	SUZ12	CUTA	SOS1
AL355836.3	F3	DLEU1	TAS1R2	STRN3	IGF1R	METTL7A	MATN3	ATP8B1
AL359682.1	MCCC2	EIF4A1	ALDH4A1	STK33	ZNF407	GUF1	GOLGA8B	SOX5
AL355096.1	PCID2	LPP	IFFO2	STK17B	TUT4	KCNMB3	AC006460.1	LIMCH1
LINC00524	ENTPD3-AS1	AEBP2	AL137127.1	ST3GAL6	STK24	PPIL6	SUCLG2-AS1	RPS4Y1
LINC02314	CREB3	CLIC1	UBR4	SSH2	FNDC3A	TBC1D22A	AC018442.2	GPX4
DIO3OS	UBA6	NOS1AP	EMC1-AS1	SRSF6	DUSP18	MTRR	DKK3	ANGPTL4
AL137779.1	ZNF529-AS1	HSP90AA1	EMC1	SRPK2	NSUN6	AC108690.1	CCDC107	IFT140
DIO3	C14orf119	PFKP	MRTO4	SPRY4-AS1	CCSER1	ADAMTS12	MORF4L1	LINC01811
AL049836.1	DDHD2	HSPH1	AKR7A3	SPRED2	VPS13A	CHORDC1	TINAGL1	EPB41L4A
LINC02320	LPCAT1	UBB	AKR7A2	SPOCK2	BACE2	EAF2	PTPRZ1	ENOSF1
LINC00239	MRPL35	GARS-DT	SLC66A1	SORBS2	SENP6	PLSCR4	SOX6	DNAJC1
PPP2R5C	CHMP6	TMED7	CAPZB	SNX29	OTUD7B	FLYWCH1	AL591069.1	RPH3AL
AL137779.2	AL050341.2	PTPA	MICOS10	SNHG29	SLC35A3	TMEM252-DT	CTNNB1	MRPL57
LBHD2	PLP2	RPL23A	AL031727.2	SMURF1	ACTR10	TNKS2	OAT	DCBLD2
AL161669.1	GPRIN2	AC007952.4	NBL1	SMG5	LINC00486	MID1IP1	TXN	ARFGEF3
EXOC3L4	LRRK2	ACACA	HTR6	SMARCAD1	HSPA1B	NECAP2	AHNAK	SLC22A15
AL132712.2	EPB41L5	DOCK10	TMCO4	SMAP1	CAST	PCNX4	AC130456.2	TXNDC11
AL049840.5	OARD1	IL18	RNF186	SLC7A6OS	TTC17	URB2	PTGFR	C17orf80
XRCC3	AC027243.3	IFI6	AL391883.1	SLC5A3	RPL35	LHFPL6	LAMP1	UBAP1
ZFYVE21	SLC39A9	UQCRH	OTUD3	SLC41A2	ERRFI1	DNAJC16	NDUFA4	COX4I1
PPP1R13B	NRGN	IL18R1	PLA2G2E	SLC25A46	SNX1	MYL6	PTPN1	TINAGL1
LINC00637	AC006369.1	BTNL9	PLA2G2A	SLC10A7	STS	AC005332.6	COX5B	AP003025.1
AL132712.1	TMEM108-AS1	MYL2	PLA2G5	SHROOM3	NAP1L1	LINC01588	RPS14	MAPK14
ATP5MPL	PXMP4	MMP28	PLA2G2D	SH3RF2	HNRNPK	AC087294.1	VCAN	MCCC1
LINC00677	AL035587.3	PABPC4	PLA2G2F	SH3PXD2B	DZIP1L	ATAD5	AC096536.3	UBXN7
TDRD9	SPTBN5	NR4A1	Z98257.1	SGPP2	SHROOM3	GRINA	MGLL	SFSWAP
RD3L	CABIN1	PAK1	PLA2G2C	SFTPA1	RASSF3	SP4	AC022325.2	DMD
ASPG	CRX	RPS14	UBXN10-AS1	SFSWAP	CMIP	MT-ATP8	SEC61G	ROR1
AL359399.1	OAT	ADK	UBXN10	SFPQ	SND1	HCLS1	UNC5C	STX3
KIF26A	ZNF718	IPO7	LINC01757	SENP6	CD44	ATXN7L1	HNRNPK	KIAA0355
LINC02691	AC006273.1	METTL7A	Z98257.2	SEMA3E	DNAH14	ARHGAP10	SYPL1	E2F3
AL049840.4	OST4	ZBTB16	VWA5B1	SEC24B	ATP8A1	HIST1H2BC	CYSTM1	GLCCI1
AL049840.3	SUPT5H	STRN3	AL020998.1	SEC23IP	SUPT3H	BICD2	FAM85B	MSMO1
AL049840.6	SPINT2	EIF2AK2	LINC01141	SDK1	ZFHX3	IL17RE	BTF3	WSB1
AL049840.2	MED14	IGHG1	AL139254.1	SDCBP	TPI1	NPTN-IT1	LMO3	PPP2R5A
COA8	AC104532.2	TBC1D19	AL139254.2	SCNN1B	SFTA3	Z95331.1	FOXA2	AC027288.3
KLC1	SERPINH1	UBLCP1	AL139254.3	SCD5	CFLAR	RPS7	MTRNR2L12	SEMA5A
BAG5	RAC1	CPSF6	CAMK2N1	SCAF4	ARAP2	STAU2	DUSP8	NUTM2B-AS1
AL139300.2	AC016831.5	CYP4X1	MUL1	SASH1	SEC62	NDUFA4	ELOB	SP100
TRMT61A	ALPK1	MAPK1	FAM43B	SAMD9L	PRRC2C	SCN9A	STK24	PABPN1
AL133367.1	ABCC10	TJP2	CDA	RUNX3	RPL24	LRRC1	PRSS8	CNPY2
CKB	IVNS1ABP	NUMB	PINK1	RUFY3	PPARG	PRELID3B	PER3	SCN9A
MARK3	HHLA3	AC079793.1	PINK1-AS	RSRP1	MGST1	BRI3BP	KDELR2	MCTP2
EIF5	ARPC4	AL355499.1	DDOST	RSRC2	LAMB1	AC068724.3	YWHAH	SH2D4A
AL138976.2	ZNF445	COX8A	KIF17	RRAS	ANKHD1	CEP104	NLGN1	RSRP1
AL161669.3	KDM3A	BNIP3L	SH2D5	RPS24	GPHN	CKLF	KHDRBS2	GRIK2
LINC00605	AC027097.1	PPARG	HP1BP3	RPS17	UST	KLHDC10	CCND1	SFTA1P
TNFAIP2	ZGPAT	DZIP1L	EIF4G3	RPL9	TYMP	PTOV1	TTN	SLF1
IGHD5-18	LNX2	SNX22	AL031005.2	RPL6	SEC24B	BDNF	KRTCAP2	TPM1
IGHD4-17	MIR3142HG	COL4A3	ECE1	RPL35A	EXOC4	TRMT112	CAMK2A	ATP5F1E
IGHD3-16	PITRM1	PNRC2	AL031005.1	RPL31	CMTM4	MPP7	PRAG1	THOC2
IGHVII-49-1	RRAGD	GAPDH	AL031728.1	RPL22	CAPNS1	USP1	BACE2	SUMF1
IGHV1-46	GPN1	YTHDF3	AL592309.2	RPL18	ZFP36	AC007014.1	SERINC1	DPYD
IGHVII-46-1	LDHA	JAZF1	NBPF3	ROCK2	EXT1	HSPA6	RBX1	MPRIP
IGHV3-47	ILF3-DT	CCDC141	ALPL	RNGTT	SIK2	TUFM	NPNT	DCBLD1
IGHVIII-47-1	ASH1L	RPL31	LINC02596	RNF13	RDX	MAP2K4	ZEB2	UBE3C
IGHV3-48	LINC00632	ERC1	RAP1GAP	RLF	TAX1BP3	NNMT	SEC14L4	CCAR1
IGHV3-49	HSD17B7	FNDC3B	USP48	RHOBTB2	GTF2IRD1	GNPTG	KCNQ3	HULC
IGHV3-50	RASAL2	ATF6	LDLRAD2	RERE	WARS	AQP5	SCUBE1	ITM2B
IGHVII-44-2	RPS6	FN1	HSPG2	RCOR1	TANC2	SLC49A4	CNN3	FXR1
IGHV5-51	UCP2	HMGB1	CELA3B	RBM33	PARP14	C7orf31	SLC25A5	ZMYM4-AS1
IGHVIII-51-1	DET1	BACE2	CELA3A	RBM14	TUBA1A	BAIAP2L1	DDX60	SOX6
IGHVII-51-2	CPD	PTBP3	LINC01635	RBFOX2	ZDHHC21	KDM4A	ADSS	RBM6
IGHV3-52	MYL12B	RHOA	LINC00339	RAPGEF5	KIAA1211L	RAD18	RPS7	SRPK2
IGHV3-53	AQR	NBAS	CDC42	RAPGEF2	AL355612.1	ANXA1	RPL31	HLA-B
IGHVII-53-1	PCMT1	SNX24	CDC42-AS1	RABAC1	ARMH3	ACTB	RPL36	AC114763.1
IGHV1-45	ZNF140	FCHSD2	CDC42-IT1	RAB2A	LMO7	TMEM50A	ATP5MC3	NBEAL1
IGHVIV-44-1	DSG2	TRIM24	WNT4	PXDNL	PTPN13	Z69733.1	LINC01094	AURKAIP1
IGHV4-34	MESD	AL031428.1	AL445253.1	PTTG1IP	PHIP	AC092329.4	EGFR	CD81
IGHV7-40	AIDA	LMO7	ZBTB40	PTPRJ	EHBP1	ZNF12	LINC02057	PPA1
IGHV3-35	ATP5F1E	CAP1	ZBTB40-IT1	PTPRB	AC139887.2	IFT22	MYL2	LINC00486
IGHV3-36	ACOXL	BTG2	EPHA8	PTPN13	THOC2	APH1B	DAD1	C10orf67
IGHV3-37	HMCN1	PABPN1	C1QC	PTMA	RPS6KA3	C1QBP	CNTN4	AC010998.1
IGHV3-38	COPA	HULC	C1QB	PTBP3	ZNF608	ADD3	MIR205HG	SUPT6H
IGHVIII-38-1	LINC-PINT	COX6B1	EPHB2	PRR14L	HIST1H4C	MAPK10	DYNLRB1	CWF19L2
IGHV4-39	AP3B1	MAP7	AL512444.1	PRPF38B	SLC7A6OS	FTH1	TBX2	CCDC125
IGHVII-40-1	ZFAND3	BCL2L1	LACTBL1	PRORP	IFI27	AC007743.1	H1FX	TM2D1
LINC00221	EXT1	KAT2B	TEX46	PRKDC	NEDD4	PFN2	RPL22	SUPT20H
IGHV3-41	MPRIP-AS1	RAB1A	KDM1A	PRKCA	IFI44L	EEA1	SLC6A4	FAM13A
IGHV3-42	USP12	SHROOM3	AL031428.1	PRKAG2	TNKS	LINC00426	LINC02474	PPP3CB
IGHV3-43	RPL14	ADGRD1	LUZP1	PRDX6	HTT	SF3B2	C5orf24	CREB3L2
IGHVII-43-1	EGR1	TMEM63B	HTR1D	PRAG1	RBM33	TCAIM	PTP4A2	KHDRBS1
IGHVIII-44	POLQ	RBMS3	LINC01355	PPFIA1	FAM13A	PDXDC1	BMPER	NSD2
AC244452.3	XKR9	PER3	AL109936.6	PON2	CLIC1	SLC25A24	RPS27L	INTS7
IGHV3-54	COLQ	YPEL3	HNRNPR	POLR2L	TMC5	PFKFB3	OCLN	MYO10
IGHV4-55	AC139530.1	PPP4C	ZNF436	PMP22	LINC00472	RBMS1	AC095050.1	LRRIQ1
IGHV7-56	BLOC1S6	PIK3CA	ZNF436-AS1	PLS3	ATP5MG	CHCHD3	STK39	PER3
IGHV2-70	AC105254.1	AC079467.1	AL109936.2	PLIN2	HBP1	KRTCAP3	TSPAN12	C12orf76
IGHV1-68	TRAPPC13	STK39	TCEA3	PLEKHA7	SMYD3	NEO1	SDC4	SFPQ
IGHV1-69	C6orf62	AC024257.1	ASAP3	PLEKHA5	NDUFB11	AL731577.2	CD109	CLDN18
IGHV2-70D	CLPX	KLHL24	E2F2	PLA2R1	PARN	AC092903.2	PRDX3	MED13L
IGHV3-69-1	GUSB	DPP7	AL021154.1	PLA2G12A	FAM20A	DNM3	ABCC8	RPLP2
IGHV1-69-2	IRS2	MTRNR2L8	ID3	PIP5K1B	BPTF	PTK2B	KIAA0408	RB1
IGHV1-69D	ACSL3	GPRC5D-AS1	AL450043.1	PHLDB2	MS4A15	SGO1-AS1	SULF1	GRN
IGHV3-71	ZW10	PRKY	MDS2	PHLDA1	DANT2	MROH6	PPP1R14B	ERRFI1
IGHV3-57	CEMIP	SUMO2	RPL11	PHF21A	MPZL1	CEP70	EFNA1	PDIA3
IGHV3-72	CCDC85B	CLK1	ELOA-AS1	PHF20L1	FBXW11	AC010974.2	HSPA6	CDK14
IGHV3-73	PTMS	CD151	ELOA	PHC3	BCAS3	PRSS23	AZGP1	TXN2
IGHV3-74	ZCCHC7	PRKG1	PITHD1	PHACTR1	LMNA	MRPL12	IL32	MTHFR
IGHVII-74-1	TMEM125	AC010974.2	LYPLA2	PGBD2	AC007952.4	MTX2	RNH1	VPS8
IGHV3-75	PANO1	MXD1	GALE	PER3	GRAMD2A	ATP5MPL	RPL12	HSD17B11
IGHV3-76	TM4SF18	DAPK2	HMGCL	PDZD2	PRKCE	IL20RA	NEDD4L	SLTM
IGHVIII-67-4	CUL3	RPL38	FUCA1	PCSK5	ABCA3	LZTS3	RPL3	MCL1
IGHVIII-67-3	IMPDH2	C1orf21	CNR2	PAK2	FOXP2	STIMATE	UBA52	L3MBTL4
IGHVIII-67-2	RPL24	USP34	AL590609.3	P4HA1	CAMK2D	NDUFA13	RPL13	LINC01725
IGHVII-67-1	FILIP1	RMRP	PNRC2	NSUN6	RPS21	IFI6	CALU	CDC42
IGHV1-67	AMY2B	RPL7	SRSF10	NSMCE2	TM4SF1	GTF2E2	AL365226.2	CATSPERB
IGHV3-66	LCP1	PRDX1	AL591178.1	NRP2	VAMP8	OSBPL6	FSTL3	PARP9
IGHVII-65-1	MBD5	MT-ND6	MYOM3	NR1H2	ANGPTL4	RCHY1	SMYD2	RYR2
IGHV3-65	AC004825.2	FCHO2	AL591178.2	NPL	TMA7	GPR180	PPIB	CD47
IGHV3-64	MIR1915HG	PCNP	IL22RA1	NOSIP	ANK3	RBMX	CYB5R3	MUC4
IGHV3-63	OIT3	MIR3936HG	IFNLR1	NKTR	HSD17B6	SLC46A3	RPL7	ACBD6
IGHVII-62-1	MON1B	SHC3	LINC02800	NIPBL	COL4A2	CTDSPL	DUSP7	CEMIP2
IGHV3-62	MT1A	ARHGAP42	AL138902.1	NFS1	CHD2	FAM3B	EDIL3	AL022068.1
IGHV4-61	PILRA	PRDX3	GRHL3	NFIC	FAAH2	MCF2L2	TAX1BP3	DAPK1
IGHVII-60-1	MOSMO	XPR1	STPG1	NECAB1	RPS17	HNF4G	WFS1	CAMTA1
IGHV3-60	MED13L	RPL22	NIPAL3	NDUFS5	DOCK9	QKI	RAD21	CDC42BPA
IGHV4-59	AP1S1	CPEB4	RCAN3AS	NDUFA4	NRP2	TNRC6C-AS1	NDUFA1	CFLAR
IGHV1-58	FKBP3	YWHAB	RCAN3	NDNF	EML4	FAM120B	ASAP1	SUPT3H
IGHV7-34-1	SLC26A4	GABPB1-AS1	NCMAP-DT	NABP1	RETREG1	CAAP1	EVI2B	RHOA
IGHV3-33-2	RP2	RPL26	NCMAP	MYO9A	SPTSSA	CNOT1	NDUFB2	CUX1
IGHD2-15	AL096840.2	ACADVL	SRRM1	MYO19	USP47	GABPB2	ADAMTS2	LINC01170
IGHVIII-5-2	MRPS15	COX6C	AL445648.1	MYL12B	CCDC6	BMI1	CLEC12A	LTN1
IGHVIII-2-1	MAP3K14	EXT1	CLIC4	MYCBP2	BAZ2B	AGFG2	SEMA5A	SNX27
IGHV1-3	COL8A1	KANSL1L	RUNX3	MXD1	AC063944.1	FAM227B	NEDD8	NEK7
IGHV4-4	LYRM9	NDNF	AL445471.1	MT-ND4L	KIF1B	TPCN2	PIEZO2	FOXK1
IGHV7-4-1	AC005288.1	DLG2	AL445471.2	MRPL14	SLC9C1	AL356805.1	CNTN6	OXA1L
IGHV2-5	EMC7	TLE5	LINC02793	MPZL3	IGLC2	LENG9	ZFYVE9	RAPGEF1
IGHVIII-5-1	TNFSF13	ZMAT3	AL050344.1	MPZL1	AC098617.1	ABAT	TUBA1A	ST5
IGHV3-6	PRKAR1A	LINC01811	AL031432.1	MPP7	RNGTT	COL5A1	CALR	MYO1D
IGHVII-1-1	ABCD3	AC010998.1	SYF2	MISP	IL15	EML6	LINC01616	PYGB
IGHV3-7	BMERB1	SLC34A2	AL031432.4	MIR4435-2HG	CNTN6	WDR47	VSIR	PHF21A
IGHV3-64D	H1F0	SEC24B	AL031432.5	MIR100HG	TACSTD2	LGALS8	MOB1A	IFNGR1
IGHV5-10-1	SCGB3A2	SYPL1	RSRP1	MIPEP	RNF130	CASP3	TANC1	COL4A5
IGHV3-11	LTA4H	NEBL	AL031432.3	MIB1	MFSD4B	HUNK	ADAM28	FNBP4
IGHVIII-11-1	VPS37A	ARGLU1	RHD	MGAT4C	DGKD	SLX4IP	SFTPC	NAMPT
IGHV1-12	MAGI1	TUBB4B	TMEM50A	METTL16	NFAT5	SHLD1	COL4A4	SMYD3
IGHV1-2	LY75	TTLL7	RHCE	MEIS2	BEX2	ZW10	RGS6	GNG10
IGHV6-1	ZFAND4	CLIC3	MACO1	MED13L	DHCR24	CTSS	SBSPON	ATP8B4
IGHVII-33-1	UGT2B7	FAM126B	LDLRAP1	MED13	ANO2	BICC1	TYMP	SEC16A
IGHD2-8	TCEA3	SCAF8	AL606491.1	MBD5	SHANK2	CXXC1	SERINC3	NME6
IGHD1-14	CANT1	SPATS2L	MAN1C1	MARC2	SUCLG2	DHX16	CLU	PSME4
IGHD6-13	LINC01170	MIR4300HG	AL031280.1	MAPK10	SSH2	TSNAX	AL109930.1	AZIN1
IGHD5-12	AC005224.2	CD44	SELENON	MAGI2-AS3	FCHSD2	ISY1	SEMA3B	SNX2
IGHD4-11	RPS3A	FAM222B	AL020996.1	MAGI2	SMAP1	ATP5F1E	COL5A2	FMO2
IGHD3-10	FAM163B	DCBLD2	MTFR1L	MAGI1	CEMIP2	TENT2	PTPN21	CD59
IGHD3-9	AC002558.3	F3	AL020996.3	LSM10	TOP1	DZIP1L	ARL5B	TRAPPC1
IGHD1-7	EIF6	TIMP1	AUNIP	LRRFIP1	CAV2	AC007610.5	C19orf53	RNF213
IGHD1-1	RPL28	AC106845.1	AL033528.2	LRRC8A	PRPF4B	GOLGB1	EEF1G	SRI
IGHD6-6	TOP1MT	ARPC5	PAQR7	LRIG1	SLC1A1	TGIF2	KNDC1	NUTM1
IGHD5-5	LILRB1	RAB5C	STMN1	LRBA	ZMYND8	FBXO25	SLMAP	NMD3
IGHD4-4	AC009404.1	SIPA1L1	PAFAH2	LINC02603	ATXN1	AC004816.1	SPP1	PRPF38B
IGHD3-3	NFAT5	RASSF8	EXTL1	LINC01937	DDX5	AC005062.1	SMAP1	YBX1
IGHD2-2	PAPOLB	ZNF827	SLC30A2	LINC01374	AC130456.2	ACOT11	SPRY2	AC245041.2
FAM30A	AC008170.1	EXOC4	AL391650.2	LINC00578	CLEC16A	MARVELD2	CRIP1	BTAF1
IGHV3-13	BET1L	BMPER	TRIM63	LANCL1	GULP1	EGLN3	SLIT2	CD2AP
IGHVIII-13-1	PDCD10	PDE4D	PDIK1L	KRT18	COX4I1	ID3	AC011029.1	SRSF4
IGHV1-14	ZNF780B	EDF1	FAM110D	KLRD1	EIF3A	AC073569.2	SFT2D1	DDX5
IGHV3-32	LRP8	RAB6A	C1orf232	KLHL24	ID2	COL3A1	MRPL51	NFAT5
IGHV2-26	TNIP3	SESTD1	AL391650.1	KLHDC10	MYL12B	EFTUD2	ST3GAL6	BST2
IGHVIII-26-1	RFXAP	SEL1L3	ZNF593	KLF7	MAML3	TRIT1	MRPS26	DERL1
IGHVII-26-2	CCND2-AS1	AC021723.2	CNKSR1	KLF2	IGHG1	AHI1	COX8A	SMAD2
IGHV7-27	COQ6	RABAC1	CATSPER4	KIAA2026	GCNT2	SERINC5	CPEB2	SLCO3A1
IGHV4-28	SYT8	FBXL2	CEP85	KHK	MAGI2	MEF2B	AC023669.2	PRRG4
IGHVII-28-1	PDE6B	HSPA1B	SH3BGRL3	KDM5D	UBC	SSBP2	MRPL14	ANXA4
IGHV3-30	AC010320.2	ST7	UBXN11	KDELR2	HERC1	OGFOD1	VNN2	PRKAA1
IGHV3-15	SLC4A1	RAPGEF6	CD52	JPX	HDAC7	ARL10	KCNMB4	CNOT8
IGHVII-30-1	PGC	TBX2	CRYBG2	ITLN2	MFSD14A	AL356124.1	SLCO3A1	ZNF33A
IGHV3-30-2	HERC3	BBS9	ZNF683	ITGB1	GABPB1-AS1	FAM222B	ZNF431	BTBD3
IGHV4-31	GRK2	NLGN1	LIN28A	IGF2BP2	DDX60	MPST	CLIC3	NDUFB9
IGHVII-30-21	COL4A2	LINC00278	DHDDS	ICAM4	COX6B1	KIAA0753	MTCL1	SF1
IGHV3-29	TMEM204	FOSB	AL513365.2	HTT	ANXA1	NDUFB7	JPH1	GLUL
IGHV3-33	ADGRG3	VAMP8	HMGN2	HSP90AA1	RBMX	IGKC	ARF3	KLHL20
IGHVIII-25-1	RPS3	FAM160A1	RPS6KA1	HPCAL1	MAGI1-AS1	USP40	MACC1	TCF4
IGHV3-25	MPP1	RHOBTB2	AL512408.1	HNRNPC	LAMTOR5	RBM6	IGLC1	MCFD2
LINC00226	SDE2	NR3C1	ARID1A	HMGCR	SP100	MID2	ITGA8	ATP2A2
IGHV1-24	TMPRSS11B	PATJ	PIGV	HDAC8	TBC1D22A	LONP1	KLF10	RTF1
IGHV3-23	MED29	UBE3C	ZDHHC18	H3F3A	ENO1	MMUT	SELENOK	DNAJA4
IGHVIII-22-2	KHDC1	PSMD14	SFN	GTF2I	SVIL	PRPF6	GNB2	NEDD9
IGHVII-22-1	RAD1	PCDH9	GPN2	GSN	LNPEP	LINC00842	CDK2AP2	ATG2B
IGHV3-22	AADAC	SNHG5	AL034380.1	GRK5	SRSF11	TMED5	NOS1AP	GPR39
IGHV3-21	ZNF503	MB21D2	GPATCH3	GRIP1	PCBP2	AC139887.2	TUBB6	SRGN
IGHV3-20	AL391839.1	PSMA7	NUDC	GRHL2	LPCAT1	EXOC6B	AGTPBP1	RALGAPB
AC247036.1	RNPS1	C19orf33	NR0B2	GRB2	GAS6	CYP27A1	PPP4R1	NRG3
IGHV3-19	XPA	PNRC1	KDF1	GPD1L	DLEU1	CDK11B	CARMIL1	TBC1D22A
IGHV1-18	PNPLA3	SMARCA1	TRNP1	GPC5	ISG20	CCDC59	ZNF385B	LINC02057
IGHV1-17	FLII	PEBP4	TENT5B	GOLGA8B	VPS28	APC	CAMK1D	ISG15
IGHVIII-16-1	TULP3	MCL1	SLC9A1	GOLGA2	CDH13	RAB22A	EFEMP1	METTL16
IGHV3-16	SIPA1	ADGRF5	AL590640.1	GNG10	SLC22A23	RAB32	GLI2	AC005261.1
IGHVII-15-1	ESAM	STARD4	WDTC1	GLYR1	NCOA2	AC019117.2	CDKN1A	NFU1
AL355836.2	BMI1	DAZAP2	TMEM222	GLIS3	SH3KBP1	PAFAH1B2	SCAMP2	CAST
LINC02285	STK24	THSD4	SYTL1	GLCCI1	EDF1	KIFC2	CRISPLD2	KIF5B
AL132709.8	LINC01482	CDON	MAP3K6	GHITM	AC005165.1	MPP5	AC093535.1	P4HA1
AL357093.2	SLC2A13	CNTN4	FCN3	GFPT1	B4GALT1	MDH1	GOLGA8A	ZNF451
EML5	CATSPERB	CNOT6	CD164L2	GDAP2	DDX46	WDR72	PDLIM2	FAM20A
AL121768.1	AC108449.1	PRPF38B	GPR3	GAK	PRAG1	COLCA1	SUMO2	ILF3
TTC8	CD72	NDUFA3	WASF2	GABPB1-AS1	CD24	TMEM159	NYAP2	SPRY4-AS1
AL137785.1	NCOA7	HIBCH	FO393419.2	FXYD3	ITPR2	LINC-PINT	PACRG-AS3	TNS3
FOXN3	E2F3-IT1	ZDHHC20	BX293535.1	FTO	STRN3	SNHG25	IFI27	SESN3
AL138478.1	AC018682.1	SERTAD1	AHDC1	FRS2	PRICKLE2	AC017074.1	TDRP	SERF2
AL357093.1	TJP3	IRX2	FGR	FOXQ1	SYT17	CARD11	ITGB1	KHDRBS2
ZC3H14	ZNF362	CALM1	LINC02574	FOXP1	DAPK1	ACOT7	MEAF6	AKAP9
AL356805.1	MATN3	CAMKMT	AL445490.1	FOXN3	SPIDR	EIF5A	DBI	PDK4
FOXN3-AS1	SLC35E3	FMN1	AL020997.5	FOXK1	JCHAIN	CRTC3-AS1	AL031599.1	CHURC1
FOXN3-AS2	FAM91A1	CNTN6	FAM76A	FOSL2	ARHGDIA	MAP1LC3A	GRIP1	RABGAP1L
AL137230.1	CCNDBP1	SAMD9L	STX12	FMN1	KLHL9	BAZ1A	HACD2	SPTLC3
EFCAB11	AC136297.1	SPAG9	AL020997.2	FKBP1A	C11orf49	TAF11	UXS1	NEBL
TDP1	AC005237.1	RABGEF1	AL020997.3	FIG4	BICDL2	FCGBP	MYO1B	BMP2K
AL162171.3	TMEM161B	DSTN	AL020997.4	FGGY	LARP4	PIK3C2B	F11R	FOXO3
AL162171.1	P4HB	TMEM14B	PPP1R8	FBXL20	ANKRD17	AL590652.1	LINC00278	RNF38
LINC02296	CPLANE1	RPL13A	THEMIS2	FANCI	ZBTB7A	ZC3H6	PKHD1	NUTM2A-AS1
LINC01147	GUK1	CDH11	RPA2	FAM49B	ERBIN	KIAA0513	ARRB1	MAP3K5
LINC02330	JADE2	RBM33	AL512288.1	FAM168B	CDK8	RPS4X	COL4A3	MIR924HG
AL359237.1	CAD	MAGI2	XKR8	FAM153CP	BOD1L1	PIGL	SRSF2	NPLOC4
AL136501.1	AL590560.3	BAG1	EYA3	ESYT2	METTL7A	NOMO1	TSPO	EPB41L2
GALC	ATL1	ARHGAP44	PTAFR	ERCC5	AC245041.2	MCFD2	FSTL1	DDX17
GPR65	VMP1	ERBB3	DNAJC8	ELOB	NR6A1	ARHGAP42	AQP1	PNRC1
AL157955.1	IRX5	TTC28	ATP5IF1	EIF5B	MDM4	CDK5RAP2	CCND2	SURF6
LINC01146	ARHGAP20	HNRNPA0	AL353622.1	EIF3A	PPP4R2	BANP	SLC5A4-AS1	LRPPRC
AL162171.2	AL049820.1	GTF2IRD1	AL353622.2	EEF2K	RPLP0	LINC01739	PSME1	PUM2
AL133279.2	APPL2	SH3BGRL3	SESN2	EDEM1	PIKFYVE	IDNK	SELENOT	BZW1
AL133279.3	TRIM36	DDAH1	MED18	E2F3	ZNF431	AC010976.1	TMOD3	AC019186.1
AL133279.1	DENND1A	KCNQ1OT1	PHACTR4	DOCK5	TCF7L2	PER3	YPEL5	ACACA
KCNK10	DLGAP1-AS1	GCLC	RCC1	DNAH5	ZMYND11	SLC25A23	S100A8	EPHA4
SPATA7	RBM17	RPL10A	SNHG3	DMTF1	PCYOX1	ATP5PD	AP001011.1	RCOR1
PTPN21	RIMS3	RPSA	TRNAU1AP	DIPK2A	PTBP3	INHBA	TFCP2L1	HSPD1
KCNK13	MED8	FLT1	SNHG12	DIAPH2	HOOK3	DOP1A	SLC8A1	SLC35F5
PSMC1	Z95114.2	SRSF3	TAF12	DHFR2	VPS37B	OSBPL10	PXDN	RBPJ
NRDE2	KBTBD2	COX7A2L	RAB42	DGKH	KTN1	CNTN1	PTCHD1-AS	AGPAT3
AL121839.2	SHC1	LRRN4	LINC01715	DDX58	FMNL2	MBNL2	PLCB4	GPRIN2
AL135818.2	ACOT7	FAM189A2	AL360012.1	DCLK1	BSG	CHP1	ROBO2	VOPP1
AL135818.3	AL161421.1	CSPP1	GMEB1	DCBLD1	ZFAND3	DENND5B	CGN	EVI5
CCDC88C	FGFBP1	RBFOX2	YTHDF2	DCAF6	RNASEK	EPAS1	RTKN2	HSP90AA1
AL133153.2	TXNL4B	WARS	OPRD1	CYP4B1	ZNF704	C9orf147	TENM3	FBXL4
PPP4R3A	AC099314.1	AC109927.1	AL009181.1	CXADR	KMT2A	INPP5A	VCL	SPOCK2
CATSPERB	AC073869.3	VWA8	EPB41	CUL1	DMD	SGSM3	HNRNPH2	KLF2
TC2N	IFI27	ATF7IP	TMEM200B	CTNNB1	UBAP2	TXNDC17	DOCK8	ZNF207
AL161662.1	AC020687.1	CDH13	AL357500.1	CTNNA1	STOX2	DPP4	RNF145	CMSS1
FBLN5	ALPL	LGALS1	SRSF4	CTDSPL	SLC39A8	VAMP3	MT-ND2	AC245297.3
TRIP11	PFDN2	SNX25	MECR	CST3	TMEM14B	KIF1C	SLCO4A1	ZBTB18
ATXN3	NHLRC3	RANBP17	AL590729.1	CRIP2	EPAS1	TIMM29	EEF2	UGP2
NDUFB1	LURAP1L	CHCHD2	PTPRU	COX7C	YEATS2	FOLR1	AKT3	PTPRB
CPSF2	ANXA8	ACTA1	LINC01756	COX7A2	AHI1	CFAP161	GHITM	RPL15
AL133240.1	FXYD3	FUT8	AC092265.1	COG5	CDH11	YPEL1	SLC41A2	SH3D19
AL135818.1	ELOVL6	PIAS1	AL645944.2	COBLL1	PPP2R2A	SSNA1	GNGT1	HMCN1
GPR68	GPSM1	IRF2BP2	LINC01648	COA6	CSTB	PKIA-AS1	MAPK1	UBR4
DGLUCY	ATP6V1A	FXYD3	AL137076.1	CNOT4	TMEM165	SIDT1	PRDX2	OTUD4
RPS6KA5	PLA2G4A	DST	AL161638.2	CMTM8	ATG7	ITPKC	AC093817.2	TNKS1BP1
LINC02321	MLEC	SUCLG2-AS1	AL161638.1	CLTC	SEL1L	TSPAN13	CCDC88A	OCIAD1
AL122020.2	AC006333.2	SNX3	MATN1	CHRM3-AS2	BTNL9	EDF1	ABHD17C	CHD1
AL139193.2	MAP2K3	ELOVL7	MATN1-AS1	CHD4	PPP3CA	RPS2	TM7SF3	AP1S3
AL139193.1	KAT8	FBXO7	AL137857.1	CHD3	ROCK2	FTSJ1	STARD3NL	MYL12A
AL096869.2	AL357153.1	AFF3	LAPTM5	CELF2	MYO5C	FANCC	SUB1	MCU
AL096869.1	AC026304.1	DPYD-AS1	AL137027.1	CELF1	TAF15	CCDC134	PDZRN3	WWOX
TTC7B	PNRC1	CLSTN1	LINC01778	CEBPB	COBL	ZNF44	RPS5	ZC3HAV1
AL096869.3	EVPLL	LINC01937	AL445235.1	CD46	HNRNPU	NUP160	LATS2	ATP9B
LINC00642	URI1	MYO5B	SDC3	CCND3	AKAP9	LINC00278	PDGFRB	BTBD9
LINC02317	SPCS1	PTP4A2	PUM1	CCDC18-AS1	CLINT1	RPN2	AC004160.1	MPP5
AL512791.1	GID8	NDUFB11	NKAIN1	CAMTA1	BRD4	DNAH5	C19orf33	KAT6B
CALM1	AC006064.1	TBC1D4	SNRNP40	C14orf132	IGF2BP2	AP1B1	RNF128	CD74
AL512791.2	LINC02015	MOB1A	ZCCHC17	BMPR1A	RALGAPA1	PTCD1	FRG1	MARC2
AL135746.1	AC007383.2	RPL7A	AL451070.1	BIRC3	KIAA1109	FGD5-AS1	COX7A2	ICAM1
AL157688.1	UCHL5	ARHGAP21	FABP3	BIRC2	LTA4H	TSPAN7	TMEM109	PSMA2
SLC24A4	SPIRE2	PHLDB2	SERINC2	BDP1	PPP2CB	REXO2	TSTD1	RPLP1
AC009396.2	ELAVL1	ARSJ	LINC01226	AVPI1	RERE	NXT2	RPL36A	KAZN
SLIRP	FAM86B1	FOXP2	AC114488.1	ATXN2	SUPT6H	DHX57	CERS2	CHD6
SNW1	SLC7A14-AS1	ATP5MC3	HCRTR1	ATP6V0A1	ENO4	RNF115	TBCEL	SZRD1
C14orf178	BMPR1A	PAM	PEF1	ATF7IP2	UQCRQ	RNF146	GLI3	BACH1
ADCK1	MIDN	CAMTA1	AC114488.2	ATF7IP	NUP58	ADI1	MYRF	ARRB1
NRXN3	TTC32	UBE2H	AC114488.3	ASAP1	SLC35F1	PPT1	SPATS2L	HSPG2
AF099810.1	UHRF1	SVEP1	COL16A1	ARPC5	ARL15	MTPN	PELI2	SH3BP5
AC009396.3	PCDHA12	SLC38A2	ADGRB2	ARMH4	BMPER	EPB41L3	CTSA	ZNF385B
SPTLC2	IRAK2	TBC1D22B	AL354919.2	ARIH1	SFTA2	AC234582.1	PLXNA2	SIK3
AC009396.1	TRIM35	DISC1FP1	SPOCD1	ARID1B	CEACAM6	MAP1B	IRF7	PNN
AC026888.1	AGL	LAMTOR5	AL354919.1	ARHGEF3	RMRP	GPC5-AS2	TPPP	RPL37
AC022469.1	CHID1	PRDX6	AL136115.2	ARHGAP35	SLC26A3	ZNF532	MARCH1	TMBIM6
AC022469.2	RIPOR2	ATF3	PTP4A2	ARHGAP31	CMTM6	KATNBL1	DPYSL2	RNF130
AC008056.2	SYP-AS1	MYO9A	AL136115.1	AP003086.1	TMOD3	FBXW4	EI24	ZC3H14
AC008056.3	AC087741.1	CHKA	AL136115.3	AOPEP	RANBP17	FOXO1	CHMP2A	VCL
ALKBH1	AC093722.1	FSTL1	KHDRBS1	ANXA4	CSNK1G1	PUM3	ALCAM	MB21D2
ISM2	UCHL3	RASSF3	AL445248.1	ANXA2	SYNE2	NPR3	ATP1A1-AS1	NORAD
AL352955.1	SLC35A2	ATXN10	TMEM39B	ANOS1	LINC01090	MUC20	SLC35A3	SGO1-AS1
AC007375.3	AC011442.1	SIK3	KPNA6	ANKRD29	FTO	SCUBE1	AL354733.3	TCERG1
AC007686.2	GALNT2	C3	AL049795.2	ANKRD28	CCDC88A	RSPH3	SLC5A8	GALNT13
LINC02289	TSHZ1	PTPN1	TXLNA	AMBRA1	SPATA6L	RPL36	AQP4-AS1	SAMD12
AC007686.5	RPL10A	ARIH1	CCDC28B	AL645465.1	EPG5	MKRN2	SCD5	PDE4D
CIPC	COX6B1	PDLIM5	AL049795.1	AL627171.2	VPS13B	CYBC1	TBC1D9	LMO7
TMEM63C	MIPEP	RPS7	IQCC	AL592148.3	PCGF5	NOSTRIN	EFR3B	HACD1
ZDHHC22	E2F7	SLC25A6	DCDC2B	AL512662.2	LINC01170	CDKN2B-AS1	GNB1	DMAC2L
NGB	EMC2	ARID4A	TMEM234	AL117381.1	ZNF638	ABHD14B	LINC01655	CLTB
AHSA1	SESN2	ANXA4	EIF3I	AHI1	SLC34A2	MCM9	CD38	F3
POMT2	SERTAD2	CYSTM1	FAM167B	AHCYL2	ARID5B	RGS6	AGFG1	MBP
GSTZ1	ANKRD13D	GOLGA4	LCK	AGTPBP1	SLC19A1	PPM1A	ABCC9	KNOP1
LINC02293	DNAJC11	WWTR1	HDAC1	AGBL1	UQCRB	PRDX3	DEGS2	OGT
SAMD15	AP001160.3	RPL6	MARCKSL1	AF117829.1	XPR1	MT2A	ZFAND2A	ADAR
NOXRED1	AC016252.1	ANK3	AL109945.1	ADGRD1-AS1	RAB1A	CHMP4C	TIA1	IMMP2L
VIPAS39	AC097110.1	CMTM4	TSSK3	ADD1	GRHL2	CSMD3	AC112487.1	MYCBP2
AC008056.1	TMEM246	BIRC3	FAM229A	ADAM23	TCF12	PLXNC1	OSBPL10	ENO1
AF123462.1	IP6K1	TOP1	BSDC1	ACYP2	FARS2	NACC2	LRRN4	ARSJ
DIO2	RPL8	AC023469.1	ZBTB8B	ACSL1	CFDP1	AHCYL2	SCOC	KDELR2
AL049775.3	SELENOS	ELOVL6	ZBTB8A	ACAP2	NT5DC1	MSL2	VIPR1	CPEB4
AL356807.1	ARHGAP23	PTPRK	ZBTB8OS	ACADVL	PFDN5	MFSD6	SLC8A1-AS1	PLEKHA5
AL357172.1	TRABD2B	EHMT1	RBBP4	AC245060.5	AKIRIN1	CMYA5	DDAH2	SEC23IP
AL049775.2	TWIST2	NBEAL1	SYNC	AC112206.2	DYRK1A	BAG4	SLC40A1	ODF2
LINC02329	POFUT1	MACF1	AC114489.1	AC109927.1	RPL3	AC034268.2	ARHGDIA	CLIC5
LINC00911	SCO1	CEP70	KIAA1522	AC099671.1	MYO16-AS1	JUNB	AATK	CAV1
AL049775.1	AC004917.1	COL3A1	YARS	AC096531.2	SBF2	SFXN5	DGKD	AC096531.2
FLRT2	TFB1M	SAMD4A	S100PBP	AC055854.1	ZDHHC17	SORBS1	LINC02163	DCC
DIO2-AS1	DDIT4	RBPMS	FNDC5	AC018926.2	MYO6	COMMD8	COG5	RPSA
LINC02328	TMED4	STX2	HPCA	AC015923.1	MICAL2	MAK	ARL6IP5	FRYL
LINC02316	AC073114.1	INSIG2	TMEM54	AC007014.1	GHITM	SNHG7	SNX1	ELAVL1
AL161753.1	TNFRSF10D	CXCL16	AL031602.2	AC005165.1	WWOX	CBX7	ASRGL1	AL008633.1
LINC02309	KIF2C	DAAM1	RNF19B	ABHD2	TMEM163	PHF20L1	RPL10A	GAB1
LINC01148	AC107959.1	CHCHD3	AL020995.1	ABHD18	NEK7	ARID3B	TRIM24	TACSTD2
AL358292.1	TOPBP1	ZDHHC3	AK2	ZSWIM8	ZFAND1	LINC00558	TMED4	CRISPLD1
LINC02305	SCOC-AS1	C11orf58	AZIN2	ZNF714	JPH1	GLE1	EPB41L5	XKR6
AL162872.1	KCNK6	ERBB4	TRIM62	ZNF71	AGPAT2	FAM3A	LINC01290	NPC2
AL359238.1	DYNLRB1	MYO5C	AL662907.3	ZNF704	BBS9	SSH1	NBEA	LINC00894
AL355095.1	AL109761.1	PPP2R1A	ZNF362	ZNF652	ITSN2	OSTF1	TUBB	ST13
LINC02301	AC015961.2	SUPT3H	AL513327.3	ZNF644	BABAM2	UBE2R2	VAMP8	AP000919.2
AL355838.1	CAV1	LARGE1	A3GALT2	ZNF621	ZMIZ1	HBM	SERPINH1	BBIP1
LINC02311	ZNF429	AL731577.2	AL513327.1	ZNF615	TTLL7	MT-ND5	HLA-A	RPN2
LINC01467	ETV3	ZBTB20	PHC2	ZNF577	UBB	ETHE1	MICA	CYP4X1
SEL1L	AC002454.1	TXNRD1	AL513327.2	ZNF561-AS1	DUOX1	RACK1	NEDD9	TMCC1
LINC02308	RPS18	ATP5PO	ZSCAN20	ZNF462	UMAD1	SF3A3	ADGRV1	ATXN3
STON2	KRTCAP2	LGMN	CSMD2	ZNF45	ELF3	TSPAN31	AC005162.3	PPP3CC
AL136040.1	PAK2	ZNF718	HMGB4	ZNF394	GATAD2B	TRAPPC5	TMPRSS6	TPM4
GTF2A1	AC008840.1	AC083837.1	CSMD2-AS1	ZNF292	THADA	CPNE1	DDT	RRAS
AL136040.2	YPEL5	ALOX15B	C1orf94	ZNF195	MLLT10	MMADHC	MIF	NPEPPS
AC007262.2	PML	DDX58	AC099565.1	ZNF100	L3MBTL4	MIIP	AC036103.1	CSNK1A1
TSHR	EIF4E2	EFNA5	SMIM12	ZMYND8	CPEB2	SNAPC1	GATA6	CCBE1
CEP128	UBQLN4	PRKCE	GJB5	ZMYND11	USO1	ZNF549	ZFAND1	IREB2
AL133240.2	AC027279.2	ACTR10	GJB4	ZMYM5	KPNA1	UGT8	SLC24A2	ERC1
RIN3	FBL	RPL36A	AL121988.1	ZMYM4-AS1	FKBP5	TRAPPC6A	SERTM1	AC004253.1
AL132709.7	ENKUR	MLPH	GJB3	ZFYVE26	IL18	PTPRJ	EIF4A1	CALU
AL132796.2	AC116447.1	NUCKS1	GJA4	ZFP14	SCD5	ANKRD42	ATP6AP1	STAM2
LINC01550	LASP1	KMT2C	AL122010.1	ZFC3H1	CDKL1	PAK4	KLHDC10	PPIA
AL163932.1	RBBP9	RHEB	DLGAP3	ZFAS1	ITFG1	WDR35	COX6C	TPT1
LINC02295	AMACR	FSTL3	TMEM35B	ZFAND4	NBAS	CASC3	KATNAL1	KLHL15
AL132719.1	AC092614.1	UPF3B	ZMYM6	ZFAND3	NR2C1	GBP3	LMNA	SLMAP
C14orf177	TMEM30B	RAB18	ZMYM1	ZFAND2A	MED13L	TIMM9	PDGFD	MARF1
AL132796.1	GPR108	EIF4A2	AL590434.1	ZDHHC14	BAIAP2L1	HM13	SYT17	KDM4C
AL162151.3	AC098848.1	AQP3	SFPQ	ZCCHC7	RNF216	ZNF175	SRGAP2C	IFT81
LINC02312	TXK	SPOPL	ZMYM4	ZC3H4	NOS1AP	KDM5D	CPEB4	CD46
AL162151.1	FAM83A	RTN3	ZMYM4-AS1	ZC3H14	PRKG1	AC072022.2	VSTM4	NBPF12
BCL11B	GFOD2	NDUFA13	KIAA0319L	ZC3H12C	ATP9B	C22orf39	AIP	AL136962.1
AL109767.1	CDC42BPG	SNHG14	NCDN	ZBTB7C	SESTD1	BATF	EPS8L2	TOMM7
AL132819.1	SLC35C1	CSNK1D	AC004865.2	ZBTB7A	EPN2	CRIPT	DCXR	PTBP3
SETD3	MBTPS2	SAMD9	TFAP2E	ZBTB43	LY6E	VSIG2	TMED9	PSMG2
CCNK	MOSPD2	EWSR1	PSMB2	ZBTB4	ST5	SLC24A3	METRNL	PPP4C
AL355097.1	SLC5A9	AC016821.1	C1orf216	ZBTB20-AS5	FAM193A	AC078881.1	CPB2-AS1	TMED7
AL163872.1	GK5	SMURF2	CLSPN	YWHAE	MYL2	ZNF226	TMEM50B	EXOC8
GSKIP	PAK1IP1	PLXNA2	AL354864.1	YIPF5	HLA-C	AL022068.1	TOMM6	ARID3A
VRK1	PSMB9	ACAD11	AGO4	YAP1	FOXO1	LINC01091	NDUFC2	TRIM44
AL163051.1	RAC2	AKAP11	AGO1	XRCC4	PRKCA	SLC15A3	BICC1	CCDC85B
PAPOLA	LBR	SLC25A37	AL139286.3	XPO4	HNRNPF	PALM2-AKAP2	DOCK5	EIF3A
AL137786.1	AL023284.4	BCL2L14	AL139286.2	XPO1	DICER1	TRAPPC1	SRSF6	MSLN
AL137786.2	CARMIL1	SPOCK2	AGO3	XPA	LGALS3	DDAH1	CEBPD	RPS20
LINC02299	GOLGA8A	ZMIZ1	AL138787.2	XKR9	PTPN9	ROR1	TSPAN7	VCPIP1
AL137786.3	ACAA2	ASPH	TEKT2	XKR6	AC079142.1	TMEM265	C22orf34	COL8A1
LINC00618	C15orf48	MEIS2	ADPRHL2	WWTR1	PLOD2	JADE2	MCL1	CD55
LINC02291	SRP14	DOCK9	COL8A2	WWP1	PSMB4	TLE3	CTDNEP1	GNB1
AL049833.4	SEC14L4	WDR72	TRAPPC3	WWC2	PTPRM	MIR924HG	VSTM2L	SND1
AL049833.2	PPT1	CPAMD8	MAP7D1	WWC1	ZC3H12C	MUCL3	WBP2	PON2
AL049833.1	IFT74	SLC40A1	THRAP3	WDR59	COL12A1	MAD2L2	AC104958.1	WASHC5
LINC02304	C3orf62	CDC42	SH3D21	WDR19	CAVIN1	MBD6	MREG	SRRM2
AL158800.1	AL033381.3	PLS1	EVA1B	WDFY3	CTNNA1	PIAS3	AC005062.1	ABLIM1
LINC02325	RAB38	ZCCHC14	AL591845.1	WBP11	ATP1A1-AS1	CCNK	CAPZA2	TRIM24
CCDC85C	VNN3	VPS13B	STK40	WASHC5	SCAPER	FADS3	LAMTOR5	GCLC
AL110504.1	INKA1	DIP2B	LSM10	WAPL	NDST1	GRAMD2B	NDUFB4	ZXDC
AL160313.1	OR8D4	PML	OSCP1	VWF	SHOC1	ZNF664	LINC00499	PDLIM5
AL132711.1	AC011444.3	NBR2	MRPS15	VPS8	TSTD1	GAS6	IGFBP4	KLHL29
WDR25	DZIP3	JUNB	CSF3R	VPS29	KIAA1958	TATDN1	MCU	CTIF
AL135838.1	NPEPL1	TOMM6	AL596257.1	VPS26B	USP3	ITM2A	BCL2L1	H3F3B
BEGAIN	SIRPB1	PVT1	AC117945.2	VPS26A	CAMK1D	VAMP8	DNAJA1	AHI1
AL845552.2	MSANTD4	PPP2R2D	AC117945.1	VPS13A	ATP5IF1	PHPT1	CAPNS1	KLHDC10
AL163974.1	HACE1	PRR14L	GRIK3	VEPH1	ACSS2	MINDY4	SERINC2	HMGXB3
LINC00523	AC234031.1	PHC3	AL031430.1	VAMP7	SOD3	SLC22A15	TPM4	MIDN
DLK1	RASGRF2	TTN	AL353604.1	VAMP2	NEDD8	BCL9	BCAP31	TRMT11
HHIPL1	RPUSD2	AL157944.1	LINC01137	UVRAG	DCLK1	TSEN2	DUSP3	UBE2V2
MEG3	AL360270.3	BTRC	ZC3H12A	UTRN	TUBB	PDZRN3	RHOU	CHKA
AL117190.2	ANO5	IL6R	MEAF6	USP6NL	RAB27A	RPRD1A	UBFD1	ACAP2
RTL1	LAMTOR1	ARHGDIA	SNIP1	USP47	ARIH1	AC009107.2	CPNE3	INTS10
MEG8	HES4	MAP4	DNALI1	USP31	UBR3	GPRC5A	SLC19A1	BICRAL
MIR381HG	AC008543.1	RPS10	GNL2	USP3	SHISA5	PRMT9	PLCXD3	DGKD
MEG9	B3GNT10	DAPK1	AL513220.1	USP25	STAT1	NDUFAF3	TMEM163	CEP192
AL157871.2	TTI1	CAPZA1	RSPO1	USP24	JAZF1	SULT1C2	SUGCT	TAOK1
WARS	SLC1A4	PARP14	C1orf109	USP1	RNH1	TMEM256	RAB5C	DPY19L1
AL157871.4	MED30	ESR2	CDCA8	URI1	SOX4	ZNF592	CLDN1	SKI
SLC25A47	FRYL	SRP9	EPHA10	UPK3B	MYO9B	AC022540.1	PRKY	SWAP70
AL157871.1	AK4	CAVIN1	MANEAL	UNC13C	MBD5	LINC00863	TM9SF2	ITPRID2
SLC25A29	PCP4L1	NEDD8	AL929472.3	UMAD1	BIRC6	AL356010.2	ANK2	SLC25A24
AL157871.6	HRH1	FUBP1	YRDC	UGGT2	AC007566.1	TMC6	AC145124.1	RPLP0
AL157871.5	ZNF562	MALL	C1orf122	UFL1-AS1	DDX17	POLL	RCOR1	BMPR1A
YY1	NECTIN4	CHD6	MTF1	UCK2	NSD3	ZDHHC8	HIGD2A	IQGAP1
AL133523.1	AC079465.1	AGTPBP1	AL929472.2	UCHL5	ATAD1	AL121852.1	DYNLT1	MCTP1
DEGS2	MBD4	CCDC88A	INPP5B	UBR3	STAG2	EHMT2	STS	ACSL1
AL157912.1	SERAC1	SLC22A31	SF3A3	UBR2	SPOCK2	AC092747.4	SFTPD	GPC5
AL133368.2	RAB34	FBXW2	FHL3	UBQLN1	STT3B	CLOCK	CD164	DHRS3
EVL	ADSL	FOS	UTP11	UBL5	PI4K2B	TUBB4B	SIPA1L2	SLC2A3
EML1	PXDNL	RPS17	POU3F1	UBE3C	PHF3	RPS25	GGTLC1	AC008771.1
AL160313.2	NKRF	UBR5	MIR3659HG	UBE2G1	CRADD	PDLIM1	NDUFA13	FKBP1A
CYP46A1	NSFL1C	FKBP5	LINC02786	UBC	TNIK	TAOK2	AL049828.1	DLC1
AK7	HAUS4	FOLR1	AL390839.1	UBAP2L	TLE5	ARV1	MTRNR2L8	BMPR2
ATG2B	YBX3	FRMD3	AL390839.2	UBAP1	AL008633.1	RNASE1	JUP	ALDH3B1
LGMN	DDX59-AS1	SBF2	LINC01343	TYW1B	SRRM2	TENT5B	MYO16	LINC01876
IFI27L2	CYBA	UQCR10	LINC01685	TYROBP	RB1CC1	FHIT	AL117327.1	MYO16-AS1
AL132642.1	ZFP64	VPS13D	AL354702.2	TXLNA	ADD1	ATP13A5	GPRIN3	LRRK2
CCDC197	AL137018.1	TANC2	RRAGC	TUG1	CLASP2	AL158152.1	GPRC5A	LITAF
OTUB2	PSMC1	SGMS2	AL139260.1	TUBGCP4	NIPBL	CNBP	SLC25A16	SLC22A3
DDX24	WDR17	NME2	MYCBP	TUBGCP2	ARL6IP5	STK32C	TMEM68	EXPH5
IFI27L1	AL359504.2	VPS28	GJA9	TUBB	MBP	WDR4	FLI1	COG7
IFI27	TP53RK	UBE2W	RHBDL2	TUBA1C	GOLPH3	RBM14	DMBT1	RPL11
PPP4R4	MED9	USP38	AKIRIN1	TTF2	ALPK1	TGFB2	SURF4	ILRUN
FAM181A	AC034102.5	FXR1	NDUFS5	TTC39B	SGMS2	ERMP1	MRVI1	TEAD1
SERPINA10	DTD1	UBL5	MACF1	TTC33	UBR2	UQCRB	EIF5A	PTK2
SERPINA6	SPAG9	NUP58	AL356055.1	TTC3	CTNND1	NXT1	LYPLA2	CCDC141
SERPINA1	CLDN5	TJP1	AL442071.2	TTC28	HSPD1	AC109361.2	GNA14	PSPC1
AL132708.1	KAT5	MED13L	AL442071.1	TSPAN1	SLC40A1	TP63	ARSJ	BBX
SERPINA11	GHITM	SGIP1	BMP8A	TSG101	HECTD1	LHFPL3-AS2	IFI16	AC005237.1
SERPINA9	MARS2	TTC37	PABPC4-AS1	TSC2	DNAJB6	ZNF709	SRSF3	SDC4
ASB2	RPLP1	UMAD1	HEYL	TRPM7	ITGAV	CFAP410	ARPC4	PARN
FAM181A-AS1	POMC	GRINA	AL035404.2	TRMU	FBXL20	ACOT13	IRAK3	ERBIN
AL355102.3	AC130650.1	C7	NT5C1A	TRMT2A	APOL6	ZBTB46	MAMLD1	CCNL2
MOAP1	KCNH4	TIMM8B	HPCAL4	TRIT1	HERC4	SPATA13	AL354836.1	RABGAP1
GOLGA5	KREMEN1	COX4I1	PPIE	TRIP12	PHF20L1	NAPEPLD	ITGA2	GOLIM4
LINC02833	GGTLC1	LINC01290	BMP8B	TRIO	PAIP2	COL6A1	SESN1	CELF2
LINC02287	SERPINB1	VCAN	OXCT2	TRIM8	SIK3	MIS18BP1	TJP1	ARNT
CHGA	AC104667.2	TPST1	BMP8B-AS1	TRIM56	RHOBTB2	BPGM	INSYN2B	ABCA3
ITPK1	AC048382.5	PRDX2	AL033527.3	TRAPPC5	TAPT1	SNRNP48	LDLRAD3	BLVRA
ITPK1-AS1	CWC22	ZBTB8OS	AL033527.4	TRAPPC1	CDK19	DDX60L	RASSF3	FAAH2
TMEM251	CKAP2L	CAB39	LINC02811	TRAK1	REV3L	RBMS3-AS2	EIF4G2	AGTPBP1
PRIMA1	AC079848.1	APBB2	TRIT1	TRAF3	NKX2-1	RPS3A	NDUFB1	FOXK2
GON7	ENDOG	DNAJC10	MYCL	TPM4	GPBP1	MYBL1	ISCA1	REV3L
UBR7	SNX18	HIPK1	AL033527.2	TPM1	UBE2E1	MIR646HG	CAPN12	SDHD
BTBD7	AC018761.2	ENO4	MFSD2A	TOPORS	SNX14	LINC02035	LHFPL3	AL359878.1
UNC79	EMB	RAD23B	CAP1	TOMM20	AFG1L	ARFGAP1	BCKDHB	HIF1A
AL122023.1	UCP3	ROMO1	PPT1	TNRC18	CPLANE1	SCARF1	IL1RL1	FAF1
COX8C	AC097518.2	ABL1	RLF	TNIP2	NVL	LINC02235	CD81	ZBTB7C
SERPINA12	DSN1	MYO1B	TMCO2	TNIK	DUSP6	TNIP1	EIF1B	CCND3
AL132990.1	LINC01091	CLDN18	AL050341.2	TMTC1	SNX13	TRIM5	CTNNA1	BIRC3
SERPINA4	SMOC2	PCMTD1	ZMPSTE24	TMPO	RABL6	MRPS17	AQP9	VAMP7
AL133167.1	SPDYE17	APP	COL9A2	TMEM68	ZNF609	C17orf67	DLEU1	NCL
AL133467.2	DNAJC17	KDM5D	SMAP2	TMEM59	NTN4	BRF1	TPI1	CRIP2
AL133467.4	WWC3-AS1	OGA	AL031985.4	TMEM45B	MCTP1	PRKAA1	PLCB1	SERPINB6
TCL6	SLC38A8	RBM6	ZFP69B	TMEM41A	DAB2IP	ATP6AP1	VAPA	DANT2
TCL1B	PPFIA4	TPR	AL031985.3	TMEM30B	MIPOL1	E2F5	UHMK1	SMAP1
TCL1A	ELOVL7	CHD4	ZFP69	TMEM260	DENND4C	SLC25A40	ADGRA3	NAV2
AL139020.1	PM20D2	FTX	AL603839.3	TMEM230	GATA6	CDKN2AIP	PARD6B	KIAA0408
TUNAR	TRIM16L	TSPAN12	EXO5	TMEM189	ZFYVE16	CCT8	MXD1	RCL1
SERPINA5	ANKRD17	IDH1	AL603839.1	TMEM181	EIF4A1	ADGRG6	FOXJ3	DIP2A
C14orf132	MT1G	MAP1B	AL603839.2	TMEM161B	TRAPPC10	TMEM165	PAWR	RPS27
BDKRB2	LINC00476	PSEN1	ZNF684	TMED8	WIF1	TAF1	KIAA1191	CDK19
AL355102.1	KDM7A	TCF7L2	AL356379.2	TMBIM6	PIM3	UGP2	LMO4	PICALM
AL355102.5	AC004946.2	GPBP1L1	RIMS3	TLE4	TMTC2	SUGT1	SGCD	SOX4
BDKRB1	MSL1	CMTM8	AL031289.2	TINAGL1	PAN3	AC007216.4	ST7	CKMT2-AS1
AL355102.4	UBA7	NR6A1	AL031289.1	TIMP2	NUTM2A-AS1	NUP205	NORAD	C6orf62
LINC02318	MMAA	MAPK4	NFYC-AS1	THUMPD2	OVOL2	PKHD1	TMEM50A	LCP2
GLRX5	GCAT	CREB3L2	NFYC	THSD7A	LITAF	PRMT5	CAP1	NAP1L1
SNHG10	TCF19	FAM135A	KCNQ4	THRAP3	CPT1A	P2RY8	FZD5	MEIS2
AL133467.1	PSMB1	LNX2	CITED4	THADA	MAL2	SLC7A1	ARF6	CORO2A
SYNE3	AL670729.2	APOL4	AC119677.1	TGFB2	MAVS	SNRPC	DACH1	SPIDR
LINC02292	AC117382.2	PSMD1	AL391730.2	TET3	PCM1	CASQ2	GALNT17	ACOXL
AL356017.1	PLAAT5	UBR2	CTPS1	TCF7L1	RPL22	WRNIP1	NDFIP1	TBC1D5
CLMN	MRPL54	TNS3	SLFNL1-AS1	TCF25	LDLR	TVP23C	AGR3	AHCTF1
DICER1-AS1	ISCA1	MIR100HG	SLFNL1	TCF12	SASH1	GPR107	CRLF1	PDSS2
DICER1	ARIH1	MYO16-AS1	SCMH1	TCERG1	CTSH	SLBP	SELENOS	MYH9
AL390254.1	SQLE	RBL2	AC093151.8	TCAIM	ASB3	BDKRB2	LRP1	LYN
LINC02279	STBD1	MIDN	AC093151.3	TBXAS1	KCNT2	SAMD5	CD99L2	ARHGAP5
AL121612.1	AP006219.2	TUBB	FOXO6	TBL1XR1	AMOTL2	EFHC2	NR4A1	BRWD1
AL121612.2	AC244093.5	DPYD	AC093151.2	TBC1D9B	CPNE3	IFI30	ARL6IP1	GTF2IRD2B
GSC	TM7SF2	FAM172A	EDN2	TBC1D8B	SEL1L3	AC007405.3	DOCK6	CHP1
SERPINA3	ZNF761	PUM2	HIVEP3	TBC1D32	CRISPLD1	FAM177A1	NAV2	LLGL2
AL049839.3	NPHP3	EIF4G3	AL445933.2	TBC1D2B	STRN	PARD6G	WDR72	PACS1
AL132718.1	LRIF1	YPEL5	AC119676.1	TBC1D2	CMTM8	SLC66A1L	MXRA8	ELMO1
AL161663.2	TAF6L	SMAP1	AL158216.1	TAX1BP1	ARHGAP21	RDX	MAP7	PPP1R12A
LINC02294	AC007342.5	ATP13A4	GUCA2B	TASP1	TP53I11	PRPF40B	LENG8	PAFAH1B1
SUGT1	ALOX5AP	MIB1	GUCA2A	TASOR2	TSC22D2	MAP3K14	AK1	PRPF4B
VPS36	PUS1	SENP6	FOXJ3	TARDBP	IPO7	IGHG3	HSPA4L	PARD3
AL359513.1	DHX37	ZYG11B	AC096540.1	TAOK3	PHC3	HVCN1	NUAK1	TP53BP2
CKAP2	SURF6	WDR83OS	RIMKLA	TANK	CUL3	RAB28	SLC2A9	MINK1
LINC00345	NECAP2	CXCL8	ZMYND12	SYPL1	JMJD1C	DROSHA	PDIA4	SASH1
HNRNPA1L2	AC073195.1	CDC42BPA	PPCS	SYDE2	CELF1	USO1	DISC1FP1	ARID5B
AL139089.1	MRPL38	NAMPT	CCDC30	SVIL	GARS-DT	LINC00662	HLF	CPD
CNMD	BACH1-AS1	SFPQ	PPIH	SUZ12	CFAP221	NUAK1	FYN	GADD45B
LINC02333	TAF1A-AS1	WASF2	AC098484.4	SUMO3	DLEU2	CISD1	NHS	CPQ
PCDH8	KCTD11	ANKRD50	AC098484.2	SULF1	ERBB4	GNB1	RTL8C	LONRF1
OLFM4	XRCC5	SCARB2	YBX1	SUCLG2-AS1	SNTB1	MAN2A2	ZBTB43	MBIP
LINC01065	SH2B1	GPCPD1	CLDN19	STXBP5	TMTC1	GABPB1-AS1	TMEM63B	USP14
AL136359.1	INTS2	RASAL2	P3H1	STS	LEMD3	ESD	AL590652.1	ITGAV
AL356295.1	AL109914.1	ATP5IF1	C1orf50	STPG2	SFPQ	SUPT4H1	AC023590.1	ZFP36
AL450423.2	TMOD2	IMMP2L	AC098484.1	STK24	RAPGEF1	IFNGR1	TRAPPC1	UVRAG
THSD1	MSMB	CHST11	TMEM269	STIM1	OGDH	FOXA1	MICOS10	CEP70
NEK3	AP002383.2	NAALADL2	SVBP	STARD4	YAP1	ITPA	ST3GAL4	FCHSD2
LINC00558	TMUB2	SLC4A4	ERMAP	SSR3	KANSL1	LINC01515	PAMR1	DDX24
DHRS12	TAS2R46	H2AFY	AL512353.1	SSBP4	DPH6	RUFY3	NDUFA11	DCAF7
AL157817.1	CDH3	RASA2	ZNF691	SSBP2	SNX30	PRKAG2	UNC93B1	ZBTB16
FAM124A	AL355490.1	GDAP2	SLC2A1	SSB	AC002460.2	VAMP4	SLC35F5	CREM
SERPINE3	AL031716.1	TPI1	SLC2A1-AS1	SRSF7	SUMO3	ALOX15B	HMGN1	HNRNPD
INTS6	FCER1G	SYTL2	AC099795.1	SRSF5	COL3A1	CC2D1B	TP63	HELZ
INTS6-AS1	BBS4	HNRNPK	FAM183A	SRSF1	MRPS5	BMP2	HEBP2	PIGN
WDFY2	ERG28	VSTM2L	EBNA1BP2	SRRM1	NFATC3	GID8	ARHGAP21	PPM1L
AL162377.1	VEGFC	ST6GALNAC3	CFAP57	SRP72	EIF5B	MAP3K2	CDKL5	APLP2
AL139082.1	EVA1C	JPX	TMEM125	SRGN	PDZD2	HECTD4	PSMB4	XPO5
TMEM272	AC008121.2	TMEM161B-AS1	C1orf210	SRGAP2C	CHD4	SRPK1	YWHAQ	AFF1
CCDC70	PARP12	FLRT3	TIE1	SREBF2	NFIC	CALR	SLC7A6OS	DIAPH2
ATP7B	AL512785.1	TOX	MPL	SRCAP	ZC3H6	AC005104.3	RAB32	NFATC3
ALG11	AC015727.1	UGP2	AL139289.3	SRBD1	FAM133B	MRPL22	PARN	SAFB
UTP14C	IL23A	SPIN1	AL139289.2	SPTLC1	CASK	TTI1	ATP5F1D	TCF25
NEK5	NMT2	SOD2	CDC20	SPTBN1	PARD6B	XKR9	P4HB	AC079142.1
AL450423.1	TMED3	NAPSA	ELOVL1	SPRY2	ARHGAP26	ZNF329	EDF1	XRRA1
LINC00458	AVEN	DYRK1A	MED8	SPPL3	YWHAG	NMU	IL18R1	PAK2
RNASEH2B	TNFRSF1A	LAMP1	AL139289.1	SPOP	SFTPD	ZDHHC13	LINC00922	TM2D3
LINC00358	WDR44	FZD6	SZT2	SPG7	EMSY	EBPL	ATP5MF	CPT1A
LINC00434	GDPD3	HELZ	SZT2-AS1	SOX5	AC009133.1	LINC02016	PCBP2	GSPT1
TDRD3	ZNF556	SUZ12	HYI	SON	DNAJC5	LINC02603	ATP5PD	CNOT4
LINC00378	TEX15	PXDN	HYI-AS1	SOD3	SLC12A8	LINC01807	TACC2	IFI27
LINC01442	CDKN2AIP	CHMP2A	KDM4A	SNX27	RAB28	DYNLT1	SULT2B1	CELSR1
PCDH20	AC004900.1	UBAP1	KDM4A-AS1	SNX24	TNS1	BOC	GABPB1-AS1	PARP4
LINC02339	DAPK1	DDX24	ST3GAL3	SNX14	AKAP7	KDELR2	HS3ST2	CTDSPL
LINC01075	PIK3R4	THADA	AL451062.1	SNX1	LINC01578	GART	GLDN	DPYSL2
DIAPH3-AS1	LINC02503	ATP1A1-AS1	ARTN	SNTB1	SERPINB1	AP000442.1	SH2D4A	REPS2
LINC01074	AP000442.1	PPP2R5E	AL357079.1	SNN	RPL7	TFDP2	CLSTN1	RAB43
LINC00459	HNRNPD	PTAR1	IPO13	SNHG5	BBX	AC097376.3	DNAH7	FOXP2
AL445668.1	LRRC61	CTPS2	AL357079.2	SNHG25	ERC2	RPA1	MARCH3	ROMO1
LINC00448	SNAP47	EPCAM	DPH2	SNED1	RABGAP1	SUMO1	ST3GAL5	WWP1
AL354810.1	AL592166.1	BAG3	ATP6V0B	SNAP47	OST4	RANBP3	FLRT3	ZDHHC17
LINC00376	AC023813.1	ICAM1	B4GALT2	SNAP23	PRKCZ	KIAA0895	KIFC2	RNPC3
DIAPH3-AS2	NOL7	NRP2	CCDC24	SMYD3	TRMT112	ZSCAN23	SNHG25	CYBRD1
DIAPH3	BX005040.1	GNAQ	SLC6A9	SMC6	PID1	VCP	PFDN5	RAP1A
AL442636.1	CELF6	BNIP2	AL139220.2	SMC5-AS1	SLC44A3	OTUD4	TMEM33	MMP28
PRR20C	WDR25	GATA6	KLF17	SMARCA4	RASAL2	RBM25	SAMD4A	PTPN12
AL512655.1	AC097375.5	ZNF407	KLF18	SMAD1	BTG3	DDX24	CXCL14	SFTPA1
AL390964.1	MYOM2	TMEM59	DMAP1	SLTM	MTRNR2L8	RAB3C	FGD5	MBNL1
LINC02335	TSPOAP1	RUNX1	ERI3	SLMAP	PHLDB2	PTPN21	DUT	ARAP2
AL354821.1	DUOXA2	CEPT1	ERI3-IT1	SLFN12L	BCAP29	MTFMT	SPARCL1	ZFY
AL138997.1	USP30	RAC1	RNF220	SLF2	GAPDH	FLCN	GOLGA7	KCTD10
PRR20A	ANKDD1B	DDX3Y	TMEM53	SLC6A4	PTPN4	ZNF668	GUK1	HLA-C
PRR20B	MBNL1-AS1	VPS8	ARMH1	SLC6A14	PTPN1	ACAD9	TMEM14C	DLG1
AL159156.1	LINC01910	RNF128	KIF2C	SLC39A11	SMAD5	AC078883.1	AC027117.2	CPSF7
PRR20D	ZNF639	AFF1	AL592166.1	SLC38A10	RHEB	ZC3H4	STX7	SREBF1
PRR20E	KPNA1	COL4A4	RPS8	SLC38A1	ANKIB1	DTX4	CCDC6	WDR33
PCDH17	ANO7	TBC1D22A	BEST4	SLC37A1	RAPH1	TNRC6C	ELF3	NFIA
AL445288.1	GRIN3B	B3GNT2	PLK3	SLC35D2	ME1	PPIB	LRRFIP2	SEC14L1
LINC02338	AL669841.1	ANKRD10	TCTEX1D4	SLC35B4	CREBBP	CCDC47	EFNA5	SLC35D1
LINC00374	GK-AS1	TOX2	BTBD19	SLC30A9	SLX4IP	MAGEF1	PTCHD4	AC007319.1
C13orf42	MYL12A	PREX2	PTCH2	SLC25A6	DDT	TMSB4X	AC010329.1	WBP1L
RNASEH2B-AS1	AC012291.3	DRAM1	EIF2B3	SLC25A37	CGNL1	PPTC7	APBB2	LAMP2
AL354811.1	AC007342.4	PFDN5	HECTD3	SLC25A36	SNX29	KRTAP5-AS1	AL031428.1	WDR37
LRCH1	AC240274.1	C11orf49	UROD	SLC25A29	FAM160A1	GIT2	ITGA3	OSBPL10
LRRC63	KMO	CALU	ZSWIM5	SLC25A26	GPI	COPS6	NLRP1	CEBPB
AL139801.1	CHAF1B	RBMS1	LINC01144	SLC25A24	HDAC2-AS2	NFYC	MPZL2	ITPRIPL2
LINC00563	XRCC4	ZNF385B	HPDL	SLC22A23	ESYT2	DRAM1	HP	CFAP20
RUBCNL	MAP3K12	SLC15A2	MUTYH	SLC22A15	WFDC2	RASSF8-AS1	ASCC3	ZFC3H1
LINC01198	THYN1	SNHG9	TOE1	SLC20A2	C3	UGDH	CREB3L2	ADIPOR2
AL138686.1	POLD1	ARL5A	TESK2	SLC1A1	RPRD1A	ADAMTSL1	KCNAB2	DYNC1H1
AL359880.1	SERPINI2	LEPR	CCDC163	SLC19A1	NSD1	PPM1H	NKD1	CTNNB1
CPB2	AL020996.1	RALGAPA1	MMACHC	SLC13A3	SLC4A4	MALL	DAPK2	MAGI1
ESD	P2RY6	IFRD1	PRDX1	SLAIN1	MIR4435-2HG	MTSS2	ANTXR1	CNOT6
HTR2A	NINJ2	RPLP0	AKR1A1	SKP1	NDUFV2	BMPER	ADAM9	AOPEP
HTR2A-AS1	RETREG3	PTPN14	NASP	SIVA1	HS2ST1	ANK2	MAST4	POR
SUCLA2	ERGIC3	JAK1	CCDC17	SIPA1L1	LRRK2	ALDH7A1	PSMA7	RPS12
AL138962.1	MINDY4	VTI1A	GPBP1L1	SIAH2-AS1	CPD	LIMS1	CANX	ANKFY1
LINC00562	ACADS	TRIO	TMEM69	SHQ1	PHACTR2	ARMH4	GASK1B	MAP3K13
LCP1	PLSCR2	FMNL2	IPP	SH3KBP1	RUNX1	PRKACA	RPL17	FBXO11
CPB2-AS1	EPB41L2	KPNA1	AL604028.1	SH3GLB1	MPRIP	FZD4-DT	CXCR4	SFT2D2
SUCLA2-AS1	PTPN18	CLEC16A	MAST2	SH3GL2	PRMT2	AL513166.1	DENND1A	GOLGA8B
AL138963.1	CRIP1	SNTB1	PIK3R3	SH2D4A	CCPG1	NLRP1	GRAMD2A	MITF
AL359706.1	TSPAN17	PUM3	AL358075.1	SGMS1	PAPSS2	LINC00578	CD163	MAGI3
GPALPP1	B4GALT4	LIPH	AL358075.2	SF3B3	SEC24A	CRY2	FGD5-AS1	BRD4
GTF2F2	TSNAX	GRAMD2A	TSPAN1	SF1	TCERG1	JKAMP	LINC02410	PEAK1
KCTD4	TF	AC008014.1	P3R3URF	SESN3	PPA1	CHID1	GALNTL6	PHKB
AL138963.4	ANKRD23	ATP6AP1	POMGNT1	SERPINH1	ZFAS1	RNF168	TRHDE	SNX25
TPT1-AS1	ST3GAL5	SBSPON	LURAP1	SERPINA1	C1orf21	CEP162	OLA1	PSAP
SLC25A30	IL6	CTSL	RAD54L	SERP1	HSPE1	SRP72	CMPK1	LINC01409
ZC3H13	C17orf64	DDX60	LRRC41	SERBP1	LPCAT3	WNT2B	TMEM43	ZNF638
SLC25A30-AS1	MOK	DNAH14	UQCRH	SEPTIN2	DUOXA1	DISP1	AC090844.2	CASC4
COG3	AC005229.4	COBL	NSUN4	SEMA4F	GALNT5	ABHD5	SAMD9L	COL4A4
ERICH6B	IFT20	SLC25A36	FAAH	SEMA3B	PTPN12	EIF4A2	AC016821.1	RC3H1
LINC01055	AC090572.3	ILRUN	LINC01398	SELENOS	FXR1	NDUFAF7	TMEM245	CTNND1
SPERT	SREK1IP1	SESN3	DMBX1	SELENOP	AC008771.1	MYL2	FARS2	HIP1
SIAH3	SLC6A8	UBE2E1	TMEM275	SEL1L3	CACNA2D2	EFL1	TMED2	ITGA1
AL157369.1	TLR3	SPTSSA	MKNK1-AS1	SEL1L	GNB1	AC011379.2	ENO2	SYNE1
NUDT15	MRPS7	FAR1	KNCN	SECISBP2L	ARHGEF18	KCNIP1	NR1D2	KPNA4
DLEU7	KIAA1324	CDKN1A	MKNK1	SEC62	TRIP11	GTF2H2C	PAPOLA	AFDN
AL136301.1	CASZ1	TTC39B	MOB3C	SEC61G	AFF4	TSNARE1	PARVG	TMPO
SETDB2	HPGDS	EPB41	ATPAF1	SEC24D	CFH	AC006369.1	FOS	ATP6V0E1
PHF11	SNHG8	TSPAN1	TEX38	SEC23A	HSPH1	C8orf34	SRGN	GRIP1
RCBTB1	TAF6	SRPK2	EFCAB14-AS1	SEC14L4	GRB2	SYNRG	CDH20	RNF115
ARL11	ARL8B	TTC23	EFCAB14	SEC14L1	ZNF91	METTL25	C18orf32	SETD5
EBPL	MXD1	LINC01725	CYP4B1	SDR16C5	VMP1	PDK1	TMEM123	CHD9
KPNA3	ARSJ	KTN1	CYP4A11	SDC1	AC118549.1	ACYP2	SYT9	PKM
SPRYD7	SYT15	IP6K2	CYP4X1	SCYL2	MAPK10	IRF7	STT3B	HMGN3
CDADC1	VPS26B	PELI2	CYP4Z1	SCMH1	RBPMS	TJP1	CEBPA	CNTNAP2
DLEU2	RPS19BP1	EML4	CYP4A22-AS1	SCGB2B2	NFKBIZ	PDCD4	MORF4L2	CELF1
TRIM13	NHLH1	ZDHHC9	CYP4A22	SCAPER	CLIP4	TAF8	TPRG1	AAK1
KCNRG	DNAJB12	AP001011.1	LINC00853	SCAI	SYNE1	RNF20	RNASE4	SH3KBP1
DLEU1	SLC35B1	SH2D4A	PDZK1IP1	SBF2	AC023469.1	NDUFV2	HNRNPF	YTHDC1
AL137060.3	BHLHE40-AS1	AC130456.2	TAL1	SAT1	NFE2L2	XRCC2	PPP2R5A	DHCR24
AL158195.1	TYMP	NUFIP2	AL135960.1	SARNP	ERGIC1	ATXN1L	AC104365.1	MAOA
CAB39L	GGCX	XPO4	STIL	SAR1A	TASOR	CCNB1IP1	FYB2	CCNH
MLNR	Z97832.2	METTL15	CMPK1	SAMD9	LINC00882	TXNDC12	BZW1	PEBP4
AL158196.1	CCHCR1	SLC19A1	LINC01389	SAMD4B	ZNF462	YWHAE	FBXO7	AC092944.1
LPAR6	SNU13	SRRM1	FOXE3	SAMD4A	RPTOR	WDR17	SHC3	AC063944.1
MED4	FAM3B	VMP1	FOXD2-AS1	SAFB	ZNF37A	ITPRIPL2	ARRDC3	CCNL1
MED4-AS1	SMC2-AS1	NCOA3	FOXD2	S100A14	CDH3	C12orf29	PLAC4	LENG8
ITM2B	AC007406.5	SH3KBP1	LINC01738	RYR2	JUN	PPP1R10	PEAK1	MARCH7
RB1-DT	AL138787.2	PCYOX1	TRABD2B	RUSC2	AC093110.1	AC124861.1	KCNMB1	ANXA1
RB1	EPB42	MVB12B	AL691459.1	RUNX1	HNRNPA2B1	H3F3B	KRAS	SMCHD1
AL392048.1	HSPBAP1	STAU2	AC096541.1	RSRC1	AFF3	AQP1	SEMA6A	CSTB
RCBTB2	AP001767.3	TNKS2	LINC02794	RSF1	HECTD4	MOB2	COMMD6	B4GALT1
FNDC3A	CYP3A5	BRWD1	AL356289.1	RREB1	EIPR1	SERPINA1	MEMO1	TXNRD1
AL157813.2	ARMC10	KYNU	AL109659.1	RRBP1	NCOR1	SEC14L5	EDA2R	LHFPL6
AL157813.1	RTL6	VKORC1L1	SLC5A9	RPSA	LIN7A	LAMP2	BRI3	MLLT10
LINC01077	MTMR4	PRPF40A	AL109659.2	RPS6KA5	RAD21	GPATCH1	GRIA3	ADAM10
LINC00462	DNAH2	MSRA	SPATA6	RPS4X	VEPH1	AC113383.1	PRPF38B	STS
CYSLTR2	AL445524.1	NAP1L1	AGBL4	RPS3	PEBP1	DCUN1D3	TRPC6	PRKAR1A
AL161421.1	NYAP2	UBQLN1	AL391844.1	RPS27L	ARL8B	IFT57	PDZD2	SOD2
AL359208.1	ZNF579	PKP4	BEND5	RPS16	AHCTF1	RNPEP	PPP4C	BICD1
LINC00395	AC091231.1	PSMB4	AL645507.1	RPS15A	INTS10	PON2	USP6NL	FAM160A1
AL445989.1	AC093799.1	PPIB	AC099788.1	RPN2	HEG1	ADSS	HINT2	GSN
AL590681.1	SAPCD1	RPL17	AL590432.1	RPLP2	ERBB3	ANKUB1	PTRHD1	NFIC
LINC00564	KLF2	HSPE1	AGBL4-IT1	RPL7L1	CNOT1	AC063944.1	PI4K2B	PAX8-AS1
AL353633.1	SEMA6B	SF3B1	ELAVL4	RPL41	IQGAP1	AC010359.3	PARD3B	ANKRD1
AL445255.1	GADD45G	ATXN7	AL592182.2	RPL38	RFX3	RACGAP1	SSU72	KIF2A
AL353688.1	TFEC	STAT6	AL592182.1	RPL37A	SGPP2	TMEM246	CNOT6	SLC10A7
SLITRK1	AC004846.2	MORF4L2	LINC02808	RPL35	GALNT1	AC069277.1	APH1A	TMEM80
AL355481.1	CD34	AC005165.1	AL592182.3	RPL30	RHOXF1-AS1	AC083798.2	LIMD1	RPS17
AL445604.1	ENOX2	ZFHX3	DMRTA2	RPL27A	UNC13C	ADAP1	NGRN	ZNF91
AL590807.1	PRTG	PAWR	AL049637.2	RPL18A	CLIC3	PRKRA	NAP1L1	CS
AL162493.1	GDPD1	FAM13A	FAF1	ROS1	IVNS1ABP	LTBP3	SUMO1	PTPN13
LINC00333	AC073115.1	LINC00571	AL049637.1	ROMO1	TANK	LDLRAP1	TLL1	LINC02694
AL445588.1	REXO5	FUT11	CDKN2C	ROCK1	SETD2	TRIM58	TTC28	ANXA3
AL356313.1	LINC01915	LDHA	C1orf185	RNLS	HLA-E	DPP9	TMEM160	SDC1
LINC00375	GOLIM4	BIRC6	LINC01562	RNFT2	RHOT1	STX18-AS1	SSR4	ATP11A
AL160154.1	PLA2G4C	ABHD13	RNF11	RNF8	RASA1	CCS	AC008957.2	NPHP4
LINC00377	AC009090.6	PKHD1	AL162430.2	RNF7	NR4A1	ZNF862	TBC1D4	YTHDF3
SPRY2	AC007996.1	ATXN2	TTC39A	RNF43	DBI	KIAA1211L	BTLA	UBXN2A
AL356413.1	LINC02021	EID1	TTC39A-AS1	RNF38	SOX6	PUS7	CNTLN	RND3
NDFIP2-AS1	AC079248.1	STX17	EPS15	RNF26	AC015914.1	AMZ2	SERPING1	RESF1
AL445209.1	AC008945.1	EPS8	AC104170.2	RNF24	RNF213	UBA6-AS1	MTSS1	CNOT2
POU4F1	FOXO6	ATP5F1C	AC104170.1	RNF167	SEPTIN2	MYOM1	OVCH2	WDFY3
OBI1	ZNF26	HIP1	OSBPL9	RNF149	EIF1B	PITPNM1	SARAF	MSRB3
LINC00331	TAF10	DLG1	NRDC	RNF130	ADSS	MTCL1	JADE2	LRRC1
RBM26	CCT6A	AIG1	AL050343.2	RNF111	DIP2C	ENGASE	SNN	ATF4
RBM26-AS1	AC009053.2	DGCR2	AL050343.3	RMDN2	TLK2	ZNF676	MICOS13	MIRLET7BHG
NDFIP2	KLHL11	TMEM87A	RAB3B	RIOK3	PPP1R12B	JPX	ATP2B4	PDHX
AL137781.1	AL627422.2	N4BP2L2	TXNDC12	RIF1	LGALS1	PDCD5	GNG12	UBL3
LINC01068	AC073288.1	STX7	KTI12	RIC1	SH3RF1	LDLRAD4	COMT	RPS19
AL136442.1	AL442636.1	AQP4	AL445685.1	RHOXF1-AS1	DENND3	MIR503HG	BTG1	PPIL2
LINC01038	ZNF816	ERGIC1	TXNDC12-AS1	RHOT1	RAP1A	CYSTM1	SCNN1A	FNDC3B
LINC00382	ZNF692	ZNF91	ZFYVE9	RHOB	DCAF10	BCAT1	CD59	LINC01578
AL158064.1	CD84	KIAA1211L	CC2D1B	RGS6	DENND1A	MTO1	SLC10A7	COL4A2
LINC01080	AC233296.1	CCSER2	AL513218.1	RFTN1	CDC42BPB	FUT10	HERC6	SON
LINC00351	AL355312.2	ZDHHC17	AL513218.2	RFC4	NBPF12	GNL1	CACYBP	PRKDC
SLITRK6	PPP1R21	CRLS1	ORC1	REV3L	FOLR1	DECR2	PLEK	ARL13B
AL445238.2	AC080112.4	RAN	PRPF38A	RELCH	SCAF11	BASP1	TMEM125	GOLGA4
MIR17HG	AL139142.1	ASH1L	TUT4	REEP1	ANKLE2	FLACC1	TMED10	WWTR1
LINC00353	FRMD8	RBX1	AL591167.1	RDX	PCNP	INPP4B	ZFY	PPP1R12C
LINC00559	TFEB	RPS25	GPX7	RCOR3	WDPCP	RUNX2	AC007405.1	FASN
LINC01049	AC005911.1	RPS9	SHISAL2A	RCHY1	MAML2	CRB3	RGS2	LINC00886
LINC00410	CFAP161	KAT6B	COA7	RC3H2	FBXO34	AC005037.1	GRID1	CST6
LINC00380	TTC4	MTREX	ZYG11B	RBX1	ARFGEF2	TTC9	CMTM4	RBFOX2
LINC00379	CIB1	ZC3HAV1	ZYG11A	RBPJ	ARID1B	LMNB1	HMGB3	TSC1
GPC5	CXCL1	TCF25	AC099677.4	RBMX	CAPN2	PDE4C	CDKL1	DSCAM
LINC02336	HECA	CRNDE	ECHDC2	RBMS3-AS2	ADAM9	TBL1XR1	TREM1	VPS50
AL162456.1	LINC01386	HDAC2-AS2	SCP2	RBM26	ZNF506	ST6GALNAC2	MSH4	SUCLG2-AS1
GPC5-AS2	AL096701.4	OST4	PODN	RBM17	TLR2	PPP2R5B	STAM	BEX3
GPC5-IT1	AC107074.1	NCOA2	AL445183.1	RASSF7	AC002429.2	NEK9	UBE2A	SMG1
AL356737.2	AC245140.3	EFCAB13	SLC1A7	RASEF	DNAJC16	ZNF490	RPA3	FKBP5
GPC5-AS1	SLC30A4	TDRP	AL445183.2	RARS2	ACTN4	TBCE	ZC2HC1A	TTC13
LINC00363	HINT2	OLR1	CPT2	RAPGEF6	GSK3B	CELSR2	SMIM25	MAP2K3
LINC01040	PLPPR2	IDI1	AL606760.2	RAP1B	HIP1	LINC00467	DOK6	CYSTM1
LINC01047	KLF17	PPIG	CZIB	RANBP9	CNN3	TPM3	IGHM	ROCK2
AL354994.1	AC117503.5	DDX17	AL606760.3	RALGPS1	KIAA0319L	TNS3	PPA1	DDX10
SLITRK5	KLK3	ARF3	MAGOH	RALGAPA2	PPP2R5A	KIF2A	CBR1	SHANK2
AL445207.1	EHD1	CDC73	AL606760.1	RALGAPA1	CCDC68	RAB5IF	FAM177A1	RRBP1
LINC00430	SNTB2	SEC14L4	LRP8	RAB7A	DIRC3	MS4A4E	TRIR	VAT1
AL360267.2	KIAA1586	ATOH8	AL355483.3	RAB1B	ZMYM2	N4BP2L2	EVA1A	ADGRV1
AL360267.1	AC011611.3	LINC00578	AL355483.1	RAB1A	MCRIP1	HELLPAR	VEPH1	RPL5
MIR4500HG	MYBL2	CRISPLD1	AL355483.2	RAB18	CSNK1A1	SCPEP1	ENTPD1	TTC28
AL355578.1	SLC10A1	XPO1	LINC01771	QSER1	TBC1D14	PNPLA2	SRP9	HIPK2
LINC00397	TIMM10	PDZD8	AC119428.2	PURB	MTCL1	MRPS5	AC010998.1	RTKN2
LINC00440	TMEM9B-AS1	RTL8C	AC119428.1	PUDP	KIAA0825	DENND6B	GTF2IRD1	LRRFIP1
AL445647.1	IGSF1	NCOA7	LINC02812	PTPN11	TNPO1	RWDD1	PLEKHG4B	RPL22
LINC00373	DMXL1	DIP2C	DMRTB1	PTPN1	PLEKHA1	C5orf66	PDGFA	SLC41A1
AL355677.1	AC021086.1	TMEM245	GLIS1	PTP4A2	CD99L2	ESRP2	GPC3	PARD3B
LINC00433	WDR90	YAP1	NDC1	PTCH1	SLC38A2	CACNA1D	LAMP3	POGK
AL445242.1	ASL	TRPM7	YIPF1	PTBP2	LAPTM4A	GSDMB	NR3C1	TBC1D15
LINC00560	AL033384.2	OSBPL10	DIO1	PSMD1	ATP5MC3	MSI2	JAM3	PTPRF
AL138957.1	TPMT	KMT2E	HSPB11	PSMA5	VPS8	RPL24	FKBP5	AC092490.2
LINC00446	LINC01808	ABCG1	LRRC42	PRUNE1	RASSF8	NBL1	COL5A1	EXT1
LINC01069	MICA	BABAM2	LDLRAD1	PRRT1B	HSD17B12	NCAPH2	AC079298.3	SNHG14
PIBF1	COA8	RBM41	TMEM59	PRPF6	EFCAB6	SYT16	MGST3	ATP8A1
AL160391.1	LINC02605	ZFR	TCEANC2	PRMT5	PLSCR4	TMEM183A	PPP2R1A	CREBZF
LINC00348	ROPN1L	NEAT1	CDCP2	PRKD3	COPS9	TADA1	MYEF2	ABI1
DACH1	ARMC7	CMPK1	AL357673.2	PRKCZ	KCMF1	STMN1	TMEM35B	RSRC2
MZT1	DHRS4-AS1	FRMD4B	CYB5RL	PRKCI	PLEKHA7	NHP2	AL109615.4	ZNF609
BORA	AP001885.2	UTRN	MRPL37	PRKAB1	SDK1	IGFBP6	TMEM150A	C12orf10
DIS3	AC018557.3	ANKRD44	SSBP3	PREX2	SLC39A11	TOX3	SELENOM	CALM2
KLF5	AC005775.1	AGR2	SSBP3-AS1	PRDM16	RAD51B	VLDLR-AS1	ADARB1	DIAPH1
KLHL1	AHSP	JPT2	AL161644.1	PPP6R3	BCAR3	SSH2	GULP1	TJP2
LINC00393	AL133331.1	SRSF2	AL035415.1	PPP6R1	ATP5MD	AFAP1L1	SHANK2	ZMYND8
LINC00392	PARL	UBR1	AC099796.2	PPP5C	EFNA1	MXD4	ATP6V1F	PRICKLE2
KLF12	NMBR	A1BG	LINC02784	PPP4R2	CWF19L2	CIR1	ARL4C	PALM2-AKAP2
AL159972.1	PPP4R1-AS1	SLC35A3	ACOT11	PPP3CB	CCDC7	STPG2	H1F0	RBMS1
LINC00402	SERINC3	CPLANE1	FAM151A	PPP2R5A	RICTOR	RNF44	SLC25A24	RNF149
AL353660.1	KCNN4	RAD21	AL590093.1	PPP2R3C	ATP10A	ZNF518B	IFT81	THBS1
ATXN8OS	RASIP1	EVA1C	MROH7	PPP2R2D	BMPR2	RNASEL	FBXO32	LIMS1
LINC00383	CCNG2	MAPKAP1	TTC4	PPP1R9A	ABHD17C	MRFAP1	MERTK	SIPA1L3
AL139002.1	FLAD1	RPS6KA3	PARS2	PPP1R12A	CXCL8	SLC9A6	FARP1	SEC24B
PCDH9-AS2	PSKH2	ROCK1	TTC22	PPME1	RAB7A	HS2ST1	HIST1H2AC	TAF15
AL445238.1	EPM2A	SEMA5A	AC096536.1	PPIL4	SMG1	PIDD1	COX5A	DYM
LINC00355	ZNF589	NACC2	LEXM	PPIG	ZBTB20-AS5	PHYKPL	SULT1E1	TTC14
LINC01052	AC022098.1	CSNK1E	DHCR24	PPIA	NPL	JPT1	ANXA4	ARGLU1
AL158038.1	EML3	FARS2	AC096536.3	POU5F1	SECISBP2L	ZNF891	AC025280.3	CAPZB
PCDH9	AL163541.1	SAT1	AC096536.2	POLR1D	ANKRD11	SLC39A14	PHLDB2	GLS
PCDH9-AS1	MAP10	PTPN13	DHCR24-DT	PNRC1	IRF2BP2	CWF19L2	PFKP	MID1
PCDH9-AS3	SLC7A2	ATP2C2	AL590440.2	PM20D2	SERINC5	GPC1	KIAA0319	KDM5D
LINC02342	VDR	ASAH1	TMEM61	PLXNA2	ITGA2	BRIX1	CLTC	UQCRB
PCDH9-AS4	SLC25A30	NDUFAF6	AL590440.1	PLXDC2	ITCH	GSK3B	AC098617.1	NLGN1
AL160254.1	WTAP	SLC35F5	BSND	PLSCR4	EVI5	ENTPD3-AS1	TCF7L1	SRFBP1
LINC00364	C1R	KAZN	PCSK9	PLOD2	PPP2CA	ZNF595	PRR16	TPM3
AL512452.1	AL929236.1	ESYT3	USP24	PLEKHB2	CNNM4	RNGTT	PKDCC	PCDH9
AL590027.1	AC010680.4	TTC28-AS1	MIR4422HG	PLEKHA1	CSF3R	ALDH3A2	ST18	NR3C1
LINC00550	NOXA1	RPN1	AL603840.1	PLAAT4	KLHL24	ITGB4	TACC1	STK39
AL355390.1	FAM149B1	PPP2R3A	LINC01755	PKHD1	SUMO2	TBC1D8	SLC25A3	PSMA1
LINC00381	MYH15	HOOK3	LINC01753	PITPNB	COP1	BNIP3L	MICU1	ANKRD12
LINC00347	GALT	ADGRF1	AL353681.1	PIGN	HDLBP	ZNF100	LRP2	MTOR
AL159158.1	LFNG	NECAB1	AC119674.1	PIGG	CEP112	NUP133	WNK1	ALMS1
CLN5	KDM1B	KIAA0100	LINC01767	PIGB	MICOS10	RBM7	AF117829.1	TANC1
FBXL3	AL353784.1	ST6GAL1	PLPP3	PICALM	CCNYL1	PPP6R3	PRNP	EVA1C
MYCBP2-AS1	ACOT6	ETNK1	PRKAA2	PHYKPL	TSPAN3	C1QC	SDK1	BCAP29
AC001226.1	AC073071.1	RING1	FYB2	PHRF1	PRIM2	YTHDC1	FLNA	ANOS1
MYCBP2	FAM13A-AS1	ZNF710	AL360295.1	PHLPP1	ZFC3H1	AC136475.3	RNF11	C1orf21
MYCBP2-AS2	AC140481.2	EEF2K	C8A	PHKB	GALNT13	USP3	NAV3	TMEM63B
SCEL	UBOX5-AS1	MAGI1-AS1	C8B	PHF8	RNF19A	IQSEC1	PRKG2	SNX4
LINC01078	CD226	DPP4	AL161740.1	PHF2	CERT1	UST	PCNP	FBXL20
AL137140.1	AL035588.1	CNOT6L	DAB1	PHF12	BANK1	CAMSAP1	RAB5B	AUTS2
SCEL-AS1	ARF5	ARHGEF7	AL390243.1	PHACTR2	LINC01473	AC005162.3	NR2F1-AS1	VAPA
SLAIN1	TMEM216	RPA3	DAB1-AS1	PGM1	TET3	MGAT4C	DR1	DAP
EDNRB-AS1	ATG9A	PSMB3	AL445193.2	PGGT1B	SREK1	SERGEF	TPM3	IRF2BP2
EDNRB	SEC22C	RB1	OMA1	PFKFB2	SNX24	GDAP1	ABHD13	CEACAM6
OBI1-AS1	AC005726.5	LINC02474	AL035411.3	PET100	RCOR3	TFDP1	MCRIP1	RBM47
ACOD1	AP001372.2	TLR2	TACSTD2	PERP	SSBP2	C16orf72	PLEKHA1	IQCJ-SCHIP1
AC000403.1	DMPK	EVI5	MYSM1	PER1	CAMSAP2	TMPO	KRT10	TBCEL
KCTD12	TOGARAM1	DCXR	AL136985.3	PDXK	ZNF207	PIN4	PIGR	ZNF562
AL365394.1	SPPL3	MKLN1	JUN	PDSS2	SUGP2	MCUB	TENM4	NCOA6
AL161717.1	RPL26	WWC1	LINC01135	PDS5B	EEA1	RTKN2	AC026369.3	MTUS1
AL136441.1	EFNA5	LINC00632	AL136985.2	PDGFC	RTL8C	ATOX1	CCT5	CLNS1A
LINC01034	TACC2	PRKCH	AL136985.1	PDE5A	ACADVL	KHDRBS1	TMLHE-AS1	SLC25A36
LINC00561	OSBPL7	MGST1	LINC02777	PDE4DIP	CD2AP	ZNF398	TCEAL9	HDAC8
LMO7DN-IT1	MAP4K4	DBI	LINC01358	PDE3B	TKT	PTPRZ1	HCFC1R1	MAP4K3
LMO7DN	MEIKIN	MIR503HG	AL592431.2	PDCD6IP	USP6NL	USP14	LINC00486	SGMS1
AL137244.1	SEPTIN8	DDX5	AL592431.1	PCTP	IGF2R	AC022101.1	RAN	MAP4K5
LMO7	AC115284.4	AL354733.3	AC093425.1	PCNX1	ATP2A2	MISP	PEG10	MEF2A
LMO7-AS1	BEND5	SPRED1	AC093424.1	PCF11	AC021723.2	RETREG1	LINC02516	R3HDM2
UCHL3	AL691432.2	CLIC4	FGGY	PCDH9	ACSL3	EIF4ENIF1	VSIG2	EPB41
COMMD6	AC092661.1	MIR99AHG	AL035416.1	PCBP2	DHX15	OCRL	SEL1L	ASB3
AL139230.1	ADGRE5	MAMDC2-AS1	HOOK1	PCBP1	HSDL2	BAG2	MT2A	CREBRF
TBC1D4	AC022098.4	STOX2	CYP2J2	PCAT1	RAPGEF5	RAD1	PHPT1	FZD6
NUFIP1	AC011825.2	SRSF5	C1orf87	PAWR	RPL38	AC022146.2	SH3GL2	SLC1A1
LINC00330	TMCC2	AFDN	LINC02778	PARP14	MTFR1	IGF1	MX2	ABCC3
AL356515.1	LRCOL1	RAB31	LINC01748	PARP1	MTUS1	YBX3	RPN1	BNIP3L
AL590787.1	AC026523.4	FBXL5	AC099792.1	PARN	RUFY2	ZNF302	TG	ARL15
PABPC3	TLCD2	SEC61G	NFIA	PARD3B	PERP	TRPM1	AL662884.1	MTDH
AMER2	AL137067.3	DNAH7	NFIA-AS2	PAM	ATP6V1H	AC084871.1	NCOA4	TBK1
LINC01053	NHLRC1	TRAK1	NFIA-AS1	PALLD	DGKH	IPP	MTCH1	CTNND2
LINC00463	BTG2	ITPR2	AC099791.3	PACS2	SNED1	BAIAP2-DT	PRKCI	ARIH1
LINC01076	LINC01962	ANKHD1	AC099791.4	PABPC1	KCNQ1	TBCEL	RFK	PHACTR1
MTMR6	PPP2R5B	YTHDC1	TM2D1	OSBPL3	ARF6	SULT1A3	CRYZ	RIPOR2
NUP58	LRIG3	LEMD3	AC099791.2	OSBPL10	SWAP70	AMFR	SLC1A1	PABPC1
RNF17	UBE2W	NSMCE2	PATJ	OSBP2	SMARCA5	LYPLA1	GADD45GIP1	CAVIN2
ATP8A2	ZNF347	TNFAIP3	L1TD1	OR5P3	AMBRA1	LDB3	C3	THSD7A
SHISA2	UBA3	CTDSPL2	USP1	OLA1	CREB1	SEC61A1	JUN	TSPAN3
LINC00415	AC006460.1	RTKN2	DOCK7	OGT	CD9	PUS7L	CAPZB	FTX
RNF6	CDK17	NRG1	ANGPTL3	OCIAD2	VPS13C	TTC5	GALNT13	MINDY4
AL138966.2	CD274	ALPK1	AC103923.1	OCIAD1	FREM2	METTL8	SUCLG2	LPP
CDK8	ZNF791	ZSWIM6	ATG4C	OAZ2	PIK3C2A	DNAH9	AC012085.2	PRKRIP1
CENPJ	SPRR2A	SLC24A3	AC099794.1	OAZ1	TPR	AC099499.1	WSB1	SUZ12
AL391560.2	PLEKHG2	STT3B	LINC01739	NYAP2	DYNC1LI2	EIF3B	TNFRSF12A	TMPRSS2
WASF3	RP1	RHOT1	AL162400.3	NUP43	FRYL	UBR1	VPS13A	HSPH1
SPATA13-AS1	PI4KB	BTG3	AL162400.1	NUFIP2	WDR70	C19orf47	ABLIM3	EEF1B2
MIPEP	PKIA	SNRPD2	AL162400.2	NUCKS1	SLC35F5	AL049840.5	SNX22	RNF10
PCOTH	AC131009.1	SUMO3	AC096543.1	NSRP1	MED13	RNF7	ZDHHC20	LGALS8
C1QTNF9B	GIT1	NAP1L4	LINC00466	NSD1	SH3RF2	SZRD1	RETREG2	EZR
AL445985.2	UTP6	TTC14	AC096543.2	NSA2	PICALM	PCYOX1	FBXL2	KMT2E
SPATA13	CRB3	FGG	FOXD3-AS1	NRXN3	RAD23B	TIAL1	CSMD2	KMT2D
AL445985.1	MRPL43	AC107072.2	FOXD3	NRG1	SRSF4	RPRD2	OIP5-AS1	PTGES3
C1QTNF9	SOX14	COBLL1	ALG6	NR6A1	LAMB2	PANK1	SUMO3	ANKRD13C
AL391560.1	C1QTNF6	RHOBTB3	ITGB3BP	NR2F2-AS1	WDR60	NUP88	SPAG9	SDCCAG8
C1QTNF9-AS1	ZNF596	FBXL20	BX004807.1	NR2F1-AS1	H2AFZ	SSB	NDUFAB1	CEBPD
LINC00566	SHROOM3	SLC9C1	EFCAB7	NR1D2	SESN3	FCER1G	NRIR	KCNJ15
PARP4	TMEM63A	INTS7	DLEU2L	NPM1	AL627171.2	DOCK6	PRRT1B	SIK2
AL359538.4	PCGF2	MAMDC2	PGM1	NPC2	RNF149	ANKDD1B	TMEM167A	FAM13B
AL359538.3	AC009754.2	IRAK3	ROR1	NPAS2	SLIRP	SLC1A3	HK2	ANKRD11
ATP12A	SLC7A11	SGPP2	ROR1-AS1	NME2	C4orf19	WBP4	TAGLN	UCHL5
AL353789.1	UTP4	KIF3B	AL445205.1	NKX2-1	TPM4	SH3KBP1	SORCS2	PRKG1
WASF3-AS1	AC007192.2	UBAP2	UBE2U	NIPSNAP2	RAI14	CNTRL	LAMA4	MEGF9
LINC00572	AL135978.2	MICU1	CACHD1	NIBAN2	CD63	TP53INP1	LINC01725	HS2ST1
FLT1	CBX8	TMEM68	RAVER2	NHLRC3	PRKAG2	TPT1-AS1	HPCAL1	CBFA2T2
LINC00543	EDN1	DESI1	JAK1	NHLRC2	KDM2A	NUP50	AC245297.3	ANKRD44
CDX2	SLA	SHLD2	LINC01359	NFX1	SSR3	ARID2	MYZAP	MAPK8
URAD	AL121750.1	ZNF680	AL357078.2	NFIB	MEF2A	SERPINA3	FHAD1	MXD1
FLT3	MICU2	DUSP6	AK4	NFE2L2	THOC5	NOP53	IL1B	FHIT
PAN3-AS1	PTCD1	SNED1	DNAJC6	NFE2L1	WBP2	PPA2	CLPTM1L	AC245060.5
PAN3	ARHGEF6	PCMT1	AL139294.1	NF1	FOXK1	TBC1D9B	KLHL9	DLG2
POMP	KIAA0100	NFIA	LEPROT	NEK11	PIK3CB	RITA1	KDSR	RAPGEF5
PLUT	AC135507.1	KLC1	LEPR	NEDD8	TP53BP2	AC027117.2	YTHDF3	AP3S1
SLC46A3	AC090125.1	SELENOW	AC119800.1	NDUFS1	VTI1A	MYO15B	CDKN2B	AC023469.1
MTUS2	LINC01829	SMARCA2	AL513493.1	NDFIP1	MAP2K5	UBAP1	TMEM205	SLC2A13
MTUS2-AS2	B3GNT8	ZNF106	PDE4B	NCOR1	PSMB9	SERPINH1	SSR3	PRKCE
MTUS2-AS1	AC092821.3	DENND5A	AL590783.1	NCOA2	DYM	EPS8L1	ATF1	BRI3
SLC7A1	AL138694.1	AC004160.1	SGIP1	NCK1	UPF3B	SLAMF7	ATP5MC2	KCMF1
UBL3	AC007950.2	MLLT10	AL139147.1	NCEH1	RNF13	CNOT10	SLC25A20	KIFAP3
PDX1	LINC01006	CLCN5	TCTEX1D1	NBR2	TMEM45B	LRGUK	DDR1	ITFG2
GSX1	TRIM62	PALM2-AKAP2	INSL5	NBPF12	NXN	SRP68	VKORC1L1	GNAS
AL159978.1	IGKV2-26	C4orf19	WDR78	NASP	N4BP1	HEATR3	PVT1	HERC1
LINC00412	SLC35G5	PRKCZ	AL592161.1	NAALADL2	UBE2D2	ZNF26	AL157944.1	LMBR1
GPR12	DMWD	NFKBIZ	MIER1	NAA15	EEF1G	IFI27	CEP70	MBTPS1
AL160035.1	COX4I1	HEG1	SLC35D1	N4BP2L2	PSEN1	PIEZO2	ATP5MPL	TMEM14B
USP12	OXSM	SKIL	C1orf141	N4BP2L1	SMARCC1	RASGRF2	NEFL	DCDC2
USP12-AS1	ABCD1	ATP9B	AL133320.2	MZT2B	STX8	ZNF322	CARMN	PLEKHA1
USP12-AS2	YIPF2	IGF2R	IL23R	MYSM1	ZFAND6	LY6G5B	SLC12A8	BAIAP2
LINC02340	AP000438.1	AKAP7	IL12RB2	MYRF	SPAG16	RAP2A	TP53I11	NCOA2
RPL21	PUDP	BMPR1A	SERBP1	MYO9B	ICAM1	FSIP2	TJP2	ZBTB20
AL136439.1	AC002128.2	NRF1	LINC01702	MYO5C	NT5C2	C12orf65	APBB1IP	PRAG1
RASL11A	FLRT1	CFAP44	GADD45A	MYL9	USP12	BCAR3	AGBL4	NRDC
LINC01079	IGSF8	CASK	GNG12	MYL6	WWP2	UNK	KAT6B	ATP6V0A1
GTF3A	HEPHL1	SMAD2	GNG12-AS1	MYL2	LARGE1	FGFR1OP2	DNAJA4	WFS1
MTIF3	AC124290.2	PICALM	DIRAS3	MYL12A	ITSN1	ERC2	ARL8B	JUND
LNX2	AF230666.1	AC009133.1	WLS	MTR	PTPN21	NBPF19	ATF4	RAB3GAP1
POLR1D	LRMP	BCL9L	RPE65	MTMR1	AC006299.1	AC024267.4	PEF1	GPM6A
TNFRSF19	CCN5	KNDC1	DEPDC1	MTHFD2L	PDPN	LRPAP1	CPSF6	PPP1R9A
LINC00352	DUSP7	MAP2K5	AL138789.1	MTG1	SEC24D	ACSF3	SMURF1	PDS5A
LINC00327	AL133243.2	P4HB	DEPDC1-AS1	MTDH	LHFPL6	TMEM184B	GK-AS1	MPRIP-AS1
AL356259.1	EHBP1L1	UBE2D3	AL035412.1	MTCH2	GOLGA8A	GORASP2	AC109927.1	ANKHD1
LINC00442	DEF6	KCNT2	AL033530.1	MTA3	STOM	NCOA5	MBNL1-AS1	CCSER2
AL137001.1	AL121987.2	RAB3IP	AL691520.1	MSRB3	EEF1B2	CORO1C	AKT1	COMMD1
AL137001.2	RFC5	ANKRD36	LINC01707	MSLN	TARSL2	KDELR1	AC007743.1	ATP2B4
TUBA3C	AC090518.1	DENND1B	LINC02791	MSH3	HNRNPA3	MTRF1	B4GALT1	STK3
AL139327.2	AC114956.3	SIPA1L3	LINC01758	MRTFA	PCGF3	AC000061.1	DRAM1	HIPK3
LINC00421	IKBKE	PRKCSH	AL359894.1	MRPS5	FAM120A	AGGF1	SPDYE2	STAT6
TPTE2	OSBPL1A	YBX1	LRRC7	MRPS28	RTKN2	PTPRA	MRFAP1L1	EIF1
LINC00408	LINC01485	LINC02257	AL117353.1	MRPS27	PSME4	C1orf167	HINT1	KIAA2026
LINC00350	AC108066.2	PPFIA1	AL158840.1	MRPL41	C8orf34	GABPB1	LAMTOR1	ANKRD10
MPHOSPH8	PPFIBP2	TFCP2L1	LRRC40	MRPL40	HIST1H1C	ZBTB7C	AC007193.2	RPS23
PSPC1-AS2	AC009407.1	FNBP1L	SRSF11	MRM1	TLK1	PSMG4	TMEM100	GABPB1-AS1
PSPC1	AL731577.1	SPAG16	AL353771.1	MPP5	POLR2J3	CDK19	SLC25A6	ORC2
ZMYM5	CENPU	PHF3	ANKRD13C	MPP3	PRDM5	LINC00903	AKIRIN1	GLIS3
AL355001.1	PRRT2	EPB41L4A	HHLA3	MPHOSPH8	UHMK1	VASH1	AC027018.1	WWC1
AL355516.1	GK	LPCAT1	AL158839.1	MPC2	ARF3	CDK3	BCL2L14	CCDC18-AS1
LINC00387	Z95331.1	NDUFS5	CTH	MORF4L1	MSN	FAM156A	SH3RF2	HSP90AB1
SACS-AS1	ATG4C	FILIP1	AL354872.2	MON2	GANC	SOX6	LMOD3	MAP2K5
ZNF140	C1orf56	ICA1	LINC01788	MLPH	OSMR	LMO4	MDK	EFNA5
AC127070.1	P2RY13	PET100	AL513285.1	MIR99AHG	PDCD6IP	UQCRH	AC025569.1	MACC1
AC127070.2	CAMTA1	TMEM131	PTGER3	MID1	NLGN1	AC114763.1	UBE2B	SCLT1
ZNF605	AL023882.1	EPPK1	AL031429.1	MGME1	TBC1D22B	SSR4	QKI	LINC00513
ZNF26	AC009065.6	SCLT1	AL031429.2	MFSD4B	RBBP7	NMD3	PLEKHB2	EHBP1
ZNF84-DT	AC012640.1	AC097662.1	ZRANB2-AS1	MFSD2A	FAM214A	PLPP1	DENND6A	BCL9L
ZNF84	HS6ST2	MCC	ZRANB2	MFSD13A	THBS1	HACD3	AC006059.1	MAP2
ZNF891	MAP3K7	TRAPPC2L	ZRANB2-AS2	METTL9	ETS2	PPIL3	HHAT	ASPH
LINC00388	CENPB	PTPN2	NEGR1	METTL7A	AC068282.1	FAM66D	REEP3	MYO6
AC026786.2	AC106712.1	SYT1	NEGR1-IT1	METAP2	AC112206.2	TRIM14	ABCA13	GMDS-DT
ZNF10	LINC02633	TAX1BP1	AL513166.1	MEF2A	ASXL1	LOX	C10orf67	NCKAP1
ZNF268	PRSS53	WARS2-AS1	LINC02796	MED4	TENT2	ANKRD37	AL133268.4	CDKL5
ANHX	AC005014.2	ADCY9	LINC02797	MED28	HINT3	CORO7	AC068051.1	SLC39A8
FAM230C	AC138150.2	PPP1R14B	LINC01360	MECP2	KIAA1328	PDCD6IP	NUPR1	ITCH
LINC00349	YTHDF2	BAZ1B	LINC02238	MDM4	TOGARAM1	KIF11	AOPEP	UBE2E3
AL355001.2	DIAPH3-AS2	TRMT11	AL591463.1	MDH1	FSTL3	GEN1	CRNDE	ADK
ZMYM2	TTC38	CLTB	LRRIQ3	MCMBP	ST6GALNAC3	METTL26	F3	NCOR2
LINC01072	XYLT2	AL355612.1	FPGT	MCCC2	GOLGB1	FAM76A	ALDH1A1	SIPA1L1
AL136962.1	DMC1	ARID1B	TNNI3K	MCCC1	PNRC1	ARNTL	AC246785.3	MT-ND4L
LINC00539	MT2A	CCM2	AC093158.1	MBNL2	USP24	PECAM1	HLA-G	ASXL1
ZDHHC20	ZNF7	AP3S1	AC105271.1	MBIP	SHC3	M6PR	TRIQK	RNF111
ZDHHC20-IT1	LIPI	CUL1	LRRC53	MB21D2	GALNT18	FIBP	CASZ1	UGCG
MICU2	FKTN	MAP3K4	ERICH3	MAU2	KHDRBS1	UNC93B1	GID8	CEP170
FGF9	AL136169.1	C5orf56	ERICH3-AS1	MARCKS	MPHOSPH8	SEC14L6	NME3	MAMDC2-AS1
LINC00424	ERN2	ECPAS	AC135803.1	MAPKAP1	PHLPP2	RAD52	KRT13	ANKRD28
AL512484.1	PCDHGA3	HSPD1	CRYZ	MAPK8	POU5F1	SAA2	KLF2	RANBP17
GJA3	SMPDL3A	TSC22D1	TYW3	MAP4K5	MYH14	SMIM7	MYO5B	RUFY3
LINC00621	IGSF11	JPH1	AC133865.1	MAP4K4	ABHD2	CDK14	AK3	GALNT5
AL157931.1	AC096763.1	ALPL	AC099786.3	MAP4K3-DT	PPFIBP1	TNFAIP1	BAG1	BCL2L1
AL157931.2	GAS2L3	RPS6KA5	AC099786.1	MAP4K3	DYNLRB1	SPCS2	ARL2BP	PLS3
LINC00362	AC090692.2	KIF1B	LHX8	MAP3K13	RHOBTB3	MGRN1	GRB14	COL4A3
SGCG	SH3BP2	KHDRBS2	AC099786.2	MAP1LC3A	PBX1	GSTO2	CCNDBP1	NCKAP5
SACS	ZNF394	PACSIN2	SLC44A5	MAOA	SRSF5	GDPD3	DNAJB4	CCND1
LINC01046	CCDC42	CCNI	ACADM	MAL2	GCC2	OCLN	TMEM14B	SETD2
MRPL57	ACAN	SVIL	RABGGTB	MAGT1	ANKDD1B	EML3	GAPDH	RYK
SKA3	TNFRSF25	PKM	MSH4	MAGI1-AS1	CRK	PRKRIP1	BUB3	GALNT11
SAP18	IGFALS	KANK1	ASB17	MAFK	PRKG2	CCDC171	NOL7	MRTFA
LATS2-AS1	AC009879.4	COP1	AC092813.1	MACO1	PAFAH1B1	PHYHD1	SSR1	GAK
LATS2	VPS33A	ATP5PD	AC092813.2	LYST	DIAPH1	PITPNC1	AC136475.3	CCNY
XPO4	AC092828.1	RSBN1L	ST6GALNAC3	LYN	RAN	UCHL5	ZNF827	NFKBIA
AL512652.1	ARRDC1-AS1	ATP1A1	AC104458.1	LY6E	AC023424.3	THAP6	AC012404.1	TOP1
EEF1AKMT1	AC068898.1	RSRP1	LINC02567	LUC7L2	DYNC2H1	LINC02389	ARL5A	PHC3
IL17D	ATP6V1H	KRIT1	AL035409.1	LSM4	CTSB	SRSF5	SLX4IP	ASCC1
AL161772.1	IYD	LRRIQ1	PIGK	LRRFIP2	AP3B1	TBC1D17	MARCKSL1	SCEL
IFT88	SCRN2	TM2D1	AC093433.2	LRRC4C	DYNLL2	TG	MSN	ITPR2
AL590096.1	AL513550.1	AKT3	AK5	LRRC39	FZD6	FBXO32	B3GNT7	TKT
CRYL1	RNF25	FAM20A	AC095030.1	LRRC28	FNIP2	APBB3	ABCA6	PIP5K1A
GJB6	RRP9	PAPSS2	AC093575.1	LRP2BP	ATP2C1	STOML2	AOAH	XPR1
GJB2	DEPP1	POMP	AC118549.1	LRIG3	ARSJ	DPF2	CHCHD6	SSBP2
LINC00556	AL513218.2	SLC39A11	USP33	LRIG2	XPO1	MORN4	ROR2	AQR
LINC00297	AC008403.3	RCHY1	MIGA1	LONP2	HDAC2	NAPSA	PLXDC2	PRPF8
LINC00544	AC105916.1	TP53BP2	NEXN-AS1	LMBR1	KLF7	SLC16A1	FRMD4B	ERBB3
LINC00407	RNF39	IFI16	NEXN	LIX1-AS1	ZBTB4	RRAGD	NOTCH4	CCDC82
AL590064.1	TGFB1I1	PTPN4	DNAJB4	LINC02652	PLD5	RNASEH2C	LNPEP	HGSNAT
COG6	ZNF280B	TAGLN	GIPC2	LINC02516	RAD50	UBE2E2	NAMPT	BCAP31
LINC00598	BTG1	TMEM45B	AC103591.3	LINC02057	HERC2	NUCB2	RAB6A	GNAQ
LINC00332	PDC	SSH2	AC103591.4	LINC02015	AC007319.1	PKD2	SPOPL	URI1
FOXO1	RNF7	FAM133B	AC096531.2	LINC01135	RPL7A	CA5B	MYO1C	CLIC4
MRPS31	BIVM	CACUL1	PTGFR	LINC01122	TBCK	PRNP	CACNB4	SPTSSA
SLC25A15	SMPD4	SIVA1	IFI44	LINC00882	CADPS2	SPTLC3	TPGS2	RPS2
ELF1	THUMPD2	OSMR	ADGRL4	LINC00649	ASH1L	AC007262.2	GPATCH2	PPHLN1
AL354809.1	AC090527.3	KDSR	AL353651.2	LINC00467	MARK4	MTHFD2L	MFSD10	ADGRA3
WBP4	LRRC37A2	EMSY	AL353651.1	LINC00365	XRRA1	MCRIP1	ANKDD1B	ACADVL
KBTBD6	AL355075.4	JADE2	LINC02792	LINC00106	ANXA5	ABHD3	CNNM4	TSC22D1
AL354696.2	SAMD7	OXSR1	AC099671.1	LIMS2	USP25	SLC26A2	GRK5	DMKN
KBTBD7	NOSIP	NCOA1	AC098657.2	LIMD1	SCN9A	KLF10	AC009093.2	SH3RF1
MTRF1	ZNF582-AS1	PLIN5	AL606519.1	LHFPL2	CIRBP	SRFBP1	COX4I1	CSNK1G1
AL354696.1	LINC02672	TMEM123	AL136234.1	LEMD3	MROH1	TTC32	OSTC	UQCR11
LHFPL6	AL161665.1	AC051635.1	LINC01781	LDLR	CDK14	CHMP2A	AC009133.1	FBXO9
NHLRC3	AC048341.1	GOLGB1	AC093154.1	LATS2	KLF13	ITGA8	FERMT2	CNOT1
RGCC	NR6A1	SERINC3	ADGRL2	LATS1	SPATS2	AQP4	STXBP2	MBD5
LINC02334	AL133297.2	CPEB3	AL138799.2	LARS	LCORL	LIMCH1	AC079807.1	GFPT1
CSNK1A1L	LINC01355	GPHN	AL138799.4	LARP1B	PCNX4	RNASET2	MTPN	FLOT2
LINC01048	STX17-AS1	ASB3	AC117944.1	LARP1	SH3D19	ST6GALNAC5	ZFP36L2	VWA8
LINC00547	ZNF185	SELENOK	AL157944.1	LARGE1	EYA3	LINC02133	TBCB	UBR2
POSTN	ZNF721	PAIP1	LINC01362	LAPTM4A	RYK	HPN	ATP5IF1	STK33
TRPC4	LINC02849	HSPG2	LINC01361	LAMP3	RNF144B	MUC21	COBL	NUP58
AL356495.1	AC089985.1	ARHGAP26	LINC01712	LAMP1	TRIO	AC079148.3	MFSD14B	DENND1B
LINC00571	AC079089.1	SELENOP	AL035706.1	LAMC1	DAAM1	PIAS1	TRIM36	RABAC1
PROSER1	AP5B1	GHITM	TTLL7	LAMB3	NDUFB2	ZFYVE27	CDV3	CDC14B
UFM1	AC090181.1	LYRM4	TTLL7-IT1	LAMB1	SPTLC3	TCAP	TBC1D24	CPEB2
LINC00437	PIH1D1	RAD51B	AC104454.2	L3MBTL4	TAF2	QRICH1	GPR137B	FXYD3
LINC00366	FAM227A	BRD4	AL359504.2	KSR1	PTPRF	TRAF2	CNIH1	COBLL1
FREM2	ALKBH3	ABCA5	PRKACB	KPNA5	SMG6	SAXO2	STRAP	CYB5A
FREM2-AS1	ARFRP1	PTBP2	SAMD13	KPNA4	ACTR3	EML5	BCAM	MYOF
STOML3	PTK6	MYO10	DNASE2B	KPNA3	DERA	BUB3	AAGAB	STRN3
NAA16	PLAA	RFX7	AL844170.1	KPNA1	ATP11B	ST7	ARGLU1	CADPS2
VWA8	STAMBPL1	PLAG1	RPF1	KNOP1	PTPRE	EIF2S3	CD44	MYL6
AL354674.1	EFNB1	FAM167A	GNG5	KMT5B	DUT	TRMT11	SLC9A3R2	MYO1B
SMIM2-IT1	IDH3G	TSHZ2	SPATA1	KMT2C	SLC5A3	CAMLG	ERC2	FARS2
AL512506.1	CEP76	VDR	CTBS	KLHL5	PPP1R14C	MSANTD2	SF1	CD44
LACC1	AL391244.2	GNG12	AL359762.1	KLHL29	WWC3	ZNF391	RBMS1	AC002066.1
NRAD1	LINC01630	AP1S3	AL359762.2	KLHL22	TSPO	BLZF1	ARHGAP10	CAV2
LINC00390	BMP6	DOP1A	LINC01555	KLF13	FAM13B	FAU	FAM49B	FBXO34
SMIM2-AS1	AC026803.3	BLCAP	SSX2IP	KLC1	EPB41	ETV7	AC055854.1	RPL24
SMIM2	ODF4	CIAO2B	AC104169.1	KIZ	USP33	NIN	RSPRY1	METTL23
AL589745.2	C10orf113	PSMA3-AS1	LPAR3	KIFC3	SMAD2	AP002433.2	SOD3	CUL1
AL162713.1	AL357140.4	BRI3	MCOLN2	KIF16B	SNRNP40	MAPK8	CUX1	GTF2I
AL589745.1	SMIM22	NFAT5	WDR63	KIDINS220	SF1	TTC30A	SYAP1	GSAP
AL138960.1	AP002381.2	H2AFJ	MCOLN3	KIAA1217	GBF1	AL390728.6	PMEPA1	RPL13
SERP2	EMID1	POSTN	SYDE2	KIAA0556	FOXN3	GTF3C2	XPR1	CFL2
TUSC8	GPT2	PSAP	C1orf52	KHDRBS2	SLC22A15	MAGI1-IT1	NR1D1	ROS1
TSC22D1	PLCH1-AS1	MED14	BCL10	KHDC4	FBXO33	RO60	EPN2	CD63
TSC22D1-AS1	AL626787.1	SEL1L	AL078459.1	KCNQ1OT1	PARP4	PLA2G4E	TMUB1	ITGA3
CCDC122	TTC12	PNN	DDAH1	KAZN	CALR	AC010998.1	RO60	RB1CC1
AL162713.2	PCDH11Y	ATP6V1F	AL360219.1	KATNBL1	TSHZ2	INTS12	EPS8	UBE2E2
VWA8-AS1	CAB39L	AC023509.6	AC092807.3	KANSL1L	SSR2	WDSUB1	LYRM4	SHTN1
LINC01050	SERPINA3	PPP6R2	AC092807.2	KALRN	CEBPD	AC104123.1	ARAP2	USP6NL
DGKH	AL121757.2	SYT17	CCN1	JMY	CIITA	TMEM160	SUPT3H	ATP2C2
AL157932.1	SLC30A7	AC139887.2	AC092807.1	JMJD1C	SPECC1L	ERC1	B3GNT2	NDUFB2
AKAP11	PANX2	GPATCH4	ZNHIT6	IYD	ACSL4	SNRPN	TCP1	TAGLN2
LINC02341	LINC00886	PDGFD	COL24A1	ITSN1	HEBP2	ABCG1	MAP3K20-AS1	BANK1
TNFSF11	USH2A	GPRC5A	LINC02795	ITPR1	R3HDM1	AC244131.2	ADAMTSL2	CASK
FAM216B	HSCB	DYM	ODF2L	ITGB1-DT	NAPSA	PID1	EIF3H	ACTG1
LINC00428	AC005695.1	UBAP2L	CLCA2	ITGA1	CACNB2	CYTIP	FAM50A	HECTD1
AL161714.1	HIF3A	CYP4Z1	CLCA1	ITCH	COX7B	PTPRD	TEK	MYH14
EPSTI1	ERG	ARRDC3	CLCA4	ISCA1	IQCB1	C15orf41	INSIG2	YBX3
DNAJC15	TTC6	JMJD1C	CLCA4-AS1	IRS2	ZNF644	PELI2	SFRP4	TLE4
LINC00400	AC018628.2	ZBTB38	AL049597.2	IRF2BP2	STARD13	PRRT1B	ESYT2	UBE4B
ENOX1	AC231533.1	NCL	SH3GLB1	IREB2	AGAP1	CEP135	KLK2	VAMP8
ENOX1-AS2	AL606970.5	PLOD2	AL355981.1	IQCH	BRI3	NRK	CCL16	TRIO
ENOX1-AS1	AC104113.1	ACSS1	SELENOF	INTU	DNAH5	ZNF510	AL137857.1	CFL1
SUPT20H	LINC00700	CDK14	HS2ST1	INTS6	SKP1	ACTA1	AL359710.1	CLTC
EXOSC8	CLEC1A	MX2	AL121989.1	INPP5F	ATP6V1A	CTNNB1	AC004825.2	DNM2
ALG5	AC132872.1	EPS8L2	LINC01140	INPP5A	NCL	CTDSP2	AC011611.3	GPBP1
RXFP2	TUBGCP2	ATOX1	LINC02801	IL6R	KIF5B	ZSCAN31	AP006216.1	ZFAND3
AL353680.1	ZNF781	NUP50-DT	LMO4	IL15	ATP2C2	LMAN1	AC245014.1	SDK1
LINC01066	ZBTB20-AS2	TSPYL1	LINC01364	IL13RA1	CMTM7	LINC01440	AL357033.3	TIA1
AL158065.1	RRP1	MAF1	PKN2-AS1	IGHG1	TBCA	PDE4D	SOX14	ARHGAP26
HSPH1	AC100830.1	ITGAX	AL445438.1	IGFBP7	STK3	MNS1	AP002008.4	SAT1
B3GLCT	GRTP1	SCN9A	PKN2	IFT81	ZDHHC20	SPEF2	TRAV16	OGA
AL161616.2	UMPS	TMEM87B	GTF2B	IFT80	GAREM1	AL590807.1	AC079313.1	THRAP3
AL138708.1	AP000866.2	ATP2C1	KYAT3	IFT74	PRDM10	REC8	TRAV23DV6	C11orf49
MEDAG	PSMD8	YWHAE	RBMXL1	IFT57	ZNF277	SCUBE2	AC108693.2	KIRREL1
FRY	ALG1	PIK3CB	GBP3	IFRD1	UHRF2	TOB1	TRAJ14	NDNF
FRY-AS1	MOCOS	GALNT2	GBP1	IFNAR1	UBE2R2	SNX22	AC034199.1	AKAP13
ZAR1L	AL442125.1	HIST1H2AC	GBP2	IDH3B	HSD17B11	APOO	LINC00656	TPR
BRCA2	AC027808.2	RIMKLA	AC104459.1	IDH2	WWC1	ACTG1	PF4V1	TCF12
N4BP2L1	AC024267.5	SORBS1	GBP7	ICE1	EPSTI1	SMAP2	AC090371.1	RSF1
N4BP2L2	AL356417.3	SFTA3	GBP4	HYOU1	GNPTAB	TMEM132B	AL133477.3	TMEM161B
TEX26	BDH1	CMIP	AC099063.4	HSPG2	PSMB5	NUDT3	AP003498.1	VGLL4
TEX26-AS1	AC011445.2	UBE2G1	GBP5	HSPA9	ATP6V0A1	PAIP2	AC097110.1	ITGB6
SMAD9-IT1	AP001626.1	AC092445.1	AC099063.1	HSD17B6	AKT3	FYTTD1	LINC02776	PTPRM
AL161893.1	RNF11	MPP5	GBP6	HSD17B4	PRRC2B	SECISBP2L	AC073864.1	TYW1B
LINC00365	LAMA5-AS1	MPRIP	AL596214.1	HS2ST1	YPEL5	ISOC1	C1QL4	LRRFIP2
LINC00384	COMMD6	SUPT20H	LRRC8B	HPS4	FSTL1	ERLEC1	AC018755.5	MPDZ
LINC00385	PRRT1B	IFNGR1	LRRC8C-DT	HNRNPM	FILIP1	PKIG	AC034236.3	APBB2
KATNAL1	ZNF264	SPRYD7	AC093423.2	HNRNPK	PDHX	AL359644.1	C16orf90	STARD13
LINC00427	RWDD4	PLXNB2	LRRC8C	HNRNPDL	CAPZB	ST7L	IL20	ASAP2
LINC00426	ZFHX2-AS1	GTF2H2	AC099568.1	HNMT	EPB41L3	AL162231.2	LINC00303	MAPK1
LINC01058	ACTA2	ACSS2	AC099568.2	HLA-DRB5	LINC01376	B4GALT4-AS1	F9	NEK1
LINC00545	HBD	RBM26	LRRC8D	HLA-DQB1	AC055854.1	HSDL1	AC011247.1	WAC
UBE2L5	PLEKHH3	CLASP1	AL391497.1	HIPK2	EPHA4	KRAS	SH2D5	LARP4
HMGB1	KLRD1	DHRSX	ZNF326	HINFP	RBFOX2	A1BG-AS1	AC091488.1	TUBA1B
AL353648.1	SP6	NFIX	AL161797.1	HHAT	NPEPPS	PPP2R1B	AL663074.1	RAB1A
USPL1	ZNF205	AC002429.2	AC098656.1	HERC4	EHF	TOM1L2	HLA-DQA2	ADGRF5
ALOX5AP	TONSL-AS1	GAS5	AL627316.1	HERC1	HGSNAT	NACA	AC096554.1	NDRG1
LINC00398	AC022929.2	SLTM	LINC02787	HDAC2-AS2	RPL23A	ZDHHC24	AL161781.2	CRIM1
N4BP2L2-IT2	LINC01978	NKX2-1	BARHL2	HCFC1R1	DIP2B	CAPN12	LINC00572	CACNA2D2
PDS5B	AL359513.1	ARL8B	AC092805.1	HACE1	SRRM1	TMEM41A	AC010319.3	SREK1
AL138820.1	MSTO1	HNRNPU	LINC02609	GUSB	UPP1	MPDZ	TEDDM1	TRIP12
SOHLH2	DSTYK	UNC93B1	LINC02788	GULP1	SPIRE1	AC090015.1	LINC02404	MARCH6
AL138690.1	AL445685.1	CAPN2	LINC01763	GUK1	FBXL5	KATNAL2	DIAPH3	FOXN3
NBEA	ITPRIP	ATP6V0D1	AC091614.1	GSR	MARCH6	GHR	ZRANB2-AS1	GTF2IRD1
MAB21L1	ZFY-AS1	CCDC107	ZNF644	GRID2	FASN	AC008764.2	H2AFZ	CYFIP1
AL390071.1	PTGES	EIF3H	HFM1	GPX4	GPRIN3	C2orf27A	RASGRF1	WWC2
LINC00445	AC020911.2	PARM1	CDC7	GPSM3	SCN1A-AS1	PACRG	ATP6AP2	PPP3CA
DCLK1	AC004908.3	RPS4Y1	TGFBR3	GPRC5A	RIC1	CIT	C11orf98	GPATCH2
CCDC169	COLCA1	IFT81	BRDT	GPR107	PHKB	GLA	GLIS3	PHF20
LINC00423	OR4C12	SCN1A	EPHX4	GPHN	CNOT8	SIL1	CCDC141	BBS9
SPART	IAPP	EIPR1	SETSIP	GPBP1	RNF38	RPS15A	APOL6	DARS
SPART-AS1	AC079380.1	ZFAND5	BTBD8	GPATCH1	ACAD11	FAM153CP	TBC1D22B	CXADR
CCNA1	AC109347.2	USP14	AC104836.1	GNA15	PRKD1	PAPSS2	LAMB2	FAM135A
SERTM1	LINC01275	MBD5	C1orf146	GNA14	CHCHD6	BUD31	NUTM2A-AS1	TRAM1
RFXAP	AC026367.2	DMD	GLMN	GMPS	GNG5	CHD6	GAS6	SLC25A27
SMAD9	DLG3	PMEPA1	RPAP2	GMDS	BTG1	SH3GL3	GTF2I	DAG1
AL161716.1	AP001816.1	HERC1	GFI1	GLS	CLTA	ADGRG3	PFN2	GATAD2A
LINC00457	AP000248.1	ANKRD11	EVI5	GLE1	TTLL5	PFDN6	STMP1	LARP1
LINC02343	C12orf49	HTT	RPL5	GIPC1	AC022540.1	PPP1R13L	ACAA1	FRMD4B
AL161891.1	AL365226.2	GSE1	DIPK1A	GGNBP2	SGCE	RALGDS	F2RL3	SESN1
RFC3	AC138028.4	TBCEL	AC093577.1	GET1	SDR16C5	ISCU	CPED1	TNPO3
AL139081.2	KRT35	MAPK8	MTF2	GDI2	ATP5F1D	SDHAF3	PGC	NRXN3
AL139081.1	SNHG7	ZBTB4	TMED5	GBP2	RBMS1	DCAF6	CIB1	AQP1
AL161719.1	IDO1	CDK17	CCDC18	GATAD2B	MORF4L1	NOSIP	AC010974.2	EIF4A1
AL139383.1	AL353811.1	AL008633.1	CCDC18-AS1	GATA6	NUP98	AC025178.1	ATL3	CPNE3
AL138999.1	THG1L	ANGPTL4	DR1	GAS6	TTC3	PTCD2	VDAC1	FOXP1
AL138999.2	LINC00853	PEBP1	FNBP1L	GARS-DT	PIK3C3	CDRT4	DGCR2	GPRC5D-AS1
LINC02344	GDE1	FIS1	BCAR3	GAREM1	PLAAT4	OSGEP	FAR2	NPNT
AL627232.1	AP001180.2	FAM174B	AL109613.1	GALNTL6	PHF21A	PRIMPOL	EFCAB6	TNKS2
STARD13-AS	TRAV30	SRSF7	AL049796.1	GALNT2	ZC3HAV1	GGA2	AC011586.2	RPL41
STARD13-IT1	SRF	HSD17B12	DNTTIP2	GALNT13	ATOH8	AC016493.1	ARHGAP25	PTPRK
STARD13	TTPA	CALR	GCLM	GABRE	VGLL4	CTTNBP2NL	YBX1	NOS1AP
KL	AC099343.2	MOB1B	ABCA4	GABARAP	FOS	AC022784.1	PNPLA2	ANKIB1
AL354811.2	AC239800.2	CANX	AC093579.1	G3BP2	ANKRD6	BAZ2B	DNAL1	CPNE8
GPC6	KLLN	PIAS2	ARHGAP29	FZD2	FBXW7	AC017101.1	HOOK3	KLF3
AL110292.1	PAQR6	GOLPH3	ARHGAP29-AS1	FXR1	PHF14	MRPL44	TBC1D8	SYNE2
AC244502.3	HMGCLL1	YEATS2	AC097059.1	FSTL1	AC096564.1	FZD3	AL513166.1	DDI2
TRAV37	PSMD6	CEP192	AC118469.2	FRMD4B	WDR59	KIAA0355	ARHGAP44	PRKCI
TRAV38-1	RNF103	CDS2	ABCD3	FOXK2	CALU	KLHL21	ZNF503	CNIH4
TRAV38-2DV8	AC068722.2	MAVS	F3	FOS	PPP1R12A	EIF2B4	ZNHIT1	SLC16A1
TRAV39	DHODH	KIAA1109	AC093117.1	FNIP2	KCNN3	KSR1	RERG	DDAH1
TRAV40	AC007906.1	TLK1	SLC44A3	FMNL2	SEMA3E	RELA	BLOC1S1	TACC2
TRAV41	IFI27L2	C4orf3	CNN3	FLRT3	ADAM10	SOX2-OT	UBE2G1	DICER1
TRDV2	REELD1	MCCC1	AC105942.1	FKBP5	NDUFA13	KCTD13	ST8SIA6	NAA15
TRAV35	AC108860.2	DCBLD1	ALG14	FKBP14	CASP4	RNF144B	PRH1	BIRC6
TRDD1	SAR1B	SNHG25	AC095033.1	FILIP1	JAK1	SPI1	PEX2	TBL1XR1
TRDD2	IRF1	CABIN1	TLCD4	FGD6	ENOSF1	SLC14A2	SNRPD3	ESYT2
TRDD3	MIR181A2HG	RGCC	AC092802.3	FGD4	PDXDC1	MBD5	MIR4458HG	FNIP2
TRDJ1	DNAJC19	WIPI2	AC092802.1	FEZ2	SIDT1	ANAPC4	SLC1A2	COL4A1
TRDJ4	AC009570.2	ATP8A1	RWDD3	FER	FBXW2	ARRDC3	TUBB4B	SNX29
TRDJ2	MYD88	ELOB	AC092802.2	FBXW8	CBR4	ZNF587	AC023424.3	DSTN
TRAV36DV7	IZUMO4	HMCN1	AC092802.4	FBXW2	RAB31	HTR4	DHRS1	RPS6KA2
TRAV34	CIITA	PARN	LINC01760	FBXO45	PDLIM1	ARHGAP28	KLF5	LONP2
TRDC	SUCLG2-AS1	TIAM2	LINC01650	FBXO11	ZNF131	RETREG2	SNX14	ITGB1
TRAV27	ZSWIM7	YWHAH	AL445218.1	FBXL5	SNX5	ILDR1	ZDHHC7	SMC5
TRAV23DV6	C1GALT1C1	SSBP2	LINC01761	FBXL17	UBL5	SLC2A5	KL	PTPRJ
TRDV1	FOXF2	EXPH5	LINC02607	FARP1	TLCD2	GALNT10	RNF187	FLNB
TRAV24	CNOT7	RFX3-AS1	AL683887.1	FANCL	PDE5A	CAPS2	AP001825.1	SLX4IP
TRAV25	AC016590.3	ABO	LINC02790	FAM91A1	USP54	EIF5	LINC02471	PTBP2
TRAV26-1	AC090772.2	PLEKHM3	LINC01787	FAM71E1	VPS13D	MPZL3	TAP2	RIN2
TRAV8-7	AL354893.2	GIPC1	PTBP2	FAM53A	AGR3	CEBPB	AC079467.1	PTPRE
TRAV28	AC009120.4	MEF2A	DPYD	FAM210A	MTMR3	AC105450.1	RALGAPB	RPL27A
TRAV26-2	RALY-AS1	REPS1	DPYD-AS1	FAM20A	DTX3L	TAS2R14	DEPP1	ZFAS1
TRAV29DV5	CGRRF1	WAC	DPYD-IT1	FAM193A	VCL	CRELD2	SPIN1	PNISR
TRAV30	AL157871.4	ZNF638	DPYD-AS2	FAM192A	ZDHHC3	COA8	MINDY2	NCK2
TRAV31	ALKBH7	SLC25A13	MIR137HG	FAM177A1	PET100	ECM2	TSPYL1	CPLANE1
TRAV32	NDUFA6-DT	DMKN	BX005019.1	FAM172A	LUC7L	SNX19	MT-ND4L	RSBN1L
TRAV33	STK24-AS1	ASXL2	AC104453.1	FAM168A	RTN3	AC096677.1	TBL1X	EXOC4
AC244502.1	ALDH8A1	SND1	LINC01776	FAM133B	AC092445.1	NQO1	DDX3Y	PLEKHA7
TRDJ3	AL365295.2	PEX14	SNX7	FAM120B	ECPAS	CSRP2	TM9SF1	SCMH1
TRDV3	AL162390.1	HECTD4	PLPPR5	FAM120A	PCNX1	IFI16	LINC02320	PPM1B
TRAV21	CENPM	TAF1D	AL445433.2	FAM117A	FBXL17	PGPEP1	PRKCH	WNK1
TRAJ36	S100A14	UBE2K	PLPPR4	FADD	LINC01619	KCNN3	KCNQ1OT1	PLXDC2
TRAJ42	ZFP36L2	TMEM232	LINC01708	EZH1	KCTD20	NEIL2	A2M	USP15
TRAJ41	AL445123.2	CIRBP	PALMD	EXOC6B	ARHGAP25	VSIR	C4orf19	NCOA1
TRAJ40	ADTRP	PLLP	FRRS1	EXOC6	SCAI	CSKMT	NDUFB8	SCAPER
TRAJ39	LCAT	ZMYND11	AGL	EXOC4	NCOA3	ANAPC7	FBXL5	ATXN2
TRAJ38	C1orf61	TMTC1	AC118553.1	EXOC2	RHOQ	LINC01725	BNIP2	NF1
TRAJ37	AL450344.3	TGFB2	SLC35A3	EVI5	ZBTB1	RBM19	TSPAN3	DIRC3
TRAJ35	AC008764.8	FER	MFSD14A	EVA1C	IL4R	IGSF9B	AC008957.1	PTPN21
TRAJ44	GCM1	MAP4K3	AC093019.2	ETV6	MET	OPHN1	SNCAIP	TRAPPC9
TRAJ34	AL158151.3	SLC25A16	SASS6	ETNK1	TNRC18	TARS2	ZSWIM6	NCOR1
TRAJ33	CLEC4G	CD81	TRMT13	ESRP1	NEMF	PDLIM3	CPLANE1	LRBA
TRAJ32	FZD1	RAP1A	LRRC39	ESR2	PIK3CA	SHFL	ARHGEF38	SPPL3
TRAJ31	PRPF39	AKIRIN1	DBT	ERRFI1	TXN	SDCBP2	AC007780.1	USP34
TRAJ30	PI3	TMCC1	AL445928.2	ERO1A	ZFR	FPGT	SNHG9	HNRNPC
TRAJ29	CIDEA	B3GNT6	RTCA-AS1	ERCC6L2	ZNF248	AC087500.1	MAMDC2-AS1	RUNX1
TRAJ43	NUDT1	ARHGEF2	RTCA	ERBIN	NSMCE2	PRTG	AC099520.1	GPRC5A
TRAJ45	LINC02750	RERE	AC104457.2	ERBB3	CDK17	CTSZ	POLR2K	CHD2
TRAJ61	AC007216.1	MARCH6	CDC14A	EPRS	ZMYM4	EIF2B2	VMA21	PPDPF
TRAJ54	AF131216.5	XRN2	AL589990.1	EPB41	MOSMO	MXD1	SEPTIN10	MPP7
TRAJ60	Z83745.1	KNOP1	GPR88	ENTPD4	YLPM1	WNK1	GMFB	TTC3
TRAJ59	AL353801.3	OTUD7B	LINC01349	EMG1	PTK7	LINC01482	MPZL1	DYRK1A
TRAJ58	SLC2A5	ID3	AC099670.3	ELMSAN1	PRORP	CDC14A	NBAS	PHACTR2
TRAJ57	LINC02513	EP300	VCAM1	ELF2	ANAPC10	MEGF6	LCP1	LAMC1
TRAJ56	BIRC3	RABL6	EXTL2	EIF4E	ADAM15	MED17	IL15	DEF8
TRAJ55	CRYBB2	KIF13B	AC104506.1	EIF4A2	SAMD4A	AL590705.1	MRS2	TNRC6A
TRAJ53	KPTN	RBM12	SLC30A7	EIF2S2	BCL2L1	ATP6AP2	DCTN4	UST
TRAJ46	STYK1	IFT43	DPH5	EIF2A	TCF25	SCARA3	HKDC1	NR6A1
TRAJ52	AC110609.1	CCDC68	AC093157.2	EGR1	FAR1	TMEM98	DOCK2	AEBP2
TRAJ51	NPTN-IT1	CHIC2	AC093157.1	EGFR	AL117381.1	KIF5C	MME	LINC01937
TRAJ50	AC109361.1	YWHAQ	AL109741.1	EFCAB13	XAF1	ASIC2	KALRN	EEA1
TRAJ49	ALDH3A1	AC118549.1	S1PR1	EDIL3	NCOA7	MYLIP	GCNT2	GATAD2B
TRAJ48	MBOAT4	GK5	LINC01307	DZIP1L	ILRUN	ROBO2	MFHAS1	HMGCS1
TRAJ47	FAM3A	CPEB2	LINC01709	DYRK1A	HSPB8	CNOT3	C5orf15	AL138478.1
TRAV22	NECAP1	YIPF4	OLFM3	DYNC1H1	CTBP2	B3GNT8	AC013275.1	AL049840.6
TRAV20	AL590138.1	HS3ST5	AC114485.1	DYM	SPRYD7	AC055854.1	AGPAT2	AL162171.3
AL160159.1	FZD2	SDCCAG8	AC099567.1	DUSP16	ARHGAP29	XKR4	TOR1AIP2	IGHJ3P
LINC00641	TPTE	KATNBL1	COL11A1	DTX3L	NAA15	RAI1	IRF8	AL137785.1
RNASE8	AL160411.1	GOLGA8A	AC095032.2	DTD1	KPNB1	LNX1	PRKCA	AL357093.1
ARHGEF40	AC011468.3	SREBF2	AC095032.1	DSTYK	RAB3GAP1	SF3B5	SCN9A	IGHVIII-67-4
ZNF219	AC004906.1	PIKFYVE	RNPC3	DSTN	SORL1	CD58	FBXL3	TTC8
TMEM253	LY6H	WDR11	AMY2B	DRAM1	CDV3	ZDHHC11	SORBS1	IGHD1-7
AL161668.1	EIF3J-DT	ADAMTS12	AMY2A	DPYD	ZFAND2A	HAUS1	ALOX15B	AL121768.1
OR5AU1	USP30-AS1	CLTC	AMY1A	DPH6-DT	ELF2	RAP1GAP	MAPK1IP1L	AL357093.2
HNRNPC	TRGV10	MYO1C	AMY1B	DPH6	TES	FAM102B	RAD23B	AL049840.4
RNASE13	ZNF561-AS1	DNAJC5	AMY1C	DNAJC3	ACYP2	C11orf68	NDUFA5	AL049840.3
RPGRIP1	AC008280.3	CGN	AL591888.1	DNAJB6	TCEA1	AC098588.3	UGP2	AL356805.1
SUPT16H	CALHM3	COPA	LINC01676	DNAJA1	LRRC23	AP002026.1	CHMP1B	IGHJ6
AL135744.1	AL136295.6	LPGAT1	LINC01677	DMKN	IGFBP4	ZCCHC14	RIMKLA	AL049840.2
CHD8	NECTIN3-AS1	FAM160B1	AL355306.2	DLG2	NSD2	NMI	MZT2B	IGHVIII-16-1
RAB2B	AL356234.2	FILIP1L	LINC01661	DLEU2	DDX52	FN1	SNRPB	IGHD2-8
TOX4	THOP1	SLC25A4	PRMT6	DLEU1	GPATCH8	E4F1	IKZF1	IGHD6-6
RNASE7	AP003696.1	UXT	NTNG1	DIS3L2	WTAP	AL589935.1	FEM1B	PPP2R5C
AL161668.2	AP001793.1	AC112206.2	VAV3	DIP2B	ANKS1A	LYSMD3	COL10A1	AL137779.2
SALL2	AC018410.2	PTPRD	VAV3-AS1	DIP2A	GKN2	NDRG3	EPB41L4B	EML5
AL355922.3	APOBEC3A	ABR	LINC02785	DIMT1	PHPT1	CHST12	AC019117.2	BX927359.1
RNASE6	KF456478.1	DUOX1	SLC25A24	DHX15	SETX	AC016831.1	RNGTT	LINC00239
AL133371.2	AL391095.1	FANCC	AL359258.2	DHRS3	MARC2	UQCRFS1	IFNGR1	AL512791.1
AL133371.3	C6orf136	SYNC	NBPF4	DGKE	NDUFB9	RCC2	C1GALT1C1	AL049836.1
AL133371.1	CTRL	C6orf89	AL359258.1	DGKD	VDR	CHSY3	REEP5	LINC00226
RNASE3	CELF2-AS1	PARD6B	AL390038.1	DERA	ORMDL1	TSC1	CSRP1	IGHV3-25
AL355922.4	AC125613.1	MYO9B	NBPF6	DECR1	DNAH11	SULT1A2	TOP1	IGHG4
AL355922.1	MESP1	BRAP	FAM102B	DDX60L	GOLPH3L	TM2D2	AC092574.2	LINC02317
AL161668.4	KLRF1	GOLGA8B	HENMT1	DDX46	GATAD1	SGPP2	UBLCP1	IGHV3-66
RNASE2	KRT26	STK24	AL160171.1	DDX17	RBPJ	HIP1	AC023669.1	XRCC3
METTL17	NXT1	SIK2	FNDC7	DDB2	TRIM38	SEPTIN11	SPCS1	LINC00642
AL161668.3	ADAM30	CDK19	AL591719.2	DCUN1D1	HKDC1	FAM160A2	TXNDC5	AL096869.3
SLC39A2	TFIP11	ACSF2	STXBP3	DCN	CXCL16	NMNAT2	DPP7	IGHVII-65-1
NDRG2	BSN-AS1	SAP18	AKNAD1	DCC	IST1	SRP14	AC021723.2	IGHV3-65
TPPP2	AC006445.3	YY1	SPATA42	DCAF7	CAMKMT	ARMC8	AC068631.1	IGHV3-64
METTL3	AC078881.1	KDM4C	GPSM2	DCAF10	UBE2Q2	PTPN20	MAF1	IGHE
AL161747.2	KIF15	CEP112	CLCC1	DCAF1	AP1G1	ANAPC10	BRK1	TTC7B
TRAV19	AC008760.2	PPP1R15A	WDR47	DAZAP1	RSRC2	EHD2	IL6R	AL096869.1
TRAV14DV4	ESD	ATP2A2	TAF13	DARS	BZW2	SLC4A1	S100A9	IGHA2
TRAV8-3	AL160313.1	PTK2	AL356488.3	DAD1	ANKRD13A	NEBL	LINC01578	AL096869.2
TRAV13-1	LINC02798	EEF1B2	TMEM167B	CXCL8	NUP160	TMCO1	NUFIP2	IGHD2-2
TRAV12-2	AC010999.1	GFPT1	AL356488.2	CTSE	MRPS6	PHC1	TRAPPC5	TMEM121
TRAV8-4	AP000462.3	PARD3	C1orf194	CTNND1	AC093817.2	LMAN2	LAMA5	IGHVII-15-1
TRAV8-5	AC138028.6	LMBR1	KIAA1324	CTDSPL2	UBE2K	PCGF3	ERGIC1	FAM30A
TRAV13-2	GTDC1	DIAPH1	SARS	CTDSP2	C2CD5	TIMP2	PDIA6	AL139193.1
TRAV9-2	LIME1	LINC01135	CELSR2	CSTF3	CRTC3	TCEAL8	RAB25	AL139193.2
TRAV12-1	CP	CDK5RAP2	PSRC1	CSTB	BCAP31	AP000766.1	AC008268.1	IGHV3-63
TRAV15	CHERP	GALNT12	MYBPHL	CSRP1	COMMD10	CCNT1	ALDH1A2	IGHV3-15
TRAV12-3	MYCNOS	ZNF644	SORT1	CSDE1	WASF3	ADAM10	AC012409.2	AL122020.2
TRAV8-6	AC156455.1	MYO1F	SYPL2	CRTC3	ZNF33A	RPL10	ANXA1	IGHVII-62-1
TRAV16	ERAS	CCN1	ATXN7L2	CRISPLD1	NDUFS5	METTL9	TMEM248	AL049840.5
TRAV17	AC006058.1	TMBIM1	CYB561D1	CREB3L1	POSTN	ZBED8	ATP5F1C	CALM1
TRAV18	LINC02721	GNG5	AMIGO1	CRBN	ENSA	ZFP62	TNFAIP1	IGHVIII-22-2
TRAV8-2	AQP6	NPL	GPR61	CRADD	BRWD1	ZNF135	NECTIN3	AL512791.2
TRAV11	SSBP4	RNF10	AL355310.3	CPNE4	KDM5A	AL592183.1	AC046195.2	FOXN3-AS1
OR10G3	TCTEX1D4	SHOC1	GNAI3	CPEB4	TM9SF2	LMCD1	LRRIQ1	IGHM
AC243972.1	WDR92	SASH1	AL355310.1	CPAMD8	ABHD18	DMAC1	PID1	IGHVIII-67-3
TRAV1-1	LINC00910	C12orf40	GNAT2	CPA6	DIS3L2	ZFP36L2	ZNF33B	IGHV3-16
OR10G2	AP001453.1	SERINC1	AMPD2	COX6A1	TET2	TMEM242	AC022146.2	IGHD
TRAV1-2	BNIP1	RALBP1	AL355310.2	COX20	SUMF1	TMPRSS6	KIAA2013	FOXN3-AS2
OR4E2	AC021739.5	CACNA2D2	GSTM4	COX15	ZNF451	SERPINE1	ITGA10	IGHVIII-67-2
OR4E1	AC090912.1	BCAR3	GSTM2	CORO1C	EPS8	NDC80	PCDH20	IGHV3-23
TRAV2	AL445248.1	HSD17B4	GSTM1	COP1	EXOC6B	RASGRP3	PRELID3B	IGHG3
TRAV3	LTB4R	SLC26A3	AC000032.1	COMMD1	ACBD6	C9orf85	KCNN3	AL137230.1
TRAV10	DCXR	AGO3	GSTM5	COL1A1	ARID1A	AC108449.1	PTGS2	EFCAB11
TRAV4	FAM111A-DT	KIRREL1	AL158847.1	COA1	PFKP	ZDHHC14	BAG5	IGHG1
TRAV5	AL353608.3	HIF1A	GSTM3	CNTN4	FMO5	NUP214	MARC2	TDP1
TRAV6	AC003101.1	SGMS1	EPS8L3	CNST	TNRC6A	NUDT15	ATP13A5	IGHEP1
TRAV7	AL034376.2	CCDC30	LINC01768	CNOT6	C20orf194	SHROOM4	SMPD1	KCNK13
TRAV8-1	SLC6A20	MFSD14C	AL450468.1	CNN3	SLC25A26	LRRTM2	EGLN2	PNPLA2
TRAV9-1	U52111.1	CTSZ	AL450468.2	CLMN	SLK	ZYX	AC139720.1	PSMC1
TRAJ28	ZNF283	GSTA4	CSF1	CLK1	AP002518.2	SRP19	MSC-AS1	IGHGP
TRAJ27	AC092681.2	ZFY	AHCYL1	CLIC5	ERC1	PRELID2	NECAB1	COPDA1
TRAJ26	AC008870.4	BCR	STRIP1	CLEC12A	METTL15	SAMHD1	NKX2-1	IGHD5-5
IRF9	SMPDL3B	WDR20	AL160006.1	CLDN7	RBM41	DENND3	STX11	IGHG2
FITM1	AL670729.3	MIPEP	ALX3	CISH	CYP20A1	MAVS	SLC44A2	IGHV1-67
PSME1	AC104088.1	GSK3B	LINC01397	CHSY3	FBXL2	CCDC126	CRLS1	IGHV1-24
EMC9	C2CD4B	RRM2B	UBL4B	CHST12	PITPNB	Z97832.2	TRAK1	IGHD4-4
AL136295.2	HBP1	KLHDC1	SLC6A17	CHORDC1	AC004943.2	ZNF177	C18orf25	IGHD3-3
PSME2	MZT2B	NEK7	AL355990.1	CHMP4C	RWDD1	CMKLR1	REXO2	AL161662.1
RNF31	HSF1	CADPS2	AL355990.2	CHKA	DYNC1H1	CCDC102B	AL035427.1	LINC02320
REC8	HDC	HEATR5B	LINC02586	CHD6	MCTP2	STXBP5	FGFR2	IGHVII-67-1
PCK2	CDCA8	STK17A	KCNC4	CGGBP1	SPRED2	LINC01578	AC019117.1	IGHV1-69-2
IPO4	CEACAM5	DCAF5	RBM15-AS1	CFLAR	LINC01504	CYP1B1-AS1	TOB1	IGHJ5
AL136295.17	PPP5D1	ANKIB1	RBM15	CFAP97	GABARAP	AC004148.1	ROMO1	LINC02308
TM9SF1	LINC01532	GADD45GIP1	LAMTOR5-AS1	CFAP221	CISD3	TK1	WFDC2	STON2
AL136295.6	AL354916.1	USP43	SLC16A4	CES1	TMPRSS2	PGAM1	PZP	IGHD5-12
AL136295.7	WDR6	NPM1	AL355488.1	CERNA2	PWWP3A	PSMC5	FCHSD2	AMN
TSSK4	AL390071.1	AL049828.1	LAMTOR5	CEP63	ZNF292	GSTM3	SCP2	AL136040.1
DCAF11	PTPRU	GOSR1	PROK1	CEP104	RYR2	GSS	NR2F6	GTF2A1
NRL	AL160400.1	B4GALT1	AL358215.1	CEMIP2	CTDSP2	SAMD9	MRPS21	AL136040.2
MDP1	AL031667.3	USP22	AL358215.2	CDS2	KLF5	PAK2	AC092279.1	AC007262.2
AL160237.1	CTF1	TCF12	CYMP-AS1	CDR2	LDLRAD4	CRADD	C12orf40	IGHD3-22
THTPA	NDUFA8	ANXA11	KCNA10	CDON	ARHGEF7	AL139815.1	SAMD9	CDC42BPB
AP1G2	KIAA1257	HCFC1R1	KCNA2	CDKN1A	SLC33A1	C5orf56	AMZ1	AL117209.1
AL135999.1	AL354794.1	R3HDM2	AL365361.1	CDK5RAP1	INHBA	SAP30L	MIR210HG	LBHD2
JPH4	FCER1A	ARHGEF18	KCNA3	CDK19	MAPK14	SNX5	JTB	TRMT61A
AL135999.3	LINC00240	EHD2	CD53	CDC42BPB	PIGN	CRTC1	CTPS2	AC131934.1
DHRS2	AP005901.6	COL10A1	AL360270.2	CDC42BPA	ANKS1B	AP005899.1	SGMS2	TSHR
AL136419.2	AC005261.2	RBM39	AL360270.1	CD63	PPP6R3	MRPL51	COL19A1	IGHD2-21
CPNE6	AC010894.3	SMAD9	LRIF1	CD163	MAP2K1	CRLS1	MAN1C1	IGHD4-23
LINC00596	RIDA	TSTD1	AL360270.3	CD151	MARK2	FAM111A-DT	AC090772.2	SEL1L
DHRS4-AS1	HCG27	TMA7	DRAM2	CCP110	MRPL33	KXD1	RPS4Y1	AL137779.1
DHRS4	AC138466.1	GGNBP2	CEPT1	CCNYL1	IGLC1	RPL22L1	AC012501.2	LINC01467
DHRS4L2	EFNA4	MYH10	AL355816.1	CCNH	PBRM1	FAM50A	BTF3L4	AL049775.2
AL136419.3	LINC00205	VPS50	AL355816.2	CCNG1	KATNBL1	ATP11C	AC023469.1	AC247036.1
CARMIL3	ZBTB39	APTR	DENND2D	CCNDBP1	AC007405.1	ERI1	GALNT1	AL357172.1
CHMP4A	MIR193BHG	FBXW11	CHI3L2	CCN1	CCDC18-AS1	AL365226.2	AL009177.1	AL356807.1
NEDD8	FYB2	AP1G1	CHIA	CCDC84	WDFY2	PLEKHG6	CDIPT	LINC02305
TRAJ25	AC078802.1	AC027117.2	AL356387.1	CCDC71	NECAB1	CEBPA	AC096570.2	AL162872.1
IGHV5-78	TRUB2	OSGIN2	PIFO	CCDC191	PSMD1	TBL1X	KIF26B	AL359238.1
CMA1	HIST1H2BF	RASA1	OVGP1	CCDC186	CNNM3	TSPAN15	AC008619.1	TRAF3
CTSG	LINC00852	RNPS1	AL390195.2	CCDC141	RAD9A	EHF	HIST2H2BE	EPS8L2
AL136018.1	AC010761.4	FAM120B	AL390195.1	CCDC14	GLG1	SLC25A14	SPIRE1	AL355095.1
GZMH	IGLV5-52	RNF213	WDR77	CAT	EXPH5	SLC10A7	ARHGEF2	IGHD5-24
GZMB	TRMT61A	DIAPH3	ATP5PB	CASC4	SPG7	RPS3	CDK10	IGHV3-20
STXBP6	AP001330.4	HSP90AB1	C1orf162	CAPNS1	PPP1R15A	PYGB	FABP4	LINC02301
AL161663.1	ZNF99	UHMK1	TMIGD3	CAPN12	R3HDM2	DAPK3	FIS1	AL355838.1
SDR39U1	BCAT2	ITGA2	ADORA3	CALM2	MINDY3	TNFAIP3	BACH2	LINC02311
LINC02286	LIN7A	ZNF430	RAP1A	CADPS2	MYCBP2	MAEA	C11orf49	AC246787.2
LINC02306	WBP4	PRKD1	LINC01160	CACUL1	MSMO1	THOC3	MKNK2	CEP128
AL132633.1	ARHGAP26-AS1	AGPAT3	INKA2	CACNB2	ZBTB8OS	KRT10	MAT2B	IGHV3-74
NOVA1	AL132765.2	SORCS2	INKA2-AS1	CACNA2D2	POGZ	CSMD1	RHEB	AL161669.1
AL079343.1	AL160396.1	BCAS3	AL049557.1	CABLES1	PTGES3	ZDHHC2	PTAR1	AL161669.3
LINC02588	CFAP45	CDIP1	DDX20	CAB39	USP32	RPH3AL	OSM	AC009396.1
AL132800.1	AC104002.3	MTUS1	KCND3	C1orf21	CCNL1	SMG7	SYNPO	IGHD6-13
KHNYN	SPATA24	OPHN1	KCND3-IT1	C1orf159	RELL1	AL807742.1	SELENOH	IGHV3-75
GMPR2	TENT5B	GET1	KCND3-AS1	C1S	MTHFD2L	TEX2	SLC22A3	AL133367.1
NOP9	AC092140.2	AF117829.1	LINC01750	C1D	KDM4C	MBOAT1	FOCAD	IGHD4-17
TINF2	RIBC1	PPP2R5C	AL445426.1	C16orf72	CLIP1	AMN	YAP1	IGHV3-76
TGM1	ITPRID1	STXBP3	CTTNBP2NL	C12orf76	PLCH1	U2AF1	AL022068.1	IGHD3-16
RABGGTA	AC087721.1	HMGN4	WNT2B	C11orf49	AGPS	AC087473.1	MVB12B	IGHD1-14
AL096870.8	HBZ	PLEKHA5	AL354760.1	BZW2	SHMT1	AL445426.1	ENG	IGHVIII-76-1
AL096870.6	AL121820.1	NDUFA10	ST7L	BTBD2	RRBP1	SFTPD	PLP1	IGHV5-78
DHRS1	KMT2E-AS1	HNRNPH2	CAPZA1	BTAF1	ANAPC11	HMGCR	ANKFY1	IGHD2-15
CIDEB	SNAP47-AS1	INTS1	MOV10	BST2	H2AFJ	METAP1D	NR6A1	IGHVII-78-1
CBLN3	AC025287.2	WDR70	AL603832.1	BRD7	MANF	BUB1B	RHOXF1-AS1	AL138976.2
LTB4R2	AC008079.1	SMC5-AS1	RHOC	BPTF	IL34	GIN1	IMMT	EIF5
LTB4R	CXCL3	CABLES1	PPM1J	BOD1L1	ZBTB43	TAX1BP3	ELOVL7	LINC00605
ADCY4	ASAH2B	ARHGAP5	AL603832.2	BNIP3L	MMP7	DNAAF5	NDUFB3	AC026888.1
RIPK3	AC135782.1	HMBOX1	TAFA3	BMPR2	MCL1	LMBRD2	ATP13A4	AC022469.1
NFATC4	AC016383.2	CCDC7	LINC01356	BMPR1B	STK17A	NABP1	RADIL	AC008056.1
NYNRIN	AL451042.2	NOL10	LINC01357	BCL6	MAP3K3	IQCH	AVEN	DIO2-AS1
AL135999.2	AC092958.4	PUS10	SLC16A1	BCL2L15	ODF2L	LMBR1L	AP000844.2	DIO2
ZFHX2	CUZD1	NDUFA8	SLC16A1-AS1	BCL2L1	TCAIM	ZFHX3	FUT8	EXOC3L4
ZFHX2-AS1	SEC61G	UBE4B	AL390242.1	BCAP29	NPTN	FAM174B	PRICKLE2	IGHD1-20
LINC02332	DSG2-AS1	AKAP9	LRIG2-DT	BAZ1A	HNRNPA0	ADAMTS9-AS2	GPAA1	IGHVII-74-1
TRAJ5	AC021066.1	CD99L2	MAGI3	BACE2	ESRP1	TMEM62	CTSD	AF123462.1
TRAJ4	ARHGAP26-IT1	RIPK1	PHTF1	B4GALT1	MYH10	MRPL33	PGGT1B	AC008056.3
TRAJ3	AL355388.3	UBE2A	RSBN1	AZIN1	AC022325.2	ALDH1L2	LINC01320	DEAF1
TRAJ2	AC078980.1	HMGN1	AL137856.1	AUTS2	TBC1D4	SENP5	DESI1	IGHD6-19
TRAJ1	AC129507.4	GPC5	PTPN22	ATP9B	CEP290	C16orf87	TANC2	AC008056.2
TRAC	ACAP2-IT1	ANKFY1	AP4B1-AS1	ATP8B4	SAE1	NEB	SGCB	IGHD5-18
AC243965.1	MATR3.1	DENND3	BCL2L15	ATP6V1H	IFNAR2	EDN1	AL136171.2	AC022469.2
TRAJ7	GLUD1	SDK1	AP4B1	ATP6V1G1	PIP5K1A	BTBD10	ANGPT1	LINC00677
DAD1	AC097468.1	CCNC	DCLRE1B	ATP6V1E1	ZFYVE9	AKNA	ANO1	TNFAIP2
AC243965.2	DEUP1	PTEN	HIPK1-AS1	ATP11B	EFCAB14	PLEKHG4B	SCNN1G	LINC02329
ABHD4	C2CD4D-AS1	TFRC	HIPK1	ATL3	ACTR2	C1QTNF3	TOX2	LINC00911
OR6J1	AC007728.1	SPOP	OLFML3	ATG14	RPAP3	RNF139-AS1	ARID5A	AL049775.1
AL160314.2	AL031963.3	NHLRC2	AL591742.2	ATF6B	SPEN	PHF14	TM2D3	LINC01147
OXA1L	AC110023.1	UBTD1	SYT6	ATE1	FGD6	VPS35L	XPO4	MOK
TRAJ6	AP003117.1	RBMX	AL121999.1	ATAD2B	DNM2	FGR	H2AFV	IGHJ2
TRAJ8	AC092192.1	AC012085.2	TRIM33	ARRB1	ANKRD9	WDR82	CLDN12	IGHV1-18
NGDN	AC011591.1	LINC00511	BCAS2	ARL6IP5	UBE2E2	SYNGR2	MOBP	IGHJ1
TRAJ18	CLCA2	B4GALT5	DENND2C	ARID2	CALCOCO1	FAM133B	STARD4	AL133279.1
TRAJ24	C16orf54	KPNB1	AMPD1	ARHGEF26	CCND3	CISD2	ZC3H7A	IGHV3-69-1
TRAJ23	TRAPPC12-AS1	HKDC1	NRAS	ARHGEF12	PCBD2	RNF212B	GBP2	IGHD7-27
TRAJ22	AL138963.1	ACIN1	CSDE1	ARHGAP44	SHROOM4	PSMG2	CCNI	IGHD1-1
TRAJ21	GRM4	ATP10D	SIKE1	ARHGAP21	USP15	AC002074.1	FAM91A1	IGHV3-19
TRAJ20	PKDREJ	FAM193A	SYCP1	AQP3	PPP1CA	LINC01137	VIPR1-AS1	ZNF839
TRAJ19	SIRPG-AS1	RASSF5	TSHB	AQP1	STX2	SLC9B2	PTOV1	IGHJ1P
TRAJ17	LINC00309	AC092279.1	TSPAN2	APP	ZNF280D	PPP1R21	TNIK	AL133279.3
TRAJ9	COL6A2	CHMP5	LINC01765	APC	TAX1BP1	ETF1	GRK3	IGHV1-69D
TRAJ16	AC011939.3	MRPS31	AL049825.1	AP4E1	LTN1	RNPC3	ARIH1	AL133279.2
TRAJ14	PADI6	UBR3	NGF-AS1	AP3S1	ANKRD13C	ARNTL2	PLA2G7	LINC01146
TRAJ13	AC018398.1	SSR4	NGF	AP2M1	KLHDC4	TRA2A	UPP2	IGHJ2P
TRAJ12	CDC34	ALG13	AL512638.3	AP2B1	ATL3	PCNX2	WDR49	KCNK10
TRAJ11	AC090371.1	ARHGEF38	VANGL1	AP1S3	GRINA	AL138701.2	CIAO2B	WDR20
TRAJ10	VN1R2	EFCAB6	CASQ2	AP002518.2	AC099499.1	ALAS2	SAP18	COA8
SLC7A7	Z82186.1	ASAP2	NHLH2	AP001011.1	RALGPS2	HOPX	AL157392.2	IGHV1-68
MRPL52	LINC00303	PARK7	LINC01649	AP000462.1	PNN	WWP2	DISC1	AL118558.3
MMP14	LINC01832	EPG5	SLC22A15	AOAH	BTN3A1	GNS	SCD	IGHJ4
SLC22A17	NCAN	ERRFI1	AL365318.1	ANTXR1	LRRFIP1	B4GALNT3	GRAMD1B	IGHV1-17
RNF212B	FAM66D	DDX6	MAB21L3	ANTKMT	PPP4R3B	AL158071.3	ACOT9	AL162171.1
HOMEZ	AC010320.1	LINC01320	LINC01779	ANP32B	NSRP1	NBPF10	SLC7A1	AL118558.4
PPP1R3E	AC025508.1	WWOX	AL355538.1	ANKRD36	EMB	DCTN2	LMO7	AP006621.1
BCL2L2	AC011290.1	TBC1D8	ATP1A1	ANKRD26	NUFIP2	RTN4	SCARB2	IGHV2-70D
BCL2L2-PABPN1	PLAC4	RBBP6	ATP1A1-AS1	ANKRD12	FAM174B	CA1	ARHGAP45	IGHVII-22-1
PABPN1	AC000072.1	ARFGEF1	LINC01762	ANKRD10	EIF4A3	SFTA3	SYS1	IGHJ3
EFS	AL031587.1	CLIP1	AL136376.1	ANKHD1	SPINT2	LINC02021	SHANK3	IGHV1-69
LRP10	ZFP2	CECR2	AL390066.1	ANKFY1	PURA	EIF4E3	EPHA4	IGHD3-9
[truncated: 34,602 more rows]

## Sheet: AT2
AdaBoost	CATBoost	ExtraTrees	Lasso	LightGBM	RF_ZL	Ridge	SKB	XGBoost
MT-ATP6	MT-ATP6	MT-ATP6	MT-ATP8	TSIX	MT-CO3	MT-ATP8	ALPG	FOSB
FOXP1	TSIX	RPS19	TSIX	MT-ATP8	TSIX	SFTPC	AC118658.1	MT-ATP6
SNX3	MT-CO3	MT-CO2	MALAT1	MTRNR2L12	MT-CYB	MT-CO3	AL121761.1	TSIX
ANXA7	MT-ND4	MT-CO3	EVL	MT-ATP6	MT-ND4	MT-ATP6	LINC01093	HP
RPS24	MTRNR2L12	USP9Y	BARHL1	MT-CO3	MT-ATP6	EVL	PRDM8	RPL8
SLC39A8	MT-ATP8	MTRNR2L12	LINC01811	RPL26	EVL	MT-ND5	LYPD2	CACNA2D2
LPCAT3	EVL	CADM1	ALPG	ITM2B	USP9Y	MT-ND4	BARHL1	RPS28
HADHA	SFTPC	MT-ND4	SLC30A8	HSP90AB1	MTRNR2L12	MT-ND1	LINC01785	RACK1
MAST4	AZGP1	JUND	AC008397.1	EVL	RPS19	IGKC	AC106876.1	TMEM108
RDX	MECOM	CAMK1D	LINC02006	SFTPC	JUND	RIPOR2	CECR3	S100A6
AKAP8L	MT-CYB	TSIX	AZGP1	SNX3	MT-ND3	TSIX	AC022167.4	RPS21
LMO7	RPL28	MT-ND3	HSPA6	NEDD4L	CPM	MT-CO2	DCXR-DT	STAG2
CALM2	FOSB	AP003086.1	TMC5	MT-ND4	RPL13	CPM	AP002761.1	AL079338.1
SLC34A2	NPC2	MT-CYB	AC021504.1	MT-CYB	UTY	ABCA1	AC137695.3	H3F3A
GBF1	MT-CO2	MT-CO1	AC026254.2	MECOM	AC087286.2	UNC13B	AC001226.1	RPS19
NPC2	MT-ND1	AZGP1	MUC4	CCDC141	MT-ND2	TMC5	AL163195.2	AC022217.3
NAPSA	MT-ND3	MT-ND2	HP	UTY	CRTAC1	CPSF6	CYP1A1	TXNDC17
MAPK1	LINC01811	CPM	DUSP2	LPCAT1	SFTPC	EEF1A1	HBB	CD47
SGPP2	MALRD1	NPC2	AP003498.2	MALAT1	LMO3	MT-ND2	TSIX	MT-CO3
EFNA5	PDE4D	EVL	HBA1	RPS2	CAMK1D	MT-CYB	CCL23	C3orf79
RBPMS-AS1	IGHA1	MT-ND1	AC090001.1	IGHA1	AZGP1	UBB	PGF	RPS16
MGMT	TPT1	UTY	AL049779.4	LINC01811	LINC01811	BAG3	AC113133.1	KIAA1217
CCDC69	CADM1	TMEM108	UBB	MT-ND6	AC007319.1	CCDC141	LCN6	ARAP2
UBB	UTY	CD47	IQCN	SFTPA2	EEF1A1	LINC02006	MPIG6B	CAMK1D
ATP2B4	TMEM135	SFTPC	C4BPA	LINC02006	VEPH1	HMGB1	HBA1	EIF1
CMTM8	TFPI	RPL13	AL450344.1	SFTPB	MECOM	RPS2	AC104187.1	LINC01811
ACTR2	LINC02006	RPL28	BOLA1	HSPA1A	TFPI	FGD4	AC092803.2	TMBIM6
FTH1	TMC5	EEF1A1	MACROD2	SYNE2	CCDC141	SFPQ	ZNF705A	ATF6
C3orf38	RPS16	AC007319.1	DCC	MT-ND1	PTMA	MPRIP	AC005618.4	MT-ND4
NAALADL2	MT-ND6	ACTB	TCEAL2	MALRD1	AC015923.1	CYP1B1	AC007319.1	IVNS1ABP
MRPL33	RPS19	SCD	LINC01504	PDE4D	MT-CO2	IGHA1	IFITM1	FLVCR1
HSPE1	IGKC	RPL35	LINC01876	MT-ND5	DGKD	UTY	IL6	CASD1
DBI	CCDC141	RIPOR2	PLK3	AZGP1	GALNTL6	MT-ND3	EVL	GALNT3
COX7B	C4BPA	CCDC141	SERTAD1	RPS3	MT-ND4L	RYR2	LINC01811	STK3
SUSD6	JUN	SDC4	HMGB1	CBX3	TMSB4X	MTRNR2L12	GPR146	TMSB10
EHF	SHC3	AC015923.1	C2CD4B	USP21	AP003086.1	LINC01811	AL035425.3	UTY
PPP1R10	PTPRG	TFPI	BAG3	SLC39A8	NPC2	ESYT2	PTHLH	HNRNPA2B1
GPATCH2L	SFTPB	NLGN1	APOL4	IGKC	DCC	PUM3	AL450344.1	ABCA1
THUMPD3-AS1	MALAT1	LINC01811	MT-ND5	CPM	RPS2	EPN2	MT-ATP6	ATP6V0C
NABP1	CRTAC1	PFN1	AP001922.5	TMC5	PARM1	FOS	HCAR3	PIGR
HMGB1	B2M	ATP6V0C	ASB11	MT-ND3	PDE4D	MT-ND6	AL135999.3	MT-ND5
HSP90AB1	CPM	RPL39	PTPRG	FOSB	RPS28	HMCN1	AL645728.1	SFTPD
SLC4A4	TMEM108	PCED1B	AC022217.3	AC015923.1	MT-CO1	C4BPA	C1orf189	MT-ND6
CBX3	RPL8	LINC02211	TBX2	SS18	TMBIM6	PTPRG	AC005540.1	MALRD1
GCFC2	USP9Y	LINC02615	CYP1B1-AS1	SQLE	B2M	EIF1	Z98885.2	C2CD5
PLEKHH1	SOX6	ITGA1	AC118658.1	PIP5KL1	RPL28	GABPB1-AS1	HBA2	HSPA1A
AL391262.1	ABCA1	MALRD1	SLC11A1	TFPI	PARD3B	DSP	UTY	RPS15A
ACTN1	EEF1A1	S100A10	PLIN5	DPYD	RIPOR2	RPN2	MT-CO3	COX6C
AL359232.1	RPL29	TFCP2L1	FOS	RPS19	ARPC1B	CAMK1D	USP9Y	PSD3
ACTN1-AS1	RPLP2	RPL27A	TCEAL3	LRRK2	GRB14	PHF8	SIRPB1	JUN
LINC02290	MUC4	WIF1	HIST1H2BD	ABCA1	GTF2I	TPT1	PROK2	MAPK1IP1L
AL391261.4	GTF2I	MECOM	AC008443.5	DLG2	SCD	MACROD2	AC004471.1	RPS2
AL391261.2	ATP11A	SMC4	CD83	DCC	MT-ND1	SOD2	AL354714.3	MTSS1
FUT8-AS1	VEPH1	TMBIM6	CYP1B1	TMEM135	ADGRG6	HBA2	MT-CO2	TTTY14
FUT8	RPL37	FOSB	PHYH	PIGR	NLGN1	PRPF38B	SERTAD1	FOXP2
AL355076.2	PIGR	LINC02006	PLA2G4E	NDUFC2	TMEM63B	FGFR2	HSPA6	RPL28
DCAF5	SORCS2	ANKUB1	CYP1A2	MT-CO2	PID1	UBC	AL158175.1	LINC02211
RAD51B	CAMK1D	AC010998.1	ZFAND2A	MED13	S100A6	HBB	AP003086.1	TOMM20
LINC02324	HP	POSTN	CLIC2	HP	LDB2	SORCS2	MALRD1	CCDC141
AL139022.1	AC022217.3	FTH1	MUCL3	HHIP	CPSF6	IGLC1	NRARP	RPL39
MAX	EIF1	DGKD	TRIB1	FTX	TTTY14	NLGN1	C3orf79	AZGP1
AL139022.2	DCC	RPL8	UBE2S	CEBPB	NFIX	IGLC2	SERPINE1	LAPTM4A
AL359317.2	RPS2	COL8A1	HHIPL2	CADM1	TPT1	SHC3	MT-ND4	OST4
RDH12	MAPK1	RPL10	PIGR	CAMK1D	COLEC12	CNN3	LDB2	PDLIM5
FNTB	MLLT3	SERPINE1	CFTR	PTPRG	GPR39	NEDD4L	CRTAC1	CAV2
EXD2	SCD	AL133268.4	PLA2G1B	BCAT1	SORCS2	TNRC6A	SLC11A1	MTRNR2L12
AL359317.1	RFTN1	RPS24	SERPINE1	AC007319.1	RCOR1	HBA1	RPS19	MAST2
RAB15	GPR39	AC087286.2	TRNAU1AP	PFN1	SCN1A-AS1	XAF1	CXCL8	PLA2G1B
AL157997.1	PARD3B	RPS3	PRX	DTX3L	TMEM135	KANK1	AZGP1	RPS13
ZFP36L1	ACTB	RPL23	CCL23	TMEM163	LINC01090	RPL23A	DUSP2	ATE1
CCDC196	RPL10	FOXP2	C3orf79	SHC3	AL079338.1	EIF4E2	DCC	HLA-DRB5
AL132986.1	CPSF6	LSAMP	AC091271.1	NLGN1	COL8A1	CD83	PECAM1	SLC22A3
PIGH	HSPA1A	MTRNR2L8	TULP2	EEF1A1	TMEM108	MUC4	AF064860.1	ATP11A
GPX2	C11orf49	LARP4B	DOCK8	AC027117.2	RPLP1	ETV5	AC104984.4	CLSTN1
TMEM229B	AC090001.1	HP	AC015923.1	SCN1A-AS1	MUC4	CLIC2	AC021028.1	CD63
AL121820.3	AC010998.1	KRT7	HMGA2	RPS29	SLC4A4	DYNC2H1	AC104561.4	RSRP1
ARG2	AP003086.1	DPYSL2	ZCRB1	PSD3	TMEM163	CHD4	GJC2	IGHA1
PLEK2	NLGN1	C3orf79	SFTPA2	MAGI3	MCU	LINC02211	AC009185.1	IL6ST
EIF2S1	MAL2	BCAT1	PHF8	JUN	RPL6	TXNDC5	LINC02211	CDC27
ATP6V1D	IER2	RPS12	AC007319.1	CFTR	ANKUB1	RDX	ITGA1	RABGAP1L
AL135978.2	SFTPA2	PABPN1	PATE2	ALCAM	RPL13A	STX8	AC087286.2	LDHA
MPP5	IQCN	GALNTL6	FAM71A	SORCS2	ABCA1	MRPL33	TTTY14	FUT8
AL049779.4	FTX	FTL	AC069277.1	RYR2	AQP3	RNF10	MT-CYB	SESTD1
VTI1B	MT-CO1	IRX2	LINC02474	AC087286.2	TMC4	CEBPB	ID3	ATP2C1
AL121820.2	H3F3A	DPYD-AS1	MPRIP	SNRPB	FTX	CDK14	AL442128.2	FOXO3
FAM71D	SCN1A-AS1	MRS2	LINC00632	SFTA3	RPL37	CDH26	MT-ND3	CRTC3
AL133370.1	RIPOR2	RPS11	FOXC1	IQCN	SDC4	PCSK5	C2CD4B	PRNP
AL121820.1	CTSH	RPLP0	LHFPL3	CD47	RPL10	ARID2	AC108134.2	STAT5B
AL133313.1	RPL30	DCC	KCNJ12	CAV2	UHMK1	ABCA3	NPC2	SOD3
ZFYVE26	LRRK2	HHIP	CCN1	RPS6	MALAT1	HSPB1	BMX	TOMM7
AL049835.1	TMSB10	AC024257.1	AC111170.1	RAB8B	SFTPB	SLC30A8	AC022217.3	NCK2
RDH11	RPS28	CD38	CALCRL	MUC4	ARRDC3	AC010998.1	AP002518.2	ASCC3
GPHN	IRX2	CALCRL	PFDN4	LINC02211	ATP11A	Z83843.1	C20orf187	NCOA7
MIR1302-2HG	SMARCA5	IGHA1	AP001160.3	LINC01578	PLXDC2	CFTR	LINC00681	OAZ1
AL122035.2	HSPD1	TMSB10	TFPI	HLA-B	MLLT3	SLC35A3	LSAMP	CLCN6
CHURC1	AC087286.2	AGR3	PCAT6	GMDS-DT	AL133268.4	UBE2O	AC121764.1	CHP1
LINC01303	RPS15	RPL11	AC016550.2	ARL5A	RPL39	B2M	MED14OS	DLG2
AL157756.1	CFTR	UNC13B	AL162394.1	ARHGEF12	MT-ATP8	RPL18	CCDC141	DNAJB1
PPM1A	BCAT1	RPS8	AC139100.2	ZBTB16	MAP3K5	AZGP1	TMEM135	TRUB1
LINC02322	HHIP	FCHO2	MARCH1	XIST	OCLN	NSA2	HIST2H4B	DNAH5
C14orf39	ATXN10	RPL26	POSTN	VEPH1	FGFR2	AFMID	TMEM108	SRI
SIX6	RPL21	S100A6	AL589863.2	UNC13B	IGKC	SOX6	AL591806.1	SPIDR
AL049874.3	SCAF8	SDC1	AC009075.1	TTN	TMEM245	DOCK8	AC036176.1	EVL
SALRNA1	AC007319.1	NFIX	GMFG	TPT1	PAM	SFTA3	CALCRL	AC015923.1
SIX1	MTRR	RPL17	CPB2-AS1	SCGB3A1	CADM1	MAMDC2-AS1	GNG11	RBM26
SIX4	FGFR2	B2M	AC099684.2	S100A6	TTN	RBFOX2	HP	DUSP6
MNAT1	ANXA5	TTTY14	ALG1L	RPS18	JUN	HP	MT-ND1	MT-ND4L
TRMT5	RPL5	PECAM1	GIPC2	RPL28	RPL7A	SLC35F5	BTNL9	RPL13
SLC38A6	RPL27A	RPS17	AL034417.3	RNF145	ACTB	TUBA1B	AL390067.1	MCU
PRKCH	RPL12	SCNN1A	PTRHD1	MT-CO1	RPL27	ATF4	GALNTL6	GCNT2
TMEM30B	LINC01504	VEPH1	GNA14-AS1	LDHA	MAL2	TWIST2	RPE65	SFN
AL359220.1	TMSB4X	PTMA	GABPB1-AS1	FRMD4B	UBA52	EIF3E	POSTN	PSMD5
DHRS7	TTN	FAM135A	AC108721.2	FOXO3	XIST	FAM135A	SELP	TMEM135
PCNX4	TNFRSF1A	PARD3B	TP63	CYB5A	ATF3	TNPO1	UACA	SFTPB
AL157911.1	IFITM2	MAL2	SEMA5A	ATP11A	BCAT1	FTL	AL162377.1	CALM2
LINC01500	SLC4A4	TMEM163	CNDP1	AP3B1	SHC3	GNAQ	S1PR1	HSPB1
AL139021.2	WWC1	SHC3	TEX14	ACTB	LHFPL3	SS18	NLGN1	SNORC
TOMM20L	DAG1	IFT57	SLC7A6	ZHX1	PLIN5	ACVR1	CPM	GSTP1
AL139021.1	PCNP	RPS4X	ATL1	USP9Y	AC023590.1	NEBL	UBB	PFN1
TIMM9	ATF3	COLEC12	AREG	TAOK3	VPS13A	C11orf54	MSR1	FAM49B
KIAA0586	RPS6	TBL1Y	AC011773.3	SSH2	SOX5	PEBP4	TFPI	TMEM245
DACT1	CDK14	TPT1	AC009495.3	RPL8	ARG2	SLC25A13	HOXA7	CFB
DAAM1	LINC01090	BTNL9	CXorf66	GPR39	MT-ND6	LINC01876	AL079338.1	ERN1
LRRC9	LMO3	CRIP2	WHRN	FOS	FOSB	STT3B	AL121584.1	AC244131.2
GPR135	PRRC1	NKX2-1	CDH26	CTNNA1	CAV1	PFKFB3	RPL28	SFTPC
L3HYPDH	ADGRG6	NAALADL2	PRPF38B	CPSF6	RPL21	C11orf96	RAMP2	CALD1
JKAMP	TMEM245	RPS20	SLC1A3	ATXN10	ASAP1	FERMT2	AC015923.1	RMRP
CCDC175	CACUL1	RPS2	AC002460.2	ZFR	ATXN10	ENOSF1	PLK2	MT-ATP8
RTN1	ADGRV1	LINC01090	MRPS18B	RPS8	RPS3	ATP2B4	FP236383.4	NUTM2A-AS1
AL133299.1	KLF10	GULP1	LDHC	RPL11	NAALADL2	ATL3	SCD	SNRPD1
AL355916.2	RPL24	RPS5	IL3RA	RAB11A	RPS24	YWHAG	SLC16A10	USO1
AL355916.1	MAP7	CRTAC1	BEX1	NPNT	ALCAM	RPS12	ANKUB1	TTC3
SPTB	TTTY14	TMSB4X	MYO18A	NPC2	CFTR	PPP2R2D	PLA2G4E	KANSL1L
HIF1A-AS1	HSPA1B	GNAS	MYCNOS	MAST4	SLMAP	DPP4	AC008268.1	PHF8
SYNE2	S100A11	FTX	TIMM50	LINC01876	LAMA3	SH3GL1	GPR39	PTPRG
ESR2	SFTA2	KDM5D	POLG2	H3F3A	IRX2	ZCWPW2	ZFAND2A	VEPH1
AL161756.1	RNF19B	AGFG1	CPB2	AC022217.3	AP002518.2	PCGF5	MEIS1	NEDD4L
AL161756.3	XIST	TNFRSF1A	PIGL	TMSB4X	IGHA1	PABPC4	AC091271.1	CTDSPL
MTHFD1	TMEM163	AHCYL2	ARG2	TMEM245	KLHDC10	KLHL24	ADGRG3	USP9Y
AL122035.1	RPL34	UBB	AL357033.4	TMEM108	H1F0	CNOT8	SHC3	TFPI
ERH	SECISBP2L	TMEM135	TMC4	THOC7	RPL35	MUC1	SCN1A-AS1	UBR3
ZBTB25	ZFP36	EPHA4	EIF4E2	RPS15	RPL18A	ARHGAP44	ACTB	BNIP3
AKAP5	ARRDC3	RPS29	AC115618.1	RBM47	RPL36A	GLG1	ITGBL1	MT-CO1
ZBTB1	RNGTT	TOP1	PCOTH	RAB3GAP1	PRKAG2	SLC7A6	CADM1	NPL
AL049869.3	MAPK10	ESYT2	SPRY4	PTMA	TFCP2L1	SULF1	CAMK1D	MUC4
HSPA2	USP13	RPL29	PTPRZ1	PARD3B	CCDC6	VPS36	IGFBP3	GPHN
PPP1R36	TUBA1B	IGKC	AC107023.1	GTF2I	SH3PXD2B	SDK1	KCNMA1	IQCN
AL049869.2	PCBP1	RPL6	AL391056.2	FXR1	C4BPA	EMC3	KCNJ12	ZMYM4
PLEKHG3	RPS24	PPIA	AC009185.1	FBXO34	RPS17	PCLO	PLIN5	DERA
SGPP1	S100A10	TNIK	AL355102.4	CAPN12	ACACA	TBCA	LINC01366	CCL18
AL136038.5	YWHAZ	VAMP2	AC016700.3	CADPS2	S100A10	THOC1	AQP3	SCAMP3
AL136038.2	CDH1	HOOK3	AL499604.1	C3	EPHA4	GSE1	AC044849.1	TBC1D15
LINC00644	POLG2	ATP1B1	LPP-AS2	AL079338.1	BCL2L14	RAP1GDS1	RPS28	RPL35A
HIF1A	TULP2	MYL6	C12orf57	ADGRF1	DESI2	SENP6	CD83	GNB1
HIF1A-AS3	TOX	ARRDC3	LINC00964	WSB1	RAB27A	LINC02615	TMTC1	RNPC3
SNAPC1	PABPC1	PKM	PLK2	VPS13A	MTHFS	B4GALT5	MTRNR2L8	LMNB2
SYT16	VPS13A	MCU	LIMD1-AS1	USP13	ID2	ADNP	TAGLN2	CPSF6
AL390816.1	C3orf79	MAP3K5	BUD23	TAGLN2	ARPC5	TMSB4X	SUSD2	SLC25A23
AL390816.2	SLC41A2	LRBA	MYLIP	SLPI	RPS12	FOXJ3	DNAJB4	HGS
KCNH5	MT-ND4L	RPS27	F8	SCFD2	AC022217.3	TMC4	TMEM63B	SCNN1B
WDR89	CSNK2A1	TMEM30A	ATF3	RPS15A	MTRNR2L8	IRX3	TBCEL	HHIP
AL137191.1	UBE2D3	SOX6	AP003086.1	RPL12	TMEM30A	ID3	BCAT1	UBE2S
RHOJ	RPS12	SLC11A1	TTBK1	RIPOR2	SUSD2	RPS26	EPHA4	RPL37
AL049871.1	TMC4	STARD13-AS	MAP3K8	PTGES3	TCF4	PCCA	SLC1A3	ZFR
GPHB5	PEX3	RPS13	LSAMP	MACROD2	CEP70	RFTN1	FAM3D	LINC02006
PPP2R5E	NEDD4L	AC023424.3	SAMD15	LMO3	AL121584.1	KIAA1324	INHBA	CNOT6L
AL136038.3	KHDRBS1	ATF3	DEPP1	HPCAL1	FOXP2	USP34	JUND	HBP1
GALNT16	ALCAM	RPS26	AL391845.1	GNAS	RPL17	SLC4A4	SORCS2	POLR2J3
SYNJ2BP	AASS	ATXN10	CABLES2	FKBP4	DLC1	FAM49B	MSX1	DENND4C
SLC39A9	CCDC115	GTF2F2	AC006207.1	EPS8	SFTA2	PARD3B	COLEC12	FBXO11
DLST	ADGRA3	CLU	BCAS2	CTSH	RNF145	MSI2	MTRNR2L12	PCBD2
AC013451.1	HMBOX1	RPL24	LINC01694	CREBRF	IFT57	PRAG1	DPYD-AS1	TMC4
AC013451.2	RPL3	RPS9	MIR1302-2HG	CELF2	KCNMA1	WDR45B	AC015912.3	RFC5
AREL1	AP002518.2	SLC4A4	FAM138A	C4BPA	CEBPB	FAM49A	MIR4527HG	PFDN5
FCF1	DNAJB1	PUM1	OR4F5	B2M	SDC1	RNF170	NR4A1	MT-CO2
YLPM1	LINC01876	TAGLN2	AL627309.1	ASCC3	FOXP1	ARPC4	COX7B	ANP32E
PROX2	FTL	RCOR1	AL627309.3	AC010998.1	HOPX	ZBTB44	VEPH1	MT-ND1
RPS6KL1	SNX13	MYL9	AL627309.2	ZNF385B	MAP7	RGS6	CYP1B1	FCHO2
AL049780.2	TIGAR	RPL36	AL627309.5	TSC22D3	SOX6	ANTXR2	POU3F1	ACSL5
PGF	PPFIA1	LMO3	AL627309.4	SREBF2	MYO5C	PTCD3	ARHGAP6	SFMBT1
EIF2B2	PLA2G4E	AIDA	AP006222.2	SGMS1	RPS26	MAN1A1	ABCA1	RHBDD1
AL049780.1	TIAM2	RPL21	AL732372.1	SECISBP2L	RPL30	ACTN1	AC044810.2	TSC22D3
MLH3	RPS18	RPL22	OR4F29	RPS28	RPS14	HSPA6	LHX9	RAB11A
ACYP1	EGR1	VPS8	AC114498.1	RAB10	PIGR	SRSF5	NPL	RRP12
ZC2HC1C	GLG1	RPL5	OR4F16	PTPRK	RPL18	SECISBP2L	ARPC1B	UBR4
LTBP2	TSTD1	DDX3Y	AL669831.2	PTPN2	UACA	RPSA	OLR1	CAMTA1
ISCA2	KDM4C	ABCA1	LINC01409	PLK3	LPCAT1	ITSN2	IL1RL1	MUC1
AC005479.1	RPS3	MBNL1	FAM87B	NAP1L1	CALCRL	NUTM2A-AS1	CD47	SMURF1
AC005479.2	FTH1	RPL9	LINC01128	MBD5	HMGN3	ATP6V1H	VWF	EEF2
SYNDIG1L	HPS4	TNKS2	LINC00115	LRBA	MAPK1	PUS7	CLU	JUND
VRTN	FNBP1L	RPS3A	FAM41C	HSPA1B	LRBA	DUSP6	AC000061.1	PALM2-AKAP2
AC005519.1	DENND4C	JUN	AL645608.6	HNRNPU	SERTAD1	MEGF9	MYLK	NFIX
ABCD4	CACNB4	PTPRK	AL645608.2	HNRNPK	PTPRG	NR6A1	RPS17	STK40
VSX2	PTP4A2	PRKAG2	AL645608.4	GLMN	HLA-DRA	LSAMP	TAFA5	RPL26
LIN52	RPS27	DNAJA1	LINC02593	FAM49B	LINC02006	SUPT20H	AC009812.1	DDAH1
ALDH6A1	CTNNB1	RPLP2	SAMD11	ERBB4	RPS13	FAM126A	AL157912.1	MECOM
BBOF1	MACROD2	EDEM1	NOC2L	EIF3G	MACROD2	XIST	RPL13	LHX9
ENTPD5	CFL1	NPL	KLHL17	DOCK1	LSAMP	CGNL1	ID2	CDC42BPA
COQ6	ACSL1	H3F3B	PLEKHN1	CYBRD1	PTPRK	SETX	AL139807.1	SKI
FAM161B	POLR2J3	SFN	PERM1	CRTAC1	RPL19	GDI2	RIPOR2	GNAQ
AC005520.3	RPS20	MAP7	AL645608.7	CLEC2D	NKX2-1	NUDT5	AC019117.2	CFAP44
AC005480.1	PEBP4	WWC2	HES4	CELF1	YAP1	LPAR1	LINC02006	EXOC4
NEK9	BCL9L	RPL18	ISG15	AP003086.1	FTL	AC090001.1	DEDD2	ACSL1
TMED10	ZNF280D	ARGLU1	AL645608.1	ADGRF5	HSPA1A	HSPD1	CD38	IFRD2
AL157996.2	FAU	KLHDC10	AGRN	ABCA3	IPO7	CDC42BPB	B2M	EDA
AF111169.1	SOX5	PRKAR1A	AL645608.5	YTHDF3	SOBP	SNED1	HSPE1	HPCAL1
AC016526.1	PAWR	CYP1B1	AL645608.8	SMC5	RPL41	API5	AL583808.1	HLA-B
ESRRB	RERE	AL121584.1	RNF223	SLC6A14	TMSB10	AC007319.1	WIF1	PNISR
AC008050.1	HSF2	FGG	C1orf159	RPS16	EIF4A1	LHFPL3	GRID1	TUBA1B
AC007376.2	EPN2	GARS-DT	AL390719.3	RPL39	NR4A1	ACTA1	KIAA1324	TRANK1
VASH1	ADGRF1	MYL12A	LINC01342	RNF141	VAPA	AC007952.4	IRF2BP2	BRK1
AF111169.3	MUC1	FOS	AL390719.2	PRKG1	CALU	PIGR	EI24	CSDE1
VASH1-AS1	CTSE	RPS23	TTLL10-AS1	PGK1	RPL27A	TMEM108	LINC01090	ROBO1
AL691403.2	TMBIM6	RPL7A	TTLL10	PDLIM5	STARD3NL	AKAP8L	IGHA1	CFL1
ANGEL1	KLF4	INHBA	TNFRSF18	PDIA3	ESYT2	CMPK1	ANXA8	FTX
AF111169.4	SDCCAG8	AL079338.1	TNFRSF4	NPC1	PFN1	RSRC2	MT1A	TEX14
LRRC74A	RPL6	MARC2	SDF4	MUC1	ITGA1	IFT81	ITGA8	HECTD4
AF111169.2	PLIN5	RPL12	B3GALT6	MCU	RPS8	RPL29	IL18R1	SUSD2
AC007686.4	SLC26A3	CFL1	C1QTNF12	MAP3K8	AASS	AC005261.1	SGIP1	EXOC5
LINC01629	MTHFS	SLMAP	AL162741.1	LAMP3	COL4A5	EIF2S3	AC020922.3	UBB
AC016526.2	AC055733.2	CXCL16	UBE2J2	HSP90AA1	AC131571.1	PPP2R2A	LINC01504	ADGRA3
AC016526.4	SIK3	FAU	LINC01786	HNRNPA1	DHCR24	ANKRD12	CPB2-AS1	ATG5
TGFB3-AS1	GASK1B	HOPX	SCNN1D	HMCN1	FAM184A	POLG2	GRB14	UBE2V2
TGFB3	PRNP	RPS16	ACAP3	GORASP2	MIR4527HG	IFNAR1	EDEM1	HSPA5
IFT43	SAT1	RPL36A	PUSL1	ESYT2	ABHD2	MECOM	LINC01876	MAP3K8
AF107885.2	RBM27	EZR	INTS11	EFNA5	CRIP2	RPL31	CACNA1C	RPL23
ERG28	DIP2A	ITGAX	AL139287.1	EDEM1	STARD4	ADIPOR2	ITGAX	RPL10
TTLL5	AC006480.2	LDB2	CPTP	CAPN8	SLC30A8	FOXA2	ATF3	MT-CYB
FLVCR2	AC044810.2	TUBA1B	TAS1R3	CANX	ATP6V0C	RAF1	EGR1	SLPI
AC007182.1	PAM	RPL41	DVL1	BTRC	NSD2	COBLL1	PTPRB	OCIAD1
BATF	MT-ND2	UACA	MXRA8	AUTS2	CRLS1	ABI2	LAMB1	RPL30
JDP2	NECTIN3	IGLC1	AURKAIP1	ADD1	IFITM2	CCSER1	HMGN3	AC087286.2
AF111167.2	COLEC12	SMARCA5	CCNL2	ZFY	SFTA3	IGHG1	MLLT3	RPL27
LINC01220	GPBP1L1	HSPB1	MRPL20-AS1	VMP1	LINC00174	ARAF	FOSB	RPS3A
FOS	RNF145	CCDC6	MRPL20	UTRN	TSPAN13	LCOR	AC005280.2	LINC01090
AF111167.1	RPL36	PLA2G4E	AL391244.2	TNRC6A	MACF1	TNKS	DGKD	PHACTR1
AL691403.1	PTMA	RPS15A	ANKRD65	TBC1D4	USP3-AS1	ANKRD11	FOXC1	TSC22D2
ZNF410	DUSP6	MT-ND4L	AL391244.1	SQSTM1	AKT3	CTNND1	ANKRD37	ST6GALNAC3
AC005520.5	HSP90AA1	CD99L2	TMEM88B	SNX25	BSG	CRAMP1	AC114971.1	PTPN2
PTGR2	CUX1	MUC4	LINC01770	SLC2A13	ARPC2	SRPRB	DPY19L1	THRAP3
PCNX1	CD47	LYPLA1	VWA1	SIPA1L3	CXCL16	CALM3	SLC30A3	IFITM2
TTC9	SCGB3A1	MT-ATP8	ATAD3C	SFTPA1	MT-ND5	ZFP36L1	FGG	ATP6V0B
LINC01269	NFKBIZ	GPX4	ATAD3B	SFN	EFNA5	CACNB4	MUC15	ATP6V0D1
MAP3K9	STT3B	C11orf49	ATAD3A	SETX	IER2	BAZ2A	AC093535.1	ERBB4
AC004816.1	GRAMD2B	CTSZ	TMEM240	SERPINH1	SERF2	MITF	TMSB4X	ID3
AC004816.2	PIP5K1B	HNRNPC	SSU72	SCD	AGR2	PIP5K1B	AC092134.3	TARBP1
AC004825.2	CEBPB	SHOC2	AL645728.1	RPL41	MYO5B	RPS15	MIR205HG	SCGB3A2
AC004825.3	AC079630.1	SCN1A-AS1	FNDC10	RPL22	C3orf79	C5orf17	CCN1	TST
LINC02274	MAP3K13	KDM4C	AL691432.4	RPL13	RPL12	C9orf85	FGFR2	CAPRIN1
AC004817.3	PHIP	UBC	AL691432.2	RBMS1	GPX4	VEGFA	IGKC	DRAM1
AC004817.5	TMEM9B	IGHG1	MIB2	POLR2J3	RPL29	NOTCH1	AC084871.1	RPS12
AC004817.2	GAREM1	NR4A1	MMP23B	POLG2	RPL15	CALCOCO2	AL109930.1	SDC1
AC004817.1	SERTAD1	MALAT1	CDK11B	PNISR	LINC00513	ERBB3	UHMK1	ZRANB2
AC004817.4	NSD2	DPY19L1	FO704657.1	PLEKHA1	RPLP0	C6orf89	FKBP4	DOCK9
AC005476.2	GABPB1-AS1	RPLP1	SLC35E2B	PGC	ATP5F1E	MALAT1	SDC1	SLC12A6
AL357153.1	PPP4R4	HIPK1	CDK11A	NFKB1	SLC26A3	RBPMS	AC008537.2	SORCS2
MED6	RIC1	ACACA	SLC35E2A	NEBL	RPL34	DUSP1	SOX6	PUM2
ADAM20	LGR4	UBA52	NADK	NEAT1	RPS6	INTS7	SLC4A4	RBCK1
ADAM21	HMGB1	ZFP36	GNB1	NAMPT	CD47	NCKAP5	SH3PXD2B	SLC25A33
AL357153.2	MRPS23	TRAPPC9	AL109917.1	MT-ND2	PRKCH	FHIT	LAMA2	MAGI1
AL132989.2	ENAH	H2AFV	CALML6	MBNL1	DOCK4	EEF1D	GNA14-AS1	DEGS2
COX16	SHPRH	ZNF148	TMEM52	MAPK1	RPS29	ANTXR1	RGS2	MACROD2
AL356804.1	ADGRF5	TBCK	CFAP74	MAL2	GIPC2	SCGB1A1	AP001011.1	RAMP2
AL160191.1	AQP3	C3orf52	AL391845.2	LPP	THRAP3	SPATA13	CLEC14A	CAPN8
SLC8A3	CCN1	OAZ1	GABRD	LINC02615	CD59	LARP1B	CXCL16	HNRNPA1
SMOC1	KIF11	CHP1	PRKCZ	JMJD1C	HHIP	DHRS7B	PTMA	IFITM3
SLC10A1	COPE	RPS15	AL590822.2	EPB41	PLXNA2	HIVEP3	SBF2	RFX7
SRSF5	FCHO2	LINC01578	PRKCZ-AS1	BMPR1A	RPL5	CALCRL	IRX2	PRPSAP1
AL133445.2	BIRC3	EMP2	FAAP20	ATP8A1	INHBA	SNHG25	AL035446.2	MAST4
AL133445.3	REV1	TAFA5	AL590822.1	ATP6V0C	LINC01876	ABCC3	PREX2	SLCO1B1
CCDC177	CTSZ	SUSD2	SKI	ZFHX3	ADGRA3	NDUFS8	AL133268.4	LINC01256
PLEKHD1	CLU	NORAD	AL590822.3	YPEL5	SNX25	HIST1H2BD	AC090001.1	PHF2
SIPA1L1	TJP2	RPL32	MORN1	WWC1	NDNF	CYFIP1	NORAD	DNAJC3
AC004974.1	ARID2	TM7SF3	AL589739.1	UBE2K	NPL	UBE2W	ADGRA3	MALAT1
AC004900.1	ACLY	LINC01619	AL513477.2	TXNDC5	TBCEL	ZBTB16	PLA2G4E-AS1	IFT80
AC005280.1	PRDM16-DT	RACK1	RER1	TNKS	MIR4435-2HG	SMAD1	S100A10	RPL12
AC005520.2	MARCH7	TRIM24	PEX10	TMC4	MET	CLMP	ALAS2	AP003086.1
ELMSAN1	LHFPL6	SLPI	PLCH2	TANC2	RPS27	UBR3	AC023424.3	SMAD1
PNMA1	FBRSL1	PDE4D	AL139246.1	STT3B	PARP14	BZW2	TBXAS1	HLA-DQB1
AC006146.1	UBE2K	PTPN13	AL139246.4	SLMAP	HACD2	DDR1	HIST1H2AH	RPL15
DNAL1	TTLL5	SYBU	PANK4	SLC44A3	CAT	NR4A1	KRT7	RPE65
ACOT6	AC015923.1	AP002518.2	HES5	SLC35F5	AC000061.1	HNRNPA1	EEF1A1	TMEM35B
ACOT4	GNAQ	SLC25A6	AL139246.5	SLC30A9	AL078604.4	SP100	EPB41L4A-AS1	EFNA1
ACOT2	CCDC144A	TANC1	TNFRSF14-AS1	SACM1L	IGHG1	SLC26A3	RMST	ARF3
AC005225.2	CEBPD	EEF1B2	TNFRSF14	RPS14	RPS15A	SPARC	FGF1	SS18
ACOT1	ALDH3B1	MYO5C	AL139246.3	RPS12	H3F3A	USP32	TBX2	YTHDC1
AC005225.3	FOXP2	TBXAS1	PRXL2B	RPL29	MALRD1	JMJD1C	AKT3	SLC30A9
AC005225.1	AP2M1	RPL35A	MMEL1	RPL27	TXNDC5	RPS8	ATP6V0C	ACTB
RIOX1	RANBP17	RPL14	AL831784.1	RPL10	OAZ1	PLAUR	LMCD1	RNF19A
HEATR4	LRBA	SET	TTC34	RMDN2	DOCK1	TSC22D2	ANO2	CHCHD3
AC005280.2	RGS16	FAM107B	AC242022.2	PWWP2A	BAG3	CLIC5	SULT1E1	UBE2J2
AC005993.1	SLC25A23	SEMA4A	AC242022.1	PUM2	CEMIP	NDUFS5	LHFPL6	MT-ND3
NUMB	TAOK3	EIF4A1	AL592464.2	PTK2	EIF1	MDFIC	CLEC2B	EPAS1
AC004846.2	ZDHHC2	AL132857.1	AL592464.3	PID1	MAP3K8	USPL1	LINC02615	ADD1
AC004846.1	DGKD	SCGB1A1	AL592464.1	PAM	LINC00571	MAP2K1	USP13	MTMR3
PAPLN	GLCCI1	OLR1	AL589702.1	NUP93	CD63	AKAP10	AL513327.1	DNAJC6
PSEN1	RAB2A	CDC42BPA	ACTRT2	NOTCH2	SNX13	LINC00632	TP63	WRAP73
RBM25	GMDS-DT	NCAM2	PRDM16-DT	NIPBL	ZNF385B	TMEM135	SRGN	MYL12A
AL442663.3	KANK1	B4GALT5	PRDM16	MTRR	IGLC2	MTA3	KCND2	TOMM6
ZFYVE1	RCN2	RPL19	AL008733.1	MTHFS	SCGB1A1	TSPYL2	LYPD6B	MAPK13
DCAF4	PARM1	ARL8B	AL590438.1	MLLT3	LAMA2	PLAAT3	RSPH14	AGER
AL392024.1	PSTPIP2	HSPD1	AL354743.2	MAP3K13	EEF2	PRKCI	TMBIM6	ADPGK
DPF3	ZFAND6	PTPN4	AL354743.1	LINC01504	CTSH	SYNE1	TG	TRIO
AC004828.1	PRICKLE2	SH3RF1	ARHGEF16	LINC01090	RPL32	ALPK1	TMEM245	RPL27A
AC004828.2	H3F3B	DLEU1	AL512413.1	KMT2C	SLPI	SFMBT2	AC079793.1	COPS8
RGS6	ATP2B4	RNGTT	MEGF6	KLF6	ATP1B1	MBTD1	AC002463.1	PRDX1
ARID4A	F3	TG	AL513320.1	KITLG	RPL26	ARHGAP18	AC145098.1	LRRK2
NAA30	NORAD	AL035446.2	TPRG1L	KANK1	RPS4X	YTHDF3	IFT57	CSF3R
PSMA3-AS1	MARC1	CTDSPL2	WRAP73	JUND	LRIG1	MARK3	AC024257.1	SLC35F5
AL392023.2	PUM3	GHITM	TP73	HMGN3	MYL6	NPHP3	CH25H	MTSS2
AL121790.2	FLNA	ADGRF1	AL136528.1	HLA-A	E2F3	ZMAT3	AL499604.1	SVIL
AL121790.1	SKAP2	PHIP	AL136528.2	GPHN	UBE2K	MREG	AC008957.2	CD83
FOXA1	B4GALT5	LINC00513	CCDC27	GPC5	DPP4	NAPSA	CLDN5	TTC19
TTC6	ENOSF1	TIMP1	SMIM1	GOLGB1	LRIG3	PDK4	PIGR	ATP2B4
LINC00517	PFN1	PLIN5	LRRC47	GAREM1	SRSF5	EEF1B2	AC092691.1	LINC01376
AL359233.1	CAV1	IGLC2	AL365330.1	GABPB1-AS1	TRPS1	SRRM2	CALD1	RANBP17
AL392023.1	NUDT16	ARG2	CEP104	FGD4	HSPD1	KPNA3	EEF2	POLR2A
SLC25A21-AS1	EXOSC10	CELF1	DFFB	FBXW7	PTK2	SLC39A8	INKA2	SLX4IP
SSTR1	LSR	TBCEL	C1orf174	EZR	AC024257.1	WDFY3	ADGRG6	WBP1L
CLEC14A	STK3	KCNQ1OT1	LINC01134	EIF3E	AL583808.1	TACSTD2	CFTR	PTCD3
AL355835.1	NUCB2	CFTR	LINC01346	DENND4C	TOB2	KIAA0586	CPSF6	MT-ND2
LINC00639	PRRC2A	C4BPA	LINC01345	CUL5	SVIL	AL157371.2	LINC01256	ZNF721
SEC23A	JUND	SYNC	LINC02780	COL8A1	RPS16	TYMP	GULP1	SLC5A3
SEC23A-AS1	CHURC1	TRIQK	AL805961.1	COG5	EXOC4	RGS7	SLCO1B1	LINC00486
MIPOL1	NPL	RPL34	LINC01777	CFL1	KRT8	RPS6	CDH11	COX7B
AL079304.1	ZNF770	MAML3	AL355602.1	CEP350	IFITM3	TNFRSF1A	PPP1R15A	SLC39A8
TRAPPC6B	ITGA1	PRICKLE2	Z98747.1	CD55	ATP2B4	EDEM3	HIF1A-AS3	RPS24
SFTA3	KITLG	AL139807.1	LINC01646	CCDC146	ZNF148	MYLIP	LINC01705	AKAP13
AL133304.2	FAM49B	CD83	AJAP1	CAMK2D	NCOA1	AC092640.1	HIST2H2AA4	SCN1A-AS1
LINC00609	ID3	TOMM6	Z98886.1	CACUL1	BRAF	MYO18A	AC005410.2	ITM2B
PTCSC3	SFRP4	SNRPD2	BX005132.1	CACNA2D2	ITGBL1	CXCL17	HES4	AC004263.2
AL162511.1	EIF4A1	SGIP1	LINC02781	C8orf34	TANC1	TBCK	NDUFC2	CENPB
MBIP	ECI2	RPL37A	LINC02782	BUD23	RPS20	SERPINE1	ELN	EPHA4
AL132857.1	MAST4	SLC41A2	AL139823.1	ATXN2	ADGRF1	KIAA0319L	RPL30	MAP3K21
NKX2-1	RPL18	MYLK	Z98259.3	ATP2B4	UBR4	LINC01619	KDM5D	NSD1
AL162464.1	DPYD	CPSF6	Z98259.2	ATF3	EDEM1	NUCKS1	AL360091.3	PABPC4
NKX2-1-AS1	AC092279.1	EGR1	Z98259.1	ATE1	IGFBP4	AUH	GIPC2	CBX3
NKX2-8	ASRGL1	EIF5A	AL365255.1	ARID1A	NFE2L3	DNAH11	HES1	FOS
AL079303.1	C1orf21	LINC01504	NPHP4	ARHGEF38	EXOC5	C12orf49	RPL10	VPS13A
PAX9	TYMS	SS18	KCNAB2	ARFGEF1	FBXW2	RPL7L1	NDNF	FNBP1L
SLC25A21	FOS	AC044810.2	CHD5	AKAP9	NPEPPS	HMGN3	COL8A1	SFTA3
AL162464.2	KIAA0319L	RPL18A	RPL22	ADK	TAOK3	ID2	PARD3B	SAMHD1
GEMIN2	ABRAXAS2	PPP2R5E	AL031847.1	ADGRA3	SF3B6	PGK1	SLC7A6OS	TRIM24
AL109628.2	NAA38	IER2	RNF207	ZSWIM6	TCEAL3	AC002460.2	AIF1L	XPA
AL133304.3	EPS8	PEBP1	ICMT	ZNF544	CCDC181	RPL38	PABPN1	GTF2IRD1
TOGARAM1	FARS2	HSPA1A	LINC00337	ZNF407	ELN	KDM4C	PKM	CSNK1G1
AL356022.1	MAML3	MFSD4B	HES3	YTHDC1	AL031428.1	DHX57	GPC5	NADK
LINC02302	GAPDH	PPP2R5C	GPR153	WWC2	RPL10A	RC3H1	LINC00570	RPS20
AL049870.2	RPN2	NEDD4L	ACOT7	WDFY1	SFTPA2	UTP23	SOX5	PTBP1
C14orf28	AFF3	RPS7	AL031848.2	UBB	DIP2B	CCN1	TBL1Y	CRTAC1
AL049870.3	TCEAL2	PRDX5	HES2	TXNIP	FGF1	ST8SIA4	MARCH1	ZNF385B
KLHL28	SLC6A14	GPHN	ESPN	TXNDC11	RPSA	SOAT1	AL512288.1	CDH1
AL121809.2	ANK3	VTI1A	AL031848.1	TUT4	GSTP1	FBXO28	FENDRR	KLKB1
LINC02277	HIF1A	SFTPB	TNFRSF25	TTC7A	EGR1	MAP3K13	MAL2	AC007319.1
AL121809.1	TBC1D4	PIP5K1B	PLEKHG5	TFDP1	RPS25	SESN1	HHIP	MLLT3
PRPF39	FTO	AK1	NOL9	TEX14	RPL23A	SBDS	LAMA3	HMCN1
FKBP3	SRSF4	KIF3A	TAS1R1	TEAD1	USP13	SGPP2	TNFRSF1A	RPL14
FANCM	RC3H2	MLLT3	ZBTB48	TBCEL	ARHGDIA	UBR4	CRIP2	PERP
MIS18BP1	DYNC1H1	API5	KLHL21	SYNE1	EI24	PPP2R5C	IGHG4	AQP1
AL162632.3	HIST1H2BD	IFITM2	PHF13	SUSD2	RPL36	ORC2	MT-ND4L	G2E3
FSCB	PMS1	CLCN5	THAP3	SUCLG2	DDIT3	DYNC1H1	AC023590.1	RPL21
AL161752.1	AL356599.1	CCND1	DNAJC11	SPRED1	SLC34A2	FAT1	NPNT	MBNL1
AL132639.3	ADD1	AC090001.1	LINC01672	SPATA13	DPYD-AS1	ANP32B	CCND1	RPL9
AL390800.1	MCM6	PLCH1	AL591163.1	SPAG9	DST	HHIP	OCLN	PIP5K1B
PNN	SLC39A8	CEP70	CAMTA1-DT	SNX24	AL157912.1	MAST4	TUBA1B	AL162377.1
MIA2	NDUFB1	GRK3	CAMTA1	SMYD3	LINC00486	EHF	SYBU	DYNC1H1
AL132639.2	IRF2BP2	CRIM1	AL512330.1	SLC7A6	TG	GBP2	SH3RF3	RPL31
FBXO33	ARHGAP44	DSTN	CAMTA1-IT1	SLC4A7	EXOC6B	NADSYN1	AC010998.1	SNX3
AL049828.1	RNASE1	ARHGAP6	Z97987.1	SLC20A2	DYNLL1	GPR39	SDC4	AP3B1
AL049828.2	GLMN	AC023590.1	AL365194.1	SIK3	LYPLA1	RAB11FIP1	AC012404.1	TAOK3
LINC02315	ALDH2	DHX15	AL359881.3	SETD5	MBNL1	AL390957.1	XIST	MAVS
LINC02307	RACGAP1	CRLS1	AL359881.2	SDK1	PRKCI	UBE2B	NRN1	ARHGAP29
AL121821.2	SMC3	SLC16A10	AL359881.1	SDCCAG8	CDC42SE2	NBEAL1	TPRG1	PTPRM
LRFN5	PITPNB	CSTB	VAMP3	SCNN1B	SMC4	EID1	AC130456.2	FAR2
AL445074.1	UBA6	RPS27A	Z98884.2	S100A10	COX6A1	CDKN1B	PDGFRA	SLC6A14
AL442163.1	FOXJ3	PIGR	PER3	RPS6KA2	BABAM2	VPS54	IGHG1	DANT2
AL450442.1	ADK	AQP3	Z98884.1	RPS4X	HNRNPU	BBS4	PCED1B	GOLT1A
AL583809.1	PPP1CB	ANXA5	UTS2	RPS13	MAMDC2-AS1	USP45	AC139100.2	TMPRSS2
AL133304.1	SENP5	RPS14	TNFRSF9	RPLP2	LINC02257	ITPR3	ARHGAP5-AS1	ESYT2
AL162311.1	PLAGL1	VWF	PARK7	RPL35A	CELF2	CYB5R3	PLEKHH2	TMEM131
AL132989.1	HLA-B	SLC5A3	AL034417.4	RPL21	TTC28	POLR2A	SLC30A8	CTSH
STRN3	NXN	NNT	ERRFI1	RPL18	RPL37A	HSF2	DPP4	ITPRIPL2
G2E3-AS1	MARK3	MT2A	AL034417.2	ROS1	USP34	PPIA	IPCEF1	ADGRF1
G2E3	HK1	TM9SF2	LINC01714	RNF220	CPB2	ACSL1	TMLHE-AS1	RPL18A
SCFD1	RPS25	UBE2D2	AL358876.2	RNASE1	LINC01320	SOX5	RCOR1	KIAA1109
AL121852.1	GOLGA1	ARSJ	SLC45A1	RFTN1	SFMBT2	TCEAL3	CTSE	PUM3
COCH	SCGB3A2	EEF1D	RERE	RBM25	LHFPL6	FAM126B	TEX14	HSPE1
AL049830.3	RANBP9	PTPRG	RERE-AS1	RACK1	ARID5B	SEL1L	DNAJA4	RSRC2
AP4S1	ZNF248	LPCAT1	AL357552.2	RAB3IP	UBB	RABGAP1L	PARM1	IGKC
AL133372.3	APOL3	IGHG3	ENO1	QKI	MTPN	ABL1	PID1	PRKCZ
HECTD1	MCU	SOX5	ENO1-AS1	PTPRM	RBPMS	FXYD3	AC021483.2	HIST1H1C
AL136418.1	GTF2F2	CHSY3	CA6	PTPN1	ATP5F1B	LDHC	CXCL1	DCC
HEATR5A	CCNT2	RHOB	SLC2A7	PSMA3-AS1	ABHD15-AS1	DNAJA4	AL391422.4	CCPG1
AL139353.2	CLSTN1	COX7A2	SLC2A5	PREX2	PSPC1	ITGAV	PTPRG-AS1	HERC1
DTD2	CUL5	ZBTB41	GPR157	PPIB	TCEA1	TMTC2	AC008397.1	VPS13D
GPR33	SFN	HDAC2	MIR34AHG	PPHLN1	DLG1	LINC01290	NFIX	FBXO42
AL133372.2	ERRFI1	FKBP8	LNCTAM34A	PHIP	HDAC8	ASCC3	MAFF	RHOBTB2
AL355053.1	AGR2	SPP1	H6PD	PHACTR1	WIF1	IFNGR1	DESI2	AL078459.1
AL163973.3	CRBN	AL117381.1	SPSB1	PCBP1	ROBO2	CCDC84	LINC00239	AC019117.1
LINC02281	HSPB1	SNX13	BX323043.1	PBRM1	TGFBR2	SHANK2	AL591069.1	RYR2
AL139023.1	MAP1B	HSPA8	LINC02606	P4HB	RPS21	GTF2E2	AC007780.1	PCBP1
LINC02300	LARP7	MEIS1	AL928921.1	OAZ1	UPF3B	TPRG1	PPP1R18	SHC3
FOXG1-AS1	RTCB	HSP90AA1	SLC25A33	NUMB	RABEP1	LPL	AC131571.1	CADM1
FOXG1	CLIC2	CEBPB	TMEM201	NPL	MTUS1	VPS39	LINC00922	RAPGEF2
LINC01551	MRPL12	PITPNB	PIK3CD	NORAD	CAPRIN1	AL136456.1	RPL27A	TRAPPC9
LINC02282	KIF13B	RPL36AL	PIK3CD-AS1	NIBAN2	LONP2	CNNM2	FBXO32	GALNT2
LINC02327	SRGN	GAS5	PIK3CD-AS2	NEDD9	FTH1	DDX17	LGI3	PLAUR
AL356756.1	GGNBP2	CST3	CLSTN1	MYLIP	NXN	ATP5ME	AP003068.2	PABPC1
LINC02326	TSTA3	SQSTM1	CTNNBIP1	MPRIP	PDGFRA	SQSTM1	KRT8	KIF1B
AL135878.1	VPS13D	HIST1H1C	AL357140.1	MLPH	CCDC144A	LINC02479	AC018761.2	HES4
AL133166.1	ABCA3	XIST	AL357140.4	MIR99AHG	SEMA4B	PTGES3	RPS5	RPL18
AL158058.1	WDR33	SUMO2	LZIC	MEGF9	HSPB1	TMEM41B	MT-ND2	NAV2
AL158058.2	COL8A1	NDNF	AL357140.2	MCCC1	RPS5	ARL6IP1	AL354733.3	MLPH
PRKD1	DPY30	RPS6KA2	NMNAT1	MAP4K3	MAP3K13	TNFRSF12A	EHD2	SUCLG2
NUBPL	HGSNAT	ADGRV1	AL603962.1	MAP2K1	ZMYND8	NRP1	AC005523.2	S100A10
AL163973.2	PIK3C2A	SH3PXD2B	RBP7	MAML3	LIX1-AS1	GMDS-DT	PLAUR	NPC2
BRMS1L	B4GALT1	AP003498.2	UBE4B	LRRC23	ZBTB41	POSTN	NT5E	SECISBP2L
PRORP	ATAD2	CRISPLD2	KIF1B	LIN7C	HP	TCEAL9	SLIT2	GIPC2
CFL2	EXOC5	PPP1R15A	AL139424.3	LHFPL6	DOCK9	MAPK1	BSG	MRPL33
BAZ1A	PLXDC2	AC002463.1	AL139424.2	LHFPL3	IGLC1	CACNA2D3	HIST1H2BD	CDKAL1
AL121603.2	INTS8	AL583808.1	PGD	LAPTM4A	ZMAT3	TCP1	RAD21	PITPNB
SRP54	SLC30A7	GPR39	AL139424.1	KPNA4	AC012085.2	ADI1	INSIG2	ALCAM
FAM177A1	AC010168.1	TSPAN3	CENPS	KIRREL1	AGER	PTTG1IP	MRS2	DOCK7
PPP2R3C	CNN3	EFNA5	CORT	KIF20B	KRT18	UPF3B	CEMIP	B2M
PSMA6	CLTC	KIAA1109	DFFA	KIAA1324L	C4orf47	COG6	RPL8	NR3C2
AL445363.2	NF2	PCBP1	AL354956.1	KCNJ15	SHOC2	MMP28	MYL6	RANBP9
AL133163.2	EIPR1	AC022217.3	PEX14	IRX2	ACSL1	SRI	AC055733.2	DCDC2
NFKBIA	MT-ND5	TXNDC5	AL139423.2	INVS	SMURF2	SNX1	CA1	TUBGCP3
AL133163.3	MTHFD2	MDM4	CASZ1	IER2	JPX	SDR16C5	RNF128	BLVRB
INSM2	DHRS3	RPS25	AL139423.1	ID2	AUTS2	PNPLA8	AL117329.1	RIF1
RALGAPA1	JCHAIN	KCND2	C1orf127	HSPE1	FAM120A	DENND1B	TFCP2L1	ZFP36L1
AL162311.3	SGMS2	ACTR3	TARDBP	HSD17B4	GPHN	PYGO1	FOXP2	RAB3GAP1
SNX6	UHMK1	DAZAP2	MASP2	HMGB1	ROMO1	SNX24	MCU	CYP4B1
AL445363.1	NRGN	PARM1	AL109811.2	HECTD4	COP1	FEZ2	ROR2	LPP
AL355112.1	MEGF9	FBXO38	EXOSC10	H3F3B	AC008397.1	RBM17	RPS2	GRB14
AKAP6	RPS9	IFITM3	AL109811.1	GPC6	MPRIP	SGK3	TMEM100	LINC02615
LINC02313	RPS4Y1	MT-ND5	EXOSC10-AS1	GALNTL6	TUBA1B	JPH1	WDR72	TPD52L1
AL352984.1	GOLIM4	TUBA1A	MTOR	FHIT	EIF5A	PHF3	SMAD6	LINC00632
ARHGAP5-AS1	TMEM243	GALNT18	MTOR-AS1	FGFR2	AFF1	HNRNPUL1	TRIM24	ARHGAP17
ARHGAP5	ARL6IP5	PSPC1	ANGPTL7	FARP1	LINC01578	TSHZ1	KYNU	RIPOR2
AL161665.1	KMT2E	PGK1	UBIAD1	EXOC4	ARL8B	LYPLA1	ZNF547	IRAK3
AL161665.2	DDX17	MTHFS	AL031291.1	EVA1C	AL034417.3	EYA4	PDE3B	TTC17
AL136298.1	WDR46	RPL15	DISP3	ERRFI1	PET100	RPL36	AL157871.6	PDE4D
EAPP	RAB3GAP1	MYL12B	AL590989.1	EPN2	RPS15	TMEM87A	AC020611.2	TACC1
NPAS3	AC024382.1	FGFR2	LINC01647	EIF4A1	LMO7	ARID1A	HMCN1	NPNT
AL161851.1	RPS26	CDH1	AL031731.1	EIF1	ABR	LY6E	MYL9	FXR1
AL161851.2	GALNT5	TMEM63B	FBXO2	EEF1B2	MORF4L1	EXOC6B	IL17RB	EEF1A1
EGLN3	INTS10	TTN	FBXO44	DUOX1	FOS	CTPS2	DACH1	EFNA5
EGLN3-AS1	ANKRD54	HNRNPK	FBXO6	DPY19L1	ST6GAL1	MRPS5	KCNIP1	SDK1
SPTSSA	SEMA3E	MSR1	MAD2L2	DPP4	LINC02615	ZMAT2	CAV1	C11orf49
AL162632.1	PUM2	GSTP1	DRAXIN	DMXL2	TRA2A	LRRC40	SNX3	HMGB1
AL139354.1	SOD2	PARN	AGTRAP	DMD	IPCEF1	PTGFR	TSHZ2	RPS5
LINC02303	WDFY1	IQCN	C1orf167	CYFIP2	SGPP2	KIRREL1	MAP3K5	TANC2
GCH1	RDX	TTC21B	AL953897.1	CSNK1A1	PCBP1	AC114971.1	KCNE1	ADK
CNIH1	ZNF385B	GRK5	MTHFR	CRTC3	PLA2G4E	CUX1	PCBP1	ABHD2
AL359792.1	NOX4	SORCS2	CLCN6	CRIM1	IGHG4	EXOC5	SNX13	BCL6
GMFB	BZW1	VPS13C	NPPA	COLEC12	TMEM161B-AS1	SIPA1L1	C12orf57	MGAT5
CGRRF1	SUCLG2	PAM	NPPB	COBLL1	ATXN2	MLPH	PTPRZ1	MTRR
SAMD4A	FAR2	SPATS2L	AL021155.5	CLEC16A	GPBP1L1	RALY	NMB	KDM5A
AL133444.1	HNRNPU	CAV1	KIAA2013	CEMIP2	LURAP1L	LRP6	LINC02474	RPL7A
WDHD1	UBE2V1	SEC14L1	PLOD1	CD38	SLC6A14	HIBCH	RPS3	RCOR1
AL138479.2	MACF1	DANT2	AL096840.2	CCSER1	TOM1L2	PCBP1	CHSY3	DAG1
SOCS4	ATXN1	ZNF844	MFN2	CAMKMT	TNIK	WDR19	MTHFS	DPYD
MAPK1IP1L	EMC2	YIPF6	MIIP	CALM1	AC002460.2	AC015923.1	AMZ1	FTL
LGALS3	FILIP1	HMGN3	TNFRSF8	ATG2B	TAFA5	VEPH1	ATP1B1	TPT1
DLGAP5	TUBG1	STOX2	AL357835.1	ATF6	HSPA1B	KRIT1	AC010623.1	TRPC4AP
AL139316.1	RPS4X	PLSCR4	TNFRSF1B	ANK3	SEMA5A	DUOXA1	AC017083.1	CD53
AL158801.2	S100A6	HSPA5	VPS13D	ALPL	UBE2E1	LURAP1L	AC120193.1	P4HB
CDKN3	NET1	PLXDC2	LINC02766	ACACA	CHST11	TLK1	TRAM1	RPL34
BMP4	HHIP-AS1	SMAD6	DHRS3	AC019117.2	PIM3	PXMP4	VPS13A	EML4
AL158801.3	DMXL2	RPS28	AC254633.1	ZNF248	CALM3	CRIP2	TCF4-AS1	PRKN
FERMT2	DDX27	CALM2	AADACL4	ZMPSTE24	RPS4Y1	AIMP1	AL035427.1	NLGN1
PSMC6	CALM3	JCHAIN	AADACL3	ZMIZ1	ELL2	SRP14	PLXNA2	TPST2
STYX	AC087280.2	GNA14-AS1	C1orf158	ZDHHC6	SELENOM	CSNK1G3	PPIA	RGS16
GNPNAT1	USP34	TXNIP	PRAMEF12	ZBTB1	YTHDC2	CMTR2	AC073346.1	STT3B
AL139317.3	EPSTI1	ADGRG6	PRAMEF1	YARS	IFT80	CFL1	AC025569.1	SCGB3A1
AL139317.5	MTDH	ADAMTS12	LINC01784	WNK1	ARHGEF38	TBC1D22B	TSC22D3	RDX
AL139317.1	AP001922.5	AL078604.4	PRAMEF11	WIPF2	ADGRF5	TC2N	SELENOK	HEXB
AL352979.4	UBA52	GPC5	HNRNPCL1	WDR70	PTPRJ	RBM27	ZBTB41	P3H2
LINC02331	PTPN2	SRPK2	PRAMEF2	VTI1A	RALGAPA2	EIF4B	RPL18	LUC7L3
DDHD1	RPS13	IFI27	PRAMEF4	UBL3	PTPRE	RBL2	FAM160A1-DT	KLHDC10
AL352979.2	AQP4	LARP4	PRAMEF10	UBE2S	AC055854.1	FAF2	LURAP1L-AS1	MTUS1
AL356020.1	GCNT7	SUMO3	PRAMEF7	UBE2D2	SYBU	DDX3Y	FOS	SLC25A16
AL365295.1	ATR	MARK3	PRAMEF6	UBAP1	CEMIP2	FKBP9	IER2	AGO3
AL365295.2	FLOT2	IPCEF1	PRAMEF27	TUBA1B	LRRK2	PSME4	AC018362.1	ACADSB
AL163953.1	BARHL1	RAB7A	HNRNPCL3	TTTY14	TAF2	TNC	DDX3Y	SDF4
FBXO34	LINC01508	COX7C	PRAMEF25	TTBK2	AP2M1	TNFSF13	ARPC5	TPM1
ATG14	MPRIP	IFI6	HNRNPCL2	TRAM1	DOCK8	TSR1	CAPN12	IER2
LINC00871	RASGRP1	ARHGDIA	AC245056.1	TOP3A	SRSF7	REPS2	TMEM30A	CPM
AC007686.3	RPL26	TMC4	PRAMEF26	TNFRSF1A	AC022540.1	SLC39A11	AKAP1	SFTPA1
AL137100.3	TWIST2	APLP2	HNRNPCL4	TMEM30A	IMMP2L	IL1RAP	FBXL14	TTN
AL391152.1	TMEM11	TSHZ2	PRAMEF9	TMEM164	AP1G1	TANGO6	GTF2I	PARD3B
EXOC5	ATG14	RICTOR	PRAMEF13	TJP2	POLG2	PITPNA	AL049779.4	ARHGAP35
AP5M1	BOLA1	RAPH1	PRAMEF18	TFCP2	CD44	PIGL	ZEB1	SLC11A2
AL355834.2	CARD8	LINC00174	PRAMEF5	TCF7L1	FCHO2	SERPINH1	CACNA2D3	SFRP4
AL355834.1	RBM6	ACTA1	PRAMEF8	TARBP1	FN1	CTR9	RPA3	NNT
CCDC198	ACTR3B	AKT3	PRAMEF33	TAPBP	ATP6V0A1	TRAM1	ARRDC3	MAPK1
OTX2-AS1	UBN1	PPP4R3A	PRAMEF15	SUMO3	LIMS1	PSMA3	IFITM2	ARF5
SLC35F4	CH25H	FBXW11	AC243961.1	ST5	PECAM1	HLA-DRA	BACH2	CYP1B1
AL161804.1	ARHGEF35	KRT8	PRAMEF14	SPINT1	CYP1B1-AS1	ARGLU1	SLC2A9	COL8A1
AL049838.1	EPB41	ANXA2	PRAMEF19	SPIDR	DDX5	SRRM1	C5orf24	DGCR2
ARMH4	GHITM	RPL10A	PRAMEF17	SOX5	GAS5	BNC2	LINC02257	USP53
ACTR10	AC022126.1	PBRM1	PRAMEF20	SORL1	RMRP	HLA-DOA	LMO3	OPA1
PSMA3	MAP3K21	LAMA2	LRRC38	SNX13	VWF	KCNQ1OT1	TMEM33	TMSB4X
AL161757.4	ATG2B	REPS2	AL354712.1	SNHG6	PKP4	PMPCA	PDE8B	ROS1
OTX2	ATP6V0C	FXR1	PDPN	SNAPC3	HNRNPA3	PITPNC1	AC104365.1	FURIN
TBPL2	NSL1	CAP1	AL359771.1	SMS	TMTC1	RAB5B	MYL12B	ATP13A4
PELI2	MED11	MACROD2	PRDM2	SMG1	YWHAZ	COX7B	LHFPL3	MET
KTN1-AS1	RBPJ	ABCA6	KAZN	SLC4A4	VKORC1L1	ARID4B	SLC8A1-AS1	FGGY
KTN1	SKP1	ATP5MC3	AL357873.1	SLC34A2	SLC22A31	ATL1	NALCN	INPP5B
AL355773.1	SLC39A11	RPL7	KAZN-AS1	SLC25A36	MMP28	TFCP2L1	MOXD1	USP34
LINC00520	TUBGCP3	SFTA2	AL031293.1	SLC22A3	DNAJA1	CSDE1	LINC01620	GAB1
AL163952.1	YTHDF1	HS3ST2	TMEM51-AS1	SFTPD	LINC01619	SINHCAF	USP3-AS1	FRYL
AL138995.1	EID1	TMA7	TMEM51	SFPQ	AC008014.1	PPM1D	TCF4	ZFC3H1
AL355073.1	SENP6	ARPC1B	C1orf195	SERPINA1	RPA3	SCD	CTSZ	FARS2
AL161757.3	SLC34A2	ZNF407	FHAD1	SELENOH	C20orf194	NUCB1	MTRNR2L1	CEPT1
AL355073.2	PRTG	HMGCR	AL031283.2	SDC1	ATRX	ZNF544	FN1	TBCEL
LINC02284	TMEM30B	BTG2	AL031283.3	SCAPER	SAT1	DNAJB6	AQP9	SLC16A7
TMEM260	PSME4	SSU72	AL031283.1	RPS20	CSF3R	CNOT10	ELMO1	ARPC2
AL355103.1	ATP6AP2	UTRN	EFHD2	RPS11	NASP	DMTF1	ZDHHC9	RAC1
AL161757.2	ADAM10	KIRREL1	CTRC	RPLP0	CAPN3	ARHGEF11	TAX1BP3	UTRN
AL161757.5	CABIN1	MAPK1	CELA2A	RPL7A	NR2C2	URB1	TMSB10	MAP7
AL133453.1	MAP3K8	COL4A5	CELA2B	RPL37	FLT1	AC025580.2	TBC1D24	SELENOP
ERO1A	SPTSSA	CMTM8	CASP9	RPL30	ATP1A1	RARRES1	GPX4	RBFOX2
GPR137C	C7orf25	VIM	DNAJC16	RPL24	CACNA1D	PEAK1	AC007193.2	SYAP1
SOS2	PRKAR1A	LRRK2	AL121992.3	RPL23	ZNF91	SCGB2B2	VIPR1-AS1	ERRFI1
NEMF	AC098617.1	AL024474.2	AGMAT	RNPC3	TRAK1	HNRNPU	INSYN2B	FKBP1A
AL627171.2	UBE3B	FAM49B	AL121992.1	RMST	RPL24	AP1S2	MYCNOS	ARID1A
AL627171.1	GIPC1	BAG3	DDI2	RERE	ST7	CXCL2	AC096536.3	ARID1B
ARF6	LINC01618	DERA	RSC1A1	RBMS3	FABP5	ABCA5	AC012085.2	EPN2
LINC01588	CLIP1	KLF6	AL121992.2	RBM39	RAB11FIP1	WIPF1	G3BP1	C6orf89
VCPKMT	EMC4	KRT19	PLEKHM2	RBFOX2	EML4	TCEA3	SCNN1A	NT5DC1
L2HGDH	ABHD5	AC027018.1	AL450998.3	RANBP17	TUBA1A	PDE7B	LY6E	EPB41L1
AL591767.1	BHLHE40	ZMYM2	SLC25A34	RALY	ERBB3	C3orf79	STARD13-AS	TNFRSF1A
DMAC2L	ASAP2	DCBLD1	SLC25A34-AS1	RALGAPA2	TMEM50B	NECTIN2	ALCAM	LMO3
AL359397.2	STXBP1	TEX14	TMEM82	RAD51B	WDR11	MFSD2A	ADAMTS12	MDM4
CDKL1	ARHGAP24	MIF	FBLIM1	RABGAP1L	RPL11	SLCO2A1	S100A2	USP13
AL359397.1	BAG3	FARS2	UQCRHL	PUS7	GALNT18	FCHO2	DNAJB1	BIRC6
MAP4K5	MBD5	CD44	AL450998.2	PTPN13	CACNA1C	NISCH	RPLP0	NCOA3
AL118556.1	CD59	CTSE	SPEN	PSMD1	THOC2	GORASP1	VEGFA	PATJ
KLHDC2	HEMK1	HSP90B1	ZBTB17	PRICKLE2	CASK	ZFYVE26	AQP1	VPS54
KLHDC1	RPS5	SNHG29	SRARP	PPP4R4	RPL9	SYNC	CCDC15-DT	NSMCE2
TXNDC16	HES1	NCOA7-AS1	AL355994.3	PPIG	SLC11A1	ZSWIM6	AC104958.1	JUNB
AL110505.1	AL157371.2	FAM184A	HSPB7	POLR2A	LARP4B	AFG3L2	NHSL1	INTS4
RPL10L	JADE1	DAND5	CLCNKA	PLXDC2	HSPA5	NT5DC1	CDON	COL4A3
MDGA2	YBX3	DYNLL1	CLCNKB	PLPP1	CMTM6	NXN	GRASP	KIF16B
LINC00648	PABPC4	ATP2C1	FAM131C	PLIN5	EDF1	EIF4E	ADARB1	CEP170
AL512358.1	AP001160.3	CD55	EPHA2	PKP4	DYNC1H1	ACTN4	ACSL5	VSTM4
AL512358.2	ZMIZ2	AC019117.2	AL451042.2	PIGM	PTPN6	CARMIL1	GNAS	LRMDA
AL358335.2	GPC5	TP63	AL451042.1	PIAS1	GLA	USO1	ANK2	TTC28
RPS29	LAPTM4A	SLC1A1	ARHGEF19-AS1	PEX14	PRDM2	GPR137	SHISA5	CCDC113
POLE2	DSP	ARPP19	ARHGEF19	PCMTD1	EMP2	TTC1	LGALS1	ANTXR2
LRR1	GIGYF2	TCF4	AL109627.1	PCMT1	FASN	EPHA4	FLT1	SYNE2
RPL36AL	GMPS	TMTC1	CPLANE2	PCBP2	FARP1	DCDC2	ABCG1	VPS13C
MGAT2	RNF10	BCL2L14	FBXO42	PATJ	SEC31A	MBTPS1	MACC1	TMC5
AL139099.1	CTF1	CKB	SZRD1	PARN	TCF25	CD36	CLEC12A	TLK2
DNAAF2	PBK	ERC2	SPATA21	P4HA1	RFTN1	SAV1	SCARA3	GRK3
AL139099.2	MYO6	SLC30A8	NECAP2	NUTM2B-AS1	TMEM223	CTNNB1	S100A6	SRSF2
ATL1	IGLC2	NR3C2	LINC01772	NUP58	HSPA6	TXNIP	A1BG	AC079781.5
SAV1	FUS	MED13	AL137802.2	NRIP1	RBMS3	ZFX	TLE5	NTN4
AL606834.1	HLA-DRB5	C8orf34	AL137802.1	NKTR	GAREM1	HSD17B12	AL355501.1	SEL1L3
AL358333.2	NR3C2	RAB27A	LINC01783	NKD1	FXR1	RIC8B	SH3TC2-DT	TUBB
FRMD6	SCN1A	ANO2	NBPF1	MYL9	RPS11	LRRC4C	MAPK1	AFF4
AL122125.1	HSD17B4	CD63	AL137798.1	MTUS1	LRMDA	AGFG1	LYPLA1	YWHAB
FRMD6-AS1	KDM5A	RBM25	AL137798.2	MTHFD2L	GNG12-AS1	PRDM16	OSBPL11	SPAG9
AL079307.2	AC069277.1	TGFBR2	AL021920.1	MT-ND4L	FADS2	F8	TNIK	TASOR
AL079307.1	CAT	CETP	AL021920.3	MSMO1	ASCC3	LNPEP	SERF2	MPRIP
GNG2	EXOC2	CBX5	CROCC	MSL2	RPL22	ZHX3	AC011029.1	SHROOM1
AL358333.3	PWWP2A	EEF2	BX284668.1	MIF	JCHAIN	WRN	BX284613.2	CERT1
NIN	SLPI	ZNF385B	BX284668.2	MBTD1	SS18	TIMM50	NDRG4	CELF1
AL358333.1	FAM81A	MYO1B	BX284668.5	MARK3	RPL7	WDR1	VAPA	TCEA1
RTRAF	AC011462.5	AL513327.1	BX284668.6	LRRC8B	C11orf49	DLG1	FMR1-IT1	B4GALT5
NID2	PTBP1	SLC9C1	MFAP2	LRP2	SFN	NCOA1	ATP2B4	PAWR
LINC02319	FGFR1OP	PTPRB	AL049569.2	LPIN2	TEX14	TOX	ARHGDIA	SFTPA2
PTGDR	BLCAP	UHMK1	AL049569.1	LEMD3	MSR1	PHTF1	FLVCR1-DT	STRBP
PTGER2	PSAT1	NBEAL1	ATP13A2	LCOR	TSC22D3	RPS18	IPO9-AS1	MALL
FRMD6-AS2	ABCD3	CMTM4	SDHB	LATS1	SMARCA5	SELENOP	AC068282.1	EIF3E
LINC02310	NEAT1	DPM3	PADI2	KIAA1958	EHD2	PIGG	MAP1B	NR6A1
AL358332.1	WRN	EIF1	LINC02783	KIAA1671	AC026254.2	WDFY2	SFTA1P	MBOAT2
LINC00640	C5orf15	RAD21	AL590644.1	KIAA1324	HIST1H1C	THRAP3	ALDH1A1	BTRC
LINC00519	APOL4	GNAQ	PADI1	KDM3B	UBAP1	RRBP1	HSPB1	MYH10
TMX1	GPR89A	SDK2	PADI3	KCNK1	TRAM1	PSMD14	DSP	FGFR2
AL591770.1	IFT122	RSL24D1	PADI4	IP6K1	SPTLC3	PAN3	ACTA1	TNPO3
AL358334.4	HIST1H2BE	SLCO3A1	PADI6	INSIG1	FAU	RPS5	IER5L	ADAMTSL4-AS1
TRIM9	FOXA2	NHLRC2	RCC2-AS1	IL4R	RBM25	TPM1	ABCA6	ATP8A1
AL358334.2	CYP1B1	H3F3A	RCC2	IFITM2	WWC3	DENND4C	VAMP2	KIF13A
AL358334.3	CMIP	SMARCAD1	ARHGEF10L	HIVEP2	C4orf19	SLC6A14	RBMS3-AS2	KITLG
ABHD12B	STRADB	GSK3B	LINC02810	HIF1A	AP2A2	TMEM30A	PIK3R5	AC096531.2
PYGL	SLC38A2	TSC22D3	ACTL8	GSTP1	FKBP5	ENC1	DEGS2	NPC1
AL358334.1	DNAJB4	MALL	AL357509.1	GSE1	IL4R	RPS21	CYP4B1	SOX6
AL133485.3	BAZ1B	RPL30	LINC01654	GRSF1	MAN1A2	ATF3	AC007952.4	SLC19A1
AL133485.2	HIBCH	DHCR24	IGSF21	GRK3	RPS9	ELN	SEMA6A	CACUL1
AL606834.2	TRMT2B	EHD2	IGSF21-AS1	GPBP1	AC011029.1	CMSS1	HSPA1B	ENOSF1
IRF2BPL	EZH2	AC000061.1	AL591896.1	GOLPH3	GNA14	IGHG4	SFRP4	COLEC12
GSTZ1	MED28	ARL5A	KLHDC7A	GLIS3	LURAP1L-AS1	SNHG6	ANXA5	LRP2
LINC02288	NCOA1	SNX5	PAX7	GIGYF2	STT3B	METTL16	ARHGEF2	DDX24
BTBD6	PPIG	AC131571.1	TAS1R2	GDAP2	PRKY	RHBDD1	DEPP1	OTUD4
LINC02298	HOMER2	AL627171.2	ALDH4A1	GCC2	TAF15	BCL2L13	RAB3D	PLPP1
AL512356.4	YBX1	ID1	IFFO2	FOXP2	TMEM164	SMYD3	EDN2	NCOR1
AL512356.5	SMARCD2	GLS	AL137127.1	FNDC3B	SLC39A8	RPS19	LTBP2	TRAPPC12
JAG2	ARIH1	PFDN5	UBR4	FLNA	COBLL1	LLGL2	RAB27B	LRBA
NUDT14	CDC25B	FBXO34	EMC1-AS1	FGG	PACSIN2	NLK	AC011462.5	RAB14
BRF1	CLIC1	LINC00278	EMC1	FCHO2	AC051619.6	DPYD	NOTCH4	LDHB
PACS2	THRAP3	RFTN1	MRTO4	FBXO11	ZBED4	TMCO3	ZMAT3	LRRC23
CDCA4	NFIB	YWHAG	AKR7A3	FAXDC2	SPP1	ELF3	GPRIN3	ETV6
TEX22	NENF	SVIL	AKR7A2	FAM222B	WWOX	SDK2	AC109927.1	NXN
AL928654.1	STK40	SERTAD1	SLC66A1	FAM20A	KIAA0319L	SMS	KRT19	ZNF131
MTA1	IQCE	PLXNA2	CAPZB	EXOC5	AC109927.1	EPC2	ARL5A	GPR39
AL928654.2	PARD3	APOD	MICOS10	EVI5	PER3	IKZF2	EPN2	RNF145
CRIP2	IQSEC2	ARIH1	AL031727.2	ERC2	ALPK1	SLCO3A1	RAB14	XIST
CRIP1	WIF1	ALCAM	NBL1	EPHA4	STRBP	AREG	PIP5K1B	ATRX
GPR132	RAN	WNK1	HTR6	ENOSF1	UBC	GPD2	LINC02767	NFIC
CLBA1	ZNRF3	RPL37	TMCO4	EML5	PTPRF	LINC01504	PI4K2B	ZBTB16
TMEM121	BZW2	ZNF800	RNF186	EIF5B	RASSF8	FUBP3	GRHL1	CSNK1A1
AKT1	CAPN8	DUT	AL391883.1	EGR1	USO1	CCDC144A	MAMDC2-AS1	FOXP1
AL583722.1	AGPAT5	RAB3GAP2	OTUD3	DYRK1A	NEAT1	ARL17B	HS3ST2	SCAF8
INF2	RFT1	LHFPL6	PLA2G2E	DYNC1H1	PRDM16	CLIP4	BEX5	KMT2E
AL583722.4	NAB1	TRAM1	PLA2G2A	DST	RPS7	MTRR	SETD7	LTA4H
ADSSL1	TNNI3	TMCC1	PLA2G5	DIAPH1	PBRM1	ERP44	MTNR1A	BCAT1
SIVA1	ZFP36L1	SLC25A3	PLA2G2D	DHRS3	RPL31	PLS3	ACKR3	OLA1
AL583722.2	EPGN	HMGB1	PLA2G2F	DESI2	ARF6	DYNLL1	C11orf49	STX8
ZBTB42	SVIL	IGHG4	Z98257.1	DDR1	PDE8B	TOR1AIP2	AC078883.2	DUSP22
AHNAK2	SPC25	LPL	PLA2G2C	DAPK2	ENOSF1	OSBP	AL590226.1	USP24
LINC00638	AUTS2	TTC19	UBXN10-AS1	CYTH1	MLPH	ASB8	LINC02163	RBPMS
AL583810.2	ARF4	WFDC2	UBXN10	CYP51A1	ZNF207	MBOAT7	TLR2	GTF2I
AL583810.1	PHF8	PRKCI	LINC01757	CYP1B1	NUFIP2	HPN	AGR3	NUTM2B-AS1
CEP170B	GLCE	SCGB3A1	Z98257.2	CTNNB1	PTPRG-AS1	CA13	CFL1	CACHD1
AL583810.3	DELE1	SNX3	VWA5B1	CRBN	PCNP	EFCAB14	C18orf32	RPL6
PLD4	FAM107B	RHOA	AL020998.1	COPB2	TNFSF10	FSTL1	TOMM6	LINC01725
TEDC1	ABCB9	ITGA8	LINC01141	CHD2	CCNJL	PPP3CB	STARD4	PAM
IGHA2	FAT1	THRB	AL139254.1	CDH1	ANKRD50	RUNX2	LTC4S	C4BPA
IGHD1-14	RBBP7	ARHGAP12	AL139254.2	CD46	DNAJC10	SPP1	DNAJC15	CEMIP2
IGHD3-22	WDR36	CCN1	AL139254.3	CAST	CD81	TOP1	AP000331.1	NEAT1
IGHD7-27	CHCHD2	RNF145	CAMK2N1	C5orf22	TBC1D24	LONP1	RPL39	MIR99AHG
IGHJ1P	DIAPH3-AS2	MIR205HG	MUL1	C3orf79	CAPN8	USP53	KDELR2	ANKRD28
IGHD1-26	FAM168A	ATP6V1H	FAM43B	BPTF	SNX5	NCAM2	ABHD15-AS1	MAP3K5
IGHD6-25	AREG	PLEKHH2	CDA	BBS9	BCAR3	ACSL5	RPL13A	SLC41A2
IGHD5-24	NPEPPS	EI24	PINK1	BAIAP2L1	SLC7A2	L3MBTL4	IFT80	YARS
IGHD4-23	RBMS3	ERRFI1	PINK1-AS	B4GALT1	SFTPA1	GNAS	AC025280.3	MFSD2A
IGHD2-21	COMMD7	SLC10A7	DDOST	ATXN1	AC096531.2	RPL3	H1F0	SLC34A2
IGHJ2	TRMT61B	P4HA1	KIF17	ATP6V0B	LAMTOR1	TES	RPL11	MICU1
AC246787.2	TNKS	TCF25	SH2D5	ATP2B1	IMMT	LGALS8	LINC01506	COG5
IGHD1-20	NCBP1	USO1	AL663074.1	ASB3	PIP5K1B	KCNIP1	AC004253.1	ARFGEF3
IGHD6-19	ITGB2	BIRC6	HP1BP3	ARHGAP5	ERP29	EPB41L1	PCDHB14	RBM6
IGHD5-18	HSPA1L	SLK	EIF4G3	ARAP2	EIF4E	MAL2	PFN1	ARHGEF12
IGHD4-17	SHISA2	RPL13A	AL031005.2	AL627171.2	GPCPD1	MYO1E	ROBO2	EDEM1
IGHD3-16	DDIT4	PPDPF	ECE1	AGO3	SECISBP2L	PKD2	RPL35	HSP90AA1
IGHJ1	DBI	SECISBP2L	AL031005.1	AGFG1	CELF1	MTHFS	AL592156.2	TC2N
IGHJ2P	RBMS1	ZNF700	AL031728.1	AGER	PSMA1	IDS	H3F3A	DIAPH2
IGHE	FAM111A	HLA-DRA	AL592309.2	AFF3	PHIP	ZFAS1	RPL34	CYTH1
IGHG1	MIR924HG	CACNA1C	NBPF3	AFDN	MARCH1	RAB6A	LARP4B	PRDM16
IGHG4	PRKCI	SRSF7	ALPL	ADCY9	ATP6V0B	SHROOM3	BST2	SP100
IGHG2	ZNF26	SELENOW	LINC02596	ADAMTS9-AS2	ARHGAP31	RNF125	SFMBT2	NEBL
COPDA1	RBM47	TMED10	RAP1GAP	ACSL1	ELF3	SETD7	SPINT1	AUTS2
IGHGP	FBN3	OIP5-AS1	USP48	AC079630.1	PLEKHB2	DCC	RPS4Y1	LMO7
IGHA1	PRDX1	ELOB	LDLRAD2	AC002460.2	NEDD4L	HMGCR	SLC35F5	CCNT2
IGHEP1	RPL15	PRPF38B	HSPG2	AASS	ATE1	CTTN	SMC4	KLHL24
IGHG3	CEMIP2	TUBB	CELA3B	ZNF704	RPL23	DRG1	AC002429.2	KANK1
IGHJ3	AC099684.2	SEC61G	CELA3A	ZNF638	MAST4	UHRF1BP1	PLSCR4	CMPK1
IGHD	SPECC1	VCL	LINC01635	ZNF609	RUNX2	PSPC1	LHFPL2	SAT1
IGHM	ACSL3	WDR72	LINC00339	ZNF207	TTC37	ZBTB1	CKB	HSPH1
IGHJ6	ARPC4	ETNK1	CDC42	ZMYM4	HDAC2	APOD	TMEM213	C3
IGHJ3P	BUD23	RAB11A	CDC42-AS1	ZFP36	GPRC5A	BLCAP	MT-CO1	LDLR
IGHJ5	VKORC1L1	PPA1	CDC42-IT1	ZFAND3	RSRC2	JCHAIN	AC110611.2	PARP14
IGHJ4	SPRED1	UBE3C	WNT4	ZDHHC21	SYNE2	PHLDB1	TXNDC5	PIM3
LINC02280	VPS45	ILRUN	AL445253.1	ZCCHC2	ARHGEF12	STXBP4	SMIM41	KMT2A
AL583722.3	SCAPER	HSPA1B	ZBTB40	ZBTB41	HPS5	HLA-A	ATP6V0B	SCD
BX927359.1	SEL1L3	RASA2	ZBTB40-IT1	YIPF4	MAN1C1	GCNT2	SLCO4A1	AGFG1
AL132801.1	FCHSD2	CHCHD10	EPHA8	YEATS2	PREPL	PSMB4	LY6G5C	KLF6
ZNF839	SPARCL1	CNOT1	C1QA	YBX1	HPN	ARHGEF2	RPL36	TOX
CINP	PLCG1	LMO7	C1QC	XPR1	TAGLN2	THNSL2	RPL27	TACC2
TECPR2	COA4	RPL31	C1QB	WWTR1	OPHN1	GIPC2	CDH13	SGPP2
ANKRD9	ZNF292	H1F0	EPHB2	WDR60	OTUD4	CCDC50	AP003498.2	DPP4
LINC02323	RPS11	AC130456.2	AL512444.1	VWA8	DNM2	CUL5	APOBR	PKN2
RCOR1	C11orf96	CCDC144A	LACTBL1	VPS54	ADGRV1	RPL5	AC136604.2	ADGRF5
TRAF3	AGR3	AC055854.1	TEX46	VPS50	UQCC1	NOTCH2	TENM3	PDXDC1
WDR20	AP000254.2	ZYG11B	KDM1A	VPS13D	DNAJB1	DNAJC3	AC011092.2	RAB27A
AMN	SFPQ	TXNDC11	AL031428.1	VPS13B	CAPNS1	NANS	SKIDA1	PTPN12
CDC42BPB	LDHC	RPS18	LUZP1	VEZT	UBE2H	GNAL	TMED2	CCDC91
AL117209.1	AC130456.2	C1QA	HTR1D	UTP4	CPSF2	PHF20	MYL12A	NAPSA
LBHD2	ASB1	NFE2L3	LINC01355	USPL1	CACHD1	PCLAF	PRKY	RFTN1
AL161669.1	TRIO	MBD3	AL109936.6	USP15	VPS13C	USP28	PRKX-AS1	TRAM1
EXOC3L4	RPL39	PDIA3	HNRNPR	UMAD1	PRPF38B	GPNMB	LAMTOR1	KLHL29
MOK	RPS10	ANXA4	ZNF436	UGGT2	LINC00499	METTL26	LINC00278	RPS26
HSP90AA1	TGM2	GIPC2	ZNF436-AS1	UBXN4	RPL8	RHOB	TMPO	UBC
C14orf180	FOXK2	SELENOM	AL109936.2	UBP1	VPS35	SPRY4	CPB2	ATXN10
AL049836.1	CASTOR3	POLR2J3	TCEA3	UBE3C	THRB	ITGA3	LINC01578	EPS8
AL355096.1	USPL1	GNB1	ASAP3	UBE2E2	RPS6KA2	MAPKAP1	AC018552.2	DSTN
LINC00524	PAAF1	TPRG1	E2F2	TYMP	ARL15	SFN	IFI27L2	MARK3
LINC02314	C4BPB	AASS	AL021154.1	TUT7	MED13	SNRPB2	FTH1	SOX5
AL049836.2	PHPT1	ETV6	ID3	TTC28	GPBP1	LTBR	GTF2F2	PARM1
DIO3OS	CYB561	DAG1	AL450043.1	TSR1	ASH1L	TAGLN2	AC026254.2	ZSWIM6
DIO3	NR1H2	ADGRA3	MDS2	TRMT11	NSMCE2	IPO11	E2F3	NAMPT
LINC02320	RAC1	CHCHD2	RPL11	TRIQK	NRGN	BUD23	KCNAB2	ARHGAP24
DYNC1H1	RCOR3	LY6E	ELOA-AS1	TRAK1	GALNT1	SOCS7	RNPEPL1	TBC1D22A
LINC00239	AL031428.1	PRDM16	ELOA	TOB2	PANK3	RBM41	SOBP	PEBP4
PPP2R5C	CPNE2	RMST	PITHD1	TMSB10	ARPP19	NSD1	C17orf67	GSE1
AL137779.2	DHTKD1	KIF5B	LYPLA2	TMPO	TASOR2	PCBP1-AS1	LAMP1	HNRNPH3
AL137779.1	DSG2	CITED2	GALE	TMF1	ZNF565	RACGAP1	CD99L2	TBCK
AL118558.3	LACTB2	KLF2	HMGCL	TMEM131	KRT7	MAMLD1	PTPA	ARHGEF2
AL118558.4	FER	PLA2G4E-AS1	FUCA1	TMEM116	PALM2-AKAP2	ZNF330	AC012409.2	ILRUN
LINC00677	PDIA3	GRB14	CNR2	TMED4	MRPL22	RAP1A	PAM	G3BP1
TNFAIP2	GPSM2	NME2	AL590609.3	TMBIM1	ERCC6L2	RPL19	NR2F1-AS1	TNRC6A
LINC00605	TASP1	PTK7	PNRC2	TLK2	VMP1	HIP1R	MT2A	DGKD
RD3L	NEO1	SFTPD	SRSF10	TKT	SAMD5	HSPE1	AC009264.1	DDX17
PPP1R13B	CHD7	SFMBT2	AL591178.1	TIMP1	RYR2	DISP1	MUC4	COBLL1
LINC00637	AC092053.4	SH3KBP1	MYOM3	THRB	RNF149	CTSA	COPZ2	HOPX
AL132712.1	PTK2	SAMHD1	AL591178.2	THRAP3	NBEAL1	SBF2	AP001922.5	RPL13A
AL132712.2	ASCC3	ZBTB16	IL22RA1	TCF12	IFI6	SUGP2	IMPA2	MGST1
ATP5MPL	CZIB	CFAP44	IFNLR1	TCEAL9	ZNF248	OSMR-AS1	EIF5A	MEGF9
TDRD9	LMCD1	PKP4	LINC02800	TBC1D8	TNS3	EPS15	F3	METTL21A
ASPG	PLK1	CALD1	AL138902.1	TBC1D22A	ARL6IP5	ABR	PRDX3	RPL29
AL161669.3	ALPG	AC002460.2	GRHL3	TARDBP	MCCC1	PDLIM5	YAP1	MAL2
AL359399.1	PFDN4	ALPK1	STPG1	TANC1	DUSP6	AMY2B	FAU	CEP70
KIF26A	CRYBG3	SPINT2	NIPAL3	TACC2	DNM1L	RAB2A	GALNT17	BTBD9
LINC02691	SERPINA1	AC098617.1	RCAN3AS	SVIL	PHTF1	AASS	GRK3	SLC25A13
AL512357.2	RABGAP1L	AGR2	RCAN3	SUGP2	ADAMTSL4-AS1	ST6GALNAC6	SELL	FGD4
AL512357.1	MED20	PTBP1	NCMAP-DT	STXBP1	PCMTD1	ZNF451	DRAIC	FOXJ3
TMEM179	UBE2Q1	PEG10	NCMAP	STK40	TULP2	NRGN	PRAM1	SETX
ZFYVE21	C19orf48	FUBP1	SRRM1	STK3	TRIM56	PDE3A	SCGB3A2	CLTC
XRCC3	ARHGAP11A	PSMD13	AL445648.1	STAT5B	HNRNPH3	TMPO	ST6GALNAC3	UBA6
AL049840.5	ZFY	MACF1	CLIC4	STAT3	SQSTM1	AQP1	EGLN2	AHCYL2
AL049840.4	AL360091.3	COP1	RUNX3	STARD3NL	ENO1	MIF	EPDR1	RBM25
AL049840.3	ZNF852	DYRK1A	AL445471.1	STARD10	FAM107B	CDKN1A	TMLHE	CAAP1
AL049840.6	HIST1H2AC	GIGYF2	AL445471.2	STAM	EPAS1	C8orf34	ANXA2	JMJD1C
AL049840.2	USP31	SFTA3	LINC02793	ST3GAL6	NFX1	ARL15	KCNMB4	NUP54
COA8	UBC	TM9SF1	AL050344.1	SRSF5	ST6GALNAC3	GIPC1	EMILIN2	RIC3
KLC1	METTL26	ENOSF1	AL031432.1	SRPRB	BTG2	C2orf69	TMSB15B	LINC01937
BAG5	HECTD4	GABARAP	SYF2	SPRED2	MYCBP2	PPIG	ADGRV1	NIPBL
AL139300.2	RNF38	SREK1	AL031432.4	SPATS2L	ZBTB7A	IGFBP3	ASCC3	EPB41
TRMT61A	AL353743.2	ID2	AL031432.5	SPATA6L	AC068282.1	TCEA1	FARS2	RPL36
AL133367.1	TTBK2	NXN	RSRP1	SOX6	FRMD4B	SRSF4	NCAM2	ACTN4
CKB	C2CD5	GFPT1	AL031432.3	SORBS1	NEBL	SMIM12	RPL35A	UNC13B
MARK3	TNFSF13	GNG5	RHD	SOD3	DUOXA1	GPBP1L1	GALNT7	ALPK1
EIF5	GPBP1	PLA2G1B	TMEM50A	SOD2	C22orf39	SEMA5A	ZFP36	EXT1
AL138976.2	KRT86	ARF6	RHCE	SNTB1	PERP	ERRFI1	GSTA1	FAM184A
IGHD2-15	STX8	SLC1A3	MACO1	SND1	AVL9	ATF1	DAZAP2	KHDRBS2
IGHD6-13	PRKCE	VWA8	LDLRAP1	SMURF1	ARIH1	SUN2	RASEF	AC010998.1
AL355836.3	FOXRED1	SERBP1	AL606491.1	SMIM7	PLS3	SLC25A16	TM4SF1	RREB1
IGHVIII-51-1	SLC19A2	BST2	MAN1C1	SMC2	CASD1	PUDP	MAP3K20-AS1	C8orf34-AS1
IGHVIII-47-1	STAM	SLC30A7	AL031280.1	SMARCA1	SDCCAG8	MAN1A2	NAALADL2	FTO
IGHV3-48	BTF3	DDRGK1	SELENON	SLC7A11	DDX42	ROCK1	SYPL1	IMMP2L
IGHV3-49	POLI	PGC	AL020996.1	SLC5A8	AC002429.2	UBE2H	C7	DIP2C
IGHVII-49-1	STRIP1	RORA	MTFR1L	SLC41A2	DCBLD2	WDR26	FAP	SNW1
IGHV3-50	CXCL17	SYNCRIP	AL020996.3	SLC2A11	SLC30A7	TBC1D15	SCEL	CARMIL1
IGHV5-51	KDM5B	USP24	AUNIP	SLC25A37	PTBP3	SCNN1B	RPS27A	RPS29
IGHVII-51-2	DOCK1	SHISA5	AL033528.2	SLC25A16	PAFAH1B1	CHMP5	MAN1C1	FAF2
IGHVII-46-1	SYT17	DPP4	PAQR7	SLC25A13	HIST1H4C	LINC01578	GPER1	YAP1
IGHV3-52	SAA1	MAFF	STMN1	SLC22A23	SENP6	DAPK1	DISC1FP1	THRB
IGHV3-53	LRCH1	UBE2W	PAFAH2	SLC22A15	IL18R1	SMIM14	ABCC8	ACYP1
IGHVII-53-1	CTR9	CD9	EXTL1	SLC1A1	AL591069.1	CEP63	RAB11FIP1	RAB15
IGHV3-54	FEN1	TRIB1	SLC30A2	SIL1	DICER1	DHRS3	NHS	AL359220.1
IGHV4-55	HNRNPA1P48	MCTP2	AL391650.2	SGCE	CDKL2	BRD2	RASA3	ZC2HC1C
IGHV7-56	UBE2S	PIP5K1A	TRIM63	SFTA2	UNC13B	PLA2G1B	GALNT2	ZNF410
IGHV3-47	ZNF791	PSMA6	PDIK1L	SESN1	DNAL1	FNBP1L	RPS24	SGPP1
IGHV1-46	PRPSAP1	VPS13A	FAM110D	SERPINB1	ANKRD17	TNFRSF21	AL031428.1	AL049780.1
IGHV1-58	AC114763.1	RERE	C1orf232	SERBP1	ZMIZ1	NCALD	SUMO3	EIF2B2
IGHV3-42	SNX29	MPST	AL391650.1	SEPTIN7	CRKL	LEPR	COL4A5	AL133299.1
IGHV3-38	SQSTM1	SLC35F5	ZNF593	SEPTIN2	MIR924HG	SMURF2	CDH3	DLGAP5
IGHVIII-38-1	ARF1	ATP5ME	CNKSR1	SEL1L	SBF2	SAT1	DOCK10	AL139316.1
IGHV4-39	ARID5B	APOL6	CATSPER4	SEC63	GRIP1	TMEM126B	BCAR3	C14orf39
IGHV7-40	ATL1	EEA1	CEP85	SDC4	AL049828.1	FAM117A	WDR34	AC005480.1
IGHVII-40-1	COX7B	CTSD	SH3BGRL3	SCN9A	AHR	SPARCL1	RPL23	AC005520.3
IGHV3-41	CYB5A	C4orf3	UBXN11	SCN1A	AAK1	TAF15	COX7C	AL158801.2
IGHV3-43	DMBT1	A2M	CD52	SBNO2	SEC63	RASA1	ARF3	FAM161B
IGHV1-45	SMCO4	RAB14	CRYBG2	SAT1	TMEM266	IFT74	AC006942.1	MLH3
IGHVII-43-1	SNX17	OPHN1	ZNF683	SAMHD1	MFSD14C	CCDC93	RPS25	CDKN3
IGHVIII-44	PGRMC2	SSR4	LIN28A	SAMD12	AL109824.1	ASXL1	AC026894.1	AL122035.1
AC244452.3	DOP1B	OSBPL7	DHDDS	S100A14	MDM4	AC079630.1	PTCHD1-AS	RTN1
LINC00221	LYPLA2	PDE4C	AL513365.2	RSRC2	SLC25A5	TFPI	AL356805.1	SIX6
IGHVIV-44-1	MRPL27	CEMIP2	HMGN2	RPS9	SCMH1	ZNF131	MAPT	AL049874.3
IGHVII-44-2	RALY	FOXJ3	RPS6KA1	RPS6KC1	KCTD20	RPE	EMP2	PNMA1
IGHV3-57	NDC1	CLTB	AL512408.1	RPS25	PCDH9	MIPEP	PRKAR1A	AL136038.3
IGHV4-59	FDFT1	JMJD1C	ARID1A	RPL7	SFTPD	RASSF7	UNC13B	MAX
IGHD5-12	MSH3	CPEB2	PIGV	RPL4	TRAPPC12	TNNC1	EVI2A	ELMSAN1
IGHV3-74	ETV5	ARNTL2	ZDHHC18	RPL32	ZDHHC21	TRIM56	CAV2	RHOJ
IGHV1-69-2	MGST2	POLG2	SFN	RPL3	SERINC1	SNRPF	GABARAPL2	WDR89
IGHV1-69D	DCAF13	EGFR	GPN2	RPL13A	ACADVL	NCK2	HNRNPK	L3HYPDH
IGHV2-70	ZCRB1	SGPP2	AL034380.1	RNF213	MT2A	MAPK10	SLCO2A1	AL139022.2
IGHV3-71	KCNK5	PNISR	GPATCH3	RNF128	PUM2	AFTPH	LINC02709	JKAMP
IGHV3-72	TM9SF3	MTHFD2L	NUDC	RNF111	ZFAND6	COX7A2	AK1	AC005520.2
IGHV3-73	ALPK1	SRP14	NR0B2	RIPK2	ARF4	STAT1	KLHDC10	AL049780.2
IGHVII-74-1	TRIM66	GLCCI1	KDF1	RHOB	UBA5	BCLAF1	FAM184A	HIF1A-AS1
IGHV2-70D	HMMR	RABGAP1	TRNP1	RDX	IGHM	FAM91A1	HMGB3	TMEM30B
IGHV3-75	C6orf223	AC007952.4	TENT5B	RBPMS	CACNA2D3	NSMAF	HIPK1	AL136038.5
IGHV3-76	TIMMDC1	ARL15	SLC9A1	RBM33	LPL	PSMC3	NLRP7	AL136038.2
IGHVIII-76-1	PGK1	FABP5	AL590640.1	RBM19	SUSD6	ANXA1	STARD3NL	NEK9
IGHV5-78	MAGI2	SNX24	WDTC1	RBIS	CSTB	RETREG1	RRAS	AL138479.2
IGHVII-78-1	PPA1	IMMT	TMEM222	RBBP7	PRRC2C	FOXP2	CDH20	PPP2R5E
IGHV3-79	AC010197.1	AP3S1	SYTL1	RB1CC1	MTRNR2L1	CDRT4	GHR	AL158801.3
IGHV3-69-1	HIGD1A	RPL23A	MAP3K6	RASA2	MAPK14	RRP7A	CLIC1	FNTB
IGHV1-69	AL008729.1	LINC02474	FCN3	RASA1	KMT2C	ANKRD1	CEBPG	LINC02274
IGHV3-60	YIPF2	AL157371.2	CD164L2	RAPGEF5	TMF1	TACC1	AP001021.3	AL355916.1
IGHV3-65	SH2D3A	SCARB1	GPR3	RALGAPB	ANKHD1	PHYH	NUTM2B-AS1	COQ6
IGHVII-60-1	ATP5PO	DDX3X	WASF2	RALGAPA1	PHB2	BCL6	HMGA2	FBXO34
IGHV4-61	SNX19	FABP4	FO393419.2	RAD23B	R3HDM1	NKAP	SS18	PTGR2
IGHV3-62	COQ8A	CDK14	BX293535.1	RABL6	FAM13A	TBXAS1	AC010320.4	CCDC175
IGHVII-62-1	GPC4	HSP90AB1	AHDC1	RABGGTB	STRADB	IPO5	HFM1	AC005520.5
IGHV3-63	PSMD2	NT5C2	FGR	RABEP1	PMF1	TTN	LPCAT1	LGALS3
IGHV3-64	INPP5J	ABCG1	LINC02574	RAB18	ARHGAP44	PTPA	AC079921.1	SOCS4
IGHVII-65-1	OSMR	CALU	IFI6	PTPRF	RAPGEF2	DOP1B	SMARCA5	ENTPD5
IGHV1-68	SLC35C2	KIAA1217	AL445490.1	PTPN18	LAMP3	UBE2S	TCEAL9	ZBTB1
IGHV3-66	SELENOP	APOL4	AL020997.5	PTBP3	PATJ	HEATR5B	AC103770.1	AC005479.2
IGHV1-67	RRP12	ATP5F1B	FAM76A	PTBP2	ARSJ	CCPG1	ADAM12	LRRC9
IGHVII-67-1	BRD8	TMEM164	STX12	PSPC1	SPINK5	CLN3	AP001528.1	AC005479.1
IGHVIII-67-2	HLA-DQB1	EPDR1	AL020997.2	PSME4	TENT2	ZNF626	APOL6	AL161756.3
IGHVIII-67-3	CACHD1	BCAR3	AL020997.3	PRKAR2A	AL355499.1	RPL13	SCN7A	CGRRF1
IGHVIII-67-4	KIFC1	TECRL	AL020997.4	PPP1R13B	KIRREL1	PLCXD1	POLR2M	AL157911.1
IGHV3-37	CCT2	DDX17	PPP1R8	PPP1R10	MIPEP	HOOK2	IBTK	AL133444.1
IGHV3-36	R3HDM1	LAMB1	THEMIS2	POR	SCGB3A1	IMPAD1	DLG3	DLST
IGHV3-35	ZNF529-AS1	SETD5	RPA2	POLK	DGKH	FTX	NEDD4L	AKAP5
IGHV3-64D	SMAD1	DIAPH2	SMPDL3B	PLXNA2	CKB	PPP5C	AL034417.3	GPR135
IGHV7-4-1	AC092069.1	ATRAID	AL512288.1	PLCG1	RACK1	OTUD7A	GPD1L	ISCA2
IGHV2-5	PPP1R13B	FHIT	XKR8	PKN2	KIAA1191	RPS7	TMEM200B	PROX2
IGHVIII-5-1	KLF6	PPP1R12B	EYA3	PIP5K1B	PRKDC	EXOC2	IGLC2	LTBP2
IGHVIII-5-2	USF1	FOXO1	PTAFR	PHF20	JPT1	MT1X	B3GNT7	YLPM1
IGHV3-6	DNAJC13	ARFRP1	DNAJC8	PER2	TBC1D4	AC021504.1	C7orf25	AC013451.1
IGHV3-7	GNG5	TTC28	ATP5IF1	PDXDC1	C8orf34-AS1	RAD51B	AC083870.1	PPM1A
IGHV5-10-1	TMEM238	RAPGEF2	AL353622.1	PDS5B	NCOR2	PAG1	CRIP1	AL157756.1
IGHV1-3	ERG28	EMILIN2	AL353622.2	PCSK5	ETHE1	NFE2L2	AC098617.1	AL355916.2
IGHV3-11	TPD52	AQP1	SESN2	PCAT1	UBE2W	DNAJC10	ARF6	AC013451.2
IGHVIII-11-1	LBP	NPNT	MED18	PARP9	CMTM7	PSMF1	SLC25A3	MTHFD1
IGHV1-12	MYOF	NEBL	PHACTR4	PARM1	VAV2	NCOA3	CTDSP1	PCNX4
IGHV3-13	ARHGAP19	ENO1	RCC1	PABPN1	GADD45G	SLC7A2	HLA-DRA	SAMD4A
IGHVIII-13-1	FUT8	BCL2L1	SNHG3	PABPC1	SPAG9	KIF3A	EVI5	AL049871.1
IGHV1-14	RASSF7	ATP11A	SNHG12	OPHN1	SORL1	TMEM131	TMEM163	ZBTB25
IGHV4-4	SUSD6	WARS	TAF12	NXN	INSR	HP1BP3	HDAC2	AREL1
IGHVIII-2-1	IQGAP3	CSNK1A1	RAB42	NUP133	LRRFIP2	RDH11	C8orf34	FCF1
IGHV7-34-1	AL118516.1	PTMS	LINC01715	NUCKS1	YWHAH	SH3PXD2A	AFG1L	AL122035.2
IGHD5-5	ABHD17B	COA1	AL360012.1	NUBPL	AC019117.2	ZNF292	MUCL3	SALRNA1
IGHD4-11	RNF6	C1RL	GMEB1	NSMCE2	TMED2	MTMR6	RPL37A	RPS6KL1
IGHD3-10	PPDPF	CYFIP2	YTHDF2	NSD1	PON3	ADD1	TRPC6	SLC38A6
IGHD3-9	RASL11A	LYRM4	OPRD1	NR6A1	AK3	RRP36	CXCL13	SYNDIG1L
IGHD2-8	DHX9	AL034417.3	AL009181.1	NFIX	FNDC3B	MED14	COL6A3	BBOF1
IGHD1-7	FAM217B	CLDN1	EPB41	NFIA	RRBP1	FNBP1	AC011586.2	ALDH6A1
IGHD6-6	ADI1	IMPA2	TMEM200B	NEMF	SUMO2	SNX4	NCOA7-AS1	LIN52
IGHD4-4	PCNA	UBA2	AL357500.1	NECAB1	PLCG2	TMEM263	USP38	ESR2
IGHV1-2	FAT4	PPP6R3	SRSF4	NDUFAF2	RPS18	SPTLC3	HIST2H2AC	CNIH1
IGHD3-3	RPL41	SFTPA1	MECR	NCOA2	PNISR	SLC1A3	RPL15	GPX2
IGHD2-2	AGAP1	NINL	AL590729.1	NASP	UBE2R2	CAMLG	PTPRK	AL161756.1
FAM30A	SERPINB1	STK39	PTPRU	NAPSA	ST3GAL6	CHD7	HSPA1A	DHRS7
IGHD1-1	PTBP3	ARPC4	LINC01756	NAPA	TCAP	OSBPL10	SRP14	CHURC1
IGHV6-1	RPS3A	TPM4	AC092265.1	MYO6	ARHGEF28	AC022217.3	TRMO	SPTB
IGHVII-1-1	HNRNPH3	SPARCL1	AL645944.2	MTHFD1L	C12orf40	BAZ1B	HMGCR	PLEKHG3
IGHV3-15	PRDX6	AP2A2	LINC01648	MTFR2	DUSP16	TBC1D9B	NECTIN3	AL359792.1
IGHVII-15-1	LRRC52-AS1	RASL11A	AL137076.1	MRS2	AHCYL1	ESRRA	CARD16	VSX2
IGHV3-16	ATP6V1C1	MTRR	AL161638.2	MRRF	PPIB	ATP5F1E	COL10A1	WDHD1
IGHV3-30-2	SSU72	LMTK2	AL161638.1	MRPS6	AL049779.4	RMC1	FCHO2	AL049869.2
IGHV7-27	TBC1D9B	CLTA	MATN1	MRPL33	BUD23	FLI1	AC105254.1	ABCD4
IGHV4-28	PRRC2C	ANK3	MATN1-AS1	MPP5	H3F3B	ZNRF2	MYO5C	PPP1R36
IGHVII-28-1	PEAK1	LAPTM4A	AL137857.1	MPLKIP	IRAK4	GPAT3	ENO1	LINC01303
IGHV3-32	TRIM3	AC055733.2	LAPTM5	MORF4L2	COL6A3	PET100	AC107068.2	HSPA2
IGHV3-30	SLC30A6	FOLR1	AL137027.1	MMP2	HLA-B	RPL6	LDHC	GCH1
IGHVII-30-1	NEIL3	AP3D1	LINC01778	MKLN1	COMMD1	MAGED1	S100A16	GPHB5
IGHV4-31	SHE	RNF128	AL445235.1	MIR924HG	EIF2AK3	CLASRP	PARN	AC005519.1
IGHVIII-16-1	EI24	ASAH1	SDC3	MIR4527HG	CMPK1	ZNF248	SNTG2	VRTN
IGHVII-30-21	TMEM25	SETD2	PUM1	MIR29B2CHG	ARF3	PITPNB	AC027018.1	GMFB
IGHV3-29	TBCC	TULP2	NKAIN1	MFSD2A	SLFN13	WWC1	RPL26	AL049869.3
IGHV3-33	TRIM37	ANKRD1	SNRNP40	MFN1	SMYD3	NCAPD2	IFI6	LINC02322
IGHVII-33-1	AF107885.2	ATP9B	ZCCHC17	METTL25	BNIP3L	KCNT2	STRADB	PGF
IGHV3-33-2	SLC22A23	PSME4	AL451070.1	MEG3	NSUN4	LINC02015	AC073167.1	AL359317.2
IGHV4-34	AC025034.1	TNS1	FABP3	MBP	CBX6	SIK2	CDH26	AL391261.2
IGHVII-26-2	ID1	CFLAR	SERINC2	MBOAT2	SH3KBP1	TFG	AL592430.1	AC006146.1
IGHVIII-26-1	PPIP5K2	FMNL2	LINC01226	MAP7	SH3RF1	WDR4	EEPD1	ZFYVE26
IGHV2-26	LHX9	C12orf57	AC114488.1	MAP3K9	IER3	PUM1	ESYT2	LINC01269
IGHVIII-25-1	LSM4	TACC2	TINAGL1	MAP1B	GULP1	ZNRF1	ARL4D	RAD51B
IGHV3-25	RSL1D1	ATP2B4	HCRTR1	MAN1A2	LRP5	EDEM1	R3HDM4	AL161757.4
LINC00226	AC009879.4	IGFBP4	PEF1	MAGI1	CDK14	UHRF2	TYMP	TTC9
IGHV1-24	ATE1	SERF2	AC114488.2	MACF1	PXMP4	TNKS1BP1	SPDYE21P	AL357153.1
IGHV3-23	ASB8	USP38	AC114488.3	LSAMP	TMC5	CNBP	CETP	SNAPC1
IGHVIII-22-2	SFTPD	IDS	COL16A1	LRATD2	ATP5PD	PDXK	SURF4	AL133370.1
IGHVII-22-1	AC105290.1	SBF2	ADGRB2	LMO7	CEP112	TCEAL8	BCL2A1	AL121820.3
IGHV3-22	RIN2	NOP9	AL354919.2	LIPH	TLR2	SEC63	CEP70	AL137100.3
IGHV3-21	NBDY	SGMS2	SPOCD1	LINC01619	MACO1	OOEP	TBC1D4	MED6
IGHV3-20	TSC22D1	CLDN4	AL354919.1	LINC01515	POLQ	SERPINB6	TENM4	AL121820.2
AC247036.1	PCLAF	UBN2	AL136115.2	LINC01004	PWWP2A	PRDX2	AC021504.1	AL121820.1
IGHV3-19	LINC-PINT	ATP5MG	PTP4A2	LIMS1	RAB18	UBAP1	CALU	ADAM20
IGHV1-18	EPAS1	PALLD	AL136115.1	LIMCH1	LINC00342	HEG1	CCDC181	ADAM21
IGHV1-17	ASF1B	SNRPB2	AL136115.3	LGALS3BP	CCDC88C	PHPT1	SLC23A1	AL133313.1
AL359682.1	FAM226B	MUCL3	KHDRBS1	LARP4B	SEC23IP	RGS2	PIM3	AL357153.2
AL355836.4	DAZAP1	BECN1	AL445248.1	LARGE1	QKI	SIK3	FAM135A	TRMT5
AC007686.2	COG5	ATP10A	TMEM39B	KPNB1	MARK3	GNA14-AS1	GK-AS1	MAP3K9
AL357093.1	PSMA6	USP25	KPNA6	KMT2E	AL157786.1	SUDS3	AC004160.1	RDH12
AL121768.1	MSANTD2	RBMS3	AL049795.2	KLHL24	EPS15	AXIN2	CCDC6	DAAM1
TTC8	CFAP36	PANK3	TXLNA	KLHL2	SNX30	MFSD14B	AL023755.1	RDH11
AL137785.1	AL022098.1	AC108519.1	CCDC28B	KIF21A	USP54	CD72	PUM1	PIGH
FOXN3	USP32	MRTFA	AL049795.1	KDM5D	WDFY3	MVD	CNOT6	ARG2
AL138478.1	MT2A	AC018362.1	IQCC	KDM5A	UGGT2	GRK3	AL162419.1	AC004817.2
AL357093.2	LINC01320	ARHGEF26	DCDC2B	JUNB	ZBTB16	POLR2M	Z98742.4	MNAT1
AL356805.1	NRP2	DACH1	TMEM234	JARID2	CMTM8	CCDC125	CHRM3	AC004817.5
AL162171.3	FBXW7	LINC01876	EIF3I	IWS1	MED13L	MPP6	DR1	AC004817.3
FOXN3-AS1	CUTA	TJP1	FAM167B	ITPR2	DPM3	NAMPT	RPS26	AC004825.3
FOXN3-AS2	KIF26B-AS1	LIMD1-AS1	LCK	ITPKC	CD36	BCAT1	LINC01220	ARID4A
AL137230.1	NECTIN2	SHTN1	HDAC1	ITGAV	CDH13	FDPS	TSPAN7	AL161757.3
EFCAB11	PBX3	CCDC181	MARCKSL1	ITGA1	SCYL2	CAPRIN1	SLC25A21-AS1	PCNX1
TDP1	AGO1	TSPO	AL109945.1	IQCB1	FNDC3A	SORBS2	USO1	AC004825.2
KCNK13	SUPT5H	CALM3	TSSK3	IPO7	DNAJC15	MGMT	MYL3	AL049779.4
EML5	TTTY10	FOXK2	FAM229A	IPCEF1	TBL1Y	MRPS31	DUT	VTI1B
ZC3H14	C16orf46	RBM47	BSDC1	IMMT	CAST	FAM106A	ANO1	AC004816.2
NRDE2	CDKN1B	JUNB	ZBTB8B	IFI16	MYO18A	KLF2	ANKRD1	OTX2
LINC01146	HMG20A	RPSA	ZBTB8A	IDH3A	WNK1	SMARCA4	REPS2	AC004816.1
AL359237.1	IL12RB2	MARCKS	ZBTB8OS	HSP90B1	ZNF143	TRAPPC12	PDIA4	OTX2-AS1
AL136501.1	NAA80	LIMCH1	RBBP4	HSF2	ATF7	C12orf57	SLCO1B3	SYNJ2BP
GALC	CKAP4	CXCL2	AC114489.1	HOOK3	ABCC3	PIK3C2G	ANKRD29	COX16
GPR65	LRMDA	FOXP1	KIAA1522	HNRNPA2B1	KIF1C	LRRC23	SSU72	AL391152.1
AL157955.1	RPS6KC1	SRI	YARS	HMGN1	PI4K2A	ATP2B1	ILRUN	AL132986.1
LINC01147	COX15	TMEM241	S100PBP	HIVEP3	MAGI2	ZNHIT6	INF2	ACTN1-AS1
AL133279.2	RNF115	ANP32A	FNDC5	HIST1H4C	IRF2BP2	CYP1B1-AS1	CD44-AS1	PSMA3
AL162171.1	LRRC23	SEC24A	HPCA	HIP1	CHD2	EIF4A2	ARPC4	CCDC177
AL133279.3	RGPD8	DUSP6	TMEM54	HEMK1	C1RL	TANC1	NKD1	DCAF5
AL133279.1	PPP2R1A	MT-ND6	AL031602.2	HELZ	MYH14	MALT1	INPP4B	PLEKHD1
KCNK10	C8orf76	ATP5F1E	RNF19B	HBP1	WWTR1	SPTSSA	LINC01843	CCDC198
SPATA7	M6PR	REEP3	AL020995.1	GULP1	ARHGAP21	TMEM30B	AL158212.5	AL391262.1
PTPN21	ACIN1	SMAD2	AK2	GRB14	STARD13-AS	BCL2	MTHFD2L	SLC35F4
AL162171.2	GOT1	MTURN	AZIN2	GRB10	PPP4R3A	TOMM6	AC092574.2	ACTR10
PSMC1	XPA	XPR1	TRIM62	GPX4	ITPR1	PPM1K	RPL7A	AL157996.2
AL161662.1	VMA21	MYO6	AL662907.3	GPR89B	APOD	CD96	CD59	ARMH4
LGMN	CHI3L2	WDPCP	ZNF362	GNB5	ACSM3	ERGIC3	TMEM125	SLC39A9
FBLN5	LPP	MAOA	AL513327.3	GNAI2	NTN4	MRE11	CDH1	AL161804.1
CCDC88C	ACSL4	MAGI1	A3GALT2	GNAI1	AREL1	CAAP1	SLC25A1	ERH
AL133153.2	TMEM167B	WDR83OS	AL513327.1	GLS	HLA-DRB5	GRID1	AC024145.1	GALNT16
PPP4R3A	RUSC1	EXOC4	PHC2	GDI2	TMTC2	AC015849.3	SEMA5A	AL049838.1
CATSPERB	LRRK1	MDH1	AL513327.2	GDAP1	RDX	GNB1	ZNF451-AS1	AL359317.1
AL121839.2	CSE1L	SUZ12	ZSCAN20	GALNT2	SHROOM3	TNIK	DPYSL2	AL133445.3
TC2N	USP38	RAI14	CSMD2	GALNT1	CHD6	CALR	AGFG1	SUSD6
TRIP11	TRAF4	GSTO2	HMGB4	GADD45B	LUC7L3	PIM3	SPTSSA	AL133445.2
AL135818.2	MAN2A1	ICA1	CSMD2-AS1	FTL	SRSF4	TMA7	SSX2IP	SMOC1
ATXN3	ERVK13-1	SPAG9	C1orf94	FOXP1	CLINT1	GOLGA1	RPLP2	SYT16
NDUFB1	HS6ST1	ARPC5	AC099565.1	FOXA2	FAM120B	BEX4	POMZP3	AL132989.2
CPSF2	TMEM161B-AS1	BNIP3	SMIM12	FNIP1	SLC9A3R2	PTCSC3	ITGB8	AL356804.1
AL133240.1	TRAK1	AP000357.2	GJB5	FERMT2	SMARCA2	CDCA2	ZFPM2-AS1	AL160191.1
AL133240.2	SOGA1	CTDSPL	GJB4	FDFT1	BANK1	DAG1	ZRANB2-AS1	SLC8A3
SLC24A4	GAD1	MMP28	AL121988.1	FBXW2	PTRH1	RBM25	OAZ1	PRKCH
AL135818.3	LNCTAM34A	DDX27	GJB3	FBXO36	CRTC3	PSMC6	LAYN	AP5M1
AL135818.1	ZYG11B	MSI2	GJA4	FBXL20	EIF4E2	LANCL1-AS1	RPS29	PSMA3-AS1
AL512791.2	SEC24B	PAFAH1B1	AL122010.1	FASN	COMMD10	ZSCAN5A	EIF4A1	ACTN1
AL096869.1	TBRG1	DNAJC3	DLGAP3	FAM168B	MED14	STK38L	BAG3	AL355834.2
CALM1	LPIN2	OCLN	TMEM35B	FAM13A	XPO6	GSR	ZEB2	AL355834.1
AL512791.1	BAP1	AC004594.1	ZMYM6	FAM133B	MAP3K20-AS1	CALU	PET100	AL132989.1
LINC02317	ORC6	TMEM245	ZMYM1	FAM117B	AC096570.2	RPL24	AC114812.2	AL390816.1
LINC00642	RAB5B	AC093535.1	AL590434.1	F3	RNF130	HDAC4	IRAK2	SLC10A1
AL096869.3	PRPF19	RPA3	SFPQ	EZH2	MYL12B	ZNF337-AS1	AKT1	SRSF5
TTC7B	GSTP1	RC3H1	ZMYM4	EXT1	ZNF787	AP2A2	GLA	NAA30
AL096869.2	TBL1X	AP2M1	ZMYM4-AS1	ERI3	ELOB	SREBF1	AL353759.1	AC004817.1
GPR68	TIMELESS	GAPDH	KIAA0319L	EPS15	RAB10	SH2D4A	LRP1	AL390816.2
AL139193.1	ATP6V0B	CAVIN1	NCDN	EPB41L1	TPR	NIN	GHITM	PLEKHH1
AL139193.2	ST6GALNAC4	PTK2	AC004865.2	EMP2	SLC5A3	ROS1	TAPBP	AL157997.1
AL122020.2	LSM12	PSME3	TFAP2E	ELP3	LPGAT1	GHITM	YWHAZ	EXD2
LINC02321	MFSD14A	PRKCH	PSMB2	ELOVL5	SSR2	SMAD2	SYNC	NUMB
RPS6KA5	DDX39B	C11orf96	C1orf216	ELMO1	HIST1H2BD	SCFD2	CBX3	TMED10
DGLUCY	G2E3	LARP1B	CLSPN	ELAC2	AKAP13	MRPS18B	HOPX	AC004846.2
LINC02330	LGALS3BP	DYNLL2	AL354864.1	EIF4G2	MSI2	NCMAP	TCEAL2	AC004846.1
AL135746.1	C11orf1	UQCRB	AGO4	EIF1AX	ABCC9	HMG20A	VPS8	PAPLN
LINC02296	NSDHL	TXN	AGO1	EEF2	C3	ALOX5	CELF1	KTN1-AS1
AC009396.3	MYO5A	ARHGEF38	AL139286.3	DUSP1	U2SURP	HNRNPLL	PPFIA2	PSEN1
SNW1	TSPAN4	CLIC2	AL139286.2	DSTN	DNAJB14	DERA	NSD2	KIAA0586
C14orf178	MED17	AC021504.1	AGO3	DNAJC10	PCAT1	AC105285.1	GRK5	LINC02290
ADCK1	C6orf62	FUBP3	AL138787.2	DNAJC1	ARMCX5-GPRASP2	SLAIN2	ACTG1	KTN1
NRXN3	FNIP1	RREB1	TEKT2	DNAJB1	TLE5	MECP2	AP000829.1	TIMM9
AF099810.1	SPACA9	PIK3CB	ADPRHL2	DLEU2	AC130456.2	MORF4L2	AC112722.1	AL355773.1
AC009396.2	S100A14	AC096536.3	COL8A2	DLC1	BTG1	CNOT6L	LGALS3BP	LINC00520
AC009396.1	SPTY2D1	TNPO1	TRAPPC3	DIS3	GALNT10	CUL1	ASRGL1	AL442663.3
ALKBH1	ARL2	TLE5	MAP7D1	DGKH	DLG2	PEF1	DNAJA1	AL163952.1
AC026888.1	SRSF3	CDC42	THRAP3	DGCR2	TXNIP	PLXDC2	COL5A2	AL359232.1
AC022469.1	MPPE1	ARF4	SH3D21	DENND4A	RAB28	DPH6	PTK7	AC005280.2
AC022469.2	QSOX1	DALRD3	EVA1B	DDX39B	TRDN	LRRK2	ZNF565	TBPL2
AC008056.2	AP000356.2	PAWR	AL591845.1	DCDC2	TIMM17A	PLEKHA1	ST18	AC005280.1
AC008056.3	FAM153CP	NECAB1	STK40	DAP	RAI14	PDLIM1	CC2D2B	ATG14
AC008056.1	ATP6V0A1	TOMM20	LSM10	DANT2	PXDNL	ALG6	PANK3	DNAL1
SLIRP	ATAD1	CCNG2	OSCP1	CYP4X1	RERE	CEP162	SUGCT	ACOT6
SPTLC2	SPP1	IPO8	MRPS15	CUX1	RAP2C-AS1	CLDN12	TULP2	ACOT4
AL157688.1	FGF2	PID1	CSF3R	CTTN	AC024558.2	N4BP2L1	SNX24	AL139022.1
NGB	SMAD7	ZDHHC20	AL596257.1	CSNK2A1	SULF1	LINC00571	PRH1	ACOT2
LINC02289	SERPINH1	HPN	AC117945.2	CRIPT	NR3C2	ITGB1	RPL17	AC005225.2
AC007686.5	FRS3	LGALS3	AC117945.1	CORO1C	BCL2L1	DOCK4	AL672277.1	LINC01500
CIPC	LIN9	CLTC	GRIK3	COP1	DIAPH2	USP12	RPL41	LINC02324
TMEM63C	AIMP1	NUTM2A-AS1	AL031430.1	COMMD10	DCAF5	TMED4	ACACA	HEATR4
ZDHHC22	PLCXD3	PPIL2	AL353604.1	CNTN4	SSR4	CMC2	TCEA1	AL355076.2
AC007375.3	IFI6	PRKAR2A	LINC01137	CNOT8	MORF4L2	PHACTR1	CYP1B1-AS1	DACT1
POMT2	AP2S1	RAB10	ZC3H12A	CNOT1	LSM5	TPP2	IL7R	ACOT1
ISM2	AC099753.1	PDE3A	MEAF6	CLU	THAP4	TM9SF1	TXNIP	AC005225.3
MIR4307HG	RDH11	AL360091.3	SNIP1	CLASP2	RANBP2	TXNDC11	DNTTIP2	AC005225.1
TMED8	MRPL51	CNN3	DNALI1	CKAP4	ACTR3C	NBPF26	SPCS3	RIOX1
SAMD15	AL354861.2	RASSF7	GNL2	CKAP2	ILRUN	TBL1X	AL139815.1	FUT8-AS1
NOXRED1	HIST1H3B	TOB2	AL513220.1	CHN1	AC046195.2	LRMDA	LINC02785	AL138995.1
VIPAS39	AC016550.2	ZSWIM6	RSPO1	CHCHD3	SNX19	STAT5B	SACM1L	ZFYVE1
AHSA1	CPEB2	TMC5	C1orf109	CGNL1	TIMM13	MAP3K20	IFI27	AC004817.4
AF123462.1	POFUT1	RANBP9	CDCA8	CDON	SLCO2B1	SCN1A	GASK1B	AL137191.1
DIO2	HLA-DRA	HIP1	EPHA10	CDK8	FGG	DEPTOR	NHLRC2	SIX4
DIO2-AS1	CYB5D1	GUK1	MANEAL	CDC42BPA	ABCA3	LCA5	PCDH7	TOMM20L
FLRT2	ZBTB38	LAMP1	AL929472.3	CD44	LMBR1	SSH1	SLC41A2	AC005993.1
AL357172.1	UBE2B	TOX	YRDC	CCDC14	ZNF385D	ATP6V0D1	RPL6	LINC02284
AL049775.2	OCIAD1	GNGT1	C1orf122	C2CD5	ADK	RLF	PSENEN	LINC00644
LINC02329	TMEM47	PFKP	MTF1	C20orf194	CD2AP	PDAP1	DOCK8	AC004900.1
LINC00911	CASP4	TAPT1-AS1	AL929472.2	C1orf21	MEGF9	CAPN7	SLC25A6	AL139021.2
AL049775.1	RPS27L	HEATR3	INPP5B	C1orf131	TASP1	SRM	SLC25A20	TMEM260
AL049775.3	SMU1	AC007405.1	SF3A3	C17orf80	KMT2E	ZNF91	RPS8	AC004974.1
LINC02328	PAQR5	HPN-AS1	FHL3	C16orf89	TUT4	NDUFC2	ARMCX1	AL355103.1
CEP128	AC027627.1	CAPRIN1	UTP11	C16orf72	ARHGAP6	DUSP3	AC137810.1	AL161757.2
LINC02316	HGS	UFL1	POU3F1	BRWD3	SLIT2	TIMM17A	Z82215.1	EIF2S1
AL161753.1	MYL9	PIK3R3	MIR3659HG	BMPR2	ACTG1	AZIN1	RRM2B	AL161757.5
LINC02309	CDC27	RNPS1	LINC02786	BDP1	H2AFY2	AC112770.1	SDK2	SIPA1L1
LINC01148	BCLAF3	IMMP2L	AL390839.1	BCL6	AC021723.2	ESAM	CALM2	PLEK2
AL358292.1	SFT2D1	TCF4-AS1	AL390839.2	BCL2L13	ROCK1	HLA-DRB5	FASN	TMEM229B
AL352955.1	USP45	NFIC	LINC01343	BCL2L1	AGO2	CBR3-AS1	WFDC1	AC005476.2
AL356807.1	MAP2K3	EIF3L	LINC01685	BCKDHB	MPP7	SPTAN1	LBX1-AS1	HIF1A-AS3
LINC02305	MAGI1	PPP1CA	AL354702.2	BCAS3	AC090001.1	SPAG16	RPS3A	RGS6
AL162872.1	ARMC2	ANKRD12	RRAGC	BAZ1A	EIF4A3	DYNC1LI1	ELAVL3	AL355073.2
AL359238.1	AC092650.1	GSN	AL139260.1	B3GLCT	HTT	MED6	RFTN2	AL355073.1
AL355095.1	CEP250	CASC15	MYCBP	AURKAIP1	OTULIN	ATXN1	PPP4R4	CCDC196
LINC02301	IMMT	AC096531.2	GJA9	ATP8B1	NACA	PPIB	SPINT2	AL049835.1
AL355838.1	HSDL1	CELF2	RHBDL2	ATP6V1H	GALNT2	PHIP	VCAN-AS1	DCAF4
LINC02311	NUDT12	SCAPER	AKIRIN1	ATP6V1A	TPM3	NEK1	CYFIP2	SIX1
LINC01467	AC118658.1	RHOBTB2	NDUFS5	ATP1A1-AS1	PRPF4B	CLCN5	COX7A2	PELI2
SEL1L	ZNF608	BACH2	MACF1	ATG16L1	CAVIN1	SLC39A7	AC010894.3	FAM71D
LINC02308	ZMPSTE24	RPL3	AL356055.1	ATF7IP	USP53	SIRT2	ERC2	AL392024.1
STON2	MRPL19	CTDNEP1	AL442071.2	ATF7	FAM49B	TIAM2	ST7	MPP5
AL136040.1	CORO1C	MRPS18B	AL442071.1	ATAD1	PGK1	VPS53	PLA2G7	AL139021.1
GTF2A1	DNPEP	FYN	BMP8A	ASPH	GALNT7	MBOAT2	AF241728.2	DPF3
AL136040.2	TMED3	HECTD4	PABPC4	ARMT1	BTBD9	ZFAT	LINC02410	AL135978.2
AC007262.2	AP2A2	SORBS1	PABPC4-AS1	ARIH1	PLD1	DOCK9	TNFAIP3	HIF1A
TSHR	LRAT	WDR33	HEYL	ARHGAP44	EAPP	DBF4	POU2F2	AC004828.1
RIN3	MGST1	PTAR1	AL035404.2	ARHGAP35	STAT3	JAK2	CYBRD1	ATP6V1D
GOLGA5	H1F0	AC026254.2	NT5C1A	ARF6	SNTG1	DEPP1	AC007292.3	KCNH5
AL355836.2	ACAA2	NAA50	HPCAL4	ARF3	NR2C1	CASP8	LPL	AC004828.2
AL162151.1	NOTCH2	ST5	PPIE	AQP3	AP2S1	PHF14	RPS15	AL391261.4
LINC02295	TIMM17A	AC092640.1	BMP8B	AQP1	SGMS1	BNIP3L	MSC-AS1	TDP1
AL132719.1	EXOSC9	TAB2	OXCT2	APH1A	AC027117.2	ST14	AP001037.1	AL691403.2
C14orf177	OTUB1	HKDC1	BMP8B-AS1	AP1G1	PSMA3-AS1	PPP4R4	CD109	AL049840.3
AL132796.1	PLA2G1B	YWHAZ	AL033527.3	AOPEP	TGFBRAP1	ATG5	LCP1	AL049840.2
AL132796.2	DEXI	ALPL	AL033527.4	ANKRD29	ELP2	ZDHHC17	LDLRAD4	COA8
AL162151.3	TSC22D3	MISP	LINC02811	ANKRD26	ACTA1	PRX	AQP4-AS1	KLC1
BCL11B	ALMS1	TTC37	TRIT1	ALPK1	SIPA1L3	EMC2	GRSF1	BAG5
LINC01550	RNF141	OGA	MYCL	AL391839.1	SLC7A6OS	THRB	PRR16	AL139300.2
AL109767.1	LHFPL2	CUL1	AL033527.2	AL121584.1	RGS16	EML2	HEY1	TRMT61A
AL132819.1	WNT5A	STAG2	MFSD2A	AHCYL2	BFAR	NPC1	ADGRF1	AL133367.1
SETD3	CLK4	IPO7	CAP1	AGGF1	PPP1R10	ZFY	NAV3	CKB
CCNK	UTP4	TCF7L1	PPT1	AFF1	GNAQ	ITFG1	H2AFV	EIF5
CCDC85C	PTRHD1	CHCHD3	RLF	ADNP	LINC00964	STOM	SLC6A4	AL138976.2
AL110504.1	AL365226.2	CABIN1	TMCO2	ADGRV1	GOLIM4	MYO1B	RPS16	AL161669.3
AL163932.1	PUM1	SELENOK	AL050341.2	ADAMTSL4-AS1	EPB41L2	SQLE	TACSTD2	LINC00605
AL355097.1	CCDC24	GALNT2	COL9A2	ADAMTSL1	AL731577.2	CCDC59	MALL	TNFAIP2
HHIPL1	CEP83	RPS6	SMAP2	ADAM10	TBC1D22A	FOXK1	MMP28	LINC00677
AL049833.4	WFDC2	SNTB2	AL031985.4	ACYP2	SNRPD2	MAP3K8	PLXNB2	EXOC3L4
AL137786.1	PPP1R3B	RALGAPB	ZFP69B	ACADL	C1orf21	H2AFY	FADS2	AL161669.1
AL137786.2	LMNB1	HNRNPLL	AL031985.3	AC098617.1	RICTOR	RSAD2	TSPAN13	LBHD2
LINC02299	POLQ	EGLN2	ZFP69	AC090001.1	C12orf49	REPS1	VTI1A	AL117209.1
AL137786.3	ZFR	ABCC3	AL603839.3	AC007368.1	RPL36AL	GABARAPL2	GNGT1	CDC42BPB
VRK1	RCN1	LRG1	EXO5	AAK1	FUBP3	CKAP4	SELENOW	AMN
LINC00618	SMPDL3A	CBR4	AL603839.1	ZSWIM5	PPA1	ASAP3	MYO1F	TRAF3
AL049833.2	DDI2	PPARG	AL603839.2	ZRANB2	OLR1	NPIPB5	SNX5	AL132801.1
LINC02312	AC021231.1	DOCK9	ZNF684	ZNRF3	PFKFB3	RPL12	MTPN	LINC02323
AL049833.1	RAB36	HIBCH	AL356379.2	ZNF93	SETX	TRIM2	EFNA5	ANKRD9
LINC02304	HSPA9	ZNF117	RIMS3	ZNF91	METTL7A	PLXNA2	TPT1	TECPR2
AL158800.1	GRM7	AXIN2	AL031289.2	ZNF83	FUT8	RNF145	DRAM1	CINP
LINC02325	AC004816.1	LGALS3BP	AL031289.1	ZNF791	PPARD	MYSM1	MARC2	ZNF839
LINC02291	SYVN1	CHD6	NFYC-AS1	ZNF684	ACPP	CYP51A1	TGFBR2	MOK
AL163872.1	TMED4	FN1	NFYC	ZNF608	PMEPA1	STK39	PNKD	WDR20
AL160313.1	RETREG3	MTCH1	KCNQ4	ZNF516	EEF1G	RPL14	RPS11	AL049840.6
CYP46A1	CROCC	MAP1LC3A	CITED4	ZNF438	PDXDC1	CCT4	AGER	AL049840.4
LINC02833	CST3	RDX	AC119677.1	ZNF43	PLPP1	DHTKD1	ECT2	AL118558.3
AL117190.2	RNASEK	PRDX6	AL391730.2	ZNF410	LDHA	RMDN3	TRIM36	AL049840.5
AL845552.2	MGA	BZW2	CTPS1	ZNF33B	CRIM1	HIPK1	LRPPRC	LINC00638
AL163974.1	GOLGA8N	SORBS2	SLFNL1-AS1	ZNF337	ARMC8	TBC1D4	BTNL8	ZBTB42
LINC00523	FASN	DCXR	SLFNL1	ZNF280D	BST2	RWDD3	C3orf52	AKT1
AL132711.1	NR6A1	COL3A1	SCMH1	ZHX3	ERBB4	NAA25	AL031599.1	AL583722.2
DLK1	RNF138	SARNP	AC093151.8	ZFP36L1	DGLUCY	MPC1	AASS	SIVA1
MEG3	TARDBP	PLEKHA7	AC093151.3	ZFAND6	NEDD1	GALNT10	H3F3B	ADSSL1
RTL1	SNORC	TAPT1	FOXO6	ZFAND5	SELENOW	CITED2	POLR3H	AL583722.4
AL135838.1	CXCL8	LHFPL3	AC093151.2	ZFAND4	PHYKPL	ZMYM4	ZBTB46	INF2
MEG8	RRM1	SNHG14	EDN2	ZDHHC9	HNRNPDL	TERF2	BECN1	AL583722.1
MIR381HG	PDLIM5	SC5D	HIVEP3	ZDHHC2	RABGAP1	HNRNPD	ELAVL1	LINC02280
MEG9	LITAF	PPP4R4	AL445933.2	ZCRB1	FRYL	TRAF4	TUBB2A	AL583722.3
AL132709.7	ITGA6	SLC6A14	AC119676.1	ZC3H13	FOXO3	POC1B-AS1	HLA-DRB5	BX927359.1
AL132709.8	SEMA3B	AC109927.1	AL158216.1	ZC3H12A	COA1	SNHG9	RPS13	C14orf180
LINC02285	DCAKD	TSPAN13	GUCA2B	ZBTB8A	JADE1	PIP4K2A	RFTN1	TMEM179
BEGAIN	AL358472.5	LENG8	GUCA2A	ZBTB7A	RPN2	TRAPPC9	REEP3	AL512357.1
WDR25	HDAC7	KMT2B	AC096540.1	ZBTB46	PRORP	ARHGAP24	NOX4	AL512357.2
AL160313.2	AP000897.1	NTM	RIMKLA	ZBTB25	USP8	LPIN2	AC004263.2	LINC02691
YY1	EXOSC2	G3BP1	ZMYND12	ZBTB20	FBXW11	STXBP1	BACE2	KIF26A
EML1	BTBD2	HIST1H2BD	PPCS	YY1	PPIG	NBEAL2	SECISBP2L	AL359399.1
EVL	ARL2BP	TRAPPC1	CCDC30	YTHDF2	SEMA4A	EPHA6	SLC9A3R2	ASPG
AL133368.2	MACO1	SLC25A23	PPIH	YES1	SMAD5	AMMECR1	MRPL33	RD3L
AL157912.1	HSPH1	COX8A	AC098484.4	YEATS4	WFDC2	ST7-AS2	DLC1	TDRD9
DEGS2	SRI	PPP5C	AC098484.2	YBX3	SLCO3A1	TMEM267	CLTB	ATP5MPL
AL133523.1	OTUB2	SLC25A16	YBX1	YAP1	OXSR1	LRRC41	RPL22	AL132712.2
AL157871.5	EIF3G	UBE2K	CLDN19	XRCC5	SETD3	SPPL3	BTF3L4	AL132712.1
AL157871.2	MAN1C1	S100A11	P3H1	XRCC4	ANKS1A	DEDD2	AC112770.1	LINC00637
AL157871.6	ABCD4	PPP3R1	C1orf50	XPO1	MAML2	CTBP1	RPL23A	PPP1R13B
SLC25A29	SUCLG1	EHBP1	AC098484.1	XPNPEP3	TREM1	HNRNPDL	DERA	ZFYVE21
AL157871.1	PANK3	ICAM1	TMEM269	XIAP	PTGES3	INTS6	CDKL1	XRCC3
SLC25A47	LTBP3	MRPL34	SVBP	XBP1	ATR	LINC01006	CTRL	AL118558.4
AL157871.4	RYK	RFX7	ERMAP	XAF1	AL627171.2	SFTPB	LMO7	AL137779.1
WARS	ACTG1	ARL5B	AL512353.1	WFS1	EP400	AL355312.4	TMED10	AL583810.1
PAPOLA	SLBP	UQCR10	ZNF691	WFDC2	NR3C1	TBCEL	AL139819.1	AL157871.2
AL163051.1	IMMP2L	COX5A	SLC2A1	WDSUB1	TTC14	MUCL3	PCAT19	AL157871.4
AK7	TRMT1L	LSM4	SLC2A1-AS1	WDR73	SPRED1	RANBP9	AC009107.1	SLC25A47
SERPINA10	DICER1-AS1	AC114971.1	AC099795.1	WDR72	NAMPT	ETHE1	COL5A1	AL157871.1
OTUB2	AP005899.1	THSD4	FAM183A	WDR59	SERPINA1	TJP3	IPO7	SLC25A29
DDX24	PCBP4	SSBP2	EBNA1BP2	WDFY3	SERPINE1	ATXN7	CD53	AL157871.6
IFI27L1	TFG	ITPR3	CFAP57	WDFY2	AKAP9	UGCG	RPLP1	AL157871.5
IFI27	EXOC1	MPP5	TMEM125	WBP2NL	COX4I1	CMTM7	AC023194.3	YY1
IFI27L2	MORC2	DNAJC15	C1orf210	WASL	NOTCH1	STXBP2	IDS	AL133523.1
PPP4R4	POP7	USP54	TIE1	WARS	TCF7L1	MIR100HG	RPL37	AL157912.1
SERPINA6	FA2H	FGGY	MPL	WAC	FCHSD2	KRBOX4	CACNB2	AL133368.2
AL132642.1	AC005261.1	NFKBIB	AL139289.3	VPS8	PSMB3	ANK2	AC099499.1	EML1
SERPINA1	ESYT2	ASCC3	AL139289.2	VPS53	AC010998.1	IL3RA	AIDA	AL160313.2
AL132708.1	HIST1H4A	AC051619.6	CDC20	VLDLR	TRAPPC10	UMAD1	RNF220	CYP46A1
SERPINA11	HSF4	SNRPA	ELOVL1	VIPR1	GRINA	SLC25A20	AC005828.1	HHIPL1
SERPINA9	CDCA7	ZNF281	MED8	VEZF1	IL1RAP	DNAJB1	SUMO1	AL160313.1
SERPINA12	PCSK2	EPN2	AL139289.1	VCL	PPFIBP1	KIAA1324L	RANBP17	AL110504.1
AL132990.1	DCDC2	OXA1L	SZT2	UST	OSMR	NFYC	ATMIN	CCDC85C
CCDC197	ATP13A2	BAMBI	SZT2-AS1	USP53	PDIA3	RSPH3	ATP11A	CCNK
ASB2	NUB1	GRID1	HYI	USP40	ZFYVE26	AC130456.2	MROH9	SETD3
GSKIP	HIST1H4E	CTSH	HYI-AS1	USP34	LMO7-AS1	ZMPSTE24	MYBL1	AL132819.1
GON7	TCEA1	COL4A4	PTPRF	USP33	ISG20	ARFIP1	AC008937.2	AL109767.1
LINC02287	ARAP1	DESI2	KDM4A	UPF3B	IFI27	TRMT11	AC091588.2	BCL11B
CHGA	COX6C	PLEKHG2	KDM4A-AS1	ULK4	KCNJ15	MTMR12	IGHG3	AL162151.1
ITPK1	SYS1	DYNC1LI2	ST3GAL3	UIMC1	CERS6	FILIP1L	GRIA3	AL162151.3
ITPK1-AS1	PURB	AL139317.5	AL451062.1	UHRF1BP1L	WWC1	RAP2C-AS1	TSPAN3	AL132796.2
MOAP1	HLA-A	SPIDR	ARTN	UGP2	KIF3A	EFCAB6	MEX3D	AL132796.1
TMEM251	KLHL2	UBE4B	AL357079.1	UFL1	TNNC1	AC109927.1	ZNF407	C14orf177
UBR7	HHIPL2	BMPR2	IPO13	UBR4	POU2F3	OSBPL1A	SCAMP2	AL132719.1
FAM181A	RBM26	KRT18	AL357079.2	UBQLN1	TTC39B	SNHG8	TNFRSF1B	LINC02295
BTBD7	GNPNAT1	PML	DPH2	UBE3D	SDR16C5	TIPRL	AC016821.1	WARS
UNC79	STPG4	NDUFB1	ATP6V0B	UBE2W	GLCCI1	ABCD3	AC004594.1	WDR25
AL122023.1	HEATR1	NECTIN3	B4GALT2	UBE2Q1	CFAP44	FLNA	JAM3	AL137779.2
COX8C	AC091563.1	CYCS	CCDC24	UBE2N	ADCY6	NAPG	IGF2BP2-AS1	AL135838.1
PRIMA1	AC108721.2	YIPF4	SLC6A9	UBE2G2	IGSF9B	SLC9C1	RPS27	PPP2R5C
FAM181A-AS1	TMA7	OXSR1	AL139220.2	UBE2E1	EIF1AX	SOX2-OT	LCN10	LINC00239
SERPINA4	SCD5	CCT8	KLF17	UBC	S100A11	MLEC	ANKFY1	LINC02320
SERPINA5	NUCKS1	FENDRR	KLF18	UBASH3B	EIF4EBP2	GASK1B	PPARG	AL049836.1
AL049839.3	SFXN4	LINC00511	DMAP1	UBAC2	CTDSP1	SMAD4	MAF1	DIO3
C14orf132	CALCOCO1	ARHGEF2	ERI3	UBA6-AS1	HP1BP3	TICAM1	SLC25A24	DIO3OS
TCL6	VPS33A	SLC7A11	ERI3-IT1	UBA6	DCAF10	EIPR1	RAB27A	AL049836.2
TCL1B	KARS	COPA	RNF220	UBA52	SLC35F1	FBXW11	AC066613.2	LINC02314
TCL1A	NRARP	HLA-B	TMEM53	TYW1B	PHACTR4	GOLGB1	PLP1	LINC00524
AL139020.1	MAPKAPK5	CCNT2	ARMH1	TULP2	MRC2	DTHD1	AC139720.1	AL355096.1
AL133167.1	TFE3	DOCK1	KIF2C	TUG1	GALNT5	SMG7	SMPDL3A	AL359682.1
TUNAR	ATL3	AC027117.1	AL592166.1	TTLL3	WAC	RAB13	AC242426.2	AL355836.3
BDKRB2	KIDINS220	RAD23B	RPS8	TTC37	OFD1	RPS29	NR0B2	AL355836.4
SERPINA3	ZNF114	SEC31A	BEST4	TTC28-AS1	EIF3L	BMP3	FAM49B	AL355836.2
AL355102.1	LINC00440	PSMA4	TCTEX1D4	TTC19	AC026894.1	FAM189A1	RPL5	LINC02285
AL355102.5	LEMD2	ANKRD50	BTBD19	TSPYL1	RNF213	TTLL11	KLF2	AL132709.8
BDKRB1	AC037441.2	ARFGEF1	PTCH2	TSNAX	REL	CACUL1	CAP1	AL132709.7
AL355102.4	ZNRF2	VSIG10	EIF2B3	TSGA10	MAPK10	RBM26	CIART	MEG9
AL355102.3	LINC02762	DMXL2	HECTD3	TSG101	MGA	LMO4	RPL21	MIR381HG
ATG2B	PPHLN1	TMEM100	UROD	TSC22D2	ATP5PO	ZFYVE28	LINC00839	MEG8
AL133467.4	RNF25	DLGAP1	ZSWIM5	TSC22D1	RALGPS2	PACRGL	SEC14L1	RTL1
AL133467.2	FRY	SOBP	LINC01144	TSC1	PRSS8	AL033523.1	AC139722.1	AL117190.2
LINC02318	LYPLAL1-DT	CPPED1	HPDL	TRPM4	CYB5R4	TADA2A	PSMA6	MEG3
GLRX5	RAB29	SND1	MUTYH	TRPM3	KANK1	ANKRD18A	CASC15	DLK1
SNHG10	HLA-DMA	NEDD4	TOE1	TRIP11	HMGB1	PDE9A	SPARCL1	AL132711.1
AL133467.1	MED31	CD36	TESK2	TRIOBP	RAP1GDS1	CYP4B1	LINC00923	LINC00523
SYNE3	TMCO3	ANAPC16	CCDC163	TRIO	AL021707.1	YES1	HSDL1	AL163974.1
LINC02292	NGLY1	SEPTIN9	MMACHC	TRIM37	ARF1	BRK1	AL512625.1	AL845552.2
AL356017.1	CD302	PNRC1	PRDX1	TRIM24	NABP1	COL1A2	C14orf132	BEGAIN
CLMN	ERN1	TPM1	AKR1A1	TRIM23	SYK	IER2	SNCAIP	AL583810.2
DICER1-AS1	HNRNPR	KLF5	NASP	TRIM22	SREK1	NASP	RAB5B	CEP170B
DICER1	GTPBP2	SRSF5	CCDC17	TRIM2	LINC00578	LAMA3	IQCN	AL691403.1
AL390254.1	TDRP	FGF12	GPBP1L1	TRIB1	PARD3	NEDD4	AL024508.1	IGHV3-19
LINC02279	SERBP1	CAPN12	TMEM69	TRAPPC12	ZNF106	TRIM37	LIN7C	IGHV1-17
AL121612.1	ARMCX5-GPRASP2	BBX	IPP	TPST1	MAML3	TRAP1	EPHA7	IGHVIII-16-1
AL121612.2	MTFR2	ARFGEF3	AL604028.1	TPM3	DENND4C	MOK	FO393418.1	IGHV3-16
GSC	MRPS5	TYMP	MAST2	TPK1	FAM160A1	ACAD8	ADGRE2	IGHVII-15-1
LINC00645	STRBP	ACOXL	PIK3R3	TP63	LPIN2	ARHGAP29	TRPC4	IGHV3-15
STXBP6	ARHGEF5	MYO1E	AL358075.1	TP53I11	MIR99AHG	BDH2	BTBD16	IGHV1-14
AL132718.1	VGLL4	CXCL17	AL358075.2	TP53	SNHG12	RPS16	AC002460.2	IGHVIII-13-1
AL356295.1	PALM3	LHFPL2	TSPAN1	TOX4	DMBT1	FKBP4	AC060234.1	IGHV3-13
SUGT1	AL357033.4	PRDX2	P3R3URF	TOX	AC002463.1	AC244131.2	AC021723.2	IGHV1-12
CNMD	ARHGEF11	EFNA1	POMGNT1	TOPBP1	GPM6A	EFEMP1	SVEP1	IGHVIII-11-1
PCDH8	CDK8	CHI3L2	LURAP1	TOMM6	RUNX1	COMMD10	TOP1	IGHV3-11
OLFM4	AL135999.3	LPAR1	RAD54L	TOM1L2	RRAGB	CHEK2	RPS9	IGHV5-10-1
LINC01065	LIG3	MIR100HG	LRRC41	TNS1	SPCS3	DNMBP	FCGR3B	IGHV3-64D
AL136359.1	TSPAN3	KBTBD6	UQCRH	TNIK	SLK	AMBRA1	RPS21	IGHV3-7
AL450423.2	ZNF609	HNRNPA2B1	NSUN4	TNFSF13	EPC1	RBSN	CDC42	IGHV3-6
HNRNPA1L2	AC020917.3	HMCN1	FAAH	TMPRSS6	KIAA1324L	TM9SF4	CASC9	IGHVIII-5-2
AL450423.1	NDUFB10	ANKFY1	LINC01398	TMPRSS3	ZNF609	M6PR	SCGB3A1	IGHVIII-5-1
LINC00558	AC079210.1	TNC	DMBX1	TMEM87A	CKS2	RPA3	VCL	IGHV2-5
LINC00458	KMT5A	FOXO3	TMEM275	TMEM47	AL035458.2	ERBB4	STOX2	IGHV7-4-1
AL442636.1	CD2AP	SERP1	MKNK1-AS1	TMEM41B	RALGAPA1	CLEC2B	ANTXR2	IGHV4-4
AL512655.1	IFI27	ZNF91	KNCN	TMEM165	MUCL3	ZNF268	MFSD14B	IGHV1-3
AL390964.1	CTPS1	GSAP	MKNK1	TMEM161B-AS1	SNHG14	FAM214B	SGCD	IGHVIII-2-1
AL139089.1	PRKD2	AL031428.1	MOB3C	TMEM154	PDZD2	CMC1	PLCB4	IGHV1-2
LINC00345	IL1RAP	MBD5	ATPAF1	TMEM141	UBE2E3	GIGYF1	ETNK1	IGHVII-1-1
AL354821.1	AC005332.6	ZBTB20-AS5	TEX38	TMEM125	C11orf54	GPM6B	ANPEP	IGHV6-1
UTP14C	VPS50	DDX50	EFCAB14-AS1	TMEFF2	TCF7L2	EPB41	LRBA	IGHD1-1
DHRS12	AL162258.2	LLPH	EFCAB14	TMED7	ZHX2	BTG1	GBP2	FAM30A
AL162377.1	MRPS18B	ATE1	CYP4B1	TMED3	C2	XIAP	PRDM9	IGHD2-2
TMEM272	ADO	ZMYM4	CYP4A11	TMED2	TMEM168	PLA2G4A	AL590807.1	IGHD3-3
CCDC70	AC005083.1	CHCHD5	CYP4X1	TMBIM6	KLF2	SMYD2	AC131237.1	IGHV1-18
ATP7B	AC003991.1	RBFOX2	CYP4Z1	TMA7	XRCC2	WDR72	PRDX2	AC247036.1
ALG11	TAF4	NDUFA2	CYP4A22-AS1	TM9SF3	STX12	CDC26	CLTC	IGHD5-5
NEK5	LINC01257	ASAP1	CYP4A22	TLN2	SPOP	COX20	CD9	IGHV3-20
CKAP2	KIF20B	PCLO	LINC00853	TLE5	VEZT	AC002429.2	SPP1	IGHV3-36
AL139082.1	CPSF3	GMEB1	PDZK1IP1	TIPARP	MAP3K21	PAPOLG	ARMT1	IGHV3-35
NEK3	ZNF236-DT	TFRC	TAL1	TIA1	MCL1	BCL2L1	RPL38	IGHV7-34-1
LINC02333	SUMO3	EXOC5	AL135960.1	THSD7A	RANBP17	NOP53	MPST	IGHV4-34
THSD1	PCMTD2	C20orf194	STIL	THSD4	UBN2	DLC1	AL157392.2	IGHV3-33-2
VPS36	SPRYD7	BCAP29	LINC01389	THOC2	NDUFS4	ZNF608	PSMB4	IGHVII-33-1
AL359513.1	AC244131.2	C8orf34-AS1	FOXE3	TGFBRAP1	DLG3	MTCH1	AC104035.1	IGHV3-33
LINC02335	ACAT2	ACADVL	FOXD2-AS1	TEX2	PTCHD1	AC007405.3	CCL2	IGHV3-29
AL138997.1	NAMPT	EIF3G	FOXD2	TENT5C	FOXK1	HLTF	TANC1	IGHVII-30-21
TPT1-AS1	ACADM	TMPRSS2	LINC01738	TENT4B	SYTL4	YTHDF2	KIRREL1	IGHV4-31
AL354810.1	HIST3H2BB	ARL2	TRABD2B	TENT2	ZC3H6	SAFB	THBS2	IGHV3-30-2
LINC00358	AC016700.3	MTPN	AL691459.1	TECPR2	PRMT7	GPD1L	CA8	IGHVII-30-1
LINC01075	GOLGB1	AP001011.1	AC096541.1	TDRD3	ICE2	TMEM245	UBC	IGHV3-30
LINC01074	AC079804.3	PRRC2C	LINC02794	TCIM	PIGL	C18orf25	PLEKHA3	IGHV3-32
LINC00459	ZNF316	ITM2B	AL356289.1	TBCK	PPP2CB	ARMC2	IER3	IGHVII-28-1
AL445668.1	MAP2K4	LINC01937	AL109659.1	TBC1D9B	LIMCH1	STEAP1B	IFITM3	IGHV4-28
LINC00448	MAATS1	RBMX	SLC5A9	TBC1D5	MICU2	KPNB1	MYCBP2-AS1	IGHV7-27
LINC00376	CDK13	TMCO1	AL109659.2	TBC1D2B	CLIP4	TEX10	FOXQ1	IGHVII-26-2
PCDH20	PFDN5	HSD17B7	SPATA6	TBC1D2	MPHOSPH8	PPCDC	NUDT5	IGHVIII-26-1
AL359208.1	AL136038.3	MYL2	AGBL4	TBC1D15	PHKB	HLA-DPB1	FKBP1A	IGHV2-26
LINC00395	SMURF2	THUMPD3-AS1	AL391844.1	TBC1D14	SNX14	MKLN1	SNHG8	IGHVIII-25-1
AL445989.1	NCOA6	SGO1-AS1	BEND5	TBC1D10B	BTN3A1	ASPH	AC009432.2	IGHV3-25
AL445238.2	HSD17B1	SYNJ2BP	AL645507.1	TAX1BP1	MGST1	LRIG1	GSKIP	LINC00226
AL445238.1	GRHL1	PPP1R36	AC099788.1	TASP1	UBE2S	ZNF236-DT	LINC01619	IGHV1-24
LINC00355	MAGI1-IT1	SLC12A2	AL590432.1	TASOR2	PSAP	AAMP	ARG2	IGHV3-23
LINC02339	POLDIP2	ATP5IF1	AGBL4-IT1	TASOR	AL360091.3	LMCD1	AC073648.7	IGHVIII-22-2
LINC01442	MGAT4A	VPS37A	ELAVL4	TANK	NORAD	PTER	TTN	IGHVII-22-1
PRR20A	TRAF3	HNRNPF	AL592182.2	TALDO1	TEX10	PHKA1	CASD1	IGHV3-22
LINC02338	IPO5	RPL4	AL592182.1	TAF7	DPH6	FLOT2	RPS12	IGHV3-21
PRR20C	AC008403.3	ADAM9	LINC02808	TAF15	UQCRB	CLINT1	AC079298.3	IGHD4-4
PRR20B	ARRDC3-AS1	ATF6	AL592182.3	SYT17	LNPEP	IFT140	RNF175	IGHD6-6
PRR20D	BACE2	MREG	DMRTA2	SYNPO	IQGAP2	SULT1A1	AC015871.7	AL583810.3
PRR20E	FOXP4-AS1	CCT2	AL049637.2	SWAP70	DLEU2	ZNF117	FBXW5	IGHD
PCDH17	ABCB8	KRT15	FAF1	SUSD6	IKZF1	GTF2F2	ITGB6	IGHG1
AL445288.1	CERS2	ZFX	AL049637.1	STX8	FKBP1A	CLSTN1	ACADVL	IGHEP1
LINC00374	LINC01996	KIAA0825	CDKN2C	STX3	MIPOL1	FAS	SLC25A36	IGHGP
LINC00378	SF3B4	PCCA	C1orf185	STX17	STX8	C1R	AC023509.6	COPDA1
AL159156.1	ETHE1	GABPB1-AS1	LINC01562	STOX2	ATP13A3	EEPD1	UBE2W	IGHG2
DIAPH3	LINC00891	LONP2	RNF11	STK24	AFDN	MLYCD	PRX	IGHG4
DIAPH3-AS1	AL357078.2	IREB2	AL162430.2	STEAP1B	F3	IQCA1	NLRP1	IGHE
DIAPH3-AS2	FRS2	THBS1	TTC39A	STARD4	ASB7	PELI2	OLA1	IGHA2
LINC00434	AARSD1	CHST9	TTC39A-AS1	STARD13	PDZD8	FBRSL1	F8	TMEM121
TDRD3	YEATS2	ZNF19	EPS15	STAM2	GPC5	INO80E	RETREG1	TEDC1
WDFY2	DRAM1	SLC26A3	AC104170.2	STAG2	EXT2	PAK2	H2AFY	CRIP1
INTS6-AS1	TNPO3	MTSS1	AC104170.1	ST3GAL5	VRK2	ARHGAP19	OPHN1	CRIP2
INTS6	AC019197.1	RCC2	OSBPL9	ST13	AC092683.1	DMBT1	MBD3	AL928654.2
LINC00562	HIST2H3PS2	FNIP1	NRDC	SSR1	GGNBP2	ZNF24	CRISPLD2	MTA1
AL359880.1	SYBU	ACBD3	AL050343.2	SRSF7	FAM118B	PRPF40A	LINC01023	AL928654.1
ESD	DNAH14	AC006001.2	AL050343.3	SRSF4	RAB21	UBE2D2	OR2A1-AS1	TEX22
HTR2A	APOL6	FBXO42	RAB3B	SRPK2	PPARG	SCEL	AC123777.1	PACS2
HTR2A-AS1	SH3BGRL	SF3B5	TXNDC12	SRPK1	GART	APC	SELENOT	BTBD6
SUCLA2	UBE2Z	ELN	KTI12	SRP54	AARS	SZT2	AC055854.1	BRF1
AL138962.1	AL355816.2	NDUFA4	AL445685.1	SPTLC1	RDH10-AS1	PRRG4	AP002989.1	NUDT14
AL157369.1	SLC24A1	CDS2	TXNDC12-AS1	SPTBN1	NT5C2	CNST	PANK1	JAG2
AL138686.1	TSGA13	PTPRG-AS1	BTF3L4	SPINK5	LYSMD3	RBBP7	KLF4	AL512356.5
SUCLA2-AS1	KIAA1671	CACUL1	ZFYVE9	SPG7	AL592156.2	ECD	ARNTL2	AL512356.4
NUDT15	PRKCA-AS1	ATP5PF	CC2D1B	SPG11	DTNB	CHRM3	GRM5	LINC02298
AL158196.1	INSIG2	VDAC1	AL513218.1	SPEN	FAAH2	PIK3R3	SNX25	GPR132
MED4	BTC	SMDT1	AL513218.2	SPACA6	RNPC3	SLFN5	GPBP1L1	CDCA4
MED4-AS1	RASA3	AL157944.1	ORC1	SP100	EPG5	TUBGCP6	EDN1	CLBA1
ITM2B	RNF2	AC098588.3	PRPF38A	SOS1	FBH1	APOL1	AC037198.1	AHNAK2
LRCH1	SLC30A8	PIGL	TUT4	SON	ZNF37A	MPHOSPH10	UBE2Z	PLD4
LINC01198	ICE2	CISH	AL591167.1	SNRPB2	RPS23	OSMR	MEIS2	IGHG3
SERPINE3	FBRS	TRIM28	GPX7	SNRPA1	BCLAF1	CEBPZ	LRRC32	IGHM
SIAH3	PALMD	AKAP13	SHISAL2A	SNRK	TMCC1	BRI3BP	RAC1	IGHD1-7
SLC25A30	ACOXL-AS1	PTP4A2	COA7	SNHG5	TBCK	SIGIRR	SNAP25	IGHJ6
SLC25A30-AS1	TRIM72	MFSD2A	ZYG11B	SNED1	ILF3	DHX32	F2RL3	IGHD2-8
COG3	SOCS1	XAF1	ZYG11A	SMURF2	ZC3H13	SERPINF2	DGCR2	IGHD3-9
ERICH6B	ATXN3	PUM2	AC099677.4	SMIM15	FNBP4	KLHL20	LYPLA2	IGHD3-10
LINC01055	ZNF710	SLC8A1	ECHDC2	SMCHD1	NFAT5	WDR46	AC006059.1	IGHD4-11
SPERT	ELMO3	LINC01004	SCP2	SMARCA5	ANK3	MYADM	RPL29	IGHD5-12
ZC3H13	AC091978.1	EIF1AX	PODN	SMARCA4	AEBP2	N4BP2L2	RPL9	IGHD6-13
RUBCNL	TPM3	SORL1	AL445183.1	SLCO3A1	MAD1L1	DR1	SOX12	IGHD1-14
CPB2-AS1	SCARF2	PPP1R12C	SLC1A7	SLC7A5	ATL2	PPP1R13B	SCGB1A1	IGHD2-15
CPB2	GGT7	LURAP1L	AL445183.2	SLC66A2	TRIP11	MAST2	CACUL1	IGHD3-16
LCP1	TCF25	USP10	CPT2	SLC50A1	AC104041.1	UBE2J1	AC022463.1	IGHD4-17
LRRC63	FAXC	TAF2	AL606760.2	SLC4A5	PDCD4	NTM	PTP4A2	IGHD5-18
AL139801.1	ZNF785	DIAPH1	AL606760.3	SLC44A1	FBXO34	ITGB6	RNF145	IGHD6-19
LINC00563	ZNF320	SLC39A8	MAGOH	SLC37A3	NDUFA13	CRCP	ESYT3	IGHD1-20
RB1-DT	RABGEF1	MYO1F	AL606760.1	SLC35D2	RAB3GAP1	EPS8	HNRNPA3	AC246787.2
RB1	RAPH1	CYP1B1-AS1	LRP8	SLC30A8	URGCP	NUTM2B-AS1	MSMB	IGHD2-21
AL392048.1	ARID1A	ZNF433-AS1	AL355483.3	SLC26A3	RPL3	COPE	NDFIP1	IGHD3-22
AL137060.3	SYNRG	NAA16	AL355483.1	SLC25A6	DCUN1D2	CHSY1	MME	IGHD4-23
AL136301.1	OSGEPL1	NOS1AP	AL355483.2	SLC25A29	UQCR10	PLOD1	RMDN2-AS1	IGHD5-24
SPRYD7	ANKRD62P1-PARP4P3	AC012085.2	LINC01771	SLC25A24	AC138409.3	JPX	JUN	IGHD6-25
DLEU2	ACER3	CDS1	AC119428.2	SLC22A31	NDUFA2	TMEM243	EFCAB13	IGHD1-26
TRIM13	SSBP1	CSNK2A1	AC119428.1	SLC16A7	LEMD2	UBE3A	ARHGAP25	IGHJ1P
KCNRG	WFDC13	DNAJC21	LINC02812	SLC16A5	PAN3	FAH	CBX5	IGHD7-27
DLEU1	ERCC5	PDE7B	DMRTB1	SLC12A7	TXNRD1	TSPAN9	ABHD2	IGHJ1
AL158195.1	AL390067.1	NIPBL	GLIS1	SLC11A2	CHMP3	ZNF638	CLIC5	IGHJ2
LPAR6	CYB561D2	AC020651.2	NDC1	SKIL	DHX36	MRS2	STEAP2	IGHJ2P
DLEU7	TIMM10B	ISOC1	YIPF1	SIPA1L1	UBE3A	PI4K2B	SLMAP	IGHJ3
RNASEH2B-AS1	LIG1	USP34	DIO1	SIN3A	AKAP10	UTP20	ASAP1	IGHJ4
RNASEH2B	MMP28	ATP5MF	HSPB11	SIK2	AC093535.1	AC007780.1	AL589743.4	IGHJ5
C13orf42	C2CD4B	MOXD1	LRRC42	SHTN1	KLHDC4	SCYL2	AL109824.1	IGHJ3P
AL157817.1	EIF4G3	ARAP1	LDLRAD1	SHROOM1	KLHL5	FUS	CMTM6	AL163932.1
FAM124A	AC107081.2	GAREM1	TMEM59	SHARPIN	DAPK2	UBA2	PAPOLA	LINC01550
KPNA3	C16orf89	MED26	TCEANC2	SHANK2	EMC6	LINC00486	PIEZO2	AL355097.1
EBPL	ANKRD28	ECHDC2	CDCP2	SH3PXD2B	PRPF40A	TMBIM1	ALDH3B1	LINC02309
ARL11	SCN2A	BRAF	AL357673.2	SH3KBP1	CD46	SCRN1	AC114760.2	LINC02316
RCBTB1	CLIC3	ABCA13	CYB5RL	SH3GLB1	ACTN1	SYF2	TRIQK	LINC02328
PHF11	OCLN	WDR11	MRPL37	SH3BGRL3	NCOR1	USP10	IGSF21	FLRT2
SETDB2	SGSM3	DBI	SSBP3	SH3BGRL2	AC046195.1	COX5A	PPP4C	AL049775.3
CAB39L	ITCH-AS1	CHMP3	SSBP3-AS1	SGPP2	MAGI1	NDUFA1	SAR1B	AL049775.1
CDADC1	STK33	KANK1	AL161644.1	SGMS2	ALG8	ZC3H14	ZMYND8	LINC00911
MLNR	ANKRD45	ICMT	AL035415.1	SGK3	AL139317.5	SCAF8	OST4	LINC02329
FNDC3A	PCDHA7	AKAP11	AC099796.2	SFTA1P	PTPRM	DSG2	KIAA0825	AL049775.2
AL161421.1	GOLPH3	CMIP	LINC02784	SFRP4	CHD8	USP44	ARL6IP1	AL357172.1
CYSLTR2	TRUB1	PCNX4	ACOT11	SF3A1	SEPTIN10	MAGI1-AS1	CDKN2D	AL356807.1
LINC00462	SNX11	STAU2	FAM151A	SETDB2	CALM1	APEH	PIGQ	LINC02305
LINC01077	PLCG2	FMR1	AL590093.1	SETD3	LEMD3	A2M	HOOK3	AL162872.1
AL157813.1	TATDN1	CAPN3	MROH7	SETD2	AC022126.1	ALCAM	SFTA3	AL359238.1
AL157813.2	AL590705.1	SMIM41	TTC4	SERPINF2	SCFD2	VPS13C	PYCARD-AS1	AL355095.1
RCBTB2	ACO1	VCPIP1	PARS2	SERINC5	RTN4RL1	CLPTM1	SERPINH1	LINC02301
LINC01052	FAM172A	FGF1	TTC22	SERF2	NSMCE4A	GRB10	QSOX1	AL355838.1
AL158038.1	AC093857.1	HAUS6	AC096536.1	SENP6	RAB2A	MFSD14C	LINC01655	LINC02311
PCDH9	MEGF10	LRRC23	LEXM	SEMA3E	MYO6	SULT1C2	TIMP1	LINC01467
AL160154.1	TMEM39B	RPH3AL	DHCR24	SELENOW	ELOVL5	SKP1	ADGRD1	SEL1L
AL445604.1	SRGAP3	BIRC3	AC096536.3	SELENOK	ERCC5	HLA-DRB1	WSB2	LINC02308
AL162493.1	RPL13A	NHSL1	AC096536.2	SEC24D	MAP1B	PAICS	EIF3E	STON2
LINC00333	CNR1	MAP4K5	DHCR24-DT	SEC23IP	IMMP1L	IVNS1ABP	SHOC2	AL136040.1
AL445588.1	AL158212.5	RBPMS	AL590440.2	SDR16C5	SLC19A2	IQCN	LAMA5	GTF2A1
AL356313.1	NPFFR1	MYADM	TMEM61	SDCBP	ATP13A4	KHDC1	AC021739.4	AL136040.2
LINC00375	AL606760.2	SLC44A1	AL590440.1	SCYL3	TOMM70	AKNA	GIMAP1	AC007262.2
LINC00351	FUBP3	TIMM13	BSND	SCOC	FOXO1	PHF10	LYRM4	TSHR
AL355481.1	PEX26	LDLR	PCSK9	SCAF8	NUMB	H6PD	NUDT21	CEP128
AL356413.1	REXO2	PHC3	USP24	SCAF11	RNPS1	GCA	LIMD1	DIO2-AS1
SLITRK6	ATF4	TBC1D22B	MIR4422HG	SARAF	SMIM14	SYNPO2	SLC25A23	DIO2
AL354994.1	MIR3142HG	SUPT3H	AL603840.1	SAMD4A	CC2D2A	EIF3A	MAZ	AL161753.1
AL445207.1	FP236383.4	USP3-AS1	LINC01755	RYK	DNAJB6	ERLIN1	CTSL	LINC01148
LINC00430	SLC35A3	HNRNPR	LINC01753	RUNX2	ANXA11	DIAPH2-AS1	XYLT1	AC008056.1
AL360267.2	NOL6	USP15	AL353681.1	RUFY3	PPP1R36	CCNC	DIAPH3	AL358292.1
AL590681.1	DPYSL2	CAMK2D	AC119674.1	RTN3	HNRNPC	GALNT2	ACSL1	AL357093.2
SLITRK1	FAM210A	ZMAT3	LINC01767	RSRP1	PCSK5	ATP6V1A	SET	AL138478.1
RBM26-AS1	AC008915.1	WDR45B	PLPP3	RREB1	PPFIA1	ACAA2	CSF3R	FOXN3
LINC01080	CACNB1	EIF3E	PRKAA2	RRBP1	OGDH	CFB	C4BPA	AL137785.1
NDFIP2	NKG7	VAPA	FYB2	RPSA	TRIM23	BEX3	C1orf56	TTC8
LINC01068	AC103810.2	NR4A3	AL360295.1	RPS6KA5	CAPN7	NEK6	CANT1	AL121768.1
AL136442.1	TMTC3	SERPINH1	C8A	RPS3A	SQLE	SMIM7	STARD10	EML5
LINC01038	RPS8	RMDN2	C8B	RPS27	ARHGAP12	TRMT1L	EEF1D	AL162171.3
LINC00382	BAZ2A	EPS8	AL161740.1	RPS24	TNRC6A	AC026992.2	PSPC1	ZC3H14
AL158064.1	UBE2C	ACTG1	DAB1	RPS23	IGF2BP2	BCAP29	AC239799.2	AL162171.1
AL137781.1	LRRC37A	FAR2	AL390243.1	RPS17	PON2	EGF	UBA52	AL162171.2
AL353688.1	CLIC6	KMT2D	DAB1-AS1	RPN2	CPEB2	MTCH2	CACYBP	PTPN21
SPRY2	PEX11B	NCEH1	AL445193.2	RPLP1	SPIRE1	MPZL1	JAML	SPATA7
AL590807.1	AL096701.4	MACC1	OMA1	RPL9	FREM2	FAF1	TPST2	KCNK10
LINC00377	ILF2	ZMYND8	AL035411.3	RPL5	VGLL4	UBFD1	GRIA1	AL133279.1
LINC00564	MAP3K7	LAMA3	TACSTD2	RPL37A	RAPGEF1	SOCS3	LRATD1	AL133279.3
AL353633.1	ADM	SDK1	MYSM1	RPL36	SNAPC3	MFSD11	BNIP3	AL133279.2
AL445255.1	AL132633.1	GATAD2A	AL136985.3	RPL14	DROSHA	SCAI	GALNT5	LINC01146
AL360267.1	COX10	BSG	JUN	RPGR	LIMA1	USP14	ATE1	LINC01147
MIR4500HG	LRRC8D	R3HDM2	LINC01135	ROCK2	TMEM165	TSPAN14	YPEL5	AL157955.1
AL355578.1	API5	SLC34A2	AL136985.2	ROCK1	MTRR	PGGT1B	AC100763.1	GPR65
GPC5-AS1	TCEAL9	NOP53	AL136985.1	RNF43	KDM4C	ZNF417	GRIA2	GALC
MIR17HG	SHCBP1	MTMR1	LINC02777	RNF169	WEE1	GPC4	AOAH	AL136501.1
GPC5	LDAH	SKP1	LINC01358	RNF138	ANKRD28	DDB2	RERG	AL359237.1
AL162456.1	IDH3G	PARK7	AL592431.2	RNF130	MLLT10	SARAF	FGR	LINC02330
GPC5-AS2	ARHGAP22	MOB1A	AL592431.1	RMRP	LYPLA2	CRYBG3	PLS1	AL135746.1
GPC5-IT1	ARFGAP1	HINT2	AC093425.1	RIN2	INO80	ZFYVE1	LINC00649	LINC02296
AL356737.2	ACTC1	MRE11	AC093424.1	RIDA	WRN	ZCRB1	BTF3	AL157688.1
LINC00363	AC006207.1	TVP23C	FGGY	RICTOR	CAAP1	LINC00174	TTTY10	AL352955.1
SLITRK5	CSTF1	GDI2	AL035416.1	RGS3	JMJD1C	TRAPPC13	ARF1	AF123462.1
AL354811.2	ZNF544	CCNYL1	HOOK1	REV3L	TAF1D	PNKD	PLCXD3	AC008056.3
AL354811.1	AC034102.3	TMEM50B	CYP2J2	REPS2	CYB5A	TOB2	HNRNPH2	LINC02312
GPC6	AC007298.2	TCEAL8	C1orf87	RELL1	PSEN1	CRIP1	CRIPT	IRF2BPL
AL160159.1	LASP1	HIP1R	LINC02778	REEP3	ARHGAP29	SYTL4	NR2F6	AC007686.4
GPC6-AS2	AL135878.1	AC007216.4	LINC01748	RCOR1	UCHL5	CEP164	GNA14	AF111169.2
GPC6-AS1	IDH1	RAB3IP	AC099792.1	RBM6	ATP2C1	KDM1A	PFKP	LRRC74A
LINC00379	USP19	AL591368.1	NFIA	RBM27	FGFR1OP2	LINC00964	MBOAT7	AF111169.4
LINC00380	EFNA5	TMEM59	NFIA-AS2	RBM26	UNC5C	HSP90AB1	RPL32	ANGEL1
LINC00410	LTF	ERBB3	NFIA-AS1	RBM15B	SLC40A1	AC002066.1	AC007271.1	VASH1-AS1
LINC01049	OSBP	UBE2H	AC099791.3	RBBP6	WWC3-AS1	ABHD2	ITGA5	AF111169.1
LINC00559	TRIB3	TIAL1	AC099791.4	RASSF8	TMPRSS2	URGCP	MYL2	AF111169.3
LINC00353	CPS1	MAP3K13	TM2D1	RAPGEF6	STYXL1	NSDHL	IGLC1	VASH1
LINC01040	ANGPTL6	GALNT3	AC099791.2	RAP1GDS1	LINC00476	MAFF	JCHAIN	AC007376.2
LINC02336	AC073342.1	CPB2	PATJ	RANBP9	NFKBIA	CABIN1	CEBPB	AC008050.1
LINC01047	TGIF1	MAP3K2	L1TD1	RAI14	SLC25A16	SSBP4	ALDH18A1	ESRRB
LINC00440	ATF1	PTPN11	KANK4	RAD21	NTM	LPIN1	EIF1AX	AC016526.1
LINC00560	AKAP10	FILIP1L	USP1	RAC1	AC007368.1	SNX18	AGR2	AC016526.2
AL445242.1	FLVCR1-DT	PXDNL	DOCK7	RABGEF1	LINC01612	NUP58	AC023051.1	GPATCH2L
LINC00433	ABCB7	NFIB	ANGPTL3	RABGAP1	STXBP5	CALD1	ARPP19	AC016526.4
AL355677.1	C1GALT1	PHF11	AC103923.1	RAB5A	C4orf3	RP1	IQCA1	TGFB3-AS1
LINC00373	ATP5F1D	NACA	ATG4C	RAB4A	ZFC3H1	MIR3936HG	ZNF853	TGFB3
AL445647.1	AARS2	BTBD9	AC099794.1	RAB11FIP4	CTIF	L2HGDH	MEG3	IFT43
LINC00397	LMAN2	ETFB	LINC01739	R3HDM2	SWAP70	NIPBL	TIA1	AF107885.2
NDFIP2-AS1	TRPC7	ZNF609	AL162400.3	PXMP4	AQP4	SUPT5H	MYO1B	ERG28
RBM26	OSMR-AS1	PHYKPL	AL162400.1	PVT1	GPT2	MAP7	PDGFD	TTLL5
PCDH9-AS1	EMC7	GANC	AL162400.2	PUM3	NPC1	KIAA1671	SERPINB9	FLVCR2
LINC00402	IGFBP3	SLC2A14	AC096543.1	PUM1	CAPN12	AGR3	TIMM23	AC007182.1
PIBF1	GLT8D2	AC007384.1	LINC00466	PUDP	LRRC8D	RYR3	SETBP1	BATF
KLF5	STT3A	TOB1	AC096543.2	PTPRJ	SHE	JPT2	AL583824.1	JDP2
LINC00393	MDK	BABAM2	FOXD3-AS1	PTPRE	UBL3	ASAH1	ANKRD50	AF111167.2
LINC00392	AC005498.2	MRPL44	FOXD3	PTPN6	FEZ2	DIPK2A	CREG2	LINC01220
KLF12	AZU1	RASGRF1	ITGB3BP	PTPN4	ARRB1	DNAJC21	SLC37A3	AF111167.1
AL159972.1	ARRDC1	ABLIM1	BX004807.1	PTGFR	NSD1	WFS1	CNN3	LINC01629
AL353660.1	WSB1	LIMD1	EFCAB7	PTEN	TBC1D23	FRS2	CXCR4	AC007686.3
BORA	SLC25A10	CAT	DLEU2L	PTAR1	FRY	SDCBP	BX322234.1	AC008056.2
AL355390.1	ADIRF	KIF21A	PGM1	PSMD11	NIPBL	LINC01937	GPR160	LINC02288
LINC00381	SPATA5L1	EIF4EBP2	ROR1	PSMA6	PBK	CSRNP3	FAR2	AC022469.2
LINC00347	SLC14A2	MRPS7	ROR1-AS1	PSMA5	RABGAP1L	AC090644.1	DCUN1D5	AC022469.1
LINC01078	SPAST	PDIA5	AL445205.1	PSAP	ADNP	CTSS	AL807757.2	AC026888.1
TBC1D4	GIMAP4	AC007780.1	UBE2U	PRRC2B	UGGT1	PTPN22	TIMP3	AC009396.1
AL139230.1	ESYT3	CMTM7	CACHD1	PRR14L	CRACR2A	ARHGAP21	HSF2	AC009396.3
DIS3	RPL27	AC092490.2	RAVER2	PRPSAP2	DAPK1	RAMP2	SLCO3A1	AC009396.2
MZT1	SLC26A11	DYNC1I2	JAK1	PRPF4B	GALK2	PTGR1	CLDN1	AF099810.1
LINC00331	MPZL3	TACSTD2	LINC01359	PRORP	MCTP2	VLDLR-AS1	AZIN1-AS1	NRXN3
AL590027.1	CC2D1A	PRPF4B	AL357078.2	PRKCI	STRN3	AC009879.4	TP53I11	ADCK1
PCDH9-AS2	FAM214A	WDFY3	AK4	PRKCA	MYH9	MICU1	AP003393.1	C14orf178
PCDH9-AS3	GMEB1	MBNL2	DNAJC6	PRICKLE1	PUM1	AL049779.4	RPL31	SLIRP
PCDH9-AS4	FZR1	CNOT10-AS1	AL139294.1	PRDX6	SLC25A6	RPS27	DSG3	ALKBH1
AL160254.1	FAM27C	IARS2	LEPROT	PRDX5	RAF1	LRRC8A	AC022498.1	SPTLC2
LINC00364	RNF167	CD109	LEPR	PPTC7	RAB3GAP2	C1orf21	PRKCI	ISM2
AL512452.1	RHPN2	ZNF710	AC119800.1	PPP2R5E	MECP2	ARSK	AC097662.1	AHSA1
LINC00550	NDUFS8	KCNMA1	AL513493.1	PPP2R2A	KIF1B	MYO5B	PRDX1	VIPAS39
DACH1	CAPZB	CASP4	PDE4B	PPP2CB	RAB38	C3orf35	RBBP9	NOXRED1
LINC02342	C4orf45	ORC4	AL590783.1	PPP1R15A	POLR2J3	BAX	AKIRIN1	SAMD15
LINC00383	SIX1	GNB2	SGIP1	PPP1R12A	SZT2	TRIP12	ATP5F1E	TMED8
KLHL1	C19orf18	SYNE3	AL139147.1	PPME1	RGL3	UST	PHIP	GSTZ1
ATXN8OS	RIPK2	RBX1	TCTEX1D1	PPM1H	PARD6G-AS1	MCC	AL356124.1	POMT2
AL160391.1	SURF4	ABHD15-AS1	INSL5	PPARD	DCXR	TOX3	LINC00499	NGB
LINC00348	HAGLR	SNHG5	WDR78	POU2F2	SYNCRIP	BMT2	ACTR1A	AC007375.3
COMMD6	RYBP	YLPM1	AL592161.1	POT1	TSPAN3	MCTP2	AC096564.1	ZDHHC22
UCHL3	PARPBP	ANKRD29	MIER1	PON3	CTBP1	BLNK	SUCLG2	TMEM63C
LMO7-AS1	OPN1LW	ATP5F1C	SLC35D1	PON2	TM9SF1	ATM	CHMP1B	CIPC
OBI1-AS1	AP000721.2	COMMD1	C1orf141	POLR1C	TRPC4AP	PLXND1	VIM	AC007686.5
SCEL	CMTM7	FRMD4B	AL133320.2	POLD1	PDE3A	ESF1	SIPA1L2	LINC02289
AL137140.1	ALKBH5	SLC10A1	IL23R	PNRC2	PDS5A	GPAA1	METTL26	AC007686.2
SCEL-AS1	IRAK4	CHIC2	IL12RB2	PNKP	YME1L1	UPP1	FNBP1	AL357093.1
SLAIN1	HMGN3	YTHDC2	SERBP1	PNKD	ARID1B	SSX2IP	DTHD1	AL356805.1
EDNRB-AS1	ACVR2B	ANO10	LINC01702	PLXNB2	SH3BP1	NIPAL2	MAP7	FOXN3-AS1
EDNRB	PSMC3	TBC1D8B	GADD45A	PLSCR1	ZNF629	PTPRK	CD96	TCL6
AL139002.1	PPIB	ACTN1	GNG12	PLOD2	UTP18	TIAL1	FHAD1	AL133467.2
AL137244.1	MRPL28	PPP3CA	GNG12-AS1	PLEKHG1	MYO1E	SERTAD1	SLC35B3	LINC02318
LINC01069	TRAFD1	LDHB	DIRAS3	PLEKHA7	WSB1	SSB	NKD2	GLRX5
LINC00446	RABGGTA	CAPN8	WLS	PLEKHA5	NUP42	DNAAF4	OMD	SNHG10
AL138957.1	POMT2	AL355499.1	RPE65	PLA2G1B	F11R	SLC39A10	LAPTM4A	AL133467.1
AL445209.1	AC024475.1	MCM6	DEPDC1	PITPNB	DDX58	NECAP1	CHP1	SYNE3
POU4F1	STX17	MGST1	AL138789.1	PIM3	CNOT4	MAT2A	ST6GALNAC6	LINC02292
OBI1	ACAD10	MLPH	DEPDC1-AS1	PIKFYVE	SPG7	CDC42EP3	CRNDE	AL356017.1
AL159158.1	SPINT4	MRC2	AL035412.1	PIK3R4	MTMR10	ANXA5	AMMECR1	CLMN
MYCBP2-AS2	ADGRG3	ARHGAP5	AL033530.1	PIK3R3	GFPT1	AGPAT2	COG5	DICER1-AS1
MYCBP2	NDRG4	SMU1	AL691520.1	PIGN	HES1	NDUFB9	ARHGAP11B	DICER1
AC001226.1	SLC12A1	LRCH3	LINC01707	PIGL	SORD	DLST	MYO5B	AL390254.1
MYCBP2-AS1	AL023882.1	FBXW5	LINC02791	PIGA	PPIA	ALG1	TACC2	LINC02279
FBXL3	HBA2	NUTM2B-AS1	LINC01758	PIBF1	BRWD1	GAB1	PTMS	AL121612.1
CLN5	UGDH	CHD2	AL359894.1	PI4K2B	HMCN1	PKN1	ELMO1-AS1	AL121612.2
ACOD1	GTSE1	TIMM23	LRRC7	PHLDB2	BACH1	COL4A4	SLC2A14	GSC
AC000403.1	TBC1D22B	UGP2	AL117353.1	PHF8	ACTR2	SAR1B	MOB1B	SERPINA3
KCTD12	SSR3	MTRNR2L1	AL158840.1	PHF3	STEAP4	JAZF1	LMF1-AS1	AL049839.3
AL365394.1	ENC1	LUC7L3	LRRC40	PHF12	HSP90AA1	PPM1B	HACD2	SERPINA5
AL161717.1	TMUB1	MAX	SRSF11	PHF10	QSER1	USP5	A2M	SERPINA4
AL136441.1	NCOA3	CCAR1	AL353771.1	PGS1	RHOB	CRNDE	MAOA	AL132990.1
LINC01034	GPX4	NDUFS1	ANKRD13C	PER3	RNASE1	ZNF639	AC018682.1	SERPINA12
LINC00561	TKFC	SLAIN2	HHLA3	PELI1	TTC19	ALOX12-AS1	GRPR	SERPINA9
LMO7DN-IT1	BROX	WIPF1	AL158839.1	PEBP4	FAM221A	ZNF655	AL049820.1	SERPINA11
LMO7DN	OR2D2	TRAK1	CTH	PDK3	INTS9	BICRAL	SZRD1	AL132708.1
AL138963.1	TTC21B	TRNAU1AP	AL354872.2	PDHX	MKNK2	FAM107B	TOB2	SERPINA1
AL138963.4	TEAD1	SEC24D	LINC01788	PDGFA	CCNY	RPL13A	RN7SL832P	SERPINA6
TGDS	AL157871.4	TMEM120B	AL513285.1	PCSK7	NDUFB10	DHRSX	CFAP300	SERPINA10
AL353789.1	ABITRAM	CLMP	PTGER3	PCNX1	MOB3B	DDX50	TLL1	PPP4R4
ATP8A2	XIAP	COL6A3	AL031429.1	PCGF5	BMPR1A	LUC7L2	AP002762.2	AL133467.4
SHISA2	CCDC69	ZFY	AL031429.2	PBXIP1	YTHDF3	AC018362.1	SH3KBP1	TCL1B
LINC00415	MRPL15	BAZ2B	ZRANB2-AS1	PATL1	CEP350	SLC10A7	CYB561D2	FOXN3-AS2
RNF6	C19orf53	IMMP1L	ZRANB2	PARP8	PER1	BTN2A1	TFRC	TCL1A
AL138966.2	AL162385.1	PIGU	ZRANB2-AS2	PARP4	RSBN1L	MARCH1	NPTN	AL163872.1
CDK8	CALR	ZFC3H1	NEGR1	PARP14	TLE3	MAP3K9	KLF5	LINC02291
WASF3	GCDH	ARID4B	AL354949.1	PARD3	GPRC5D-AS1	SLC26A5	FMR1	LINC02325
AL590787.1	ZNF587B	MAMLD1	NEGR1-IT1	PAQR5	LGMN	SYT17	SLC7A6	AL158800.1
WASF3-AS1	CHAMP1	EPCAM	AL513166.1	PAPSS1	TOX3	OFD1	RAD23B	LINC02304
AL159978.1	BPGM	RIN3	AL583808.1	PAPOLA	ZFP36L2	TRAPPC10	CDK8	AL049833.1
GPR12	AC067852.2	BTRC	LINC02796	PALM2-AKAP2	ACAP2	KLHL22	DYNLL2	AL049833.2
AL160035.1	KCNK12	EXOC1	LINC02797	PAK3	CCSER1	DST	PTPRG	AL049833.4
USP12	CTBP1	PRKCZ	LINC01360	PAK2	BAZ2B	GPC5	LINC02233	LINC00618
USP12-AS1	CFAP20	PLPP1	LINC02238	PACSIN2	UHRF1BP1	AC008691.1	AC079807.1	VRK1
NUP58	ZBTB43	AP2S1	AL591463.1	PABPC4	AC083837.1	TCF7L1	VIRMA	AL137786.3
MTMR6	EEF1D	MKNK2	LRRIQ3	P3H2	TIMP3	Z93930.2	DALRD3	LINC02299
LINC02340	CD2BP2-DT	VEGFA	FPGT	OXR1	ANAPC7	CSF3R	SNCG	AL137786.2
AL391560.1	NMNAT1	TMTC3	TNNI3K	OTULINL	TSC22D2	TCAF1	AC024382.1	AL137786.1
C1QTNF9-AS1	SBF2-AS1	SACM1L	AC093158.1	OTULIN	KDM3B	NGRN	NUAK1	PAPOLA
LINC00566	THAP4	LETM2	AC105271.1	OSMR-AS1	RELN	SELENBP1	ENTHD1	AL163051.1
PARP4	OR8S1	CEBPD	LRRC53	OSGIN2	NLK	SLC30A9	CRLS1	AK7
AL359538.4	HAUS2	WDSUB1	ERICH3	OSBPL10	MYOF	KDM4B	MLLT1	GSKIP
AL359538.3	UBE2J1	BNIP2	ERICH3-AS1	OPA1	BPTF	COA4	MRPS23	ATG2B
ATP12A	AC090398.2	RHOQ	AC135803.1	OLA1	CD9	CHIC2	PITPNB	AL355102.3
AL391560.2	ZNF708	C4BPB	CRYZ	OGT	S100A9	ANKHD1	IGFBP4	AL355102.4
LINC01076	ZNF687-AS1	GAB2	TYW3	OGFR	SHTN1	ALDH18A1	AC007368.1	BDKRB1
RNF17	AC080038.2	AFG3L2	AC133865.1	OGA	FADS1	TTC13	LDLRAD3	AL355102.5
CENPJ	AC021736.1	DNAH12	AC099786.3	OFD1	TRIR	QRSL1	ADAM9	AL355102.1
PABPC3	PLIN3	CFH	AC099786.1	NXT1	LARP1B	CDK8	CLCN5	BDKRB2
AMER2	HBB	DPYD	LHX8	NUP210L	CTNNAL1	HIF1A	AP001150.1	C14orf132
LINC01053	RIF1	SGTA	AC099786.2	NUFIP2	DMXL2	CASP8AP2	AL117381.1	TUNAR
LINC00463	THUMPD3	TSC22D2	SLC44A5	NUDT5	ZNF208	PPP1R1C	RUNX1T1	AL133167.1
USP12-AS2	FAM153B	ATP6V0B	ACADM	NUDT3	AC083870.1	ZCCHC7	SPON2	AL139020.1
LINC00412	C21orf91-OT1	AREG	RABGGTB	NUDT21	INSIG2	OPA1	WAKMAR2	IFI27L2
TPT1	ZNF468	DHRSX	MSH4	NUDCD3	NKTR	PIK3CB	CAPNS1	IFI27
LINC00297	WFDC3	LINC02257	ASB17	NT5C2	CREB3L2	MIR99AHG	SHTN1	IFI27L1
SLC46A3	AC005740.5	UQCR11	AC092813.1	NSUN6	BOD1L1	CLASP2	CALM3	OTUB2
MTUS2	AC073508.3	HDAC8	AC092813.2	NSD2	SYT17	AC124852.1	LINC01748	PPP4R3A
MTUS2-AS2	FBLN7	FAF2	ST6GALNAC3	NRXN3	RASSF7	COL6A1	EXOSC6	AL133153.2
MTUS2-AS1	VDAC2	RANBP17	AC104458.1	NRP2	CLU	CERT1	DHX15	CCDC88C
SLC7A1	UFSP2	DLG2	LINC02567	NRP1	TRIM33	CPAMD8	AL133453.1	AL135818.3
UBL3	LRP2	PDXDC1	ST6GALNAC5	NR1H2	LINC02211	ZNF746	AHCYL2	AL135818.2
LINC00572	AC107884.2	AC022872.1	AL035409.1	NPTN	CCDC14	TBC1D7	SEL1L	AL135818.1
FLT1	AC008443.5	STK4	PIGK	NPLOC4	STS	AL583808.1	ALDH1A2	GPR68
LINC00544	ATP6V0A2	COMMD6	AC093433.2	NPAT	USP48	HSPH1	MBIP	DGLUCY
AL354674.1	ST5	LINC00894	AK5	NOL10	AC023051.1	RNF141	YPEL3	RPS6KA5
LINC00365	RPLP0	FDFT1	AC095030.1	NKX2-1	EVPL	SP140L	LINC01266	LINC02321
LINC00384	AC022079.1	ABCA3	AC093575.1	NHSL1	WDR75	WDR60	SRPRB	AL122020.2
LINC00385	DDX19A	GNAI2	AC118549.1	NHLRC2	AC092574.2	PREP	PTGIS	AL139193.2
KATNAL1	RASA4	EHMT1	USP33	NFIC	IGF1R	CDC42SE2	AC093766.1	AL139193.1
POMP	STEAP4	CHST11	MIGA1	NF1	METAP1	GRK4	RMRP	AL096869.2
PAN3	MAB21L2	AL354733.3	NEXN-AS1	NEU3	ABCC1	AGER	ASAP1-IT2	AL096869.1
RPL21	LINC02695	RAC1	NEXN	NEU1	TM9SF3	LDHB	AFAP1L1	TTC7B
AL136439.1	AC092168.2	VPS45	FUBP1	NECTIN2	SLC45A4	DDX3X	CMPK1	AL096869.3
RASL11A	HIST2H2BF	TXN2	DNAJB4	NDNF	SORBS2	FKBP5	SLX4IP	LINC00642
LINC01079	VCP	AC112722.1	AC103591.3	NDFIP2	HIST2H2BE	MIOS	AEBP1	LINC02317
GTF3A	PCDH20	LRMDA	AC103591.4	NDFIP1	ERICH1	DCUN1D3	ADAMTSL4-AS1	AL512791.1
MTIF3	RAB35	ALDH1A1	AC096531.2	NCOA7	INO80D	TIMP1	GABPB1-AS1	CALM1
LNX2	HDHD2	RPL27	PTGFR	NCL	USP39	APOE	IL3RA	AL512791.2
POLR1D	AL355773.1	OCIAD1	IFI44L	NCKAP1	TTN-AS1	GABARAP	ACAD11	AL161662.1
GSX1	XPO6	TPM3	IFI44	NCALD	HERC4	AC069277.1	EXOC5	NRDE2
PAN3-AS1	TBC1D15	PCBD2	ADGRL4	NBEAL1	N4BP2	DCP1B	CAMK2G	PSMC1
PLUT	P3H2-AS1	KYNU	AL353651.2	NBEA	KIF13A	YIF1B	GLI2	KCNK13
PDX1	SEC24C	NDUFB9	AL353651.1	NADK2	CIR1	MARVELD2	AC111182.1	LINC02331
LINC00543	AC023043.1	CBX3	LINC02792	NAALADL2	SULT1E1	ZNF146	CCDC178	EFCAB11
CDX2	ABCE1	LINC00571	AC099671.1	NAA25	KNTC1	RALA	MEG8	AL137230.1
URAD	BEX5	EIF2S3	AC098657.2	N4BP2L2	CNTRL	DNM3	VKORC1L1	CATSPERB
FLT3	NDUFA6	LINC00486	AL606519.1	MYO9A	AGBL4	VTI1A	KCTD12	AL121839.2
C1QTNF9	SNX18	SLC2A3	AL136234.1	MYO5C	NF1	LRPPRC	PPP1R14B	FBLN5
SPATA13-AS1	HYOU1	STX18-AS1	LINC01781	MYO1D	PRKCZ	ALDH1A1	EXOC2	MOAP1
AL445985.1	LINC02552	LRRC40	AC093154.1	MYO10	NUP54	RPS6KB1	UBE3A	CCDC197
AL355001.2	AKAP5	PLK2	ADGRL2	MXI1	OSBPL10	SLC19A2	FAM91A1	AL132642.1
LINC00350	RAD50	SCAND1	AL138799.2	MVP	C3orf33	EXOSC10	AC020765.2	ASB2
MPHOSPH8	FARSA	ITGA5	AL138799.4	MTSS1	ANXA4	RPL30	AC012501.2	FAM181A
PSPC1-AS2	DPY19L4	SLC7A6	AC117944.1	MSLN	LAPTM4B	SUSD1	GNA11	FAM181A-AS1
PSPC1	FLRT3	FEZ2	AL157944.1	MSI2	MAF1	SSR2	TNXB	PRIMA1
ZMYM5	AC010969.2	DST	LINC01362	MSH6	PRRG4	GATAD2A	AC139100.1	COX8C
AL355001.1	LPP-AS2	KLC1	LINC01361	MSH3	CCDC80	FN1	RAB5C	AL122023.1
ZMYM2	LIPT1	ARPC3	AC116099.1	MRPS33	KDM5A	MAP1B	SNAPC3	UNC79
AL356259.1	KIAA1211L	COG4	LINC01712	MRC2	ANO2	GNPAT	DSEL	BTBD7
LINC01072	SSR4	UBE2E1	LINC01725	MPZL3	TACSTD2	NR3C1	FYN	UBR7
GJA3	AADAC	TMED7	AL035706.1	MORC4	CDK12	ELK4	CHMP5	GON7
LINC00556	CCL23	DIP2A	TTLL7	MMP28	ATP5ME	POU2F3	ADCY4	TMEM251
GJB2	PRELID3B	DCAF10	TTLL7-IT1	MMACHC	NAA35	GPHN	VDAC1	ITPK1-AS1
GJB6	CFB	ELOVL6	AC104454.2	MLLT10	EBAG9	ZFAND2A	TMC5	TRIP11
CRYL1	SFI1	NCOA2	AL359504.2	MIRLET7BHG	DAP	TMEM33	PLK3	ITPK1
TPTE2	RELL1	AC016745.1	PRKACB	MINDY3	LSM4	PLEKHG1	SLC24A2	CHGA
LINC00421	SCAND1	PDE5A	SAMD13	MGST1	LMTK2	P4HA2	WWC3	LINC02287
SPATA13	MAP1S	AGBL1	DNASE2B	MGLL	SYTL2	UBE2D1	FAM8A1	LINC02833
LINC00388	AC008655.1	HBS1L	AL844170.1	MGAT4A	RTKN2	CD59	RDH10-AS1	GOLGA5
AC026786.2	MIDN	MPC1	RPF1	MFSD14B	LINC01006	CRLS1	ATN1	LGMN
ZNF10	CYP1A1	HMBOX1	GNG5	MFSD14A	NAPSA	SNAPC3	PLA2R1	RIN3
ZNF268	CENPA	RNF144B	SPATA1	MFSD1	ZNF431	EXOC6	RRP7A	SLC24A4
ANHX	AL133304.3	MTMR10	CTBS	METTL7A	PEBP4	SETDB2	RAPGEF1	AL133240.2
FAM230C	RAF1	COX6A1	AL359762.1	MET	ALPL	LYSMD3	LINC01232	AL133240.1
LINC00349	HES4	ANXA3	AL359762.2	MEF2C	NEMF	NINJ1	AC016576.1	CPSF2
LINC00387	CCNB1	BOLA1	LINC01555	MED17	DAAM2	ENTPD3-AS1	FKBP8	NDUFB1
AL139327.2	AC098680.1	EPG5	SSX2IP	MED15	ATP8B1	LTA4H	SCOC	ATXN3
LINC00408	TADA1	IVNS1ABP	AC104169.1	MED14	PVT1	SCN9A	SIGLEC10	BMP4
AL355516.1	P2RY6	PERP	LPAR3	MECP2	RAB5C	COX7C	NR6A1	MIR1302-2HG
LINC00442	POLH	PARL	MCOLN2	MCTP2	ANKRD44	ACTB	RHOG	AL163953.1
AL137001.1	MRPS31	KIZ	WDR63	MBOAT7	AL078459.1	USP9Y	LMAN1	LINC00554
AL137001.2	FAM185A	SNHG3	MCOLN3	MBNL2	DLG4	LCORL	APOOL	CLYBL-AS2
TUBA3C	SGCE	AL034417.4	SYDE2	MARF1	ZDHHC5	ZCCHC8	RABGGTB	CLYBL-AS1
AL590096.1	AC105031.2	SUGP2	C1orf52	MARCH6	EHF	FMNL2	SIGIRR	AL137139.2
IFT88	KRT78	KCTD12	BCL10	MAPKAP1	BICDL2	CNTRL	SEMA4C	ZIC5
AL161772.1	DHX8	SMURF2	AL078459.1	MAPK9	ITFG1	TSPYL1	VMA21	AL355338.1
SACS-AS1	OGDH	EPS15	DDAH1	MAP3K3	RPL35A	SORL1	B4GALT2	ZIC2
LINC00621	LNPK	COL4A2	AL360219.1	MAP3K21	ASAP2	FNTB	STOM	PCCA-DT
AL157931.1	ACTR5	WDR70	AC092807.3	MAP2	LDLR	KHDC4	ASB11	NALCN-AS1
AL157931.2	AC083805.2	MAFB	AC092807.2	MAMDC2-AS1	CLIC2	CTNND2	AL157786.1	PCCA
LINC00362	CCL20	FAM172A	AC092807.1	MAFF	CHMP7	CLNS1A	MFSD4A	AL353697.1
SGCG	HLA-DQB1-AS1	UPF3B	ZNHIT6	MACO1	CDK17	CCDC57	FAM169A	PCCA-AS1
SACS	CYSLTR2	BCL2L13	COL24A1	LYST	NUDT5	ARMC10	EEF1B2	GGACT
LINC00327	ABT1	MITF	LINC02795	LURAP1L	MLEC	DNTTIP2	FBXW2	AL356966.1
IL17D	ZNF579	UBL3	ODF2L	LUC7L3	SLC15A4	ALKBH7	PPA1	AL136526.1
LINC00352	FNDC3B	SKIL	CLCA2	LUC7L2	MYL9	ERVK13-1	BCL2L14	CLYBL
TNFRSF19	TNPO2	MECP2	CLCA1	LUC7L	ELF1	NELFCD	SUMO2	AL139035.2
MIPEP	CLPTM1	RYBP	CLCA4	LSM14A	NUTM2B-AS1	MBD1	RHOC	LINC01039
PCOTH	ZFYVE26	C1orf21	CLCA4-AS1	LRRFIP2	MYO1D	REV1	ATXN10	LINC00449
C1QTNF9B	AL161431.1	EXD3	AL049597.2	LRMDA	CYP1B1	SLC22A15	PBRM1	AL139035.1
AL445985.2	RPL18A	CUL3	SH3GLB1	LRIG2	MICAL2	ADGRF5	CRYZ	LINC01232
AL512484.1	RPL9	HSD17B4	AL355981.1	LRIG1	SHANK2	BAHCC1	OTULINL	TM9SF2
AL136962.1	AATF	MED14	SELENOF	LRCH3	BICRA-AS1	BRI3	KMO	AL136961.1
LINC00424	UBAC1	SMC5	HS2ST1	LPGAT1	CYP20A1	CPNE3	AL162426.1	GPR183
FGF9	PTH1R	SERPINA1	AL121989.1	LPCAT4	TBCA	IRAK4	LINC00571	GPR18
MICU2	SNHG8	TERF2IP	LINC01140	LPAR1	LINC02471	TMEM259	ARHGAP4	UBAC2
ZDHHC20-IT1	PAMR1	MARCH3	LINC02801	LONRF3	EIF4G1	TMEM62	LINC00174	UBAC2-AS1
ZDHHC20	CLPB	CALM1	LMO4	LONP2	TBX2	MPZL2	MIR29B2CHG	DOCK9-DT
LINC00539	RILPL1	MAT2A	LINC01364	LMOD3	RAP1GAP	XPO6	MAMLD1	DOCK9-AS1
LINC01046	ATG5	SPINK5	PKN2-AS1	LMAN1	PDE3B	TGDS	EPB41L4A	SLC15A1
MRPL57	AC008629.1	SERTAD2	AL445438.1	LINC01644	TCP1	LMBRD2	TRIP6	STK24-AS1
SKA3	NDUFB5	DDIT3	PKN2	LINC01290	TLN2	MAPRE2	SEC24A	STK24
SAP18	LRRC8C-DT	PAFAH1B2	GTF2B	LINC00910	USP25	PDE7A	LETMD1	TMTC4
LATS2-AS1	FAM162A	SPAG16	KYAT3	LINC00894	NET1	INSIG1	PLA2G4A	LINC00411
LATS2	CD53	DTHD1	RBMXL1	LINC-PINT	RIT1	GPN2	CPT1A	AL161896.1
XPO4	SNAPC1	RAPGEF5	GBP3	LIN54	SH3D21	ELAC2	AL031602.2	AL138954.1
AL512652.1	IFITM10	AGPAT3	GBP1	LIMD1	EIPR1	MPDZ	RORA-AS1	AL137246.1
EEF1AKMT1	PLA2G4F	MOAP1	GBP2	LENG8	SUPT16H	MEAK7	UST	AL137246.2
LINC00427	DSG1	BTBD19	AC104459.1	LARS2	TUBB4B	FREM2	AC015727.1	SLC10A2
LINC00426	IGHMBP2	ESRP1	GBP7	LARP4	PRPSAP2	ARFGEF3	HSPD1	AL162717.1
AL161893.1	KPNA3	QSOX1	GBP4	LAPTM4B	PCM1	AC024558.2	ZFP91	LINC01309
RGCC	CCN3	PHKB	AC099063.4	LAMA3	MGAT5	SMARCAD1	CHRNA5	AL136524.1
KBTBD6	AC020661.2	TOMM7	GBP5	LAMA2	AC104806.2	IMPACT	SPDYE2	DAOA-AS1
AL354696.2	PGM1	RASEF	AC099063.1	KTN1	TMEM241	TALDO1	UBE2K	NALCN
KBTBD7	G3BP1	DOCK7	GBP6	KMT2A	ERGIC3	OCA2	STK33	DAOA
MTRF1	DHRS13	AC092666.1	AL596214.1	KLHL29	TMEM120B	PFDN4	AL133259.1	AL359745.1
AL354696.1	C1orf198	ARSB	LRRC8B	KLHDC10	ZNF512	CEP112	CAAP1	LINC00343
NAA16	DPP4	AC091588.2	LRRC8C-DT	KIF5B	CPT1A	PAPSS2	AC010503.4	AL138701.2
VWA8	AC005523.2	LLGL2	AC093423.2	KIAA1217	OST4	CCDC68	APEH	AL139379.1
ELF1	TRIM44	KDM3B	LRRC8C	KIAA0586	THRB-AS1	LDHA	MTM1	LINC00460
VWA8-AS1	BMP1	AC092574.2	AC099568.1	KIAA0232	NECTIN3	ZNF100	LAMA4	ERCC5
DGKH	LCOR	STK38L	AC099568.2	KHSRP	GSPT1	HAGH	NTM	BIVM
AL157932.1	OXCT1	TPP2	LRRC8D	KHDRBS2	ARHGEF18	WSB1	ATP5F1A	POGLUT2
AKAP11	SPG21	IGLC3	AL391497.1	KDM6A	PRDM5	HOPX	BASP1-AS1	TEX30
LINC02341	DNTTIP2	SDR42E2	ZNF326	KDM5B	IFRD1	NAV2	YWHAH	AL157769.1
TNFSF11	CMC2	RALGPS1	AL161797.1	KCNQ3	ZFP36L1	FAM185A	STT3B	LINC00283
WBP4	AP002784.1	ADK	AC098656.1	KAT6A	LINC01937	LAMB3	RPS4X	CCDC168
AL590064.1	APEX2	PMM1	AL627316.1	KANSL1L	SF3B3	PTPN18	DNAJC16	METTL21C
LINC00571	PSMD12	RABEP1	LINC02787	KANSL1	EBLN3P	SRGAP3	LITAF	TPP2
NHLRC3	AL162274.2	PDCD6IP	BARHL2	JPT1	NPM1	DVL1	IRAK3	AL158063.1
LINC00437	C2-AS1	LDLRAD3	AC092805.1	JAK2	COX7A2	LINC-PINT	PERP	LINC00555
LINC00366	MGAT2	TOR1AIP2	LINC02609	JADE1	RPS3A	RBM6	AC020651.2	FGF14-AS2
FREM2	CISD1	REV1	LINC02788	ITSN1	JUP	IL1RL1	SMARCAD1	FGF14-AS1
FREM2-AS1	PUS7	ARF1	LINC01763	ITGA10	EIF4G2	CUBN	RNGTT	FGF14-IT1
STOML3	TMPO	SGK1	AC091614.1	ITFG1	BDP1	UQCRC2	MMP11	AL160153.1
PROSER1	NDUFAF3	IL20RA	ZNF644	IRF2BP2	ARL8A	MAPKAPK3	UQCRQ	FGF14
AL354809.1	TRAPPC12	TGFB2	HFM1	IRF2	IMPA2	MIA3	PSMB2	ITGBL1
SLC25A15	SOCS6	DDI2	CDC7	IPO9	ARGLU1	NUDT12	ZFAND1	FARP1-AS1
LHFPL6	FUNDC1	LDLRAD4	TGFBR3	IPMK	COL4A4	TUT4	ARSJ	AL445223.1
COG6	CASC6	KDM5A	BRDT	INTS4	ATP5MC3	CCT7	PPIB	AL365295.2
LINC00598	MAP4K4	SPIRE1	EPHX4	INPP5B	TIAM2	TERF2IP	AC104316.1	GPC5
LINC00332	S1PR4	SLC22A31	SETSIP	INPP4B	DOCK10	FAM160B2	CDC34	LINC00559
FOXO1	ABI2	PCNX1	BTBD8	INPP4A	IKZF2	ADGRV1	MISP	LINC01049
MRPS31	TRDMT1	PPP1R9A	AC104836.1	INO80	ABCD3	CCDC92	RAB3IP	LINC00410
FAM216B	LINC02635	CES1	C1orf146	INKA2	ZBTB1	FBXO7	MRVI1	LINC00380
LINC01050	SLC19A3	ARHGAP15	GLMN	INIP	SDK2	GXYLT2	APOD	LINC00379
LINC00428	ELP6	REV3L	RPAP2	IL1RAP	MYL12A	LIMD1-AS1	CECR2	MIR17HG
LINC00407	AC002331.1	CNKSR3	GFI1	IGFBP4	ERBIN	AOPEP	URB1-AS1	AL162456.1
AL589745.1	IVNS1ABP	IGF1R	EVI5	IFT57	MSN	TBC1D9	ARF5	GPC6
AL138960.1	AL391056.2	DUOXA1	RPL5	IDI1	NEDD9	CYP20A1	COX20	GPC5-AS2
SERP2	ITPKC	CATSPERB	DIPK1A	ICAM1	SMARCA4	SGO1-AS1	VCAN	GPC5-IT1
TUSC8	KDSR	SYPL1	AC093577.1	ICA1	DNAJC3	MRC2	ACTR2	AL356737.2
TSC22D1	SUCLA2	CLEC16A	MTF2	HSPH1	REPS2	PRICKLE2	AC002451.1	GPC5-AS1
TSC22D1-AS1	CFI	CDH11	TMED5	HSPD1	PDZRN3	PSMD13	ACTR3	LINC00363
AL356515.1	AC114689.3	HTT	CCDC18	HOPX	BICC1	RASSF8	PRELID3B	AL354811.2
EPSTI1	L3MBTL4-AS1	XIAP	CCDC18-AS1	HNRNPD	PHF20	PPP1R14B	SKA2	LINC00353
LINC00330	CHRNB1	ANK2	DR1	HNRNPC	SPRED2	HSPA4L	FOLR1	LINC01040
NUFIP1	AL162726.4	LAMP3	FNBP1L	HNRNPA3	COL4A3	RGCC	AC098829.1	LINC02336
AL359706.1	AC245041.2	COX6C	BCAR3	HMBOX1	HS2ST1	S100A14	SPATS2L	LINC01047
GPALPP1	RPS6KB1	CD59	AL109613.1	HLA-DRA	LARP1	ADAMTSL4-AS1	AC090772.2	LINC00440
GTF2F2	DR1	MINDY3	AL049796.1	HLA-C	RALY	TNIP3	COL3A1	LINC00560
KCTD4	PSMB5	FAAP20	DNTTIP2	HIPK2	MFSD4A	SFTPA2	PUM3	AL445242.1
AL589745.2	KLHDC4	RNF10	GCLM	HERPUD1	P4HA1	ANK3	CEP170	LINC00433
SMIM2-IT1	AC012291.3	TM9SF3	ABCA4	HERC2	ZBTB46	SLC40A1	AC025917.1	AL355677.1
SMIM2	ARHGEF12	EPB41L2	AC093579.1	HERC1	ZNF19	S100A11	FAM120A	LINC00373
SMIM2-AS1	FCER1G	AQP4	ARHGAP29	HDAC4	GNPTAB	TRAPPC8	AP001042.1	AL445647.1
LINC00390	GRK3	CTNNA1	ARHGAP29-AS1	HCG18	ZNF595	AC068587.4	ZNF148	LINC00397
NRAD1	FLNB-AS1	AC008771.1	AC097059.1	HBS1L	FMNL2	DALRD3	SMAD2	SLITRK5
LACC1	NIBAN3	DLC1	AC118469.2	GSTO2	ORC2	TRNAU1AP	ENG	AL355578.1
AL512506.1	GMPPB	APPL2	ABCD3	GSTA4	TMEM38B	EBF1	WDR83	MIR4500HG
CCDC122	S100A13	RTN3	F3	GSKIP	MOSPD2	PCM1	BTBD7	AL360267.1
AL162713.1	MED15	EIF2AK4	AC093117.1	GSK3B	SMC5-AS1	SDHC	LINC01135	AL360267.2
AL162713.2	ZNF576	ANKRD11	SLC44A3	GRM7	IRAK3	CLDN5	MAP1LC3B	AL354811.1
AL161714.1	AP1AR	SAT1	AC105942.1	GRAMD1A	ZFYVE16	SRGN	SLC30A5	AL160159.1
ENOX1-AS1	AL136988.2	MAGI3	ALG14	GPSM2	PFKFB2	RNF128	AC024619.3	RNF113B
ENOX1-AS2	AC092431.1	AC010168.2	AC095033.1	GPRC5D-AS1	ZBTB25	SHISA5	PMP22	RAP2A
ENOX1	RPL23A	CHID1	TLCD4	GPRC5A	THSD7A	AC022146.2	MEF2C-AS2	AL353581.1
LINC00400	ALG9	ST6GAL1	AC092802.3	GPD1L	SH3BGRL	CEP295	AC110611.1	OXGR1
DNAJC15	EIF3J-DT	CCNK	AC092802.1	GOSR2	NME2	KITLG	ATP6V0D2	LINC00456
UFM1	ELAVL1	ASH1L	RWDD3	GOLGA8A	DZIP3	YEATS2	PPTC7	MBNL2
LINC02334	KCNK7	MCL1	AC092802.2	GOLGA7	SEL1L3	TTC12	MARCKS	AL161430.1
LINC01058	NMNAT3	ZZEF1	AC092802.4	GNG12	SMU1	RUNX1	S100A9	AL442067.3
PDS5B	ROBO1	MUC1	LINC01760	GNAQ	AGO4	CERS2	YIPF6	AL442067.1
FRY-AS1	GBP2	FLNB	LINC01650	GMNN	TOM1L1	SEPTIN7	UNC5C	GPC6-AS2
ZAR1L	AFG3L2	RSRC2	AL445218.1	GMEB1	ABCF1	ZNF277	FZD6	AL442067.2
BRCA2	MEGF8	PDS5A	LINC01761	GMDS	ERC1	ST7L	FGD5	AL359502.1
N4BP2L1	SINHCAF	DDX5	LINC02607	GLI3	UIMC1	PPDPF	PTPN11	AL359502.2
N4BP2L2	MAFG	ANKRD37	AL683887.1	GLG1	XPO7	LINC01515	AKAP11	AL356580.1
N4BP2L2-IT2	NCAPD3	ZNF516	LINC02790	GLB1	ZNF83	COPB1	RO60	IPO5
AL138820.1	C2CD2L	FLNA	LINC01787	GIPC2	ATG4A	SYNPO	TSPYL1	FARP1
AL138708.1	SNRNP200	GOLGA4	PTBP2	GGNBP2	BMPR2	LPXN	AL360178.1	HS6ST3
LINC00423	AC026624.1	SHLD2	DPYD-AS1	GFPT1	TBC1D2	CCNL2	SRPX	UGGT2
KL	GTF2H1	C1QTNF3	DPYD-IT1	GCNT2	SYDE2	MBNL2	RBMS2	AL138955.1
STARD13	IGHG2	GTDC1	DPYD-AS2	GATAD2B	BIRC3	RAB20	ARHGAP44	DNAJC3-DT
STARD13-IT1	RSPH4A	TRIR	MIR137HG	GASK1B	CTSE	MESD	AC092652.2	DZIP1
STARD13-AS	RAMP2	RAD51-AS1	BX005019.1	GARS-DT	PRDM15	RAP2B	KLKB1	CLDN10-AS1
AL627232.1	AC090907.3	MAMDC2-AS1	AC104453.1	GALE	GOLGA3	ZFAND5	NDUFB9	CLDN10
FRY	ITPK1	GALK2	LINC01776	GABPB2	AQR	STIP1	GRAMD1B	ABCC4
RXFP2	ZP3	TRDN	SNX7	FUT8	ZFP36	ZBTB46	IGFBP7	AL139381.1
AL356495.1	NPSR1	PTPRF	PLPPR5	FUS	ROS1	ACTG1	AC007881.4	LINC00557
TEX26-AS1	KCNA3	FAXDC2	AL445433.2	FUBP1	COPB2	DDHD2	ZMYM4	SOX21
UBE2L5	FXYD5	TBC1D5	PLPPR4	FTH1	B4GALT1	PFKP	C1QB	SOX21-AS1
AL353648.1	CDHR1	IRF2BP2	LINC01708	FRYL	BTAF1	RTCB	PLAC4	LINC00391
USPL1	RING1	DNM3	PALMD	FRS2	UQCRQ	MTX3	DLEU1	GPR180
ALOX5AP	AL365255.1	YTHDF2	FRRS1	FOXN3	VAMP7	ETS2	DST	TGDS
LINC00398	SLC9A3R1	RAP1A	AGL	FOXJ3	SNRPD3	YIPF6	AAGAB	DCT
LINC00545	CD70	HIST1H2BN	AC118553.1	FNIP2	HSPA8	HEATR3	ABLIM3	GPC6-AS1
MEDAG	PLCD1	GMDS	SLC35A3	FLVCR1-DT	UBXN7	ELF1	LINC00513	EFNB2
AL161616.2	COIL	WDR82	MFSD14A	FLVCR1	CNOT1	PLK2	DDIT4	AL138689.2
TEX26	RALGDS	NPRL3	AC093019.2	FLNB	DCTD	SRR	SAP30L-AS1	AL138689.1
AL353680.1	ZMYND8	CCDC102B	SASS6	FKBP5	CAMTA1	COA8	CARMN	AL442125.2
LINC01066	NIPAL2	METAP2	TRMT13	FKBP3	RFX3-AS1	MPHOSPH9	HCLS1	AL136221.1
AL158065.1	MCF2L	TBX2	LRRC39	FHL1	CD74	C12orf73	AP002075.1	GRTP1-AS1
HSPH1	GPN2	AC078778.1	DBT	FGF23	OSBPL2	FGF7	AP005262.2	ADPRHL1
B3GLCT	NUDCD1	PPP3CB-AS1	AL445928.2	FER	BAZ1A	RREB1	TACC1	DCUN1D2
LINC02344	RXYLT1	NANS	RTCA-AS1	FDX1	CYFIP1	TRA2B	AC022126.1	DCUN1D2-AS
AL138999.2	TRIM28	ALG13	RTCA	FBXW4	WDFY2	CAPN12	SPON1	TMCO3
AL138999.1	RFC5	PLAAT3	AC104457.2	FBXO38	SPATA6L	HNRNPA2B1	AC009313.1	AL442125.1
ALG5	PON3	FAP	CDC14A	FBXO33	NFIA	ZNF33A	AC026803.3	BX072579.1
SPART-AS1	CDK5RAP2	RNF130	AL589990.1	FAU	CCNI	LHFPL2	CLPTM1L	TFDP1
CCNA1	AC106876.1	TPI1	GPR88	FAR2	AL512603.2	PUS10	THEMIS2	ATP4B
SERTM1	RPS14	QSOX2	LINC01349	FAM193B	GATAD2B	SUPT16H	SNHG3	GRK1
RFXAP	AL450344.1	TNFSF13	AC099670.3	FAM193A	PEAK1	POT1-AS1	PRICKLE2	TMEM255B
SMAD9	DCAF5	NSA2	VCAM1	FAM135A	ITSN1	MRPL4	AP3S1	GAS6-AS1
SMAD9-IT1	AC025575.2	EPN1	EXTL2	FAM111A	SERPINE3	IRAK2	IGHM	GAS6
EXOSC8	MRPL58	FOCAD	AC104506.1	FAM107B	MYH7	SYTL1	AL450992.3	GRTP1
AL139383.1	TBP	KIF1C	SLC30A7	FAF2	FRA10AC1	HIBADH	HNRNPF	LAMP1
SUPT20H	ASPA	LDHC	DPH5	FAF1	KIAA1217	RNF213-AS1	DCHS2	CUL4A
CSNK1A1L	AC008268.1	RAB13	AC093157.2	FADS2	GBF1	MFGE8	NTHL1	PCID2
LINC01048	CRISP1	MAP4K3	AC093157.1	FABP5	SPACA6	FRMD5	IKZF1	AL137002.1
LINC00547	TRIM60	PTPA	AL109741.1	F8	BARD1	P4HA3	LSM4	PROZ
POSTN	THADA	TNKS	S1PR1	F11R	PIAS1	OGFR	AC004470.1	AL137002.2
TRPC4	EGF	GBF1	LINC01307	EYA3	DNAJB11	DNAJC1	SELENOM	F10-AS1
SPART	KHDRBS3	N4BP2	LINC01709	EXOC6B	HNRNPF	NECTIN3	HSP90AA1	F10
CCDC169	TMEM35B	C5orf15	OLFM3	ETV6	NR2F2-AS1	CACFD1	EFCAB14	F7
SOHLH2	AL357153.1	ARHGAP31	AC114485.1	ETNK1	NRDC	PDLIM3	PKHD1	AL356740.3
DCLK1	AC245519.1	DHX30	AC099567.1	ERVK13-1	LRRC8C-DT	AL157871.4	IFT81	AL356740.2
LINC00445	CCDC125	GAB1	COL11A1	ERLIN2	HEATR3	RAPH1	HILPDA	MCF2L-AS1
AL390071.1	AP001037.1	PPP1R7	AC095032.2	ERLEC1	ZYG11B	ITM2B	SHOC1	AL356740.1
MAB21L1	PPDPFL	TARBP1	AC095032.1	ERICH1	ATP8A1	WIF1	LINC02603	MCF2L
NBEA	NAPRT	OLA1	RNPC3	ERCC6L2	IRAK1BP1	ANKRD17	EDRF1-AS1	AL356752.1
AL138690.1	YY1	MLLT10	AMY2B	ERBIN	MICU1	TNFRSF19	PPP1R1C	ATP11A-AS1
AL161716.1	RRM2B	AC098829.1	AMY2A	ERBB3	MSH3	CENPB	CLDN18	GAS6-DT
LINC00457	KIAA1324	PAIP2	AMY1A	EPCAM	LDHC	DAB2	HLA-B	LINC00454
LINC02343	CNDP1	AL157871.4	AMY1B	EPC2	SSBP1	CPB2	AC090844.2	ARGLU1
AL161891.1	MIR34AHG	TNRC6A	AMY1C	EPC1	SOD2	CHRM2	AC132219.1	LINC01297
RFC3	SASH1	GUSB	AL591888.1	EP300	MIR181A2HG	AP000676.5	KDSR	AL929601.2
AL139081.2	CHRAC1	DTX3L	LINC01676	ENPP4	CLIC4	TBC1D19	CSNK2A1	POTEM
AL139081.1	NOTCH1	NPC1	LINC01677	ELL2	AC008269.1	BACH2	YWHAB	AL929601.3
AL161719.1	CLEC14A	SLC9A6	AL355306.2	ELF1	FAM20A	RABEP1	AC026704.1	AL589182.1
DCT	C12orf49	MPZL2	LINC01661	ELAVL1	SERPINH1	GTF2I	PCNP	AL589743.4
GPR180	FAM53B-AS1	NRBF2	PRMT6	EIF4G3	CRY2	AL590807.1	IREB2	AL589743.1
LINC02293	AL391422.4	FBXW8	NTNG1	EIF4E	TRIO	AF117829.1	MIPEP	POTEG
TRDD2	PDLIM3	MAPK10	VAV3	EIF4B	PTBP2	HSCB	POGK	BX072579.2
TRAV39	MRPL36	STRADB	VAV3-AS1	EIF3J	AC104596.1	TRAF6	SDS	AL512624.2
TRAV40	ASIC3	NLRP1	LINC02785	EIF3F	SLC38A9	SPATA17	ARID5A	AL512310.10
TRAV41	SET	GJA1	SLC25A24	EIF2S3	KLHL18	ANKRD13C	RPSA	AL512310.9
AC244502.3	SLC35D2	BTF3L4	AL359258.2	EHBP1	CDC42BPA	PIM1	C12orf49	AL512310.2
TRDV2	PPP2R5C	CSAD	NBPF4	EFNB2	NADK	OTUD7B	RHOA	OR11H2
TRDD1	LINC02036	AC009126.1	AL359258.1	EFCAB2	SLCO4C1	MLF1	ZBTB20-AS5	OR4N2
TRDD3	PSMB1	TRIM5	AL390038.1	EFCAB14	CPEB4	MORC2	CCSER1	AL929601.1
TRAV38-1	GNPDA2	LINC01237	NBPF6	EEFSEC	FHAD1	ATP9B	MLST8	CR383656.12
TRDJ1	ZNF764	TMEM165	FAM102B	EEA1	FBXL17	COG4	EFCAB6	LINC02297
TRDJ4	EMC9	CD69	HENMT1	ECE1	ABL1	PMPCB	AL354836.1	OR11H12
TRDJ2	TSPAN17	TM2D1	AL160171.1	DYNLL2	SUMO3	LINC02762	AC022146.2	CR383656.10
TRDJ3	DRG2	TMED2	FNDC7	DYNC2LI1	ARRDC3-AS1	NUDT19	RAB10	LINC01054
TRDC	IL6	PTPRD	AL591719.2	DYNC2H1	SNRNP200	CHCHD2	SLC10A7	CHAMP1
TRDV3	AC007953.1	NKIRAS2	STXBP3	DUOXA1	MTR	SREBF2	CXCR2	UPF3A
TRAV38-2DV8	AC239868.1	SMG7	AKNAD1	DTNB	PAK2	MICOS10	SELE	AL160396.2
TRAV37	VIPAS39	FAM111A	SPATA42	DSP	RIN2	PCNT	ACSL3	CDC16
TRAJ60	HEXIM1	PCYT1A	GPSM2	DPYD-AS1	PPP1R9A	BRCC3	TREM1	AL160396.1
TRAV30	ARL4D	AC104365.1	CLCC1	DPY19L4	MYO10	ERI3	AL353194.1	CFAP97D2
TRAV25	SHROOM1	AL023755.1	WDR47	DPH6	HMGCS1	CEBPD	APH1A	RASA3-IT1
TRAV26-1	RBM19	AC074033.1	TAF13	DOP1A	PTGR1	ANKRD36B	MOB1A	RASA3
TRAV8-7	ZC3H4	MSN	AL356488.3	DOCK9	SQOR	AC012447.1	PAFAH1B2	C13orf46
TRAV27	SNX8	STK40	TMEM167B	DOCK5	BAIAP2	PDIA5	AC009315.1	LINC00565
TRAV28	SLC7A5	KIAA1191	AL356488.2	DNM2	LRRC3B	PAFAH1B2	NACA	LINC00452
TRAV29DV5	CLDN3	MIB1	C1orf194	DNAJC3	AC092535.4	PLCXD3	MMP15	AL139384.1
TRAV31	IFT43	SLIT2	KIAA1324	DNAJC25	TC2N	HSD17B10	SLC5A4-AS1	ATP11AUN
TRAV36DV7	HMGN3-AS1	CPVL	SARS	DNAJC15	DPP7	DTX2	SDCBP	AL139384.2
TRAV32	AC005253.1	PRTG	CELSR2	DNAJB6	FUS	SF3B1	PDE7B	AL163541.1
TRAV33	SUDS3	CRK	PSRC1	DNAJA1	TCEA3	ZRANB3	MYADM	MYO16-AS2
AC244502.1	LINC01492	STMP1	MYBPHL	DLGAP4	HIF1A	TRIM44	TMEM150A	MYO16-AS1
TRAV26-2	PHTF2	VWA2	SORT1	DIP2B	STARD7	ARL5A	KIF3A	AL161431.1
TRAV34	ZBED4	GALNT17	PSMA5	DIP2A	CEP250	ABCA8	AC051635.1	LINC00370
TRAV35	AP001178.3	PARP14	SYPL2	DIAPH2	RBM5	SLK	PPHLN1	LINC01067
TRAJ61	RELB	MOB4	ATXN7L2	DHX36	TUSC3	S1PR1	LAMTOR5-AS1	LINC00399
TRAJ59	SLC7A11	Z93930.2	CYB561D1	DHX33	WDR60	SLC4A1AP	ACTN4	LINC00676
AL133371.3	CCDC71L	FRYL	AMIGO1	DHRSX	ZNF407	SYNGAP1	TMEM127	SPACA7
TRAJ33	PITPNA-AS1	AGPAT4	GPR61	DHCR24	TERF2IP	STAG2	CD7	IRS2
TRAJ39	MCEE	TENT2	AL355310.3	DGKD	TMEM181	AC006972.1	RACK1	AL162497.1
TRAJ38	GLT6D1	UBE2G1	GNAI3	DDX5	CATSPERE	ARPC5	COL4A2	AL355810.1
TRAJ37	DDX42	SLC9A3R1	AL355310.1	DDX27	DNAJC11	SLC44A3	CDK4	AL355974.1
TRAJ36	THNSL2	CSNK1G1	AMPD2	DDX24	ZNF721	PYROXD1	AC007347.1	AL390755.1
TRAJ35	TRANK1	PDSS2	AL355310.2	DDX21	RABGEF1	DOCK1	GADD45B	AL355974.2
TRAJ34	ANKRD24	WARS2	GSTM4	DDX17	TRIM24	MAP2K7	HMGA1	MYO16
TRAJ32	IL20RB	TRANK1	GSTM2	DDX1	TMEM208	TULP4	RAB11B	AL138694.1
TRAJ41	SUB1	PRR14L	GSTM1	DDB1	MED21	SH3BGRL2	AL353150.1	AL157762.1
TRAJ31	RAB12	MAPK8	AC000032.1	DDAH1	CTDSP2	SNRPB	CD22	TNFSF13B
TRAJ30	SLC9A1	SPPL3	GSTM5	DCUN1D4	ECHDC2	DBI	CDK2	ABHD13
TRAJ29	NUP54	FAR1	AL158847.1	DCP1A	CFAP46	MARCKS	AF165147.1	LIG4
TRAJ28	DBNL	CCNI	GSTM3	DCBLD2	SMG1	LLPH	NUCKS1	AL136964.1
TRAJ27	PPP1R7	MB	EPS8L3	DCAF6	VPS13D	HELB	IGF2BP3	AL359436.1
TRAJ26	BBC3	GLIS3	LINC01768	DCAF5	TTC21B	GSTO2	FMO2	FAM155A-IT1
TRAJ40	RNF113A	RAD50	AL450468.1	DAPK1	UFSP2	AC084816.1	COX7A1	AL445649.1
TRAJ42	TMEM222	TMPO	AL450468.2	DALRD3	INTS6	VCL	AGPAT2	FAM155A
TRAJ58	OSCP1	ZNF654	CSF1	CXorf38	BAMBI	ATE1	ZNRD1	AL354741.1
TRAJ51	AC017002.1	CEACAM6	AHCYL1	CUL1	DGKG	IRF2BP2	CYYR1-AS1	AL162574.1
TRAJ57	AL355834.2	SLC25A36	STRIP1	CTSE	C11orf80	TMEM63A	BNC2	AL162574.2
TRAJ56	AC092353.1	PCDH9	AL160006.1	CTNNBIP1	TRIM37	ANKRD36C	PLEKHH1	AL163534.1
TRAJ55	PYCR1	MRTFB	ALX3	CTIF	C6orf132	CNIH4	ITM2B	LINC00443
TRAJ54	NARF-IT1	SYTL3	LINC01397	CSNK1G3	BCL3	CTSH	ZNF24	LINC00551
TRAJ53	AC087289.5	SNX32	UBL4B	CRY1	YPEL5	ATP6V1C1	FRMD5	LINC00396
TRAJ52	GPR68	ADCY4	SLC6A17	CRKL	ARMC9	ZC3H7A	C4orf3	AL390755.3
TRAJ50	VSTM2L	CCL20	AL355990.1	CREB1	GABPB1-AS1	MROH1	KRT18	COL4A1
TRAJ43	POLR2I	TSGA10	AL355990.2	CPLANE1	EZH1	DNAJC14	FAT2	ARHGEF7
TRAJ49	RIIAD1	AC026803.3	LINC02586	CPB2	IMPDH2	RPL4	TUG1	LINC01044
TRAJ48	AC110615.1	FRMD4A	KCNC4	COX4I1	DANT2	STK33	HNRNPA0	LINC01043
TRAJ47	SCFD2	IMPAD1	RBM15-AS1	COX19	AFG3L2	NAE1	CP	LINC01070
TRAJ46	AC027601.6	FBXL20	RBM15	COPB1	NUP153	OGFRL1	TMEM178B	LINC00404
TRAJ45	AC087222.1	ACADM	LAMTOR5-AS1	COL25A1	RNF4	AC093298.2	RFX7	AL356961.1
TRAJ44	HERC6	ATP6AP1	SLC16A4	COBL	POLR2L	MMUT	AL024474.2	SOX1
TRAV24	MASP1	FBXL3	AL355488.1	CNOT4	FAM3C	CAVIN2	TRPV2	SOX1-OT
TRDV1	AC099681.1	C2	LAMTOR5	CNIH4	KIAA0232	CDC42BPA	NUP58	LINC00354
TRAV23DV6	SENCR	IFT80	PROK1	CNDP2	CA3	DTWD2	AC072022.2	LINC02337
AL135744.1	KEL	NOX4	AL358215.1	CMTM8	NAA15	KLHL2	RPS14	AL359649.1
AL161668.1	TRIP11	STEAP4	AL358215.2	CMTM7	B3GNT5	MKNK2	WASHC5-AS1	TEX29
OR5AU1	AL137230.1	SLC22A15	CYMP-AS1	CMTM6	RRP9	ZC3HAV1	NTRK2	AL353704.1
LINC00641	AL096869.2	ZNF131	KCNA10	CMPK1	ERRFI1	RUFY3	ADARB2-AS1	ARHGEF7-AS1
HNRNPC	TC2N	LGALS1	KCNA2	CMIP	PNN	SLIT2	CALM1	ARHGEF7-IT1
RPGRIP1	AL356805.1	EZH1	AL365361.1	CLTC	SLC3A2	ADPGK	ST3GAL5	ARHGEF7-AS2
SUPT16H	TDP1	PIK3C3	KCNA3	CLPTM1L	MAGED1	GNG12	PRKAG2	COL4A2
CHD8	AL139384.2	RBM26	CD53	CLPB	IGF2R	PRDX6	AC087239.1	AL353704.2
ZNF219	AL139193.2	DCAF13	AL360270.2	CLDN4	YOD1	WARS2	TMEM167A	LINC00368
RAB2B	ATP11AUN	NEAT1	AL360270.1	CLDN12	TNFRSF10C	CDV3	AL021707.1	AL442128.2
TOX4	ATP4B	CCN2	LRIF1	CKS2	RGL1	AMD1	EPS8L2	ANKRD10-IT1
METTL3	SPACA7	ITFG1	AL360270.3	CKAP5	FAM104A	CR1L	HIST2H2BF	ANKRD10
SALL2	AL139384.1	POLR1C	DRAM2	CIRBP	RASD1	UTP4	MARCKSL1	LINC00346
AL161747.2	DZIP1	HLA-E	CEPT1	CHST11	GCC2	EIF5A	PPP1R26	LINC00567
OR10G3	AL122020.2	CREB3L2	AL355816.1	CHRM3	EBPL	DIDO1	RPL24	ING1
TMEM253	AL356752.1	UPF2	AL355816.2	CHP1	SDHC	PRKAA1	ITGA9-AS1	CARS2
ARHGEF40	FOXN3-AS2	TIFA	DENND2D	CHIC2	ZDHHC23	GAPVD1	Z93020.1	NAXD
TRAV22	GRK1	TMTC2	CHI3L2	CGN	C1orf61	BST2	CAPZA2	AL139385.1
AL161668.3	CPSF2	SAP30L-AS1	CHIA	CFI	KIAA1324	PTPRM	TNKS2	RAB20
RNASE3	FBLN5	GCNT2	AL356387.1	CFB	LINC00923	ZNF326	CD55	COL4A2-AS1
AL355922.4	FOXN3-AS1	STK33	PIFO	CFAP97	TYMS	HIF1A-AS3	HTT	COL4A2-AS2
AL355922.3	ATP11A-AS1	MTUS1	OVGP1	CERT1	RBM6	PARD3	AC105916.1	LINC00430
AL355922.1	EFCAB11	ARHGAP32	AL390195.2	CERS2	ZNF827	PLIN2	NDUFB11	AL445207.1
RNASE2	AL161662.1	IGF2BP2	AL390195.1	CEP89	MFSD14B	FAM160A1	LEPROT	AL354994.1
METTL17	KCNK13	NRF1	WDR77	CEP70	ACADM	CST3	EIF1AY	KCNRG
SLC39A2	AL135818.3	CD302	ATP5PB	CEP57	EHBP1	FBXW4	NCAM1	EBPL
RNASE8	AL137002.2	NDC1	C1orf162	CEP192	APP	GPRC5D	MLEC	KPNA3
NDRG2	AL356740.3	NARS2	TMIGD3	CEP164	KLHDC1	PLAA	ZDHHC20	AL136301.1
TPPP2	AL135818.2	PLXNC1	ADORA3	CEP135	LRRC1	ZNF439	SRSF9	SPRYD7
AL161668.4	GRTP1	PDK3	RAP1A	CEP120	DGKE	MRTFB	RPL12	DLEU2
AL161668.2	DCUN1D2-AS	USE1	LINC01160	CENPC	RHOBTB2	NFKBIZ	SRM	TRIM13
RNASE13	F10-AS1	PLCXD3	INKA2	CECR2	SMAD7	SPATA5	IGLC3	DLEU1
RNASE7	DCUN1D2	MGMT	INKA2-AS1	CEBPA	ATP2A2	FADS2	SAP18	FAM124A
TRAV1-1	TTC7B	TAB3	AL049557.1	CDV3	ATP6V0D1	PTRHD1	COL7A1	AL137060.3
OR10G2	DGLUCY	TNFAIP3	DDX20	CDK6	ATXN2L	PARN	SLC2A13	AL158195.1
TRAV1-2	ADPRHL1	RBL2	KCND3	CDK19	SAR1A	ASF1B	AC104078.2	DLEU7
TRAV12-3	AL096869.3	SOX4	KCND3-IT1	CDC27	AL132857.1	SLC12A7	CFLAR-AS1	RNASEH2B-AS1
TRAV8-4	F7	NFIA	KCND3-AS1	CD96	ANTXR2	RAB25	KIF5B	RNASEH2B
TRAV8-5	AL512791.1	CDKL1	LINC01750	CD74	EIF2S3	GNG11	DENND6A-AS1	C13orf42
TRAV13-2	LINC00642	SPRY4-AS1	AL445426.1	CD63	GRPEL1	RAI14	AC105001.1	ARL11
TRAV14DV4	LINC02317	CD96	CTTNBP2NL	CD58	GNA12	H1FX	SNAI1	RCBTB1
TRAV9-2	GRTP1-AS1	PLCB3	WNT2B	CCNL2	PCID2	PLCG2	MT1M	PHF11
TRAV15	AL135818.1	SPRY4	AL354760.1	CCN1	AC069277.1	ERICH1	GABARAP	SETDB2
TRAV8-6	AL136221.1	KCNIP4	ST7L	CCDC84	SDK1	SNAPIN	ESRRG	CAB39L
OR4E2	F10	STX6	CAPZA1	CCAR1	PCCA-DT	F3	VPS13C	CDADC1
TRAV16	PROZ	SCMH1	MOV10	CBFA2T2	TMEM132D	EPHA2	RAB22A	MLNR
TRAV17	CCDC88C	LINC01470	AL603832.1	CASP8AP2	NFIC	PNISR	GALNT18	FNDC3A
TRAV18	PSMC1	AC242426.2	RHOC	CASP4	OXR1	CYTH1	FTL	AL161421.1
TRAV19	AL442125.2	SESN3	PPM1J	CASD1	SLC49A4	TGFBR2	TM7SF3	CYSLTR2
TRAV20	AL121839.2	STIP1	AL603832.2	CARMIL1	C5	NCOA7-AS1	GOLGA8R	LINC00462
TRAV21	CUL4A	ATP5MPL	TAFA3	CAPNS1	EHD1	ARHGAP6	IVNS1ABP	LINC01077
TRAV12-2	TFDP1	UBE2B	LINC01356	CAMSAP2	ATP6AP2	RBM15	TNFRSF21	AL157813.1
TRAV13-1	LINC02321	RABL6	LINC01357	CALR	TM9SF2	MTHFD1	TOMM7	AL157813.2
TRAV8-3	RPS6KA5	GGA2	SLC16A1	CALM3	SLC25A24	WDR31	DCBLD1	RCBTB2
TRAV8-2	AL356740.1	KIF16B	SLC16A1-AS1	CACNA1D	NOS1AP	STARD3NL	AL591002.1	LPAR6
TRAV12-1	MCF2L-AS1	GABARAPL2	AL390242.1	CACHD1	WWP1	SLC15A2	PIK3CB	AL392048.1
TRAV11	PCID2	AC104041.1	LRIG2-DT	CAAP1	VPS54	PDGFA	AC104134.1	AL157817.1
TRAV10	AL096869.1	GOLGA2	LRIG2	CA5B	AGPAT3	RSBN1L	HSPH1	SERPINE3
TRAV9-1	CATSPERB	BAZ1A	MAGI3	C9orf85	LANCL1-AS1	YPEL3	TOMM5	AL390964.1
TRAV8-1	NRDE2	WWP2	PHTF1	C6orf62	ZNF700	ARMCX4	DAND5	LINC01065
TRAV7	AL137002.1	SAMD4A	RSBN1	C5orf56	TAPT1-AS1	ARG2	PPP4R1	HNRNPA1L2
TRAV6	AL512791.2	DENND4C	AL137856.1	C4orf19	CRADD	FEN1	KPNB1	AL139089.1
TRAV5	PPP4R3A	FMN1	PTPN22	C1orf210	UTRN	HNF1B	PTOV1	SUGT1
TRAV4	LAMP1	AL592429.2	AP4B1-AS1	C11orf49	NUDC	DNAJB11	AC024230.1	CNMD
TRAV3	AL356740.2	STAT3	BCL2L15	BUB3	OTUD6B	XKR6	MRPL42	PCDH8
AC243972.1	AL133153.2	BACH1	AP4B1	BTG3	MTHFD1L	RBMS3-AS2	ARMC5	OLFM4
TRAV2	CALM1	SLC26A9	DCLRE1B	BTG1	DPYD	LGALS3BP	DSTN	AL136359.1
OR4E1	AL442125.1	AOPEP	HIPK1-AS1	BTF3	TOP1	KLRD1	AKNA	INTS6
TRAJ25	AL139193.1	HMGB3	HIPK1	BTBD9	RO60	UBA3	SUZ12	AL356295.1
TRAJ24	AL157688.1	AC053527.2	OLFML3	BTBD7	ANKRD11	UBR1	MAT2B	AL450423.2
TRAJ23	NUDT14	MRPL20	AL591742.2	BTBD2	DCUN1D1	RICTOR	CHTOP	AL450423.1
AL136295.17	AC007262.2	NCAPD2	SYT6	BSDC1	SESN1	ARPC5L	MARCH3	LINC00558
AL136295.2	TSHR	AL049779.4	AL121999.1	BRWD1	PAPSS2	ACYP2	AC010624.5	LINC00458
PSME2	OR4Q3	ADCY9	TRIM33	BRAF	SENP5	LIX1-AS1	ROR1	AL442636.1
RNF31	CEP128	FAM71A	DENND2C	BMT2	TPM4	TARBP1	ESRP1	LINC00345
IRF9	OR4M1	EML4	AMPD1	BLVRA	DIP2A	LINC00630	FBXL5	CKAP2
REC8	OR4K2	SOS2	NRAS	BLCAP	TSHZ2	MCU	IGSF9B	AL359513.1
IPO4	OR4K5	NIPAL3	CSDE1	BICD1	ZNF780B	CFAP97	WNK1	VPS36
TM9SF1	OR4K1	UQCC1	SIKE1	BCLAF1	PTCD3	G3BP1	LCORL	THSD1
PSME1	OR4K15	SHROOM3	SYCP1	BCL3	MAX	ZNF654	AC011676.3	LINC02333
AL136295.6	DIO2-AS1	SEC61A1	TSHB	BCAT2	PPP2R2A	WTAP	SFN	NEK3
AL136295.7	OR4K14	D2HGDH	TSPAN2	BBX	DRAM1	SLC25A3	FAM204A	AL139082.1
TSSK4	DIO2	CSF3R	LINC01765	BAZ2B	SRPK2	SUMF2	FXR1	NEK5
CHMP4A	AF123462.1	BLZF1	AL049825.1	BANP	LINS1	RAB3D	PRR26	UTP14C
MDP1	AC008056.1	FBXW2	NGF-AS1	BANK1	AL139807.1	ZNF397	GABRA3	ALG11
NEDD8	OR4K13	UBE2L3	NGF	BAG3	ADAM9	CC2D1A	MFSD10	ATP7B
EMC9	AC008056.3	APOLD1	AL512638.3	BACH2	SMARCB1	SF3B4	ANGPT2	CCDC70
FITM1	OR4L1	TLK2	VANGL1	B4GALT5	RSPRY1	FAM118B	HS3ST5	TMEM272
AP1G2	AC008056.2	KCMF1	CASQ2	ATP9B	PRKD1	MRPS6	AC110491.3	DHRS12
DHRS4-AS1	AL928654.1	AGAP1	NHLH2	ATP2A2	LINC01500	ERMP1	SLC16A6	WDFY2
JPH4	AL136040.2	QARS	LINC01649	ATP1B1	ZNF532	RANBP2	ADAM28	INTS6-AS1
AL135999.3	AL512310.10	PPP1CB	SLC22A15	ATP13A4	ZSWIM9	NAPA	SHANK3	RB1
DHRS2	GTF2A1	PTCSC3	AL365318.1	ATP11B	MZF1	MAVS	RNF187	RB1-DT
AL160237.1	AL512310.9	AC023509.2	MAB21L3	ATP10A	PWWP3A	PXN	CD69	MED4-AS1
AL136419.2	LINC02305	TAPBP	LINC01779	ATN1	CCNYL1	ABHD8	FBXW8	TSC22D1
LINC00596	AL162872.1	DARS	AL355538.1	ATG4C	UBE2I	LGI3	YWHAE	SMIM2-IT1
DHRS4	AL359238.1	TRIM56	ATP1A1	ATG14	MSL1	MLLT3	PIP4K2C	AL589745.2
DCAF11	AL355095.1	PDE12	ATP1A1-AS1	ATAD2B	BTD	ITGB5	FAM71A	AL589745.1
DHRS4L2	LINC02301	GARS	LINC01762	ASH1L	SIMC1	IGF1R	KALRN	AL138960.1
AL136419.3	AL355838.1	TRAPPC12	AL136376.1	ASAP2	NCF2	ATL2	CCDC85B	SERP2
CARMIL3	LINC02311	KCTD1	AL390066.1	ARPP19	CTDP1	DNAH7	RHOBTB2	TUSC8
CPNE6	LINC01467	ACSL4	AL390066.2	ARPC2	ANKRD12	PHTF2	COP1	TSC22D1-AS1
NRL	AL512310.2	AC008050.1	CD58	ARNTL2	PPP1R1C	TPRA1	TTLL12	MED4
PCK2	SEL1L	SMS	IGSF3	ARL8B	MIA3	AL162253.2	STMN2	LINC00407
GMPR2	LINC02308	MYH7	C1orf137	ARL6IP5	BTN3A3	MTRNR2L1	GJA1	AL356515.1
TINF2	OR11H2	NUP153	CD2	ARL6IP1	SAP30L	PFN1	SLC22A15	LINC00330
TGM1	STON2	ELAVL1	AL157904.1	ARL15	C8orf76	FGD6	AC036103.1	NUFIP1
LINC02286	AL136040.1	PARD6G-AS1	PTGFRN	ARID4A	CTNNBIP1	PLCG1	PEBP1	AL359706.1
AL136018.1	OR4N2	AC012404.1	CD101	ARHGEF7	OSBPL8	BSG	MIR924HG	GPALPP1
GZMH	LINC00557	PPIB	AL445231.1	ARHGDIA	AC092353.2	RPS24	SLCO2B1	SMIM2
GZMB	OR4K17	NPM1	TTF2	ARHGAP31	MIA2	PIK3C2A	RBMS3	SMIM2-AS1
IGHV7-81	AC022469.2	SEC24B	TRIM45	ARHGAP27	ME2	PI4KB	AC010261.2	LINC00390
AL161663.2	AC022469.1	CA13	VTCN1	ARHGAP26	PPP1R12A	KIF13A	SGO1-AS1	NRAD1
AL161663.1	AC026888.1	GPATCH2L	LINC01525	ARHGAP24	RPLP2	LUM	WDR83OS	LACC1
LINC02306	MTA1	PHF14	AL358072.1	ARGLU1	TBC1D5	RASSF5	AC068051.1	AL512506.1
RABGGTA	PARP2	KIAA1324	MAN1A2	ARG2	NBAS	RILPL2	AP003025.2	CCDC122
AL132633.1	AL355075.1	FBXW7	AL157902.1	ARFGEF3	ZZEF1	XRRA1	FRMD4A	AL162713.1
NOVA1	TEP1	PTGFRN	TENT5C	ARFGEF2	AC015971.1	MIR29B2CHG	SEC61G	AL162713.2
AL079343.1	ALKBH1	USP16	WDR3	AREG	UBE4B	ODC1	KIF20B	AL161714.1
LINC02588	SPTLC2	GDAP2	SPAG17	APPL2	UROS	SNRPA1	MIR100HG	ENOX1-AS1
AL110292.1	ISM2	TSNARE1	AL391557.1	APPL1	MB21D2	MAGT1	LRRC4C	ENOX1-AS2
LINC02294	SOX21-AS1	BUD23	TBX15	APPBP2	BNC2	ROCK2	CCNI	ENOX1
CTSG	AHSA1	AL442071.2	AL139420.1	APP	USP16	EIF2AK1	MITF	LINC00400
CMA1	KLHL33	RAN	AL139420.2	APOL6	DNMT1	PAPOLA	CES1	DNAJC15
AL132800.1	LINC00391	OTUD7A	WARS2	AP1B1	MDM2	RETREG3	MT1X	EPSTI1
SDR39U1	NOXRED1	CHRM3	WARS2-IT1	AP001042.1	MEF2C	SUMO1	PRKAB1	LINC00428
KHNYN	SAMD15	XPO6	WARS2-AS1	ANXA5	SFSWAP	AC096536.3	GIMAP4	GTF2F2
CBLN3	OSGEP	FADS3	AL359915.1	ANTXR2	SNX3	HNRNPM	MECOM	KCTD4
NYNRIN	TMED8	CXCL1	LINC01780	ANTXR1	KLHL28	RADIL	MPZL2	AL138963.4
NFATC4	AL355075.2	SULT1A1	HAO2	ANKRD44	PGM1	SAFB2	ANP32A	RUBCNL
RIPK3	GSTZ1	ST3GAL5	HAO2-IT1	ANKRD36	MTM1	NKX2-1	AL157871.4	AL158196.1
ADCY4	SOX21	ABCD3	HSD3B2	ANKRD28	VTI1A	AC002070.1	UBA6	NUDT15
LTB4R	AL355075.4	TUBGCP3	HSD3B1	ANKMY2	CEBPD	SLC35E1	HECW2	SUCLA2-AS1
LTB4R2	AL355075.6	RESF1	LINC00622	ANKIB1	SEPTIN9	ANKH	ABCA9-AS1	AL157369.1
CIDEB	AC009396.3	GRIA3	ZNF697	ANKHD1	AL136456.1	METRN	NOD2	LINC00562
NOP9	OR4N5	FCHSD2	PHGDH	ALG13-AS1	RMC1	GNL3L	AC087854.1	AL138962.1
DHRS1	OR11G2	NOTCH2	HMGCS2	AL683813.1	HMGXB3	NDUFS2	LAPTM5	SUCLA2
AL096870.6	AC009396.1	TMCO3	REG4	AL627309.1	RMND5B	NAALADL2	CSTF3	HTR2A-AS1
AL096870.8	OR11H6	UCHL5	ADAM30	AL117381.1	CPAMD8	HIST1H1C	TUBB	HTR2A
AL135999.1	OR11H4	CEP112	NOTCH2	AL078581.4	ETV3	NBEA	CMTM4	ESD
THTPA	TTC5	LAMTOR5	AC245008.1	AL008633.1	STK32A	CSNK2A1	AC093334.1	AL359880.1
TRAJ22	AL356019.2	TXNRD1	SEC22B	AKT1	EFS	H3F3B	APOBEC3C	LRCH1
AC243965.2	AL356019.1	DNAJB14	AC253572.1	AKAP8	SLC35E1	AC008050.1	NR3C2	AL138686.1
TRAJ2	SLIRP	ACSL3	NBPF26	AKAP7	PPME1	HNRNPL	GPATCH2	LINC01198
TRAJ1	AC009396.2	FAM149A	AC253572.2	AKAP13	SLC2A14	AKIRIN2	ACLY	LINC00563
TRAC	CCNB1IP1	STEAP1B	PPIAL4A	AKAP1	KMT2D	ALDH3A2	LARP4	TPT1-AS1
LINC02332	AF099810.1	HNRNPL	LINC00623	AHR	SEL1L	ACTR3	AC005803.1	AL139801.1
AC243965.1	NRXN3	WDFY2	FCGR1B	AHI1	NCALD	TRMT13	RNASEH2A	LRRC63
DAD1	ADCK1	PSMD1	AC244453.3	AGR2	DNAH14	ANGPT2	GPC6	LCP1
ABHD4	C14orf178	AP5B1	AC244453.2	AGPAT3	CYSTM1	NDUFA13	ZNF277	CPB2
TRAJ4	SNW1	SLC25A29	AC244453.1	AGAP1	ZNF449	CDK2AP2	SPIRE1	CPB2-AS1
OR6J1	AL356807.1	AMOTL2	FAM72B	ADGRL2	ZNF438	PPM1L	ENDOD1	ZC3H13
AL160314.2	AL512624.2	USP22	SRGAP2C	ADD3	ITGA3	PTPRT	RACGAP1	SIAH3
OXA1L	AL357093.1	AP000331.1	SRGAP2-AS1	ADCY3	LMAN2	SLC45A4	UBE2D2	SPERT
SLC7A7	BX072579.2	BX284613.2	LINC02798	ACTR3C	CDC37L1	THBS2	PFKFB2	LINC01055
MRPL52	PTPN21	HNRNPDL	AL592494.1	ACTN1	HSPB8	MYNN	PTP4A3	ERICH6B
MMP14	LINC00565	NPLOC4	AL592494.2	ACSS2	ITPKC	GRTP1	AC025159.1	COG3
TRAJ3	SPATA7	ZBTB11	LINC01691	ACSM3	RAD54B	WDR43	APLP2	SLC25A30-AS1
TRAJ5	C13orf46	AP002336.2	LINC02799	ACSL4	EPS8	RAPGEF2	RSBN1L	SLC25A30
AL135999.2	KCNK10	OFD1	AC239800.2	ACSL3	AGK	TOMM7	AL391834.2	AL138963.1
TRAJ14	AL133279.1	MAGED1	LINC02591	ACOXL	HSP90B1	SLC25A51	CKAP4	AL512655.1
TRAJ21	AL133279.3	NUDT5	HIST2H3PS2	ACBD3	NIBAN2	XPC	RGS18	LINC02335
TRAJ20	CLDN10	ZDHHC21	AC246680.1	ACAT2	CXCL14	MRPL14	ADSS	SLITRK6
TRAJ19	AL133279.2	ZC3H8	FAM72C	ACAP2	DOCK5	IGHM	PCCA-AS1	AL137140.1
TRAJ18	RASA3-IT1	WWC3	IGKV1OR1-1	ACADVL	AC084871.1	MEF2A	TSPOAP1-AS1	MYCBP2-AS1
TRAJ17	CFAP97D2	DOP1A	LINC02802	ACADSB	FNIP1	SERF2	NKX2-1	AC001226.1
TRAJ16	AL160396.1	NIPA2	PPIAL4E	ACADM	COL1A2	BIRC2	RHOF	MYCBP2
TRAJ13	CDC16	RALGAPA1	AC246785.3	ACAA1	ADIPOR1	SPACA6	PRKCH	MYCBP2-AS2
TRAJ6	LINC01146	TIPARP	NBPF15	AC113383.1	C18orf25	TP63	CHIA	AL159158.1
TRAJ12	AL160396.2	ANO6	PPIAL4F	AC112770.1	SCAMP1	DNM1L	LINC02026	SCEL
TRAJ11	UPF3A	ARHGAP11B	LINC01632	AC108134.2	SKP1	HDAC7	LINC01644	SCEL-AS1
TRAJ10	LINC01147	CARS2	FP700111.1	AC107223.1	RXRA	COG3	LINC02320	AL138957.1
TRAJ9	LINC00452	UST	SRGAP2B	AC096570.2	ZSWIM6	GABARAPL1	NDUFA1	SLAIN1
TRAJ8	AL162171.2	ARRDC1	FAM72D	AC096531.2	CHMP1B	BNIP2	TLR8-AS1	EDNRB-AS1
TRAJ7	AL357172.1	ACSM3	PPIAL4D	AC092445.1	ACSL3	FLG-AS1	IPO8	EDNRB
LRP10	AL162171.1	CCT5	AC245014.3	AC092329.4	DIAPH3-AS2	SEC61G	ARL8B	OBI1-AS1
REM2	AL357093.2	PSMA5	AC245014.1	AC090844.2	SPPL3	ARSA	DHCR24	AL139002.1
RBM23	CLDN10-AS1	ZFPM2	NBPF20	AC078881.1	KLK11	ITGA10	SFTPC	LINC01069
IL25	AL138478.1	MYO1C	AC239860.4	AC074033.1	INPP5B	NECAP2	AC008083.3	FBXL3
BCL2L2	FOXN3	NFAT5	GPR89A	AC067852.3	CCNL1	DOCK7	FASTK	CLN5
BCL2L2-PABPN1	BRF1	FAM13A	PDZK1	AC027644.3	HECTD1	SLC25A27	RBX1	ACOD1
PABPN1	AL137785.1	WDR7	CD160	AC025580.2	TAX1BP3	RPS6KA5	PON2	AC000403.1
SLC22A17	TMEM255B	PRDM11	RNF115	AC024257.1	SP1	ACER2	FAM174C	KCTD12
EFS	GAS6-AS1	TNRC6B	POLR3C	AC023590.1	SPSB2	DYNLL2	AC092666.1	AL365394.1
AL049829.2	GAS6	NT5DC2	NUDT17	AC019117.1	AZIN1	FAM172A	ISCA1	AL161717.1
CMTM5	GAS6-DT	UBL5	PIAS3	AC012467.2	ZC2HC1A	ITGA6	AC005998.1	AL136441.1
PRMT5-AS1	TTC8	RHOF	ANKRD35	AC011346.1	PIP5K1A	USP4	MED13	LINC01034
MYH6	AL121768.1	ADAR	ITGA10	AC009133.1	OXCT1	RUSC2	HPCAL1	LINC00561
MYH7	EML5	YWHAE	AC243547.1	AC009107.2	CREBRF	ITSN1	ROMO1	LMO7DN-IT1
[truncated: 34,602 more rows]

## Sheet: Basal cells
AdaBoost	CATBoost	ExtraTrees	Lasso	LightGBM	RF_ZL	Ridge	SKB	XGBoost
C12orf57	AP002336.2	BMPR1B	TCEAL2	AP002336.2	EYA2	MT-ND4	TCEAL2	CHST9
RPL34	EYA4	AP002336.2	EDN2	EEF1A1	SPOCK3	FTL	EDN2	AP002336.2
EVI5	BMPR1B	LAMA2	MT-ND6	MT-ND4	PLEKHS1	BHLHE40	BEND5	SSR2
RPL23	CHST9	RASSF6	NDUFB3	MTRNR2L12	AC093865.1	SLPI	CHST9	SERF2
RPLP2	MTRNR2L12	FILIP1L	DDIT3	AC112206.2	AP002336.2	MT-CO2	EYA1	NQO1
BRD4	EYA1	LINC02057	PSMB6	CEBPD	CDON	MT-ATP8	EYA4	SERPINB3
MRPS9	MT-ND4	LDB2	COX4I1	CD44	STK39	SERPINB3	DDIT3	EYA4
SLC25A12	CD44	SERPINE1	SLPI	MT-CO2	PAX9	RPL34	AL035587.2	MTRNR2L12
PAPOLG	WDR49	CHL1	AP002336.2	MALAT1	IKZF2	BTG2	PLEKHS1	SELENOP
HNRNPH1	EYA2	DLEU1	PRKG1	CHST9	WDR49	EEF1A1	MUC16	XIST
KTN1	NEAT1	CHST9	FILIP1L	AVPI1	PCDH7	RPLP2	UGT2A1	TCEAL2
KHDRBS2	LINC02057	TOX3	TCEAL4	NEAT1	NEAT1	RPS18	CYP26A1	RPS24
RPS20	ANK3	SEMA5A	MT-ATP8	ANK3	EYA1	FABP5	EYA2	PRKY
MPZL2	MT-CO2	TSIX	AC104073.4	XIST	ANKUB1	RPL18	SERPINB10	SPTSSA
CHST9	SERF2	AL139807.1	ATP6V1G1	MT-CO1	CHST9	LRIG1	DGCR6	GMNN
TNKS2	FOXP2	DLG2	PET100	TSIX	ABCA13	MT-ND6	BMPR1B	YBX1
DDX1	EEF1A1	WDR49	SNHG8	BMPR1B	ADARB2	RPS26	WDR49	HIF1A-AS3
PRKCA	TNFRSF21	SPOCK3	FAM229B	SFTPB	GRAMD2B	UBC	RASSF6	ARHGEF10L
KIF16B	PRSS23	UBA6-AS1	SAP18	MACROD2	EYA4	S100A11	SERPINB3	FAM200A
ARID1A	CTTN	PLEKHS1	AC120193.1	VEGFA	FILIP1L	RPS2	AC066580.1	AASS
BCL9	TSHZ2	AL117329.1	MACROD2	TSHZ2	CHL1	DUSP1	AL627309.4	MARVELD2
RPS26	MTRNR2L8	MT-ND4	MMP1	EYA4	ALCAM	NEAT1	SIRPB1	SMURF1
TXNIP	XIST	LRRK2	NEAT1	PRKG1	AQP3	ADGRV1	AC093865.1	EEF1A1
RPL31	PRKG1	AQP3	RASD1	LDB2	CALD1	BACE2	SPOCK3	CPNE4
KLHL2	ABCA13	AC112206.2	RPL6	FILIP1L	TSIX	MACROD2	CHL1	CEBPD
ADGRV1	HSPA1A	LINC01091	RSL24D1	FOXP2	MUC16	PRKG1	AQP3	LINC01091
FUT8	PPP1R15A	TSHZ2	SFTPB	TUBA1B	NFIA	WDR49	PRSS23	KMT2A
LINC02324	PLEKHS1	AP002026.1	BACE2	LRRK2	BCL11A	MALAT1	RPS10	COX7C
AL359317.1	FILIP1L	EYA2	DLEU1	CTTN	KIAA1217	RPS25	AC020765.2	KRT7
AL355076.2	RPL27A	FN1	RAN	BHLHE40	ALDH1A3	RAB11A	TNFRSF21	TSHZ2
FUT8-AS1	DUSP1	CDON	PCP4L1	AL139807.1	SEMA5A	RPS20	HS3ST1	BMPR1A
MAX	AQP3	NTN1	RAB11A	RORA	EHF	EDN2	RPL34	TMSB10
AL391261.2	ANKUB1	KRT7	PTCD3	C12orf57	BMPR1B	ERRFI1	RPS25	KCMF1
EXD2	LINC01091	GLIS3	AC022217.3	MT-ATP8	PLEKHA5	TMSB10	ABCA13	AC007319.1
AL391261.4	RPLP2	MET	AC018558.7	CCN1	ZNF385B	PDLIM5	RPS13	C19orf48
LINC02290	MACC1	MTRNR2L8	PGF	MT-ND6	FOXP2	RPL5	AC090771.2	ATP9A
AL359232.1	LCOR	ASXL3	PHLDB3	LGR4	LINC02057	AC120193.1	SEMA5A	MRPS35
AL157997.1	RPL28	WFDC2	AC104365.1	DLEU1	MT-ND4	HNRNPA2B1	AC025154.2	RPL37
AL139022.1	AL139807.1	PRSS23	CYP26A1	NTM	SOX5	SORBS2	AVPI1	PLD1
AL133313.1	MT-CO1	ABCA13	MRPL36	MT-CO3	RASSF6	HES1	AP002336.2	JARID2
AL359317.2	NQO1	IGF2BP3	KRTCAP2	MET	RPL28	MT-CO3	SFTPB	WDTC1
FNTB	MT-ND1	EYA1	PDHX	AC007319.1	TSHZ2	COX4I1	MTRNR2L8	KRT6A
RAB15	AC093865.1	BMP3	GRB7	SOX5	PDHX	AC093865.1	ZG16B	CKAP5
GPX2	RPS24	MT-CYB	TIMP3	SORBS2	SEMA3A	RPL6	WFDC2	RPL5
CHURC1	LGR4	SFTPB	ACSL4	PRSS23	AQP4-AS1	CLU	AQP5	PRSS23
SPTB	CEBPD	MT-CO2	CBX3	PPFIA1	NFIB	AQP3	CDON	DDIT3
PLEKHG3	AC007319.1	CD44	AC069277.1	MIR205HG	MTRNR2L8	RPS15	RPS3A	NBEA
AL049869.2	PLEKHA5	NFIX	C5orf66-AS1	RPS28	KLF5	RPL32	AL138921.1	RPS15
GALNT16	MT-CYB	MACC1	TXNDC17	RPL41	AC087286.2	RPL28	RPL32	DNM2
ERH	FDFT1	STK39	NOC3L	PBX1	TANC2	KLF5	DDTL	LAMTOR5
SLC39A9	MACROD2	ATP1B3	IFNE	NAV2	AP001011.1	SFTPB	RPS4X	AC120193.1
AL157996.2	KRT7	PGM2L1	AL035411.3	MT-CYB	TNFRSF21	LINC02057	HPCA	EYA2
PPP1R36	FAM107B	NET1	CALD1	LINC00511	S100A6	FDFT1	AC245014.3	PPP1R15A
HSPA2	MT-ATP8	LDLRAD3	GGCX	GNGT1	MACROD2	SELENOP	SNHG8	DUSP1
AL139022.2	SPOCK3	IKZF2	BEND5	CALD1	HIF1A-AS3	RPL14	RPS12	SQSTM1
CCDC196	CAMK1D	TTC6	SDHAF1	BTG2	KRT19	PBX1	HES1	BMPR1B
GPHN	TCEAL2	STARD13-AS	IRX5	RPS18	MT-CO2	SREBF2	RPL30	SIAH2
AL049835.1	RPL36	TIMP3	SLC19A1	RPL21	MID1	COX7C	CYB561D2.1	ACTR2
AL121820.1	RPL19	MYO5B	PTP4A1	GOLGB1	LDB2	ABCA13	BTG2	RBPJ
AL121820.2	RPLP1	ZNF385B	PLTP	ABI1	CLIC6	TCEAL4	EEF1A1	ATP2C1
AL121820.3	C12orf57	VWA2	CAPNS2	S100A6	MTRNR2L12	RPS24	TOX3	ABR
AL133370.1	SEMA5A	PCSK5	HIST1H2BJ	LCOR	HSPA1A	ANXA1	FMC1	TIMP3
AL132986.1	F3	FOXN3	CIDEB	JMJD1C	NTM	EYA4	LINC02057	COX6B1
ZFP36L1	AFF3	LSAMP	BHLHE40	HNRNPA2B1	SOBP	LDHA	RPS8	PFN1
RAD51B	AC112206.2	CDK6	SBDS	ASH1L	CDC42	S100A10	CXCL6	FLVCR1
ZFYVE26	DLEU1	AC087286.2	SERPINB3	PTPRK	ATP1B3	ANKRD12	SLPI	SLC8A1
ACTN1	PBX1	RPL41	PITPNA-AS1	PPP1R13L	RUNX1	ZSWIM6	MT1E	MAPK14
RDH12	SOX5	SEMA3A	ZNF480	PFN1	ASXL3	AP002336.2	AGR2	RCAN1
RDH11	PPFIA1	SNX7	CNFN	MT-ATP6	RPL37A	FXYD3	ANKRD37	SSR4
VTI1B	SERPINE1	EYA4	HIF1A-AS3	LINC02057	PKP4	MAML3	FAM107B	UBE3C
ACTN1-AS1	RAC1	RPL10	DUSP2	LDHA	MRTFB	INSIG1	CD300LB	EYA1
AL049779.4	CDON	PLS1	USP34	KRT6A	LRRK2	HSPA1B	RPL9	TTN-AS1
DCAF5	AC092445.1	MRTFB	ARPC3	HSPA1A	LSAMP	P4HA1	CXCL1	MT-CO2
ARG2	RASSF6	PTPRZ1	DEC1	FN1	PTCSC2	SEMA5A	PRSS55	SERPINE1
PIGH	NFIB	CCDC144NL-AS1	RAB9A	DPYD	RPS15	RPL13	PNRC1	MMP1
PLEKHH1	INPP4B	AQP5	MALT1	WDR49	RPS23	ERBB4	UQCRB	TIPRL
AL391262.1	PCDH7	HSPA1A	AC027097.2	ST3GAL1	C12orf74	KMT2E	C11orf1	TMX1
ZBTB1	LRRK2	ERN2	S100A4	MAST4	PRKG1	PDE7B	IKZF2	LDHA
TMEM229B	RAB11A	USP3-AS1	AL161756.3	LDLRAD3	PPARGC1A	CCND1	AC087286.2	AHCTF1
PLEK2	BTG2	MUC16	ATP1A1	EYA1	DLEU7	REEP3	RASD1	TXNDC17
EIF2S1	TM7SF3	RPS12	ANKUB1	ENAH	RASSF9	SRP14	F3	RPL11
ATP6V1D	PAX9	BCL11A	SRP14	ZNF385B	KRT6A	RPS11	PAX9	RUBCN
AL135978.2	USP3-AS1	RPL26	BPGM	YAP1	AC112206.2	RAPGEF5	C12orf57	AC006115.2
MPP5	RPL27	MECOM	COX20	TANC2	MACC1	LGR4	HIST1H4B	SNRPD2
FAM71D	RPS18	KIAA1217	NTS	MTSS1	ANK3	TUBA1B	ADGRF1	ELOVL6
AL049869.3	TMSB10	RPL13A	EDNRA	MACC1	ATP2C2	MCTP1	PCDH7	RPL30
MIR1302-2HG	RPL18A	GRHL2	AC020765.2	FDFT1	FYB2	NOC3L	RPL10A	EPHA2
AKAP5	KLF5	LHFPL3	EIF3G	ERBB4	PPFIA1	DDIT3	FAU	RPL37A
DHRS7	AC087286.2	MT-CO3	MID1IP1	ARID1B	HS3ST1	DLEU1	NDUFB3	AC112206.2
CCDC175	MT-CO3	ARFGEF3	COX7C	ANKUB1	GRHL2	CEBPD	FOXN3-AS1	CRNDE
RTN1	CCNI	EPHA2	MRPL50	AKAP13	CDH13	FOXP2	GPX4	ANK3
AL133299.1	ATP2C1	MID1	OR4D9	TFB1M	WFDC2	KANK1	PPARGC1A	CBX3
LRRC9	TSPO	RPS3	ARHGEF10	RPL22	RPS6	HSPA5	UNC5B-AS1	USP9X
AL157911.1	ATP1B3	AC093865.1	POLI	OPA1	MYOF	SLC38A1	SELENOM	CHST15
PCNX4	MT-ND6	SERPINI2	POLR1D	INPP4B	RDH10	ARHGAP24	NTM	NFIA
AL157756.1	SLC4A4	SCNN1A	FAM222A-AS1	HES1	ADGRF1	NQO1	RPS24	TMPO
L3HYPDH	ZBTB44	FOXP2	GALNT13	DUSP1	NFIX	RPL37	RPL27A	NDUFB9
PPM1A	KAZN	RPS9	AP000779.1	AQP3	NTN1	SPATA13	RPS18	SMC6
LINC02322	KRT6A	KIF21A	DPY19L1	ZSWIM6	STK38	BTBD9	RPL14	PCDH7
C14orf39	RPL15	SCARA3	AK2	RAB11A	F3	MAGI3	SFTPC	PTBP2
SIX6	EEF1G	ELMO1	LINC00322	PTPRG	FAF1	SLC9A9	MET	NPRL3
AL049874.3	RPS13	SFTPC	AC009123.1	MYO1D	SCARA3	S100A16	CEBPD	MACC1
SALRNA1	RPL23A	RPS16	PSMA4	MT-ND5	CD44	ITGB8	MACC1	NAA15
JKAMP	RPS20	C12orf74	NDUFA8	GALNT7	SPATS2L	TFDP2	PRKG1	TNFRSF21
GPR135	MEF2A	EHF	UCN3	ETV6	MET	RPS27A	LRRN1	CCNL2
SIX4	ATP5F1E	NFIB	SLC35G2	CDK8	EIF4A1	FOSB	NDUFC1	MT-ND4
ARID4A	SOS2	AC104041.1	MRAP2	ATRX	RPL21	BMPR1B	LRRK2	RPL14
ARMH4	CRIP1	AC008269.1	RGS2	ALCAM	RFX3	RPL22	AC112206.2	EPS15
ACTR10	CEACAM6	PDHX	AP001453.1	AC120193.1	GAS5	SOX6	ADCY2	FCHSD2
PSMA3	RHOB	MALAT1	SELENOP	TNS1	KCTD1	USP24	CAPN13	RALGAPA2
AL132989.1	SQSTM1	ZBTB16	MAML3	TBL1XR1	CD99L2	PET100	SERPINE1	COL7A1
PSMA3-AS1	PLEKHH1	PRKG1	ATP5MPL	SVIL	FN1	KRT7	LDB2	ZNF546
AL132989.2	HIST1H4C	ANXA1	CCN1	SERPINE1	CACNA1C	AC022217.3	NACA	MALAT1
AL139021.2	RPL37	TBC1D9	CAMKK1	SAMD12	ANKS1B	AL354733.3	AL035411.3	LUC7L3
DAAM1	PPCS	SOBP	SIRPB1	S100A14	TIMP3	ZNF292	SERTAD3	RND3
TOMM20L	ZNF565	NUDT4	RPRM	RPL14	CDH26	PRAG1	NTN1	RPL10
AL139021.1	ADARB2	RPL13	FN1	RASSF5	PLAC8	EYA1	HDAC4-AS1	USP3-AS1
TIMM9	RALGAPA2	PLCG2	BTG2	PTBP3	AL117329.1	BBS9	PLAC8	GALNT7
KIAA0586	CCND1	FYN	AC112206.2	NFIB	RPLP0	PLXNA2	IER3	GNGT1
DACT1	KIF21A	SLCO1B3	FOXN3-AS1	KRT17	SLCO1B3	AKR1C1	AC027237.2	MTSS1
LINC01500	TENM4	PPFIA1	URB1-AS1	FRMD4B	RPL36	QKI	TMA7	PHTF2
SIX1	RPL24	TET2	LSM6	FOXP1	PLS1	RPS3A	CHP2	AC002558.2
MNAT1	TNIK	NTM	PRPS1	CBX3	MIR31HG	ATP6V1G1	RPL22	ERRFI1
ZBTB25	RBIS	FAM214A	SH3GL2	ATP1B3	TOX3	RARB	AL139807.1	ETS1
AL136038.5	ANOS1	AL583808.1	TFDP2	AFF1	PECAM1	NUPR1	RPLP1	PDE7B
AL049871.1	KAT6B	MT-CO1	AC010894.3	AC087286.2	RPL41	ADGRA3	RPL11	CALM2
GPHB5	RPL26	TNFRSF21	INSIG1	ZBTB16	CAMK1D	B4GALNT3	UBA6-AS1	C12orf57
PPP2R5E	DDX17	RPS2	LDHA	SMYD3	RPS4X	GRHL1	PLEKHH1	CYB5A
AL136038.3	RPL34	AL034397.2	BRIX1	SLC4A4	AC130650.2	SPOCK3	FAM229B	AC093535.1
WDR89	SSR4	PKP4	CYYR1	RESF1	APP	ARPC3	AC034243.1	ANKRD12
AL136038.2	GALNT7	PDLIM1	SHOC1	RALGAPA2	SLC9A9	AVPI1	SEMA3A	SMYD3
SGPP1	IDS	PEBP4	MBD5	PRRC2C	NIPAL2	DDX24	GDF15	SLC25A12
AL137191.1	ZSWIM6	RPS19	CTR9	MTRNR2L8	SERF2	RPL13A	CALD1	RNF144B
SYNE2	FBXL7	RARB	BCLAF1	HMGCS1	EEF1A1	HMCN1	HOOK1	IFT57
ESR2	RPL21	CDH13	PLD5	BAIAP2L1	PRSS23	RPS13	C12orf74	RPS18
AL161756.1	NPAS3	KLF5	IGFBP2	AUTS2	PROSER2	TRIM24	RPS20	IFT80
MTHFD1	ITGB1	SNX31	DNAI2	ARID4B	COL4A5	MPP6	RPL6	SEC14L1
AL122035.1	SETD2	PLAC8	PAICS	ARFGEF1	GALNT7	TXNDC17	RPL23A	AC097522.2
AL122035.2	RPS15	FGF12	ADAM15	ZKSCAN7-AS1	SORBS1	AKAP13	SERPINI2	FAM41C
RHOJ	CEBPB	EDARADD	IGF2BP2-AS1	VPS13D	RPL3	MCC	STK39	FN1
KCNH5	RPS19	PHACTR1	TPRA1	USP3-AS1	CLDN1	NFKBIZ	RPS26	PAK2
TRMT5	NDRG1	AC024230.1	NTPCR	TXNIP	AC007319.1	GRAMD1B	TTC6	WDPCP
AL355916.1	CEP57	RPS18	GDE1	TIPRL	HMGB3	LRPPRC	LINC01436	CDON
SLC38A6	ARID4A	TPCN2	AC068587.4	S100A16	GAPDH	JUND	RPS6	RETREG1
PRKCH	HMBOX1	GRAMD2B	USP2	S100A11	AL139807.1	CTNNB1	GALNT7	NTM
TMEM30B	SORBS2	SORL1	CD109	RPS11	FDFT1	ACTN4	SERPINF1	SLC4A4
AL359220.1	PDIA3	ABHD17C	AC093675.2	RPL31	SNRPD2	TMSB4X	RPS23	TNFRSF14-AS1
AL355916.2	AL109824.1	PPM1H	CDHR3	RBPMS	RBM6	MSMO1	RPLP2	TANC2
LINC01303	AC098829.1	EEF1A1	TSPAN4	RANBP17	ZNF708	CCAR1	RPL41	Z99127.4
HIF1A-AS1	RPS6	TXN	AC087286.2	RAD51B	AC104041.1	SERINC5	HES4	LRRFIP1
LINC00644	PITPNB	AC005062.1	ELAC1	PLEKHA5	HNF4G	H2AFZ	ADIRF	MCC
HIF1A	IGKC	CAMK1D	FIGN	PDE4D	CSMD1	DOP1A	PPM1H	TUBA1B
HIF1A-AS3	ENTPD1-AS1	CRACR2B	IGBP1	MT-ND1	PPM1L	RAB1A	AC005062.1	BRI3
SNAPC1	RPL29	LRIG1	AC008105.1	MRTFA	ILRUN	FOXN3	AL117329.1	AP003774.2
SYT16	TP53RK	S100A11	DENR	MBNL1	AC008735.2	NSMAF	CEACAM6	PRKCA
AL390816.1	DLG2	AC011287.1	FDFT1	HSCB	CBLB	HSPA8	ATP5MG	MYSM1
AL390816.2	MT1E	LNX1	AC111170.1	HMGB1	RPS27	SNHG6	RPL10	HES1
AL161756.3	ELK4	RPL30	PTCH1	GMDS-DT	ANKRD36C	BICD1	RPS15A	IKZF2
SMOC1	KRT18	LRRN1	ACOT13	FKBP5	SH2D4A	COL4A6	AC007319.1	PHLDA2
PLEKHD1	PDLIM5	LINC02163	ERRFI1	ENO4	ATP2C1	TTC17	ASXL3	MT-ND6
RPS6KL1	COX4I1	GDNF-AS1	ZBTB20-AS1	EHF	TRMT9B	NR4A1	DHRS9	FHOD3
AC013451.2	RPL36A	CBX5	MSMO1	CEP112	ZNF83	MPP7	RPL29	BTG2
AREL1	TRIM5	ME3	AC023509.3	CDH13	LRIG1	ACSL4	SBDS	ATP6V1A
FCF1	MECOM	S100A6	NFYB	AKT3	DLG2	RSRP1	RPL5	KAZN
YLPM1	PTMA	HS3ST1	RAC3	TNFRSF21	GLIS3	JUNB	RPL12	FILIP1L
PROX2	B4GALT1	AKAP13	ITGA1	TCF7L2	SLC8A1	SLC4A4	CLDN1	EXPH5
DLST	QKI	RAB11A	S100A5	TBC1D22A	MT-CO3	PID1	SERF2	AVPI1
PGF	TPCN2	ANK3	GGCT	SOX6	NDUFA12	RHOB	GRAMD2B	SCARA3
TMED10	SLC5A3	NFIA	PLCB1	SLC38A2	VAMP2	YTHDC1	FILIP1L	BHLHE40
EIF2B2	ARHGAP24	LTO1	CALCRL	SEMA5A	ARFGEF2	PRKDC	RARB	TMPRSS4
AL049780.1	TUSC3	VGLL4	PRG4	SEMA3A	ARF4	ST3GAL1	DPP10	MT-CO1
MLH3	ABLIM1	SLX4IP	C12orf76	SEH1L	ABHD17C	ATP2C1	EEF1B2	SNED1
ACYP1	PDCD10	TPT1	HSD17B7	NRXN3	MSR1	PUM1	S100A6	PUM1
ZC2HC1C	PCSK5	DOP1A	RABIF	NDRG1	UPP2	KCNQ5	RPS27A	PITPNC1
NEK9	FGFR3	MIR31HG	AL355816.1	MACF1	SQSTM1	KMT2C	PCSK5	TCP1
AC013451.1	AL031428.1	TMTC2	LRRC69	LIMS1	DYNLL2	EIF4A1	AL035258.1	AL121839.2
LTBP2	S100A14	NR2F2-AS1	MPP6	KRT5	USP3-AS1	HIPK1	ZNF385B	NAMPT
ISCA2	AVPI1	AC009264.1	MPHOSPH10	KRT19	AC114812.2	SQSTM1	LAMA2	EIF4G3
NPC2	MECP2	NCOA4	PARK7	KHDRBS1	ST8SIA4	PSMB6	RPL13	ZNF81
AC005479.1	MALAT1	MAML2	C3orf67-AS1	HIF1A-AS3	AL132857.1	RPL12	HSPA1A	TSIX
AC005479.2	TOMM6	TRIM22	POLDIP2	GPHN	RMRP	SPATA5	FYB2	SDHB
SYNDIG1L	ZNF292	AP001021.3	ANKRD12	FBXL7	UBA6-AS1	NSMCE2	OST4	CNOT6L
VRTN	BAZ2B	DPP10	JAG1	DOCK4	RPL15	FILIP1L	SMIM11B	MIER1
AC005519.1	MICU1	CAPN13	TMEM26	DIAPH3	VAV3	SNHG8	AP006545.1	U2SURP
ABCD4	TMSB4X	MTRNR2L12	AC080089.2	DDIT3	RARB	PTPN14	AC083843.2	RPL9
VSX2	SLPI	SLC15A1	CXCL2	COL4A6	LDLRAP1	ARID4B	INTS6L-AS1	EFNA5
LIN52	DDIT3	FKBP5	IRF3	CDH26	DPH6-DT	MBD5	AC100802.1	PRKAA2
ALDH6A1	IKZF2	CD38	AC114812.2	CCSER2	UQCRQ	EEF2	ENO1-AS1	ZNF385B
BBOF1	GGCX	TMEM123	IPO5	BTBD9	ARFGEF3	RPL41	TGFB2-AS1	CTTN
ENTPD5	TGIF1	SLC4A4	CCNC	AUH	RBM39	CDH11	UCN3	SIDT2
COQ6	FIP1L1	VWF	RNF113A	APP	FTH1	TXNIP	AL355870.2	PUDP
FAM161B	NFE2L2	COL4A5	PLXND1	AGAP1	AQP5	AP001528.1	SMKR1	PARD3
AL049780.2	RBPJ	CERT1	B4GALNT3	ZNF273	TRIM22	DENR	KLLN	ITGA1
AL691403.2	RPS25	GLI3	MAP2	ZMYM2	DSTN	PELI2	AC136475.2	CAMTA1
AC005480.1	ATP5MC1	EFNA5	JOSD1	WDPCP	RIMS2	INPP4B	AC016737.2	UBE2J2
AF111169.1	CCNK	SCGB1A1	FMN2	VWA8	UHMK1	ACTB	MIR194-2HG	AL139807.1
AC016526.1	ARFIP1	CRPPA	RAPGEF5	VMP1	ITM2B	EIF1AX	LINC00167	MT-ND5
ESRRB	SOX6	RPS15	ASMTL-AS1	TRIM44	EXPH5	SRFBP1	KCNA1	MEGF9
AC008050.1	GLIS3	CACNA1C	TNIK	TMA7	TM7SF3	MTCH1	AC005845.1	DENND1B
AC007376.2	SECISBP2	AC106795.3	KLLN	SKIL	CEACAM6	RPL36A	U47924.2	PRKG1
VASH1	KRT5	BCAS3	CASP8	RPS24	PCSK5	RHOBTB3	AC024909.1	SIPA1L3
AF111169.3	DOP1A	S100A16	ENTHD1	RPS19	LAMA2	UTY	FGF20	SF3B1
VASH1-AS1	ATP2C2	SLC5A3	DCDC1	RPL36A	TSPAN13	TENM4	LINC00322	SLC25A36
AL691403.1	PSMD6	PPARG	ENO1-AS1	RBM17	UBA52	CDON	TRIM74	ATP5F1E
ANGEL1	TMTC3	ATP11A	ATP5MG	NCOA1	GMDS	PIK3C2A	AC008273.1	ECE1
AF111169.4	HOOK2	RBM39	ZNRD2	MNAT1	PTPRK	IDS	RASL11B	AQP3
LRRC74A	ZDHHC2	AC114812.2	ALKBH2	MAPK14	CHCHD3	GAPDH	AC098479.1	AC025682.1
AF111169.2	RPS9	SYBU	AL355334.2	LINC01091	RPL10	PCDH7	AC098818.2	ZFAND3
AC007686.4	ST3GAL1	RPS25	ERBB4	L3MBTL4	PPP1R15A	SPPL2A	CFP	RPS27
LINC01629	SH2D4A	AC023590.1	KCNQ5	KAZN	CNTN3	TNKS2	AL596325.1	CRIM1
AC016526.2	MYO5B	AC007319.1	AL391262.1	IL10RB	AIG1	PKP4	AC084277.1	NEAT1
GPATCH2L	NBL1	GLUL	MIR1302-2HG	GCNT1	RPL13A	MYO1E	TAB3-AS2	RDH5
AC016526.4	NUDT4	PDLIM5	FAM138A	FTX	AC090517.5	XRN1	AC080089.2	SRSF10
TGFB3-AS1	SCARA3	TMSB10	OR4F5	FGD4	ANXA1	NRXN3	NR0B1	FBXO42
TGFB3	EDN2	LINC01937	AL627309.1	EYA2	YAP1	RBM6	ITLN1	REV3L
IFT43	ADAM17	GAPDH	AL627309.3	ERC1	UTY	CTNNA3	LINC01511	RPS2
AF107885.2	NDUFA6	CRIP2	AL627309.2	EHMT1	MT-ATP6	PPM1L	CATSPER3	LNX2
ERG28	CD55	CES1	AL627309.5	CYP24A1	NCOA4	NUDCD3	PCDHAC2	KLHDC1
TTLL5	SORBS3	KLF3-AS1	AL627309.4	CTNND1	MECOM	SERF2	AC005618.1	AC023509.6
FLVCR2	SNRPD2	RPL38	AP006222.2	CLASP1	RPL13	MSRA	AC011383.1	PFDN1
AC007182.1	CALD1	STK38	AL732372.1	CELF2	RPL17	ANKRD37	AL356747.1	TOMM6
BATF	FABP5	RPS27	OR4F29	BAZ1B	REPS1	NT5DC1	HIST1H2AL	PPARGC1A
JDP2	DESI2	MLLT10	AC114498.1	ARAP2	AC083870.1	KANSL1	AL645933.2	TRPV4
AF111167.2	CYP24A1	PBX1	OR4F16	AHR	RPS16	TNIK	AC245014.1	RREB1
LINC01220	MICU3	LRMDA	AL669831.2	ACACA	NPM1	SEC14L1	GNMT	HNRNPA2B1
FOS	MAML3	PDGFRA	LINC01409	ABCA13	FMO2	FN1	AC011284.1	GNB1
AF111167.1	YAP1	STAM2	FAM87B	ZFP36L1	EZR	CBX3	LINC00319	ATP1B3
AC005520.3	TRIM24	ARHGAP32	LINC01128	UTRN	DHRS9	SFN	TRGV8	MED13L
ZNF410	MUC4	ZNF493	LINC00115	TXNDC17	RPS15A	TANK	AC087863.2	MALT1
CCDC177	NIPAL3	CCDC186	FAM41C	TUBB6	PDLIM1	MEF2A	AL355816.1	ACP6
AC004825.3	SCAPER	ANKUB1	AL645608.6	TMSB10	ZSWIM6	SEC24B	AC007546.1	PSMC6
LINC01269	RPL30	IDE	AL645608.2	TIMP3	ARHGAP21	PPP1R15A	AL512598.1	RBM26
MAP3K9	ST3GAL6	AP001011.1	AL645608.4	TIA1	SCNN1A	MAPK6	CR936218.1	ARFGEF1
AC004816.1	METTL15	DPYD-AS1	LINC02593	STK39	AKAP13	PTBP3	MT1H	ARMC8
AC004816.2	LDHA	ZNF736	SAMD11	SEC24B	RPL30	MAP3K4	AC022898.2	XPR1
AC004825.2	RPL5	FOXJ3	NOC2L	SCAF8	ACTG1	MGST1	LINC00638	MT-CYB
PCNX1	BBS5	FER1L6	KLHL17	RPL6	AC005062.1	ASS1	AC016987.2	TTLL5
AC004817.3	PSMC6	CCND1	PLEKHN1	RHOA	KCNQ5	P3H2	AL391262.1	ST8SIA4
AC004900.1	PSMB6	ADCY9	PERM1	RBM26	RBX1	UBE2Z	AL121820.2	S100A11
AC004817.5	RPS14	FARS2	AL645608.7	PPM1L	CNN3	ATF1	AC007389.5	SPOCK3
AC004817.2	RPS26	ZNF664	HES4	PLCG2	AKT3	CALCRL	AL161756.3	SRSF11
AC004817.1	USP9Y	GSTP1	ISG15	PLCB4	TMEM9B-AS1	ECE1	KRT222	UPF2
AC004817.4	MON2	PLCB1	AL645608.1	PHLDB2	RASEF	MT-ND3	AL356055.1	PSMB6
AC005476.2	RMRP	RRAS2	AGRN	PEX3	RPL39	JMJD1C	AC003070.2	ABHD15-AS1
SIPA1L1	NAA15	GPBP1L1	AL645608.5	PCDH7	ATF7IP	SAP18	AC106739.1	ABHD17C
TTC9	GALNT18	PHF14	AL645608.8	PAM	CRYZ	SYK	C16orf54	LINC02057
AL357153.1	RPL35	ELOVL6	RNF223	MTUS1	NACA	KLF6	AC139100.2	COX4I1
MED6	AC120193.1	SUPT3H	C1orf159	MGST1	FAU	MEGF9	FOXD2	CALD1
ADAM20	GRIP1	RPS11	AL390719.3	MCC	ADK	ZNF552	AC084782.3	MIR99AHG
ADAM21	MAN1C1	CPD	LINC01342	MBNL3	MT-CO1	CXCL1	AC011825.4	MECOM
AL357153.2	STARD13	ARHGEF12	AL390719.2	MAP4K3-DT	MCU	VEGFA	AC008278.1	MT-ATP8
SYNJ2BP	HSP90AB1	HIF1A-AS3	TTLL10-AS1	MAML3	AP002026.1	HNRNPC	AC012615.6	ATP5MPL
COX16	NEDD4	ZDHHC13	TTLL10	LPP	TBC1D22B	LMO4	AL135999.3	COPG1
AL356804.1	ZFYVE21	FAM107B	TNFRSF18	LMO7	SF1	EIF3G	LINC02294	REEP3
AL160191.1	UBA52	PIAS1	TNFRSF4	KLF6	BLVRB	AADACL2-AS1	AC055717.2	DMRT3
SLC8A3	AL359220.1	LINC02006	SDF4	ITM2B	SQLE	VPS37B	LINC01744	NOP14
AL161804.1	SMCR5	ALCAM	B3GALT6	IGSF1	SFPQ	HDLBP	COL5A1-AS1	LONRF1
SLC10A1	H2AFV	PEG10	C1QTNF12	HNRNPA3	DNAJA4	SLC34A2	SMIM10L2B-AS1	SORBS2
SRSF5	FAU	HSP90AB1	AL162741.1	FOXN3	RHOB	SNRPD2	AC010654.1	WDR49
AL133445.2	TMEM35B	GNGT1	UBE2J2	FMNL2	MOCOS	SPG7	AC007383.3	FCHO2
SUSD6	MMP1	RPL29	LINC01786	FIGN	MCC	DMXL2	AC188616.1	PRPF18
AL133445.3	AHR	AC083870.1	SCNN1D	FHOD3	TMSB4X	NPAS3	AC087392.3	RPS8
AC004974.1	UTY	COX4I1	ACAP3	EIF4G3	S100A2	PDE4D	AC115284.4	CYP4B1
AC005993.1	S100A11	RPLP0	PUSL1	EIF3B	LINC02163	GIGYF2	AC005021.1	PRDX5
AC005520.5	SLC34A2	RPL24	INTS11	EGFR	LINC01091	PRKCZ	PDCD4-AS1	UBA6
ACOT6	S100A6	DR1	AL139287.1	EFNA5	PTCHD4	EIF5A	RPL21	TMTC3
AC005225.1	SCP2	RPL14	CPTP	DST	NAP1L4	CD109	PF4V1	SFTPB
AC005225.3	TMEM41B	STXBP6	TAS1R3	DOP1A	UBC	PRXL2A	CUTA	PLEKHA5
ACOT1	EIF4A1	EZR	DVL1	DDX17	SNX31	CHCHD3	BHLHE41	MACROD2
AC005225.2	PRKCE	ERBB4	MXRA8	CSNK1A1	RPS2	AF117829.1	SOBP	HS6ST2
ACOT2	HERC2	NPTN	AURKAIP1	CAPRIN1	AL121790.2	AK2	BHLHE40	YWHAZ
ACOT4	AC104827.1	CALD1	CCNL2	CAMK2D	SPIDR	SCGB1A1	KRT7	WDR82
DNAL1	TEAD3	SOX5	MRPL20-AS1	C11orf49	TRAPPC8	HSP90B1	RPL3	DDX5
RGS6	SLC6A6	MACF1	MRPL20	BX284613.2	PLD1	IFNGR2	CCDC144NL-AS1	RPS7
AC006146.1	P4HA1	LINC02843	AL391244.2	BPTF	JMJD1C	SSBP1	RPL26	AVL9
PNMA1	BHLHE40	AC008735.2	ANKRD65	ATP2C1	RPS12	STRN	AQP4-AS1	LINC02062
ELMSAN1	USP45	GALNT7	AL391244.1	ATP1B1	MIR205HG	SSR1	C5orf66-AS1	RPLP2
AC005520.2	UBTD1	GABRP	TMEM88B	ARIH1	RBM25	TSHZ2	LINC01091	LGR4
LINC02274	MTMR12	ANP32B	LINC01770	ANXA2	HMGA1	ITPR3	ADARB2	RPS6
PTGR2	COX7C	EVL	ATAD3C	ANKRD12	ALPK1	GALNT7	AL136454.1	RAB5B
RIOX1	PM20D2	MT-ND1	ATAD3B	ANKRD11	R3HDM2	NTS	LSAMP	ABCA1
HEATR4	GPHN	RPS7	ATAD3A	ADK	CDH11	RPS3	RPL19	MT2A
AC005280.1	INSIG1	NRG2	TMEM240	ADH1B	TLK1	SEPTIN11	MYOSLID	C1orf21
AC005280.2	SCGB1A1	CEP290	SSU72	ACTB	ADCY9	AL355612.1	SOD1	FNBP4
NUMB	KLF7	RPLP1	AL645728.1	ACSL4	HNRNPC	PPIP5K2	RPL35A	ICMT
AC004846.2	STAG1	COX7C	FNDC10	ACADVL	AP002518.2	CNST	GNGT1	UBR4
AC004846.1	ATP6V1A	PTPRB	AL691432.4	ABL1	NR2F2-AS1	DLG5	TSIX	ASPH
PAPLN	RAB27B	TMEM14A	AL691432.2	ZRANB2	GABARAP	SEMA3A	AC093151.2	HSPA1A
PSEN1	NAP1L1	UTY	MIB2	ZNF331	VWA2	WBP1L	FN1	MAP4K4
RBM25	SNRPE	CDH26	MMP23B	ZFAND3	CDKAL1	RAN	AL034397.2	MT1X
AL442663.3	RPL10	SLC22A3	CDK11B	USP8	CEBPB	SPTBN1	TMEM191B	CD44
ZFYVE1	PKP2	RPS24	FO704657.1	USP34	MALAT1	ATP5MG	AC010996.1	MIR205HG
DCAF4	TTBK2	PTPN3	SLC35E2B	UGGT2	ELF3	RPS19	RPL37	KIAA1217
AL392024.1	AC107021.1	C11orf49	CDK11A	UBAC2	AC011246.1	UQCRH	CH25H	MT-CO3
DPF3	MSRA	CTTNBP2NL	SLC35E2A	TRIO	TXNDC17	CSDE1	CD44-AS1	FAAP20
AC004828.1	GALNT10	ZNF320	NADK	TPT1	RPSA	H3F3B	CLU	TTC3
AC004828.2	XIAP	AFF3	GNB1	TOX3	MLLT3	ADARB2	AFF3	PPM1L
AL049838.1	AL035427.1	PRKY	AL109917.1	TMCC1	CERS6	PNRC1	ALDH1A3	DNAJC8
AP5M1	PDK3	CHST6	CALML6	TCF4	SET	PLEKHS1	PAK1	MYO1E
SLC35F4	RARB	MRPS28	TMEM52	SSR2	ANP32A	ANKRD13C	RPL15	FDFT1
SLC25A21-AS1	NAIP	ACTG1	CFAP74	SSBP2	NDRG1	UQCRB	LINC01889	PKP4
AL079303.1	TMEM258	SMAD1	AL391845.2	SRGAP3	XKR6	MACC1	TOMM7	CELSR1
PAX9	SERPINB3	PKP1	GABRD	SQSTM1	ERN2	FBXL20	ABCA3	PPFIA1
SLC25A21	RSBN1L	TSPYL1	AL391845.1	SMG7	IGSF1	HIPK3	RPL31	PRXL2A
AL162464.2	ZNF202	AL591368.1	PRKCZ	SF3B1	CENPP	SPOPL	AC097639.1	GOLGB1
AL162464.1	LANCL2	PKP2	AL590822.2	SETD2	GPI	KIF13A	AL353138.1	SERBP1
AL079304.1	MTSS1	PCDH7	PRKCZ-AS1	SET	FGD5-AS1	CCN1	AC008269.1	SPIDR
MIPOL1	TSPYL1	KCTD1	FAAP20	SELENOW	MPP7	SRGAP1	AP003086.1	ADAM10
NKX2-1-AS1	DIS3L2	SNED1	AL590822.1	SAT1	RPL5	ATP5F1E	RDH10	NFIB
AL121790.2	NT5DC2	UBASH3B	SKI	RPL9	SERPINI2	USP54	AC083870.1	KRT5
AL121790.1	GMDS	C3orf79	AL590822.3	RPL37A	AL138701.2	GBF1	LGALS3	RAB11A
FOXA1	SHOC1	SS18	MORN1	RERE	BBX	ZFHX3	CD38	RACK1
TTC6	SHTN1	MIR99AHG	AL589739.1	RBM6	ATP1A1	LINC01091	CDKN1C	MOV10
LINC00517	PRSS12	YAP1	AL513477.2	RASAL2	MYO6	CHORDC1	RPS3	DOCK1
AL359233.1	PLCG2	C19orf53	RER1	RAB18	MED13L	REXO2	AP001011.1	IQGAP1
NKX2-8	HNRNPH1	PDE3B	PEX10	PRKD1	SERINC5	GAS5	NGFR	UBE4B
NKX2-1	MAP2K5	STIM2	AL139246.1	PRKCE	ADAMTSL4-AS1	L3MBTL4	LINC02562	MON2
AL392023.1	ERVK3-1	P3H2	AL139246.4	PPP3CA	LPAR3	CEP57	TIMP3	NAP1L1
AL133304.3	EGFR	RPL18	PANK4	PPP1R15A	TOX	USP3-AS1	CDKN1A	XAF1
AL133163.3	C11orf1	PPP4R2	HES5	PLXDC2	RPS7	CNKSR3	C19orf33	BASP1
INSM2	RAB14	TM7SF3	AL139246.5	PLTP	RPS24	CASC4	UQCRH	RPL17
RALGAPA1	TPP2	ST14	TNFRSF14-AS1	PICALM	ETNK1	MALT1	AC040169.1	MAML3
AL162311.3	MAU2	PAX9	TNFRSF14	PDHX	TPT1	TRIP12	RASEF	MTRNR2L8
BRMS1L	ERN2	RPL21	AL139246.3	OSMR	GPNMB	MTSS1	SOX5	CLASP1
AL162311.1	AC073475.1	SFMBT1	PRXL2B	OGT	MNAT1	CNOT4	AC008622.2	HNRNPK
AL133304.1	RPL13	PFN1	MMEL1	NRARP	AUH	KTN1	TPT1	UBASH3B
SFTA3	TMEM14A	PPM1L	AL831784.1	NR2F2-AS1	ZBTB16	DNAJC8	ZNF844	PARP8
AL133304.2	EXOSC8	ZNF202	TTC34	NHS	BEND5	PLCB4	EZR	ARID4B
LINC00609	NNT	USP34	AC242022.2	MYO1E	UBE2H	MMP1	HMGN3	AQP4-AS1
PTCSC3	KANSL1	PTPRG	AC242022.1	MLLT10	STAM2	CCDC7	NPPC	HSP90AA1
AL162511.1	SLC7A5	RPL37A	AL592464.2	MECOM	SNCA	SF3B6	TLCD1	SNHG8
MBIP	TSC22D3	NIPAL2	AL592464.3	MAX	CAPNS1	UPK3BL1	GAS1	SLC30A9
AL132857.1	TMPO	CXCL17	AL592464.1	LUC7L3	RPL37	SPINK5	RPL36A	S100A2
AL392023.2	PKP4	RPS15A	AL589702.1	KLF7	DBI	LDLR	SCARA3	MGST1
SSTR1	ACVR2A	PLEKHA5	ACTRT2	JAZF1	CD9	POSTN	ERN2	RNGTT
AL133163.2	ARHGEF3	SH2D4A	PRDM16-DT	ITPR2	MT-ATP8	JOSD1	MID1	SKP1
LINC02277	LPAR3	KCNMA1	PRDM16	IFITM3	RPL35A	MAP3K5	IGFBP3	RPL6
AL445074.1	ZNF320	AGR2	AL008733.1	HSPA5	FCHSD2	NT5C2	RPS7	DDI2
AL442163.1	AC016949.1	KRT6A	AL590438.1	HS3ST1	RPL11	ANKRD17	JUNB	TVP23C
AL450442.1	ABCC8	SCOC	AL354743.2	HNRNPU	CPD	SND1	HES5	RBM6
AL583809.1	SPTSSA	FTL	AL354743.1	HES4	TNFRSF19	TBC1D22A	AC144652.1	ACER3
LINC02307	PHF14	NACA	ARHGEF16	GTF2IRD2B	CTTN	RPL7	AL357054.4	FXR1
AL161752.1	ZFAND3	WBP1L	AL512413.1	GRIP1	AKR1C3	NTM	DDIT4	MACF1
FSCB	PAN3	AGR3	MEGF6	FTO	XPR1	PHF14	USP2	PBX1
AL121821.2	DDX18	AL117381.1	AL513320.1	FTL	KRT18	ALDH1A1	PFDN5	RAB1A
AL356022.1	PPM1H	CFAP221	TPRG1L	FTH1	LINC01739	MET	RPL24	DOP1A
LINC02302	YWHAZ	RAC1	WRAP73	FEM1C	RPL7	DOCK5	RPS29	S100A6
AL049870.2	NAALADL2	MARCH1	TP73	EIF4A1	PHACTR4	PABPC1	COX4I1	ADK
C14orf28	HSPH1	SYTL2	AL136528.1	DSTN	DOP1A	WAC	SNHG19	DHX15
AL049870.3	CLIC4	SMG1	AL136528.2	DOCK11	RPL32	DST	DLEU7	DPYD
KLHL28	AC106795.3	UBE2W	CCDC27	DOCK1	SETD2	SKP1	SYCE1L	ACTG1
LRFN5	MCC	DNAJB1	SMIM1	CUX1	LAMTOR5	TUBA1C	PRDX5	PLCG2
LINC02315	CDC42	SLC11A1	LRRC47	CTSB	HIST1H1C	RABEP1	ANKUB1	FTL
CLEC14A	MCFD2	JUN	AL365330.1	CELF1	FKBP5	CPT1A	SMIM1	PLXDC2
AL109628.2	CHSY1	RPLP2	CEP104	CDK6	PNRC1	AL390957.1	EXPH5	GLS
AL355835.1	TATDN1	ERV3-1	DFFB	CDK18	PRSS12	RPS27L	RPL17	DST
LINC00639	DDIT4-AS1	AR	C1orf174	CCNL2	SELENOS	RNF24	UBA52	PDLIM5
SEC23A	ZNF618	RPL23	LINC01134	CCDC6	TMEM71	IDI1	TMEM126A	DHX9
SEC23A-AS1	TOM1L2	YWHAZ	LINC01346	CAMKMT	SGPP2	HES4	FBXO2	TARDBP
GEMIN2	LGALS3	LMO7	LINC01345	CACHD1	ZFAS1	CALM1	AL451085.1	RUNX1
TRAPPC6B	STAT3	SLTM	LINC02780	ATP5F1E	WEE1	NFE2L2	COX7C	ATP1A1-AS1
AL132639.3	PPARGC1A	C6orf62	AL805961.1	ATP1A1	RPS25	BTG3	BMP3	PRRC2C
AL390800.1	MRPL47	TRAK1	LINC01777	ATP11B	LUC7L2	CLTA	RPS21	AKAP13
PNN	RPL41	ENPP3	AL355602.1	ASPH	FRG1-DT	SYCP2	LINC00526	YAP1
MIA2	PHF20	METAP1	Z98747.1	ADD3	DENND6A-AS1	DENND3	OAT	KRT19
AL132639.2	TK2	TCF12	LINC01646	ACYP2	HNRNPK	IRX3	TMEM35B	ACTB
FBXO33	ARHGAP44	ZFP36L1	AJAP1	AC010615.2	AGR2	SERPINB13	SH3BGRL2	RPS20
AL049828.1	NR2F6	DHX15	Z98886.1	ZKSCAN1	KPNB1	HLA-DRB1	NTS	RPS26
AL049828.2	HLA-E	IP6K2	BX005132.1	ZCCHC7	HDLBP	EDF1	PEBP4	CMSS1
NFKBIA	HELZ	EXPH5	LINC02781	ZBTB20	PLCL1	ATF3	HCAR3	TEAD1
PSMA6	RBX1	SPTSSA	LINC02782	YWHAZ	MEIS2	SNHG14	ARHGAP42	SLCO3A1
CCDC198	STRN	LRIG3	AL139823.1	VPS13B	PFDN5	IER3	UPP2	ALCAM
AL133372.3	VIM	DENND1A	Z98259.3	UBE3A	SNHG5	SOX5	MSMB	UBE2D3
AL133166.1	AC104073.4	SLC7A5	Z98259.2	UBE2H	AP2B1	RIN2	AP002518.2	MAGI1
AL158058.1	ALCAM	SH3BGRL2	Z98259.1	UBE2E3	KLHL29	AFF3	RASSF9	BCAS3
AL158058.2	PHLDA2	CCDC102B	AL365255.1	TUBGCP3	PELI1	TMA7	RPS27	TCF7L2
PRKD1	PRKY	COL5A1	NPHP4	TUBA1C	AC106798.1	NDUFB3	PGM2L1	PTCH1
AL356756.1	TMOD3	RPL27	KCNAB2	TRIP12	C19orf33	NDUFB1	RNASEK	ATP1B1
AL355053.1	PRMT5	C18orf25	CHD5	TRIM37	ZCCHC7	S100A6	ATP6V1G1	PDE4D
AL133372.2	PSMB1	DNAJA1	RPL22	TMEM59	RAB11A	DAAM1	RPL39	TMEM131
LINC02326	WLS	ZC2HC1A	AL031847.1	TMCO3	TLE4	ITPKC	CAMK1D	SEMA5A
G2E3-AS1	OTUD6B-AS1	PPP1R15A	RNF207	TM7SF3	OTULIN	IRAK3	FOXP2	INPP4B
G2E3	UBA6-AS1	CRIP1	ICMT	TGFB2	RPS9	CROT	RPS15	RPL21
SCFD1	RFT1	NEDD9	LINC00337	TENM4	DHRS3	NDRG1	SERPINB4	ANKUB1
AL121852.1	USP33	LINC00511	HES3	TBCK	SAMD12	PARK7	MYO5B	MAGI3
COCH	NDUFS7	RPS4X	GPR153	ST7	ETS2	FXR1	AL499604.1	CPSF6
AL049830.3	MYO6	ARHGAP12	ACOT7	ST6GAL1	ITPR3	KANSL1L	DLG2	CCND1
AL135878.1	ACYP1	CLMN	AL031848.2	SRR	EPS8	FNIP1	RPL23	KANSL1
LINC02327	GRAMD2B	CLUAP1	HES2	SRP72	ABCC1	MT-ND5	RPL38	PRDM2
AP4S1	PLCB4	BCKDHB	ESPN	SRBD1	TXNIP	ESYT2	ATP2C2	SAMD12
MIR4307HG	DMKN	SMAD6	AL031848.1	SPIN1	CTDSP2	FARS2	FAM166A	PXN
AL079343.1	MAML2	CEP112	TNFRSF25	SORT1	SCAI	ITFG2	RPS14	PABPC1
LINC02588	TOX3	BIRC2	PLEKHG5	SLC39A8	RICTOR	ATP5MPL	RNF39	ZSWIM6
AL110292.1	APRT	FABP5	NOL9	SLC35D1	RHOA	PPP6R2	EIF1B	NDRG1
LINC02294	FAM214A	GAS5	TAS1R1	SELENOP	DAPK2	CCNK	PCP4L1	PLCB4
LINC02293	MIR4458HG	COL4A4	ZBTB48	SDCCAG8	CD24	DAPL1	GLIS3	BIRC6
AL132718.1	REXO4	IRF2BP2	KLHL21	S100A2	RPS14	ANTXR2	KCTD1	TRA2B
LINC00645	DCTN1	RPL23A	PHF13	RPS8	CHODL	RPL29	AL049779.4	ARHGEF12
LINC02281	IGF2BP2	NRF1	THAP3	RPS29	ATP6V1A	PRKY	TSTD1	RPL28
AL139023.1	MYO1E	RPL19	DNAJC11	RPS27A	HSPG2	ATP5F1A	PRSS12	DLEU1
LINC02300	CDK14	FOSB	LINC01672	RPS2	ERLEC1	EIF4G3	SRGAP3	ACSL4
FOXG1-AS1	PFN1	MT-ATP6	AL591163.1	RPLP2	CAPN2	IGFBP4	SLC4A4	KTN1
FOXG1	KIAA0556	RPL34	CAMTA1-DT	RPL24	RCOR1	MXD1	UBB	ATP1A1
LINC01551	NDUFB5	CORO2A	CAMTA1	RPL13A	ATP5ME	TPCN2	PJA1	DSTN
LINC02282	TRIP4	RPL36	AL512330.1	RPL13	ARMH4	CHP1	TET2	VPS13B
STRN3	MGST1	DHRS9	CAMTA1-IT1	RNF111	HSP90AB1	SCD	SYTL2	RPLP0
HECTD1	AL592295.3	RGS17	Z97987.1	RFX3	SAT1	U2SURP	ELF3	HNRNPH1
PRORP	HMGB3	RPS26	AL365194.1	REEP3	FGF12	N4BP2L2	ANKS1B	MBNL2
AL445363.2	ALDH1A3	AP003086.1	AL359881.3	RC3H1	LRIG3	CACNB4	MRTFB	PHIP
AL161851.2	BEND5	FADD	AL359881.2	RBMS3	PHF20	UQCC1	RPL7	FOXK2
EGLN3	ACACA	UBA52	AL359881.1	RBM39	VLDLR-AS1	ANK3	RPL7A	VWA8
EGLN3-AS1	CSE1L	SCN1A-AS1	VAMP3	PTPRF	LAMTOR5-AS1	FKBP5	LARP6	CLINT1
SPTSSA	CROT	MUC4	Z98884.2	PTPRC	NDUFAF4	DEC1	KRT19	PSD3
EAPP	SF3B6	TRIM29	PER3	PTPN2	DHRSX	PALLD	EPHA2	HES4
AL445363.1	AASDHPPT	AC011246.1	Z98884.1	PTMA	MMP1	TFG	MPIG6B	ACOT6
SNX6	CYP2S1	MT-ND4L	UTS2	PTK2	ADAM10	STK3	HSP90AB1	LINC02284
NPAS3	MCUR1	SLC39A8	TNFRSF9	PRPF38B	VEGFA	UPF2	RPS28	PNMA1
CFL2	MOB4	VAV3	AL034417.4	PPP4R3B	UBB	YBX1	BEX2	POLE2
BAZ1A	ARSB	AADACL2-AS1	AL034417.3	PIK3R1	TBCK	NFIB	HIGD2A	AL139099.2
AL121603.2	GPX4	EPRS	AL034417.2	PDCD10	NUDCD3	FAM160A1	AIF1	AL355073.2
SRP54	LACTB	RPS29	LINC01714	PCSK5	ATP11A	SNRPB	SRP14	ACOT4
FAM177A1	TMEM165	KLF6	AL358876.2	PALLD	TTC37	HLA-DRA	KRT15	AC006146.1
PPP2R3C	SUN2	FDFT1	SLC45A1	OSBPL8	MT1X	LMO3	IL33	ERO1A
AL161851.1	KCNQ1	GCLC	RERE	NPTN	PDGFRA	DVL3	SS18L2	AL355103.1
AL136298.1	EIF3A	GDA	RERE-AS1	NONO	RPL8	HNRNPA0	RAB38	ELMSAN1
AL136418.1	EZR	PPARGC1A	AL357552.2	NFIA	LINC00621	PAG1	COL4A6	DNAL1
AL163973.2	SNX3	FGFR3	ENO1	NEK9	AHNAK	CLIC6	DAPL1	TMEM260
HEATR5A	KANK1	RUNX1	CA6	MYO10	RNF207	POLR1D	SCN1A-AS1	FRMD6
AL139353.2	CNOT4	AKR1B10	SLC2A7	MTA3	MT-ND3	LUC7L3	ABI1	AC005520.2
DTD2	CALM2	CACNA1B	SLC2A5	MT-ND3	AC099520.1	LPAR6	PPFIA1	COQ6
GPR33	OTX1	TAF1D	GPR157	MIF	PPP1R9A	AMOTL1	CYP2C18	TBPL2
NUBPL	TSLP	SRPK1	MIR34AHG	MID1	BHLHE40	SRP9	SOX17	KTN1-AS1
AL163973.3	SCNN1G	AL390957.1	LNCTAM34A	MICALL1	PDLIM5	BEND5	LINC02006	VSX2
AL355112.1	RNGTT	BEX3	H6PD	METTL15	VAPA	PLXDC2	RPS9	AL355773.1
AKAP6	LSM7	GMDS	SPSB1	MEG3	PITPNB	GPX2	NCOA4	LIN52
LINC02313	TMEM123	CHP1	BX323043.1	MEF2A	TRIM2	RPS4X	COMMD3	LINC00520
AL352984.1	CUL5	RPS6	LINC02606	MCF2L2	TSNARE1	FGD6	HMGB3	ALDH6A1
ARHGAP5-AS1	LAMTOR5	STX6	AL928921.1	LRP1	FGFR3	BCL11A	SIX1	BBOF1
ARHGAP5	SMAD3	GPRC5D	SLC25A33	LDLR	AC009264.1	FNBP4	LINC02163	ENTPD5
AL161665.1	FABP4	GPD2	TMEM201	LAMA2	CCDC186	AP000787.1	TRIM31	AL163952.1
AL161665.2	EDF1	CTTN	PIK3CD	KTN1	SEPTIN7	AC104041.1	ELMO1	LINC02274
TOGARAM1	TIMP3	PKN2	PIK3CD-AS1	KIF16B	GSTP1	TAOK3	BCL11A	FAM161B
AL121809.2	KIAA1324	RPL11	PIK3CD-AS2	KIAA1958	LAMTOR3	PRRC2C	SNX7	AL138995.1
AL121809.1	CAPNS1	HOMER2	CLSTN1	JPX	UBR2	ANOS1	A4GALT	AC005520.3
AL138479.2	KIAA0232	AVPI1	CTNNBIP1	IRAK1	MAP4K5	PHF20	LRIG3	AC005480.1
AL356020.1	HNRNPC	PIP4K2B	AL357140.1	IKZF2	AP001021.3	PPP1R14B	PPDPF	PELI2
AL365295.1	TM4SF1	HINT1	AL357140.4	IGF2BP2	YWHAQ	CD99L2	COL4A2	AL133453.1
AL365295.2	AC008119.1	ADGRV1	LZIC	IFI16	AC104806.2	PPFIBP1	ARL4A	ZNF410
AL163953.1	CRIP2	RPL22	AL357140.2	HSPB1	NPAS3	PRRG4	AC007255.1	AL355073.1
LINC02331	TBCA	ARHGEF7	NMNAT1	HSP90AA1	ST3GAL1	CEACAM6	LINC01937	AC005520.5
BMP4	LXN	IL33	AL603962.1	HMCN1	MED13	OST4	YBX1	PTGR2
CDKN3	HSPD1	UBE3A	RBP7	HLF	DNAJA1	ALG13	FAM3D	NEMF
DDHD1	CNKSR3	ENOSF1	UBE4B	HIPK3	SLC38A2	CALD1	AL355432.1	ACOT2
CNIH1	PLN	C11orf1	KIF1B	HECW2	FTO	SLC23A2	FGFR3	AL355834.2
AL359792.1	FOXN2	TNFRSF19	AL139424.3	GTPBP10	TCF12	AHCYL2	CXCL17	AC004846.1
GMFB	SH3BGRL2	RPL3	AL139424.2	GTF2IRD1	SERPINE1	LARP7	GADD45G	PAPLN
CGRRF1	ACSL4	B4GALT5	PGD	GSTP1	DST	PTPN18	TRAM1L1	PTGER2
SAMD4A	DNER	KIF5B	AL139424.1	GPBP1	CDC37	KRTCAP2	DPM3	PSEN1
AL133444.1	CHL1	COX10	CENPS	GLRX3	DCAF6	MORC4	AC130650.2	RBM25
AL352979.2	ATG12	NAALADL2	CORT	GCLC	NAALADL2	IL3RA	SLC5A3	EXOC5
AL352979.4	MTFR1	ADAMTSL4-AS1	DFFA	FYB2	GNGT1	NLGN4Y	ZNHIT6	AL442663.3
WDHD1	ERAP1	AL353138.1	AL354956.1	FXR1	B4GALT5	UGDH	SLC11A1	AP5M1
ERO1A	SMAD6	TMEM246	PEX14	FRY	UBE3A	LNX2	PECAM1	ZFYVE1
NID2	PPFIA2	MROH9	AL139423.2	FCHSD2	PER2	UBE2B	MUC4	DCAF4
LINC02319	RPS10	RAI14	CASZ1	FBXW4	RPLP1	CNNM2	AP002840.2	AL392024.1
PTGDR	PCBP2	SLC35F1	AL139423.1	FAM49B	RPS28	KLHL29	AC090409.1	AL391152.1
PTGER2	CRK	AC120193.1	C1orf127	FAM161A	FABP5	KIF2A	GALNT5	DPF3
TXNDC16	ROS1	ATP1A1	TARDBP	FAM120A	LIX1L	NCL	SLC6A6	VCPKMT
GPR137C	HIST1H2AC	CMIP	MASP2	FADD	Z82215.1	KIF21A	PDE7B	AC004828.1
AL133453.1	SAFB	ADGRF1	AL109811.2	EZR	ARL1	PHLDB3	CYP24A1	SOS2
FERMT2	RPS12	H3F3B	SRM	ERRFI1	SSBP2	RGS2	PARK7	AC004828.2
PSMC6	PPM1L	RPS14	EXOSC10	EPN2	ATP5F1B	DHRS3	HIST1H2AM	AL355834.1
STYX	ALG13	PRSS12	AL109811.1	ELP4	MOCS2	ADAMTSL4-AS1	RPL28	NAA30
GNPNAT1	TNRC6B	LAMTOR1	EXOSC10-AS1	ECE1	UBXN1	CREB5	IRX5	CCDC198
AL139317.3	LSM5	MAST4	MTOR	DTNB	RPL22	NAMPT	ZNRD2	RGS6
AL139317.5	RANBP9	NR3C2	MTOR-AS1	DENND4A	MUC4	ATP5MD	EHF	AC005993.1
AL139317.1	LNPK	RPL7A	ANGPTL7	CTTNBP2	ATP5MC3	LINC00894	KLF5	AC004846.2
GCH1	UNC119	ANO1	UBIAD1	CLTA	KANSL1	PSMB3	RNF185-AS1	NUMB
SOCS4	NEDD9	LRRC1	AL031291.1	CLIP1	AADACL2-AS1	EGR1	LINC01353	AL591767.1
PRPF39	FBXW7	RALGAPA2	DISP3	CHD2	MT-ND5	AC018362.1	TM7SF3	AL161757.3
AL161757.4	SMC5	PHIP	AL590989.1	CHCHD3	PSMC3	POLI	COLCA1	KLHDC2
AL355103.1	COX6A1	TXNDC17	LINC01647	CEMIP2	NPAS2	ATXN7	NRARP	AL161757.2
AL161757.2	TMEM161B-AS1	IGFBP6	AL031731.1	CCND3	CTDSP1	ALDH3A1	NR4A1	AC005225.2
AL161757.5	TOX2	CXCL6	FBXO2	CAPNS1	DCXR	TAF15	ATP5ME	ABCD4
AL161757.3	FAM229B	TMSB4X	FBXO44	CADPS2	C11orf1	PCBP1	GRHL2	ACOT1
OTX2	AC092343.1	DBI	FBXO6	BIRC6	AVPI1	KLF9	RPL8	AL161757.5
OTX2-AS1	DYNLL2	RHOB	MAD2L2	BIRC2	HSPE1	VCL	HSPE1	GPR137C
AL137100.3	SUMO3	WLS	DRAXIN	BCAT2	TENM3	ARL4A	AADACL2-AS1	AL627171.2
LINC02284	NLRC5	IGFBP3	AGTRAP	BCAS3	HSP90AA1	FAM120B	NIPAL2	AL627171.1
AL391152.1	HNRNPH2	FENDRR	C1orf167	BANK1	KIAA1841	MT-CO1	ZBTB44	AC005225.3
EXOC5	GMEB1	ATP2B4	AL953897.1	AVL9	GALNT5	ZHX2	RPS16	AC005225.1
AC007686.3	SLC35A5	RPL37	MTHFR	ATP5PB	KCNIP2	CDKN1C	TOB1	AL137100.3
AL355834.2	ACTB	IGKC	CLCN6	ARHGEF28	TOMM7	MON2	CHCHD10	OTX2
AL355834.1	HDDC2	PAN3	NPPA	ARHGAP5	AHCYL2	HIST1H2AC	LHFPL3	RIOX1
NAA30	EIF2S1	REEP3	NPPB	ARHGAP24	TGIF1	NOP58	RPL37A	OTX2-AS1
TMEM260	CTSB	PHACTR2	AL021155.5	AOPEP	EP300	SLIT2	HSBP1L1	AL161757.4
AL355073.2	NEDD4L	RPL35A	KIAA2013	AL513327.1	FSTL4	MMP10	DLEU1	TXNDC16
MAPK1IP1L	IMMP2L	ZSWIM6	PLOD1	AL117329.1	NDUFA13	MTMR1	NUPR1	HEATR4
ATG14	TNFRSF1A	NBEA	AL096840.2	AL031428.1	KLC1	TMPRSS4	ANO1	AC005280.1
LGALS3	CD47	MT1E	MFN2	AKT2	LINC01473	TOMM6	CNTN3	ARF6
DLGAP5	RPL6	RPL9	MIIP	AIFM2	NF1	UIMC1	RPL18A	AC005280.2
AL139316.1	FAM184A	NAB1	TNFRSF8	ADIRF	RPL35	RPS7	AP002026.1	LINC01588
AL158801.2	PLXNA2	HIVEP3	AL357835.1	ADGRA3	TOMM6	AC019117.1	SLC30A3	ATG14
FBXO34	CH25H	USP40	TNFRSF1B	AC090517.5	PHC2	DPYSL3	ANOS1	AC005479.1
AL158801.3	BEX2	ZDHHC21	VPS13D	AC053513.1	TFCP2	PRSS23	SYBU	AC005519.1
TBPL2	FBXO11	RNF7	LINC02766	AC009264.1	FAM107B	HMGB1	AC007009.1	ERG28
AL355073.1	EFNA5	RPS21	DHRS3	ZNRF3	NDUFA3	CRK	SNX31	AL365295.2
KTN1-AS1	PPP3R1	ATP5MC3	AC254633.1	ZNF787	PIBF1	ADD1	AL022345.4	GPATCH2L
AL355773.1	NBEAL2	ELOB	AADACL4	ZNF292	CRIP1	RPS16	GMDS	AC016526.4
LINC00520	VMP1	ITGB4	AADACL3	ZFC3H1	TRAPPC10	MTRNR2L12	AC006972.1	AL163953.1
AL163952.1	GAS5	HSPD1	C1orf158	ZDHHC17	AL513550.1	YY1	KCNMB2	TGFB3-AS1
AL138995.1	COX5A	PDE7B	PRAMEF12	XRCC5	RPS21	PTGES3	CXCR2	TGFB3
PELI2	NBAS	LDHA	PRAMEF1	XPR1	DPP10	SNRPD1	IFITM2	IFT43
RTRAF	TOP1	ANOS1	LINC01784	XKR6	FHIT	PPIG	AC011287.1	LINC02331
AL358333.1	TRPC5	ARPC3	PRAMEF11	WWP1	KAZN	BAZ2B	TSPYL2	AL512358.1
AL358333.3	GSS	SRGAP3	HNRNPCL1	WWOX	NDUFB4	RBX1	PHACTR1	AF107885.2
AL591767.1	PTCD3	UQCR10	PRAMEF2	WDFY3	GSK3B	SNRPF	SVOPL	BMP4
MGAT2	STK39	DGKH	PRAMEF4	VPS8	RPS19	HIST1H2BJ	NME3	AL139317.3
AL139099.1	GVQW2	GNAL	PRAMEF10	VPS37C	VCL	UBA6-AS1	NAB1	AL512358.2
DNAAF2	UBE2D3	SF1	PRAMEF7	VPS13A	FLNA	IL33	AC024230.1	AL138479.2
AL139099.2	SORCS2	PER2	PRAMEF6	VCL	ZNF347	TPCN1	AL031848.2	FLVCR2
POLE2	MAPK6	FAM3B	PRAMEF27	VCAN-AS1	DAD1	RUNX1	DNAJB1	AL358335.2
KLHDC1	TSPYL2	KRT5	HNRNPCL3	UTY	CTNNA1	AC006059.1	RPL36AL	AL110505.1
KLHDC2	PACC1	ATP2A2	PRAMEF25	USP53	KLF6	ATP13A4	GSTP1	CDKN3
LRR1	ATP1A1	BTF3	HNRNPCL2	USP48	COX14	AC068587.4	ATP5PF	RPS29
NEMF	ADAMTSL4-AS1	JPX	AC245056.1	UBE2Z	USP46	KIAA0319L	ME3	CNIH1
AL627171.2	UBB	EIF1	PRAMEF26	UBE2D2	ROBO1	EDNRA	ST6GALNAC3	AC007182.1
AL627171.1	CLPB	ZNF280D	HNRNPCL4	UBA6-AS1	KLF3	NFAT5	TUBB2A	BATF
ARF6	PORCN	SMURF1	PRAMEF9	TYW5	CSDE1	SRRM2	PPT2	AC016526.2
LINC01588	WAC	MTAP	PRAMEF13	TTC19	SIVA1	PLXNB1	CAMTA1-DT	AC016526.1
VCPKMT	CTNNA3	ARFGEF1	PRAMEF18	TRIM2	ACACA	HILPDA	FTH1	AF111167.2
RPL36AL	PDK4	AUTS2	PRAMEF5	TRAPPC9	MSI2	PPA2	AL135791.1	AF111169.4
RPS29	LRPPRC	CNTN4	PRAMEF8	TRAM1	CPM	SAMD4A	MT-CYB	FERMT2
AL358333.2	TAF3	MAPKAPK5	PRAMEF33	TPST1	SLC7A5	MYO1D	GIHCG	AC007686.4
LINC02303	GTF2I	AGAP1	PRAMEF15	TNRC6B	BAZ2A	PRSS12	LAMTOR3	LINC00871
FKBP3	COL4A5	KRT15	AC243961.1	TMEM131L	HERC1	AVEN	ATP5F1E	AF111169.2
FANCM	SON	SMG7	PRAMEF14	TM9SF2	GALNT10	AC104073.4	AC108690.1	LRRC74A
MIS18BP1	FAM135A	RNF40	PRAMEF19	TENT2	TBC1D8	CCDC144NL-AS1	GZMA	AL352979.4
AL162632.3	RHOD	TSHZ3	PRAMEF17	TC2N	GRID1	TOP1	DPYD-AS1	RPL10L
AL162632.1	SURF4	CCNO	PRAMEF20	TAX1BP1	TCEAL2	AC074032.1	RPS11	DDHD1
AL139354.1	TMEM238	PPFIBP2	LRRC38	TAFA1	DYNLL1	TNFRSF19	CTTN	AL139317.5
LINC00871	MCTP2	TBCK	AL354712.1	SYTL1	SPIRE1	ATP6V0B	RPS17	MDGA2
AL110505.1	SEC24C	PTPN18	PDPN	SYNGR1	NCOA1	AHNAK	PTCHD4	AL352979.2
RPL10L	TCAIM	DDX24	AL359771.1	SUPT20H	KAT6B	SERTAD3	INSYN1-AS1	AL365295.1
MDGA2	OLA1	UQCC1	PRDM2	STX12	RPL9	SMURF1	MTRNR2L12	ANGEL1
LINC00648	EFHD2	CALM1	KAZN	STT3B	LIMCH1	LTBP4	CDH26	VASH1-AS1
AL512358.1	TRPC4AP	VPS13B	AL357873.1	STRBP	AFF1	ADAM15	SELENOK	AF111169.1
AL512358.2	ACTG1	LARP1	KAZN-AS1	SSH2	SLC25A5	RPL19	CRNDE	AF111169.3
AL358335.2	DDIT4	CHCHD10	AL031293.1	SSH1	LGALS3	ATP6V1A	AL023755.1	VASH1
SOS2	KLF2	ANKRD12	TMEM51-AS1	SRSF5	TENM2	RAI1	PIM3	LINC00648
L2HGDH	SESN3	TNPO1	TMEM51	SRSF1	NT5E	RTN4	AC090125.1	AC007376.2
DMAC2L	H1F0	RAD51B	C1orf195	SREBF2	GNB2	STAG1	ANXA1	AC008050.1
LINC02310	SNX7	ZNF407	FHAD1	SPTLC1	YWHAZ	HK1	AC011246.1	AL356020.1
AL358334.4	IRF2	TPPP	AL031283.2	SPRED2	SNRPE	CTR9	NHS	ESRRB
AL591770.1	C16orf72	ANKS1B	AL031283.3	SPOCK3	SFTPB	CCNI	STXBP6	JDP2
TMX1	NXN	SERBP1	AL031283.1	SPATS2	POR	LAMB3	FGFR2	LINC01220
LINC00519	ZNF33A	AC018362.1	EFHD2	SOS1	TOP2A	SBDS	CXCL8	VRTN
LINC00640	SUCLG2	GPC6	CTRC	SOD2	TP63	WDR41	COL1A2	AC013451.1
AL358332.1	NALCN	KANK1	CELA2A	SOBP	MTDH	GRIP1	AC244153.1	GCH1
FRMD6-AS2	EXPH5	ATP5PO	CELA2B	SMC5	NRF1	TCEAL2	DBH	AL139099.1
AL359397.2	MT-ATP6	RAVER2	CASP9	SMARCC1	VPS36	LRCH1	TTC39C	WDHD1
FRMD6	TXNDC17	CCT7	DNAJC16	SKAP1	MCTS1	TRAM1	MSR1	FCF1
AL122125.1	MAT2A	KRT19	AL121992.3	SIL1	PM20D2	CDC42EP3	AC103996.2	SOCS4
FRMD6-AS1	HNRNPUL1	VPS4B	AGMAT	SETD3	RPL34	AIDA	COL4A1	MAPK1IP1L
AL079307.2	USP13	ANKRD13C	AL121992.1	SERF2	EAPP	SH3YL1	TMEM163	AREL1
AL079307.1	S100A16	PTPRK	DDI2	SERBP1	AP000487.1	MDM2	ARG2	LGALS3
GNG2	ARFGEF2	CREB3	RSC1A1	SEPTIN9	NDUFA4	PLSCR4	LINC02185	DLGAP5
TRIM9	AC007342.4	SIK3	AL121992.2	SENP5	SPINT1	COX20	MMEL1	AC013451.2
AL358334.2	MTHFD1L	DIS3L2	PLEKHM2	SDK1	UBE2E1	DIS3L2	KIAA1217	LTBP2
AL358334.3	LPP	MPZL2	AL450998.3	SCMH1	GOLIM4	SNX31	AC022217.3	AL133444.1
ABHD12B	ATP2A2	ATP13A3	SLC25A34	SBF2	HIP1	SRSF1	MUC20	ISCA2
PYGL	ARNT2	AHNAK2	SLC25A34-AS1	SAR1B	SEPTIN10	ACYP2	CSMD1	AL139316.1
AL358334.1	AFTPH	STX5	TMEM82	RTN4	CIR1	GRHL2	HNMT	AL158801.2
AL133485.3	HIVEP2	UQCRB	FBLIM1	RTF1	PLS3	MYH9	SPRY1	FBXO34
AL133485.2	RPS17	ADAMTS12	UQCRHL	RSRC1	GSTO1	MBIP	NT5E	DNAAF2
AL606834.2	EXOC4	AC084816.1	AL450998.2	RPLP0	MAGI3	VPS28	TRIM29	AL158801.3
NIN	ZFAS1	MARF1	SPEN	RPL4	SERPINB13	RPL3	TMEM9B-AS1	NPC2
AL606834.1	GGCT	PDCD10	ZBTB17	RPL28	AC109811.1	CYSTM1	MYOF	SLC35F4
SAV1	ANKS1B	RBM6	SRARP	RPL23A	SPATA6L	BRIP1	RPL18	AC005479.2
ATL1	RPL8	AC008771.1	AL355994.3	RPL23	NCOR2	OSBPL10	ARHGAP21	SYNDIG1L
AL118556.1	HES1	DPM2	HSPB7	RPL18	SNHG29	EIF3B	FYN	MGAT2
MAP4K5	MET	NT5E	CLCNKA	RPL17	ALOX12-AS1	CDK8	POLR2K	YLPM1
AL359397.1	NCOA7	JUNB	CLCNKB	ROCK2	OAT	MID1	VEGFA	FOS
CDKL1	LTBP4	LINC01889	FAM131C	RIF1	EIF3D	SCN1A-AS1	PKP4	MLH3
IRF2BPL	NINJ1	SSBP1	EPHA2	RHOT2	RGS7BP	SUPT3H	PSMB6	AF111167.1
ZDHHC22	MSMO1	CXCL1	AL451042.2	REV3L	ATP1A1-AS1	USP28	CACNA1C	AL691403.1
LINC02288	P4HB	FOXP1-IT1	AL451042.1	REV1	PHACTR1	MAML2	ADAM28	AL691403.2
BRF1	SEC31A	MTPN	ARHGEF19-AS1	RBM47	PFN1	CYLD	GABARAP	TMED10
GPR132	OAT	HIST2H3PS2	ARHGEF19	RANBP9	TMBIM6	C12orf57	STK38	AL049780.2
LINC02298	TPT1	CDC42BPA	AL109627.1	RAD9A	PSMC6	RPL37A	TRMT9B	GNPNAT1
AL512356.4	SAMD12	ATAD1	CPLANE2	RAB1A	TCTN2	WDR11	IGF2BP3	NEK9
AL512356.5	CDCA7	CDR2	FBXO42	PXDNL	RPLP2	HS6ST2	VWF	STYX
JAG2	NOS1	TOB2	SZRD1	PUM1	PAX7	TSPAN4	CYP17A1	ZC2HC1C
NUDT14	FOXN1	ST6GAL1	SPATA21	PTPRJ	AC024230.1	HOMER1	TP53RK	ACYP1
BTBD6	XRCC5	AC011511.2	NECAP2	PTPN1	CCM2	AC112206.2	TBXAS1	AL359792.1
CLBA1	PTK2	PPDPF	LINC01772	PSMD11	UBA6	RAD21	UTY	SAMD4A
PACS2	IFITM3	MT-ND5	AL137802.2	PSD3	WARS2-AS1	SBNO1	CCDC102B	LRR1
TEX22	IGLC2	DYNLRB1	AL137802.1	PROSER1	PCCA	AC027097.2	ZDHHC13	GMFB
AL928654.1	ZDHHC11	RPS5	LINC01783	PREPL	ZNF862	HACD1	CLIC6	AL049780.1
MTA1	RGS20	RHPN1	NBPF1	PRDM16	NGDN	KDM3B	AC096531.2	EIF2B2
AL928654.2	GMDS-DT	KIAA0319L	AL137798.1	PPP4R1	PSME1	ELMSAN1	TMPRSS4	PGF
CRIP2	UXT	LPP	AL137798.2	PNISR	BMPR1A	SORT1	HSPA1B	RPS6KL1
CDCA4	FIS1	LARP4B	AL021920.1	PLD1	RPL12	TIMP1	MTLN	RPL36AL
AHNAK2	TIMM17B	HOPX	AL021920.3	PHIP	ECHS1	PHACTR4	DNAJB5	DLST
TEDC1	COX10	IGF2BP2-AS1	CROCC	PHACTR1	USP3	AC011346.1	ZNF202	PROX2
AL583722.2	CACHD1	MVD	BX284668.1	PELI1	COL5A2	ENAH	RGS18	CGRRF1
LINC02280	CPEB4	NAA25	BX284668.2	PDLIM5	QKI	CLIP4	VAMP2	AC004900.1
AL583722.1	RTL8C	UPP2	BX284668.5	PDCD6IP	VPS13B	PCM1	NDFIP2	L2HGDH
INF2	DYNC2H1	AC060809.1	BX284668.6	PCNX1	BCL11B	UBA5	FOXA1	AL161804.1
AL583722.4	FZD7	NDUFA13	MFAP2	PARP8	LINC00571	HMGCR	VAV3	TMEM30B
ADSSL1	AGAP1	BICC1	AL049569.2	PARD3B	SFXN1	CHMP3	STARD13-AS	AL049835.1
SIVA1	RPS4X	SMCHD1	AL049569.1	PARD3	POLR1D	HIF1A-AS3	BTF3	GPHN
AKT1	C19orf48	RPL28	ATP13A2	PALM2-AKAP2	TEX41	BCLAF1	GDA	CCDC196
PLD4	MAGI1	SERPINF1	SDHB	PAFAH1B1	DNAJB11	MLF1	AC002470.1	AL157997.1
ZBTB42	SNX32	RBFOX2	PADI2	OLA1	ANKRD17	UBAC2	CDC42	ABHD12B
LINC00638	DNALI1	PPP1R10	LINC02783	NSD3	PATJ	CYP26A1	CRIP1	AL359232.1
AL583810.2	FOXN3	SMAP1	AL590644.1	NPM1	NOP56	ABHD17C	AGBL1	LINC02290
AL583810.1	TMA7	CASQ2	PADI1	NEDD4L	CLDN4	HS2ST1	LDLRAD3	AL391261.4
CEP170B	NISCH	USP47	PADI3	NDUFV3	RPS3A	FAM160B1	FOS	AL391261.2
AL583810.3	VAMP5	TRIM44	PADI4	NCOR1	TTN	EBF4	ROS1	FUT8-AS1
CRIP1	ESYT2	ABHD15-AS1	PADI6	NBEA	ASPH	NDUFS4	DLG5	AL359220.1
TMEM121	ARPC4	CUTA	RCC2-AS1	NAV1	AGTPBP1	KLHL2	RPS2	FAM71D
IGHD2-15	LMO7	PRRG4	RCC2	NAP1L1	FAM3B	FNBP1	CYP2J2	FUT8
IGHD4-23	MRTFB	FGFR2	ARHGEF10L	NAA25	PUM1	SLC5A3	ITGBL1	AL355076.2
IGHJ1	GCNT1	CMTM7	LINC02810	MYSM1	VAMP4	TGIF1	TSHZ2	LINC02324
IGHD7-27	PITPNA-AS1	REPS1	ACTL8	MYO1B	SYNE2	SNX5	OTX1	AL139022.1
IGHJ1P	CD63	TMLHE-AS1	AL357509.1	MYCBP2	EPB41L4A	IP6K2	AC131235.3	MAX
IGHD1-26	DPP9	SLPI	LINC01654	MUC16	COMT	RAB10	AL358852.1	AL139022.2
IGHD6-25	EIF3F	SP3	IGSF21	MT-ND4L	EPHA4	GABARAPL1	LINC00115	FNTB
IGHD5-24	RMND1	AC023424.3	IGSF21-AS1	MT-ND2	YWHAE	SORCS2	NDUFAF4	RAB15
IGHD3-22	JPH1	LRP2	AL591896.1	MRPL4	LINC01572	PPP2R1A	FER1L6	GPX2
IGHJ2P	LDB3	ATP1A1-AS1	KLHDC7A	MRPL18	LDHA	SNHG5	UBC	GNG2
IGHD2-21	RILPL1	GLRX3	PAX7	MON2	FOS	ECH1	NBEA	PRKCH
AC246787.2	ACSL3	S100A2	TAS1R2	MIR4713HG	EIF4G3	CD38	EIF1	SLC38A6
IGHD1-20	MSI2	CDKN1A	ALDH4A1	MIR31HG	ABHD14B	TMEM241	NET1	CHURC1
IGHD6-19	A4GALT	DIAPH2-AS1	IFFO2	MICU1	PARD3	POLR2A	EDRF1-DT	PLEKHH1
IGHD5-18	PNRC2	TRPV4	AL137127.1	MED13L	WDR83OS	ZBTB7C	LRIG1	RAD51B
IGHD4-17	AP000942.2	CLIP1	UBR4	MCU	SRI	CD74	RPSA	SALRNA1
IGHJ2	IL33	DUSP1	EMC1-AS1	MCTP1	MAPRE1	SOD1	KCNMA1	SIX1
IGHJ3	CUX1	COL4A1	EMC1	MBNL2	ARFGEF1	DENND1A	AR	ZFYVE26
IGHA2	RAPGEF2	PCMT1	MRTO4	MAP3K2	SRSF7	CDV3	AL157904.1	RDH12
IGHEP1	ZNRD2	FOCAD	AKR7A3	MAP2K5	AC023590.1	FCHSD2	SELENOP	RDH11
IGHE	PBK	LZIC	AKR7A2	MAN1A2	XBP1	RAB3GAP1	CFLAR-AS1	VTI1B
IGHG4	CNTN4	UTP20	SLC66A1	MAML2	MAPK6	AC104365.1	GDNF-AS1	AL049779.4
IGHG2	KCTD18	STRN3	CAPZB	MAL2	SCMH1	USP34	COL5A2	ARG2
COPDA1	DSP	MON2	MICOS10	MAGI3	LMO4	SLC25A13	SLC15A1	PIGH
IGHGP	CHD2	TSPYL2	AL031727.2	MAGI1	UGCG	TATDN1	SSR4	SIX4
IGHA1	IFNGR2	ANKRD50	NBL1	LYPD6B	NQO1	MT-ND2	MEIS1	TRMT5
IGHG1	LINC01609	PPP2R1A	HTR6	LYN	PHTF1	ACSL3	PLS1	PYGL
IGHJ4	LRIG3	RSRC1	TMCO4	LRRC75A	LAMTOR1	MAGED1	AP001033.3	TMEM229B
IGHG3	RTRAF	TRIM5	RNF186	LRMDA	HNRNPH3	CYP2S1	PDGFRA	PLEK2
IGHD	UBE2Z	TMEM258	AL391883.1	LRIG1	RWDD1	PTPRQ	FGF12	AL358333.3
IGHM	MIDN	RHOBTB3	OTUD3	LRCH3	KCTD12	SPIRE1	KIF21A	AL358333.2
IGHJ6	CERT1	NDUFA2	PLA2G2E	LINC01876	DRAM1	RELB	C4BPA	EIF2S1
IGHJ3P	PABPC1	SLC15A2	PLA2G2A	LINC01133	SLC9A3R1	CHCHD2	SORBS1	ATP6V1D
IGHJ5	MT2A	S100A13	PLA2G5	KRT7	B4GALNT2	SVIL	LAYN	AL135978.2
AL583722.3	ARF6	LPAR1	PLA2G2D	KPNA3	NCAPG	RPL11	AC010245.1	MNAT1
BX927359.1	MYCBP2	DDIT3	PLA2G2F	KLHL22	SCPEP1	ADGRF1	RYR2	MPP5
C14orf180	COPZ1	COLEC12	Z98257.1	KIAA1109	DLG5	PHACTR1	HINT1	AL358334.3
RCOR1	SYNPO	SNHG5	PLA2G2C	KAT6B	PRRG4	LSM7	NEURL3	SPTB
MOK	GSTP1	USP28	UBXN10-AS1	JARID2	PRNP	ARFGEF2	COL4A5	AC004974.1
ZNF839	MAP3K4	RABGAP1	UBXN10	ITSN2	SMAD2	AC098617.1	GLI3	AL079307.2
CINP	SERPING1	HUWE1	LINC01757	ITPKB	ZNF214	MAP3K2	RPL36	AL358332.1
TECPR2	MAP3K11	ECH1	Z98257.2	ITGA2	COX6A1	IKZF2	RARA-AS1	LINC02310
ANKRD9	PAG1	RPL17	VWA5B1	IPO8	CFAP298	NELFB	S100A4	AL161756.1
LINC02323	RNF165	MBOAT1	AL020998.1	IDI1	HIST1H1E	GMDS-DT	AP001107.8	AL390816.2
AL132801.1	PYGO2	MEIS1	LINC01141	HSPE1	ADGRA3	LTO1	COLEC12	ESR2
HSP90AA1	AFG3L2	ELN	AL139254.1	HSP90B1	MEIS3	NDUFA8	UXT	SYNE2
TRAF3	IFT80	ZNF148	AL139254.2	HNRNPK	AL139317.5	HIVEP2	DUSP1	LINC01629
AMN	HMG20B	ADAM10	AL139254.3	HMGA1	AC104365.1	UBA52	COL3A1	FRMD6-AS2
CDC42BPB	EPHA5	TXNIP	CAMK2N1	HGS	LINC00476	ATP1B1	TTN	LINC00644
AL117209.1	VASP	GUK1	MUL1	HERC4	HSPD1	LMBR1	PCBD1	KCNH5
LBHD2	ZNF595	INTS10	FAM43B	HDAC4	HMGCS1	KRT14	PROSER2	AL137191.1
AL161669.1	TANC2	CHCHD3	CDA	H3F3B	AC008771.1	SYF2	OTUD6B-AS1	LINC00640
WDR20	ABCB7	SETBP1	PINK1	GSK3B	GLUD1	DDI2	AC079793.1	RHOJ
DYNC1H1	SMARCA2	MCPH1	PINK1-AS	GRK5	RNF168	MRPL51	LINC00578	AL049871.1
TMEM179	BAIAP2L1	TKT	DDOST	GNL3	UQCC2	NAALADL2	CRIP2	SGPP1
DIO3	LAMTOR1	PHLDB2	KIF17	GLG1	MRPL40	NCOR1	RPL27	AL136038.5
AL359682.1	GPBP1	HNRNPA3	SH2D5	GHR	KDM4C	ARHGAP32	TMEM150C	AL136038.2
AL355096.1	NDUFA7	SOD1	AL663074.1	FOXO3	UCHL3	AL008633.1	A2M	GPHB5
LINC00524	ATAD2B	GPNMB	HP1BP3	FOXO1	MRPL18	NIPAL2	PTPRB	WDR89
LINC02314	GCHFR	AP2B1	EIF4G3	FNTB	IVNS1ABP	ADNP	GNA14-AS1	PPP2R5E
AL049836.2	PRCP	AHR	AL031005.2	FNDC3B	AVEN	LDB2	CSF3R	AL136038.3
DIO3OS	FTL	LAMB1	ECE1	FGFR3	MSMB	PFN1	IRF2BP2	FRMD6-AS1
AL049836.1	HS6ST2	MSH3	AL031005.1	FGFR2	TRIM16L	ZNF146	TSHZ3	AL161756.3
AL118558.4	PURA	COL4A3	AL031728.1	FERMT2	DANT2	UBB	SORL1	MTHFD1
LINC02320	SHKBP1	INSR	AL592309.2	FAF1	GPR89B	IPO7	FANCE	AL358334.2
LINC00239	EEF2	SMIM26	NBPF3	EXOC4	BRK1	PRKAR2A	KLF3	AL358334.4
PPP2R5C	IGFBP6	RBM47	ALPL	EPB41L4A	CYFIP1	SGPP2	TSPYL1	AL355916.2
AL137779.2	NME2	SYN3	LINC02596	EPB41	TSEN34	CBLC	EDF1	TRIM9
AL137779.1	CDC7	ZNF708	RAP1GAP	EPAS1	SON	SMC5	P3H2	PLEKHG3
AL118558.3	HSPE1	AC079793.1	USP48	ENOSF1	ATR	HSPA4	AC008736.1	AL049869.2
EXOC3L4	PTGS2	AC027288.3	LDLRAD2	EIF4A2	UACA	AL157944.1	MROH9	PPP1R36
LINC00677	FAM111A	NTRK2	HSPG2	EIF3E	MRS2	MANBA	ST3GAL1	HSPA2
TNFAIP2	PDE10A	AC005920.2	CELA3B	EIF1AX	UQCRB	PPDPF	GOLGA8H	AL079307.1
TDRD9	MRPS6	HMCN1	CELA3A	EEF1D	PXT1	SYNCRIP	PDLIM1	AL049869.3
ZFYVE21	AL121790.2	BTC	LINC01635	DNAJC1	AL731577.2	RCOR3	WIF1	LINC01303
PPP1R13B	BX284668.5	S100A10	LINC00339	DLG1	FGD4	RAP1B	BAG1	AL355916.1
LINC00637	RNF11	ZNF717	CDC42	DHX15	ARHGAP42	CRLS1	HSD17B2	HIF1A-AS1
AL132712.1	GLI3	COL11A1	CDC42-AS1	DHRSX	SH3D19	GNGT1	HEIH	AL122035.1
AL132712.2	SMYD3	RBX1	CDC42-IT1	CYB5A	NFKBIZ	PPM1H	ATP5MD	ZBTB1
ATP5MPL	FBXO6	MT-ND6	WNT4	CTPS2	AC093535.1	CHRAC1	CCDC186	HIF1A
RD3L	HMCN1	FBXO9	AL445253.1	CRAMP1	SESTD1	SLC2A1	HIF1A-AS3	AKAP5
LINC00605	FBXO42	MYO16	ZBTB40	CPT1A	RPL27	PANK2	MT-ATP6	ZBTB25
ASPG	RPL22	NR1D1	ZBTB40-IT1	COX6B1	AC106795.3	CNTN4	AL441883.1	AL122035.2
AL359399.1	DDX21	SRI	EPHA8	COMMD1	HIVEP3	PLP2	AL132857.1	SNAPC1
KIF26A	XDH	GNE	C1QA	COBLL1	CELSR1	MRFAP1	AL513534.2	AL591770.1
LINC02691	YWHAG	SMAD4	C1QC	CNOT6	STK3	RIMKLB	TFAM	SYT16
AL512357.2	BMT2	NRXN3	C1QB	CNNM2	C19orf53	SUZ12	INKA1	LINC00519
AL512357.1	UGCG	VPS53	EPHB2	CMSS1	NDUFC1	USP6NL	ATP5PO	AL390816.1
XRCC3	C5AR1	RACK1	AL512444.1	CLDN4	PDS5A	IQGAP1	TMEM200A	AL133370.1
AL049840.5	AC025154.2	SERP1	LACTBL1	CKAP5	CAST	SKI	PLEKHA5	AL049874.3
AL049840.4	RHOA	DAAM1	TEX46	CHL1	DEC1	AC008735.2	TNFRSF19	SIX6
AL049840.3	C18orf25	AL354754.1	KDM1A	CHD9	NPEPPS	COX8A	TOX	TIMM9
AL049840.6	GLUL	AC096531.2	AL031428.1	CEP120	ARL5B	SLC30A9	RHOC	AC004816.1
AL049840.2	RPL37A	PLCB4	LUZP1	CCT4	UBA2	PDIA6	NFIB	AL139021.1
COA8	CXCL6	TMEM135	HTR1D	CCDC130	CEPT1	WLS	RDH5	MAP3K9
KLC1	CBX3	ABCA1	LINC01355	CBLB	MEIS1	NR2F2-AS1	TEPP	LINC01269
BAG5	TOR1AIP2	RPL35	AL109936.6	CAPZB	FAM92A	HSBP1L1	AC077690.1	TTC9
AL139300.2	VAMP2	RPL12	HNRNPR	CADM1	ZNF334	ABLIM1	PLEK	AL357153.1
TRMT61A	CCNC	PTPRJ	ZNF436	C3orf79	CCDC88A	CEP89	IRX3	MED6
AL133367.1	CD2AP	DDX17	ZNF436-AS1	C19orf48	MIF	UGGT1	AC008429.3	AL359397.1
CKB	VPS36	COX8A	AL109936.2	C18orf25	MAST2	PCED1B	C18orf32	ADAM20
MARK3	SBNO1	AKR1C3	TCEA3	C15orf41	DPH6	AMBRA1	Z95114.2	LINC02319
EIF5	ACTR2	NF1	ASAP3	C11orf80	FAM135A	AC026202.2	LINC01315	MAP4K5
AL138976.2	U2SURP	AL360091.3	E2F2	BUB3	AGAP1	PUDP	USP3-AS1	AC004816.2
AL161669.3	NMD3	MSANTD2	AL021154.1	BTF3	COL25A1	GGCX	AC005920.2	ADAM21
IGHD3-16	KMT2C	SATB1	ID3	BRD4	ATP5F1E	DYNC1H1	PRDX1	KIAA0586
IGHD1-14	RAB32	UBE2S	AL450043.1	BBX	PKN2	RPS10	WWC2-AS2	AL357153.2
AC007686.2	TBC1D19	AC022858.1	MDS2	BBS9	WAC	TAGLN2	EGR1	DACT1
IGHV5-51	TXN	DST	RPL11	ATXN10	SRSF10	CDK13	AL121749.2	LINC01500
IGHV3-47	MRTFA	SOS1	ELOA-AS1	ATP5F1A	UBE2L6	SHC1	MIR31HG	AL118556.1
IGHVIII-47-1	LMO4	AL162464.1	ELOA	ATF7IP2	SP100	TSPYL2	CD24	SYNJ2BP
IGHV3-48	AC116362.1	PHLDA2	PITHD1	ASAP1	CRYBG3	ZC3H13	KLF3-AS1	COX16
IGHV3-49	RPL4	LCOR	LYPLA2	ARMCX5	STMN1	MSC-AS1	GABRP	AL356804.1
IGHVII-49-1	RPL7A	BX284613.2	GALE	ARL6	DHRS12	CAPNS1	AL513327.1	AL160191.1
IGHV3-50	MYO18B	EIF3K	HMGCL	ARL15	GPR155	ECHDC1	ABHD17C	TOMM20L
IGHVIII-51-1	DYNLL1	GPATCH2L	FUCA1	ARID2	PIP4K2B	BRIX1	KCNJ16	CDKL1
IGHV1-46	NPM3	TM9SF3	CNR2	ARHGEF3	HSD17B4	CCDC146	TCEAL8	AL139317.1
IGHVII-51-2	PUM1	CAPNS1	AL590609.3	ARHGAP35	MOSMO	PBRM1	ACTG2	AC004817.2
IGHV3-52	RPS28	SCNN1G	PNRC2	APOOL	CLOCK	KCNMB2	ADH1C	SIPA1L1
IGHV3-53	DUSP11	NFE2L2	SRSF10	AP3M1	NFAT5	ORC4	PTPRZ1	AL049838.1
IGHVII-53-1	EPHX1	CLTB	AL591178.1	ANKRD28	GINS1	EEA1	WLS	AC005476.2
IGHV3-54	DSC2	CEBPB	MYOM3	ACVR1	PPP2R1B	RPL9	RNF165	AL122125.1
IGHV4-55	SASS6	PLCH2	AL591178.2	ACTG1	L3MBTL4	ARF3	GLUL	AC004817.4
IGHVII-46-1	ORMDL1	AC053527.2	IL22RA1	AC114812.2	SLC22A15	TRMT9B	HSPB1	AC004817.1
IGHV1-45	MBNL2	TSPAN4	IFNLR1	AC104806.2	LINC02006	MAN1A2	STIM2	ARMH4
IGHV3-57	CYBA	ATP5F1E	LINC02800	AC104041.1	KDM5B	PPARG	PRKAG2-AS1	ACTR10
IGHV3-41	CMTM6	ZNF33A	AL138902.1	AC084816.1	PRLR	ACSS3	TMPO	PSMA3
IGHV3-37	PRMT3	TTN	GRHL3	AC063960.2	NBPF3	UGDH-AS1	CHCHD2	DMAC2L
IGHV3-38	BIRC6	C4orf19	STPG1	AC019117.2	ATP5F1A	KARS	KLKB1	PTGDR
IGHVIII-38-1	ELOVL5	PRPF38B	NIPAL3	AC015849.3	DNAJC8	FNBP1L	SMIM26	AL359397.2
IGHV4-39	DLG5	MIF	RCAN3AS	ABCC5	GTF3A	ZNF654	AC004264.1	AC004817.5
IGHV7-40	ADCY6	RASA2	RCAN3	AASS	FGGY	ITGA1	FP565171.1	AC004817.3
IGHVII-40-1	HARS2	GPX4	NCMAP-DT	ZNF652	TUBGCP6	NFIL3	AC004771.4	AC004825.3
IGHV3-42	HNRNPA1P48	RAPGEF5	NCMAP	ZNF577	DUOX1	ZNF148	MPP7-DT	PCNX1
IGHVII-44-2	IPO7	MSMB	SRRM1	ZNF518A	RAB12	KDM6A	NPAS3	AC004825.2
IGHV3-43	PET100	CSTB	AL445648.1	ZNF451	AC018464.1	TMEM50A	SCNN1A	AL132989.1
IGHVII-43-1	GET3	RASEF	CLIC4	ZFYVE28	TMTC3	SCARA3	C3orf79	PSMA3-AS1
IGHVIII-44	ZNF529	HOOK1	RUNX3	ZFHX3	PRKAG2	PTCD3	PNRC2	AL132989.2
AC244452.3	PSMA4	AFTPH	AL445471.1	ZFAND6	ALDH7A1	CACNA2D3	ZBTB16	ARID4A
LINC00221	CCNL1	SLMAP	AL445471.2	ZBTB44	TSHZ3	PATJ	DLG5-AS1	AL139021.2
IGHVIV-44-1	AZIN1	RPL18A	LINC02793	YBX1	RELB	PARD6B	C4orf3	NID2
IGHV7-56	ADAM9	XRCC1	AL050344.1	XAF1	KIAA0556	TRIR	RWDD1	SLC8A3
IGHV1-58	PTPRK	MAP7	AL031432.1	WNK1	MRPL36	PLEKHA4	LPAR1	SMOC1
IGHD6-13	ASNSD1	SAMD12	SYF2	WIPI1	CHST15	SH3BGRL3	COX8A	ZFP36L1
IGHV3-73	LRRC8B	NKAIN3	AL031432.4	WDR91	KIAA1109	AK4	ALDH7A1	DHRS7
IGHV3-69-1	DSC3	PSMB3	AL031432.5	WDR70	DIS3L2	TLN2	ARFGEF3	AL157756.1
IGHV1-69-2	VPS13C	CUX1	RSRP1	WDR7	SLC7A6	RPS12	SYN3	AL359317.1
IGHV1-69D	L3MBTL3	AC009554.1	AL031432.3	WDR26	DNAJC3	ARL8B	INPP4B	EXD2
IGHV2-70	HMGN3	RPL32	RHD	WDR20	FAM189A2	GALNT14	RPL4	AL359317.2
IGHV3-71	SERINC5	UHMK1	TMEM50A	WAC	HDAC11	LUC7L	MARCKS	AL391262.1
IGHV3-72	INO80D	ZNRD2	RHCE	VTI1A	CTSB	LSM6	AL583808.1	DCAF5
IGHV3-74	ASAP1	SLC9C1	MACO1	VPS39	RPL24	IGFBP2	CCND2	ACTN1-AS1
IGHV1-69	TNNI3	SLC52A1	LDLRAP1	VEZT	CHRAC1	CASP7	GPRC5D	ACTN1
IGHVII-74-1	ZSCAN2	PPP2R3A	AL606491.1	USPL1	ADAMTS2	CRNDE	PRAF2	PPM1A
IGHV3-75	SERPINB4	AC127526.2	MAN1C1	USP9X	OSMR	MAP1LC3B	ASMTL-AS1	AL132986.1
IGHV3-76	FHL2	AP3M1	AL031280.1	USP47	MXI1	ATP6V0A1	TENM3	SLC10A1
IGHVIII-76-1	SUMO2	PLS3	SELENON	UQCRH	CXCL6	PHACTR2	AL162464.2	AL133313.1
IGHV5-78	MARVELD2	TUBA1B	AL020996.1	UGCG	SPPL2B	DENND4A	CD81	AL121820.1
IGHVII-78-1	RPS29	CLASP1	MTFR1L	UBXN7	SSH2	SH3RF1	LRRC2	AL606834.2
IGHV2-70D	TAMM41	PTCHD4	AL020996.3	UBR4	CREB1	GOLGB1	ATP5MC2	LINC02322
IGHV1-68	AKAP13	PRR5L	AUNIP	UBE3C	OAZ1	PSMA2	NEGR1	AL358333.1
IGHV4-59	SLC9A9	DIMT1	AL033528.2	UBE2R2	MYO9A	LINC01572	TMEM59	AL133485.2
IGHV3-64	S100A13	HSP90AA1	PAQR7	UBE2K	CLIC1	NSA2	CDH13	C14orf39
IGHV3-60	PTP4A1	DLGAP1	STMN1	UBA6	TRIM65	MAP2	CALCRL	AL121820.2
IGHVII-60-1	MYOF	PNRC2	PAFAH2	UACA	AC006059.1	DNAH11	LMO4	AL121820.3
IGHV4-61	UTP11	F3	EXTL1	TXNRD1	SH3BGRL2	FMNL2	KRT6A	AL133485.3
IGHV3-62	PIP4P1	COL1A2	SLC30A2	TTN	IGFBP6	HLA-E	NR2F2	PCNX4
IGHVII-62-1	POLR2L	PDCD6IP	AL391650.2	TTC7A	TGFB1	BICD2	AC053527.2	GALNT16
IGHV3-63	HLF	WDPCP	TRIM63	TTC39C	CYTH1	TCF7L2	AC008771.1	ERH
IGHV3-65	PCP4L1	FAM222B	PDIK1L	TTC37	CD109	PAK2	CRPPA	SLC39A9
IGHVIII-67-4	HNRNPA3	TMEM68	FAM110D	TRPS1	DPYD	GYS1	TRIM2	SRSF5
IGHVII-65-1	ENO1	ZNF680	C1orf232	TRMU	ATF3	AGPS	DIAPH2-AS1	DAAM1
IGHV3-66	VSIR	KCNMB2	AL391650.1	TRIT1	EIF4G2	ERCC5	F8A3	GPR135
IGHV1-67	AC022858.1	LRRC2	ZNF593	TRIM25	IFI30	FGFR1OP2	RPL35	AL133445.2
IGHVII-67-1	GNG5	PNRC1	CNKSR1	TNKS	ARID1B	SFTPC	AL008718.3	ATL1
IGHVIII-67-2	CST3	RPS27A	CATSPER4	TNFRSF10A	TRAM1	ZNF503	LTO1	SUSD6
IGHVIII-67-3	DKK3	NOL10	CEP85	TMEM87B	LUC7L3	IPO5	ELOB	SAV1
IGHV3-36	FRMD5	XRN1	SH3BGRL3	TMEM241	XRCC5	TTC12	HNF4G	L3HYPDH
IGHV3-35	MAN2B2	STEAP4	UBXN11	TMEM161B	CLTA	BCL3	TMEM229B	RTRAF
IGHV7-34-1	HNRNPM	DDI2	CD52	TMEM159	MBP	RPL23A	AC010336.8	AL133445.3
IGHV3-7	RPS27	SCGB3A1	CRYBG2	TMEM135	HNRNPA1	TTN-AS1	ARL1	JKAMP
IGHV4-4	ABR	PHF6	ZNF683	TLK1	BOC	ATP1B3	CYP2C19	AL606834.1
IGHV7-4-1	JUN	KRTCAP2	LIN28A	TKT	POLR2C	PLD5	EIF3G	CCDC175
IGHV2-5	ANP32B	STOX1	DHDDS	TJP1	PRXL2A	AL357093.2	SH2D4A	RTN1
IGHVIII-5-1	STK26	TJP2	AL513365.2	THUMPD3-AS1	LNPEP	GCC2	ABHD15-AS1	CCDC177
IGHVIII-5-2	TTC6	RGS12	HMGN2	TFDP2	EEF2	AP3S2	MYO16	AL133299.1
IGHV3-6	MBNL1	SERF2	RPS6KA1	TERF2IP	RPL23A	COPA	PDE3B	PLEKHD1
IGHV3-64D	STIM2	SPINT2	AL512408.1	TEAD1	LRCH1	LMTK2	ZNF195	LRRC9
IGHVIII-2-1	FOCAD	SRSF9	ARID1A	TCF12	DOCK10	KDM5A	ZNF708	AL157911.1
IGHV5-10-1	VCL	PLEKHM1	PIGV	TBCA	ATP2A2	GOLGA2	CALM1	NIN
IGHV3-11	SELENOP	HLF	ZDHHC18	TBC1D8	PSMD4	HSPA1A	SGIP1	AL157996.2
IGHVIII-11-1	VOPP1	CDC37	SFN	TBC1D5	ANKRD13C	AP4S1	FLT1	AL358334.1
IGHV1-12	HCAR3	SERINC2	GPN2	TBC1D2	TPD52L1	SURF4	RPL13A	MIR1302-2HG
IGHV3-13	YY1	HMGN3	AL034380.1	TBC1D1	NWD1	STRN3	RGS17	IRF2BPL
IGHVIII-13-1	RABGGTB	MED17	GPATCH3	TASOR	C4orf3	IGFBP3	MT-CO3	AL583810.3
IGHV1-3	TMEM43	EPB41L4A-AS1	NUDC	TAOK1	TMEM41B	PDSS2	PKP2	AKT1
IGHV1-2	FTX	FAM221A	NR0B2	TAF1D	SCLY	METTL16	CDK6	ZBTB42
IGHV4-34	JMJD1C	TULP2	KDF1	TAF15	CLINT1	SPART	ATP5IF1	LINC00638
IGHD6-6	HUWE1	HTT	TRNP1	SYNE1	MPHOSPH9	MORC3	AC127035.1	AL583810.2
IGHD5-12	NSUN7	CBX1	TENT5B	STXBP5	TM9SF3	PPL	LENG9	AL583810.1
IGHD4-11	MFSD4B	TLE5	SLC9A1	STRN3	AKAP9	FIGN	KCNQ1	CEP170B
IGHD3-10	SEMA3A	ATP6V1A	AL590640.1	STK38	HNRNPDL	TRAPPC11	ITGA1	PLD4
IGHD3-9	VEGFA	INPP4B	WDTC1	STK3	MRPS21	NACA	TSLP	TDRD9
IGHD2-8	RNF145	RNFT2	TMEM222	STAT3	NDFIP2	AC106795.3	C7	AHNAK2
IGHD1-7	CHMP3	ACACA	SYTL1	SS18	BAIAP2L1	SARNP	DCC	CLBA1
IGHD5-5	RAD54L	MAGI1	MAP3K6	SRSF2	COMMD10	RAB14	EVL	CDCA4
IGHVII-1-1	FHIT	ATP5MD	FCN3	SRRM1	PPP1R14B	ATAD3B	RACK1	GPR132
IGHD4-4	ATAD3B	CDC14B	CD164L2	SPOP	NUMA1	BCR	NEDD9	LINC02298
IGHD3-3	NEO1	FILIP1	GPR3	SPICE1	PURA	RNF149	MIR4458HG	AL512356.4
IGHD2-2	NEBL	AC009505.1	WASF2	SNX13	PPP1R12A	RNPEP	MCU	AL583722.2
FAM30A	C5orf24	HERC3	FO393419.2	SNTB1	ABR	RBM39	RAP1GAP2	SIVA1
IGHD1-1	RPP30	IGSF9B	BX293535.1	SNRPE	JADE2	RAP1GAP2	NR1D1	ADSSL1
IGHV6-1	YBX3	NSUN7	AHDC1	SNHG5	SURF4	RBFOX2	WDR83OS	AL583722.4
IGHV1-14	TMED5	DKK3	FGR	SNHG16	TMEM161B-AS1	PPP1R2	KRT18	INF2
IGHV3-15	CLTB	MTSS1	LINC02574	SMURF1	AC245297.3	C2CD2	NDUFA4	AL583722.1
IGHVII-15-1	PPIL3	RAB5IF	IFI6	SMNDC1	TMEM43	GADD45B	SMAD1	LINC02280
IGHVII-30-1	MAST4	IFI16	AL445490.1	SMG1	DTWD2	GLMN	AC010894.3	AL583722.3
IGHVII-26-2	NDUFAF3	RCOR1	AL020997.5	SMCHD1	MSH3	TAOK1	NDUFA1	BX927359.1
IGHV7-27	SAP30L	PLIN2	FAM76A	SMC3	ERMP1	TANC2	COMMD6	C14orf180
IGHV4-28	ARPC1B	MRPL36	STX12	SMARCA5	WDFY3	C2orf49	CSTB	TMEM179
IGHVII-28-1	NDUFC2	OAT	AL020997.2	SMARCA2	FIS1	CEP152	KCND2	AL512357.1
IGHV3-32	EEA1	EIF3A	AL020997.3	SMAD3	METTL15	GPX4	LNX1	AL512357.2
IGHV3-30	NLGN1	KIAA1324L	AL020997.4	SLX4IP	FBXO9	CPLANE1	TENM2	LINC02691
IGHV3-30-2	RCC1	NDUFB7	PPP1R8	SLX4	LAMTOR2	SEMA4A	SLC22A3	KIF26A
IGHV3-16	UTRN	VAMP8	THEMIS2	SLCO3A1	RSL24D1	OIP5-AS1	AC005355.1	AL359399.1
IGHV4-31	RNF4	DPH6	RPA2	SLC9A9	AC012358.3	ANKUB1	CDH11	ASPG
IGHVII-30-21	IGFBP4	GOLGA2	SMPDL3B	SLC7A11	CHD9	TGFBR2	ARHGAP31	AL512356.5
IGHV3-29	FTH1	HMGB1	AL512288.1	SLC52A1	NET1	BMPR1A	CYP2F1	JAG2
IGHV3-33	PPP1R14B	CCNH	XKR8	SLC4A7	SREK1	MAL2	CERT1	NUDT14
IGHVII-33-1	SMPD4	LRCH1	EYA3	SLC39A9	FGL2	METTL4	UBL5	IGHGP
IGHV3-33-2	HSD17B11	ATP2C1	PTAFR	SLC25A46	TTTY14	GOLPH3	AL354702.2	IGHJ1
IGHVIII-26-1	DAPL1	SH3YL1	DNAJC8	SLC12A2	RPL6	GPI	ATP5F1A	IGHJ2
IGHV2-26	PPP2R1A	AP000787.1	ATP5IF1	SIPA1L3	RER1	PCMTD1	PLCH2	IGHJ2P
IGHVIII-25-1	PLSCR3	ADK	AL353622.1	SIN3A	UBAP1	MIR31HG	VAMP8	IGHJ3
IGHV3-25	CLDND2	CUEDC1	AL353622.2	SIMC1	ZNF565	SPEN	ZNF738	IGHJ4
LINC00226	TCEAL4	TCEA1	SESN2	SHPRH	SNHG19	COPZ1	TSPO	IGHJ5
IGHV1-24	AP002840.2	VMA21	MED18	SH3YL1	FOXK1	ARHGEF10	MYL12B	IGHJ3P
IGHV3-23	PHF20L1	TMEM71	PHACTR4	SH3PXD2A	ERBB4	TNRC18	SEC61B	IGHJ6
IGHVIII-22-2	AL121852.1	C8orf37-AS1	RCC1	SH3KBP1	FGFR2	ZNF326	NUDT4	IGHM
IGHVII-22-1	WDTC1	CASC9	SNHG3	SFTPC	CASP7	OXSR1	CCNI	IGHD
IGHV3-22	SRP14	COL8A1	TRNAU1AP	SFPQ	UTRN	RPSA	SCGB1A1	IGHG3
IGHV3-21	RUNX1	MSR1	SNHG12	SERPINE2	PJA2	RHOA	AC023424.3	IGHG1
IGHV3-20	LRCH3	CINP	TAF12	SERP1	SPRED2	GMDS	MARCH1	IGHEP1
AC247036.1	RPL17	ERGIC3	RAB42	SEPTIN2	PSME3	WDR83OS	PRKY	IGHA1
IGHV3-19	RPS27A	AL354733.3	LINC01715	SEPTIN11	CEP63	SREK1	SCNN1G	COPDA1
IGHV1-18	JOSD1	BACE2	AL360012.1	SECISBP2L	BAZ1A	AC005920.2	TMEM178A	BRF1
IGHV1-17	AP2A1	CPLANE1	GMEB1	SEC62	ARPC2	BRI3	Z82215.1	IGHG2
IGHVIII-16-1	PDIA6	MBNL2	YTHDF2	SEC11A	RFX2	ZNF827	SNHG29	IGHG4
AL355836.3	MITF	FNTA	OPRD1	SCARA3	KANSL3	TMEM258	TACSTD2	IGHE
AL355836.4	IMMP1L	ZNF516	AL009181.1	SAV1	SOX6	CAPRIN1	PGLYRP1	IGHA2
AL355836.2	DMTN	SELENOW	EPB41	RUNX1	ANO1	CTDSPL	CATSPERB	TMEM121
AL357093.1	FAM160A1	EDN2	TMEM200B	RTN3	ARL15	DNAJB1	SMAD6	TEDC1
AL121768.1	YWHAE	TRIM26	AL357500.1	RSU1	GTF3C1	TYW1	PPM1L	CRIP1
TTC8	ASH1L-AS1	ARHGAP42	SRSF4	RPS6KC1	RAB3IP	RPS5	AC011451.1	CRIP2
AL137785.1	DALRD3	ERRFI1	MECR	RPS27	TMEM14A	RAD51B	CRACR2B	AL928654.2
FOXN3	DLGAP1-AS1	CYSTM1	AL590729.1	RPS20	PAPSS1	NF2	RSL24D1	MTA1
AL138478.1	PPT1	MTR	PTPRU	RPS17	TMSB10	ATXN10	ATP11A	AL928654.1
AL357093.2	STX5	TRA2B	LINC01756	RPRD2	LPGAT1	CADM1	VWA2	TEX22
AL356805.1	TWF2	SKP1	AC092265.1	RPLP1	RASA3	PPP1R9A	CEBPB	PACS2
AL162171.3	ITFG2	ZRANB2	AL645944.2	RPL8	FXYD3	DYNC1I2	XBP1	BTBD6
FOXN3-AS1	SMYD1	MRPS21	LINC01648	RPL7	KIAA0825	PTP4A2	DLG3	RD3L
FOXN3-AS2	CLCN5	RELCH	AL137076.1	RPL5	MYO10	TACSTD2	TMEM246-AS1	AL132712.2
AL137230.1	USP40	TTC12	AL161638.2	RPL18A	PLA2R1	FOXK2	SPTSSB	IGHJ1P
EFCAB11	TAP2	TFDP2	AL161638.1	RPA3	SKAP2	CPNE3	UCP2	AL118558.3
TDP1	ANG	DDX3X	MATN1	ROBO1	RANBP2	KHDRBS2	ITPR1-DT	AL049836.1
KCNK13	PAQR7	NFKBIZ	MATN1-AS1	RNGTT	TMEM59	UTRN	SLC2A3	LINC02320
EML5	RDH14	UBR2	AL137857.1	RNF217	ICA1	COBL	C19orf53	LINC00239
ZC3H14	RTTN	AL132857.1	LAPTM5	RNF13	IGF1R	MAF	TRPV4	PPP2R5C
NRDE2	MX2	INSIG1	AL137027.1	RIC1	MDH2	ITCH	GRHL1	AL137779.2
LINC01146	ARMC4	RSBN1L	LINC01778	RHEB	SUZ12	UBE2C	MAP7	AL137779.1
AL359237.1	PIGK	CHKA	AL445235.1	RELCH	TSC22D3	LMAN1	MYL6	AL118558.4
AL136501.1	AC093535.1	RPS6KA3	SDC3	RBMS3-AS2	KRT7	CYP24A1	H3F3B	AL132712.1
GALC	SELENOO	LITAF	PUM1	RBMS2	GAB2	ARHGEF7	DGCR6L	DYNC1H1
GPR65	COPS9	PRPF18	NKAIN1	RBM25	AC243964.3	AC007384.1	DYNLL2	WDR20
AL157955.1	ATP5PD	CCDC85B	SNRNP40	RASSF9	AC108047.1	ANKRD36	GAPT	MOK
LINC01147	AP001372.1	USP9X	ZCCHC17	RAPGEF5	GYPC	RPL30	AMZ1	ZNF839
AL133279.2	QTRT1	TNRC6B	AL451070.1	RAPGEF2	CCNL1	ATP8A1	BARX2	CINP
AL162171.1	NUPR1	UPK3BL1	FABP3	RALGAPB	AC099499.1	SRD5A1	AC010998.1	TECPR2
AL133279.3	AC098617.1	DYNLL1	SERINC2	RABGAP1	DYRK1A	CDKN1A	LPAR3	DIO3
AL133279.1	HMBS	ATP5PD	LINC01226	RAB5A	INSIG1	ABHD17B	SAA1	DIO3OS
KCNK10	SLC38A1	STT3B	AC114488.1	RAB28	RPL29	PELI1	MT-CO1	AL049836.2
SPATA7	MRPS21	WDR60	TINAGL1	RAB14	ANKRD10	TRIM8	AL138701.2	LINC02314
PTPN21	DTX3L	BRD4	HCRTR1	R3HDM2	CHST11	GALNT13	ROM1	LINC00524
AL162171.2	RBM26	ANGPT1	PEF1	QKI	CXADR	TRAF6	LINC01090	AL355096.1
PSMC1	MATN3	UCHL3	AC114488.2	PVT1	POM121	HMGN1	AC245407.2	AL359682.1
AL161662.1	RABGAP1	TBXAS1	AC114488.3	PTPRM	RCN1	ABHD10	COL21A1	AL355836.3
LINC02285	TNKS	CBX3	COL16A1	PTK2B	VPS28	TSIX	LAMP3	AL355836.4
FBLN5	ATXN1	FST	ADGRB2	PSMD1	UXT	RB1	GDI2	AL355836.2
CCDC88C	SREK1IP1	ATP5F1B	AL354919.2	PSAP	ANOS1	ACOT13	PPP1R3C	LINC02285
AL133153.2	TSTD1	LINC00342	SPOCD1	PRXL2A	ERCC1	PKN2	RMRP	AL132709.8
PPP4R3A	HEY2	STARD10	AL354919.1	PRTG	APPL1	MT1X	COX6A1	AL132709.7
CATSPERB	DPY30	ATXN10	AL136115.2	PRORP	SIX5	CHD2	INHBA	MEG9
AL121839.2	PDLIM1	HSPB1	PTP4A2	PRKN	ARHGAP5	ZNF160	ZNF83	MIR381HG
TC2N	LSMEM1	OPHN1	AL136115.1	PPP3R1	EMSY	SEMA4D	GABARAPL2	MEG8
TRIP11	RSF1-IT2	ALG13	AL136115.3	PPP2R2C	ATP5MC2	FANCE	PLEKHF2	RTL1
AL135818.2	DHRS3	EDF1	KHDRBS1	PPP2R2A	AC243967.2	TSC22D3	LCN2	ANKRD9
ATXN3	SNHG8	HSBP1	AL445248.1	PPP1R13B	FMNL2	TERF2	COX7B	LINC02323
NDUFB1	E2F3	SPTBN1	TMEM39B	PPP1R12B	ACADL	ATP5IF1	COX7A2	RCOR1
CPSF2	PLAT	PACRGL	KPNA6	PPM1G	OXR1	OAF	CACHD1	AL133367.1
AL133240.1	ATP6V1F	NEDD8	AL049795.2	PPM1B	COX4I1	DYNLL2	FBXL7	LINC00637
AL133240.2	AP2S1	GEN1	TXLNA	POU2F1	LRBA	INPP5F	AP000692.2	PPP1R13B
SLC24A4	STARD7	GALNT5	CCDC28B	POGZ	EYS	TRPC4AP	FIZ1	ZFYVE21
AL135818.3	MCU	LINC01578	AL049795.1	PLEKHA1	CMAS	MLLT10	HLA-DRB5	XRCC3
AL135818.1	MPRIP	PIAS2	IQCC	PLCG1	DPYD-AS1	CHKB	PRPF18	AL049840.5
AL512791.2	MMP24OS	AC009133.1	DCDC2B	PKNOX1	NOTCH2	KLF7	TFPI	AL049840.4
AL096869.1	ETS2	SLK	TMEM234	PKM	TMEM256	LONRF1	USP28	AL049840.3
CALM1	RCAN1	RIF1	EIF3I	PITPNA	ANKS1A	MAST4	LINC00511	AL049840.6
AL512791.1	AC132872.5	TASP1	FAM167B	PHF14	C5AR1	SPON2	HSD17B13	AL049840.2
LINC02317	AC008760.2	HIPK2	LCK	PHACTR4	IFT81	FYB2	PPARG	COA8
LINC00642	ARL1	FDPS	HDAC1	PFDN4	SENP6	LAMTOR2	TPCN2	KLC1
AL096869.3	NIF3L1	H2AFX	MARCKSL1	PET100	CSTF2	DCUN1D4	KCNIP4	BAG5
TTC7B	LHFPL4	BAIAP2	AL109945.1	PELI2	TMF1	TM4SF1	ANAPC16	AL139300.2
AL096869.2	DUSP23	NQO1	TSSK3	PDCD11	CSNK1A1	ATP6V0E1	SNCA	TRMT61A
GPR68	SMAD5	ATP6V0A1	FAM229A	PARP4	PDCD10	AL442636.1	ADAM23	CKB
AL139193.1	SCFD1	STIP1	BSDC1	PAK2	HOOK2	EIF3H	GADD45B	AL132801.1
AL139193.2	TOMM7	AL356124.1	ZBTB8B	PABPC4	GLCE	NOL10	FGD5-AS1	MARK3
AL122020.2	SAT1	SRPX2	ZBTB8A	OSBPL3	ARHGEF3	CBR1	AC114812.2	EIF5
LINC02321	CD164	SUPT20H	ZBTB8OS	ORC3	MPHOSPH8	RFTN1	NDUFB1	AL138976.2
RPS6KA5	RPLP0	PRELID3B	RBBP4	OFD1	CEBPD	CAPN13	AC012447.1	AL161669.3
DGLUCY	MTAP	NDUFS3	SYNC	NUMB	RPL14	LARP4B	AL117381.1	LINC00605
LINC02330	RUSC1	NUP58	AC114489.1	NSD1	MEGF9	DKK3	GCNT1	TNFAIP2
AL135746.1	AC112770.1	BTN3A1	KIAA1522	NPEPPS	GABRG3-AS1	EIF2S1	DOP1A	LINC00677
LINC02296	KDSR	MCF2L2	YARS	NMT1	ZNF562	REV3L	BCKDHB	EXOC3L4
AC009396.3	ZNF419	SNRPN	S100PBP	NFIX	PPIA	NFYB	TPPP	AL161669.1
SNW1	HINT1	SLC3A2	FNDC5	NFAT5	ZNF438	RAB28	HEY2	LBHD2
C14orf178	MLH3	TOX	HPCA	NET1	SH3RF2	SLC27A1	AC005837.1	AL117209.1
ADCK1	RAB5B	SLC39A13	TMEM54	NDUFAF6	CD38	DUT	BCAS1	CDC42BPB
NRXN3	AL021393.1	DIP2A	AL031602.2	NDUFA4	COL21A1	BMERB1	PRKCG	AMN
AF099810.1	NDUFB1	SERINC5	AL020995.1	NCL	EFNA1	KDELR2	COL1A1	TRAF3
AC009396.2	ANXA5	OAZ2	AZIN2	NCKAP5	BCL2L2	CCT8	MSC-AS1	IGHD7-27
AC009396.1	LRRFIP2	AP000442.1	TRIM62	NCKAP1	TTC19	RNF34	CECR2	IGHD1-26
ALKBH1	RPL11	PUM3	AL662907.3	NCK1	MYO1D	PRPF38B	GSTA1	MEG3
AC026888.1	ITPA	NR2F6	ZNF362	NAT9	EIF2S2	TMEM161B-AS1	CDK2AP2	IGHV3-43
AC022469.1	AL157838.1	KIAA0556	AL513327.3	NACA	LCOR	TFCP2	HIST1H4C	IGHVIII-38-1
AC022469.2	FUT4	DNAJC7	A3GALT2	MZT1	TBC1D15	IL1RAPL1	PIGP	IGHV4-39
AC008056.2	ITGA2	CAPZA1	AL513327.1	MYOF	PTPRZ1	TSEN2	AP000487.1	IGHV7-40
AC008056.3	SNRPF	AF117829.1	PHC2	MYO9B	SEPTIN11	XBP1	FAM3B	IGHVII-40-1
AC008056.1	PRDX1	FZD6	AL513327.2	MYO19	INPP5A	TFAM	AC106795.3	IGHV3-41
SLIRP	CRCP	RPS13	ZSCAN20	MYL12A	IGFBP4	GHR	AC022217.2	IGHV3-42
SPTLC2	MIR34AHG	POLR3GL	CSMD2	MTX2	CEP85L	WDR70	ARIH2OS	IGHVII-43-1
AL157688.1	MPV17L2	STAU2	HMGB4	MTURN	SLC2A3	CDC14A	DPH6-DT	IGHV7-27
NGB	MORF4L1	RPL6	CSMD2-AS1	MTMR2	TUBA1B	CRABP2	HOMER2	IGHVIII-44
LINC02289	CLU	ZNF827	C1orf94	MSN	ZFP36	HLA-DMA	CHST6	AC244452.3
AC007686.5	PTPRE	PTP4A2	AC099565.1	MPRIP	NME2	GNAS	DOCK10	LINC00221
CIPC	FUOM	NUMB	SMIM12	MORF4L2	TES	NFX1	UQCC2	IGHVIV-44-1
TMEM63C	CLDN4	LIMCH1	GJB5	MMAB	DDHD1	TMBIM6	SULT2B1	IGHVII-44-2
AL132633.1	SMC6	NADSYN1	GJB4	MIPOL1	CCNH	CYB5A	CBX5	IGHV1-45
AC007375.3	HMGCS1	DOCK9	AL121988.1	MIDN	LINC02615	LPAR3	CD99L2	IGHV3-38
POMT2	SELENOW	EVC2	GJB3	MICU2	APBB2	AC087286.2	DCXR	IGHV3-37
ISM2	CSNK2B	MT-ATP8	GJA4	MGME1	PLCG2	DLEU7	SLC39A8	IGHV3-36
GSTZ1	CTSE	TBL1X	AL122010.1	MFF	ANXA2	PLEKHA5	SLC8A1	IGHV3-35
TMED8	CBX5	OSTM1	DLGAP3	MBOAT2	SHPRH	EEF1D	ZNF516	IGHV7-34-1
SAMD15	PQBP1	COX7B	TMEM35B	MBD5	VAMP8	RNF165	SERPINB11	IGHV4-34
NOXRED1	RINL	SLC6A1	ZMYM6	MARK4	AFDN	SMNDC1	P4HA1	IGHV3-33-2
VIPAS39	TCEAL1	ZFYVE9	ZMYM1	MARCH7	PHF3	FAM192A	AC098829.1	IGHVII-33-1
AHSA1	PLD6	DUT	AL590434.1	MAP3K4	ATP5F1D	MARCH6	MACROD2	IGHV3-33
AF123462.1	CTNNB1	MMGT1	SFPQ	MAP3K13	MFN1	PEX16	AL079338.1	IGHV3-29
DIO2	NDUFC1	ZFHX3	ZMYM4	MAN2A1	MRPL28	RBMS3-AS2	SAMSN1	IGHVII-30-21
DIO2-AS1	TGFBR2	LGALS3BP	ZMYM4-AS1	MAN1A1	TLE5	SNRPE	AC004253.1	IGHV4-31
FLRT2	IFITM2	DENND1B	KIAA0319L	MAF	SLC5A1	PECAM1	PTCSC2	IGHV3-30-2
AL357172.1	ZNF608	PAK2	NCDN	M6PR	TECR	SLC7A2	C9orf16	IGHVII-30-1
AL049775.2	OSBPL11	SNRPF	AC004865.2	LSM12	FOXA1	TSHZ1	H1F0	IGHV3-30
LINC02329	RPS8	GRB10	TFAP2E	LRPPRC	SF3B1	MRPS5	AP001021.3	IGHV3-32
LINC00911	DDX3Y	ZFAND2A	PSMB2	LRBA	GAS1	NDEL1	AKT3	IGHVII-28-1
AL049775.1	NDUFAF4	NADK2	C1orf216	LPCAT2	ITSN2	SPTLC2	RNF113A	IGHV1-46
AL049775.3	RPS3A	ADCY2	CLSPN	LMTK2	ATG12	PFKFB3	REEP3	IGHVII-46-1
LINC02328	RBMS3	ZDHHC17	AL354864.1	LMO4	MCTP2	ZBTB44	KCNMB2-AS1	IGHV3-47
CEP128	SERINC2	DLG5	AGO4	LMBR1	NAGA	STON2	LINC02851	IGHV4-59
LINC02316	ARPC5	GRIK2	AGO1	LIPH	PRRC2C	AASS	AC007996.1	IGHVIII-67-3
AL161753.1	CTNND1	MAGI1-AS1	AL139286.3	LIPE-AS1	DYNC1LI2	SF3B1	TMEM141	IGHVIII-67-2
LINC02309	SRGAP3	PLXNB1	AL139286.2	LINC02428	HSPBAP1	RPL10A	SDHAF1	IGHVII-67-1
LINC01148	METAP1	BTNL9	AGO3	LINC02315	UBTD2	GADD45GIP1	AHR	IGHV1-67
AL358292.1	LINC00621	ROCK1	AL138787.2	LINC02163	RAB11FIP3	SMARCE1	DPP10-AS1	IGHV3-66
AL352955.1	KHDRBS1	ZNF808	TEKT2	LINC01266	COQ10B	ZNF207	CIDEB	IGHVII-65-1
AL356807.1	TOMM20	UCK2	ADPRHL2	LIMD1	DIP2B	GALNT12	BTNL9	IGHV3-65
LINC02305	SERTAD3	ROBO1	COL8A2	LIMA1	CNTN4	ILRUN	AC005498.2	IGHV3-64
AL162872.1	AC097522.2	SKAP2	TRAPPC3	LGALS3	LYPLA1	MRPL13	AC127526.5	IGHV3-63
AL359238.1	LY75	IGFBP4	MAP7D1	LENG8	MBNL2	UBE2E3	HIST1H1E	IGHVII-62-1
AL355095.1	TMEM256	CSNK1G3	THRAP3	LDLRAD4	SSR2	NDUFAF6	FEM1B	IGHV3-62
LINC02301	GBE1	TOMM70	SH3D21	LAMP3	MSMO1	AGPAT3	NFIA	IGHV4-61
AL355838.1	C1orf122	OXCT1	EVA1B	LAMB3	ELOVL7	ARHGAP42	MT1X	IGHVII-60-1
LINC02311	BACE1-AS	SP100	AL591845.1	KNTC1	ERAP2	BHLHE41	VNN2	IGHV3-60
LINC01467	FERMT2	MOSMO	STK40	KMT5B	LAMC2	UPK1B	AVEN	IGHV1-58
SEL1L	C16orf54	RSRP1	LSM10	KMT2E	RNF11	DENND1B	AC008735.2	IGHVIII-47-1
LINC02308	API5	SOWAHC	OSCP1	KLK8	MICU2	ZNF81	AC015914.1	IGHV3-57
STON2	TAF10	ATP9B	MRPS15	KLHL5	RNGTT	GCNT1	ATP6AP2	IGHV7-56
AL136040.1	RAD51-AS1	RBM3	CSF3R	KLC1	HMGN3	HEXA	SLC9C1	IGHV4-55
GTF2A1	ARHGEF12	LYRM7	AL596257.1	KIF2A	GPR107	PPP4R4	SRSF3	IGHV3-54
AL136040.2	LYSMD3	NCOR1	AC117945.2	KIF21A	DPYSL3	ELOB	ADGRV1	IGHVII-53-1
AC007262.2	SEC11A	EHBP1	AC117945.1	KIAA1671	PXDN	KLHDC10	AC007541.1	IGHV3-53
TSHR	POLR2G	MYSM1	GRIK3	KIAA1217	BMI1	TATDN2	HSPA8	IGHV3-52
RIN3	ADK	PPIA	AL031430.1	KIAA0556	LHFPL6	CACYBP	NDRG1	IGHVII-51-2
LGMN	RPAIN	TNIK	AL353604.1	KDM7A	PSAT1	CMTM6	ACOXL	IGHVIII-51-1
GOLGA5	RPL35A	SPTLC3	LINC01137	KDM5A	PELI2	UHMK1	AC025280.3	IGHV5-51
AL162151.1	NACA	BTG2	ZC3H12A	KDM2A	COPS9	PIAS2	SMIM31	IGHV3-50
LINC02295	FBXO32	KDM2A	MEAF6	ITGB8	SCN1A-AS1	CFDP1	FAM214A	IGHVII-49-1
AL132719.1	RPS4Y1	ADNP	SNIP1	ITGB1	JUND	LINC01436	H3F3A	IGHV3-49
C14orf177	GAPDH	LOXL4	GNL2	IRAK3	GOLGA2	ELF2	DTX2	IGHV3-48
AL132796.1	PRKD1	CYP4F11	AL513220.1	IQGAP1	PPDPF	ARFGEF1	PRKAA2	IGHV4-28
AL132796.2	CACNB4	MSI2	RSPO1	IQCJ-SCHIP1	PUM3	GRAMD2B	CFAP221	IGHVII-26-2
AL162151.3	DBNDD2	POC1B	C1orf109	IP6K2	AMN1	SNX9	HNRNPA1	IGHD6-25
BCL11B	THYN1	FTX	CDCA8	INSYN2A	SLC22A23	IRS1	SRPK1	IGHD2-2
LINC01550	CALM1	COL5A2	EPHA10	INPP4A	H2AFY	CTSH	AC018362.1	IGHD2-8
AL109767.1	SSR3	ARID1B	MANEAL	ING5	PTGFRN	EXOSC8	ZNF565	IGHD1-7
AL132819.1	CNN3	NCKAP5	AL929472.3	IMMP2L	ATP6V1D	ANO1	SCTR	IGHD6-6
SETD3	ZG16B	CEBPZ	YRDC	IGFBP7	LINC01619	AP000779.1	CCN1	IGHD5-5
CCNK	MOB1A	CHMP2A	C1orf122	IGF2R	LAMB3	PRH1	SYF2	IGHD4-4
CCDC85C	OSTM1	ATP5PF	MTF1	IGF1R	SOCS4	SERTAD2	PBX1	IGHD3-3
AL110504.1	JCHAIN	AC079142.1	AL929472.2	IFRD1	PTK7	PDE7A	ARSJ	FAM30A
AL163932.1	SVIL	OMA1	INPP5B	IFI27	MAP2K4	ADIRF	SLC46A1	IGHVIII-26-1
AL355097.1	HOOK1	TAF1	SF3A3	IARS2	P4HA1	FAM117B	LMO7	IGHD1-1
AL163051.1	CLCA2	SFN	FHL3	HUWE1	ASCL2	XIST	STEAP4	IGHV6-1
AL049833.4	FAM120A	SH3RF1	UTP11	HSPG2	KRT14	INO80	FKBP5	IGHVII-1-1
AL137786.1	WDR3	CTNNA3	POU3F1	HNRNPDL	CAB39L	MRPS35	AL354754.1	IGHV1-2
AL137786.2	ATG7	SH3BGRL3	MIR3659HG	HNRNPD	USP31	GMNN	MAP1LC3B	IGHVIII-2-1
LINC02299	LINC01215	UBA6	LINC02786	HNRNPC	ABCA3	MTFR1	AC092691.1	IGHV1-3
AL137786.3	RERE	GLS	AL390839.1	HGSNAT	HCG18	WDFY1	COX5B	IGHD3-9
VRK1	PAGR1	BRAF	AL390839.2	HEY1	NCSTN	C9orf16	VWA5A	IGHD3-10
LINC00618	PDE7B	ANKRD36C	LINC01343	HELZ	U2AF2	GK	AC092142.1	IGHD4-11
AL049833.2	LAMTOR2	PBRM1	LINC01685	HECTD4	PAG1	FOCAD	AC008040.1	IGHD5-12
LINC02312	MDH2	MORF4L1	AL354702.2	GTF2I	FYN	CLK4	TIMM10	IGHD6-13
AL049833.1	MARCKSL1	PIK3R3	RRAGC	GRN	TBC1D9	CABIN1	UQCR10	IGHD1-14
LINC02304	PGAP1	RPIA	AL139260.1	GRHL2	N4BP2L2	UBA2	SPATS2L	IGHD2-15
AL158800.1	PPIC	CDH11	MYCBP	GRAMD2B	PPARG	SLC25A46	PPP4R2	IGHD3-16
LINC02325	C15orf41	SUPT16H	GJA9	GPATCH8	BCKDHB	AC073050.1	ATOH8	IGHD4-17
LINC02291	AC012254.1	MLLT1	RHBDL2	GNB1	TMX1	AAGAB	CCBE1	IGHD5-18
AL163872.1	CHMP4B	COX6A1	AKIRIN1	GLUL	H3F3B	CCPG1	BRK1	IGHD6-19
AL160313.1	ATP6V1G1	CSNK1D	NDUFS5	GLS	SS18L1	GRB7	SFTPA2	IGHD1-20
HHIPL1	LINC01515	AC004870.2	MACF1	GLIS3	KANSL1L	LPIN2	GRK5	AC246787.2
CYP46A1	PLXDC2	FUT11	AL356055.1	GK-AS1	TCEA1	MRTFB	COX5A	IGHD2-21
MEG3	SIRPB1	COPRS	AL442071.2	GGCX	TPP2	PURB	FIRRE	IGHD3-22
BEGAIN	STT3B	HNRNPA2B1	AL442071.1	GCC2	EPHB1	PFDN5	THRB	IGHD4-23
AL845552.2	HNMT	TMPRSS4	BMP8A	GALNT14	LINC01184	APBB2	SMARCAD1	IGHD5-24
AL163974.1	MEFV	NTN4	PABPC4	GALK2	CLASP1	RAP1GDS1	CALM2	IGHV4-4
LINC00523	C1orf43	DHX30	PABPC4-AS1	GAB1	A4GALT	FBXO22	AC068282.1	IGHV7-4-1
AL132711.1	CARD16	D2HGDH	HEYL	G2E3-AS1	MDK	VPS41	AL360091.3	IGHV2-5
DLK1	AL035411.3	IFITM3	AL035404.2	FER	AL354740.1	ATXN2L	DUXAP8	IGHV1-17
AL117190.2	TAF9	CYB561	NT5C1A	FCHO2	ABTB2	RSL1D1	COL4A3	IGHV2-26
AL160313.2	LINC00511	UBQLN1	HPCAL4	FBXO38	RAB31	HSPB1	DPYSL3	IGHVIII-25-1
RTL1	ALDH9A1	PAXIP1	PPIE	FBXO11	ABCA7	ULK1	ARF4	IGHV3-25
MEG8	MRPL24	NDUFC1	BMP8B	FBXL17	ISCA1	AC069277.1	ST6GAL1	LINC00226
MIR381HG	UBIAD1	AC007780.1	OXCT2	FARP1	PTPDC1	ALDH18A1	MCC	IGHV1-24
MEG9	IVNS1ABP	ZBTB8OS	BMP8B-AS1	FAM171A1	TXNDC9	NUMB	RAB11A	IGHV3-23
AL132709.7	AC079142.1	ELAVL1	AL033527.3	FAM168A	AC019117.2	TMEM106B	AC099520.1	IGHVIII-22-2
AL132709.8	ADIRF	MAP3K2	AL033527.4	FAM13B	PSMB5	ELN	ATP1B3	IGHVII-22-1
AL135838.1	CBX1	ATL2	LINC02811	EXT1	TMEM238	SLC30A5	COL5A1	IGHV3-22
WDR25	RNPS1	CHD2	TRIT1	EXPH5	DHX36	ALG5	TMEM14C	IGHV3-21
AL157871.2	PIGM	FXYD3	MYCL	EXOC6B	COX6B1	TPRG1	DIABLO	IGHV3-20
WARS	RGS5	TRIM2	AL033527.2	EXOC1	BSPRY	PPARGC1A	AC104365.1	AC247036.1
AL157871.4	SHC1	MIER1	MFSD2A	ETS2	ELMO1	MPPE1	PRXL2A	IGHV3-19
SLC25A47	ATP5MPL	TMEM18	CAP1	ESRP1	UQCRC1	EIF4A3	CRIP3	IGHV1-18
AL157871.1	SYAP1	FBXO38	PPT1	ERBIN	XAF1	C15orf41	ERRFI1	IGHVIII-16-1
SLC25A29	FLRT3	DDX39B	RLF	EPS8	FAM20B	CREB3L2	ATF3	IGHVIII-5-1
AL157871.6	RACK1	ANKRD37	TMCO2	EPC2	USP22	NFKB1	AP003498.2	IGHV3-16
AL157871.5	HACD2	SEC62	AL050341.2	ENY2	EIF1	NDUFA12	SCOC	IGHVII-15-1
YY1	MICOS13	COL17A1	ZMPSTE24	ENTPD1-AS1	RBL2	TMTC3	EEF1G	IGHV3-15
AL133523.1	PPP4R4	SLC49A4	COL9A2	ENO1	SERPINB6	NIBAN2	CD63	IGHV1-14
DEGS2	HIPK3	AC018697.1	SMAP2	EMC1	SLC4A8	GEN1	MYLK	IGHVIII-13-1
AL157912.1	NEUROD1	ESR2	AL031985.4	ELL2	FUCA1	FILIP1	LINC02646	IGHV3-13
AL133368.2	AF127577.1	PRDX3	ZFP69B	ELF2	PTP4A1	SLC25A28	GULP1	IGHV1-12
EVL	GDNF-AS1	SCD	AL031985.3	EIF4B	CYP26A1	NRIP1	COX10	IGHVIII-11-1
EML1	TENT4A	HBP1	ZFP69	EGLN1	ALS2	ODR4	IGF2BP2-AS1	IGHV3-11
PAPOLA	LHFPL5	EXD2	AL603839.3	EEA1	CXCL17	IFIH1	THOC3	IGHV5-10-1
AK7	IL1RAP	LAMTOR5-AS1	EXO5	EBF1	RPL27A	PDE11A	ADAMTS2	IGHV3-64D
LINC02833	ASXL3	ZNF24	AL603839.1	DYRK1A	PDCD4	LINC00886	LOXL4	IGHV3-7
SERPINA10	CCDC126	CAST	AL603839.2	DUOXA1	KIF1B	SAE1	PRR15	IGHV3-6
OTUB2	OTULIN	AK3	ZNF684	DSE	UNC5B-AS1	TNFAIP2	SLC30A8	IGHVIII-5-2
DDX24	HPF1	OST4	AL356379.2	DPYSL3	ERBIN	KCNMA1	S100A11	AL117190.2
IFI27L1	TMEM91	SERPINB3	RIMS3	DNAJC13	INPP5J	SERPINI2	AC012501.2	DLK1
IFI27	C6orf62	SLC6A6	AL031289.2	DMXL1	EZH2	MAP4K5	ADAMTS12	AC007686.3
IFI27L2	RAB12	TM2D1	AL031289.1	DMD	RBM8A	MBOAT2	TMEM242	TTC8
PPP4R4	PRRC2B	OSBPL10	NFYC-AS1	DLG2	SEC14L1	ZNHIT3	TMSB4X	AL162171.2
SERPINA6	AP003119.2	FAM83F	NFYC	DLC1	C4BPA	SSBP3	LHPP	AL162171.1
AL132642.1	GUF1	AC106798.1	KCNQ4	DISC1	MACF1	CDH26	AC024257.1	ZC3H14
SERPINA1	EIF5B	YWHAE	CITED4	DIP2B	RNPC3	RNF19B	AC010997.4	AL162171.3
AL132708.1	AL161734.2	PFKFB3	AC119677.1	DIAPH2	BCR	LARS	HIF3A	EML5
SERPINA11	RPS2	LRP1B	AL391730.2	DHX29	BMPR2	CTBP2	AC084816.1	LINC02303
SERPINA9	ST6GAL2	ZCCHC9	CTPS1	DENND4C	SNHG14	PGM2L1	HSPA5	AL137785.1
SERPINA12	UBOX5-AS1	COPE	SLFNL1-AS1	DENND1B	FAM162A	PER3	NDUFA6	AL358292.1
AL132990.1	PRDX5	NDUFA3	SLFNL1	DDX5	ANKH	EFNB2	SLC9A9	FOXN3
CCDC197	WNT9A	SNRK	SCMH1	DDX39B	PTPRD	AP3B1	SYT1	AL138478.1
ASB2	OAZ1	SLC25A36	AC093151.8	DDX24	MTFR1	EHF	RNGTT	AL357093.2
GSKIP	AKNAD1	LPCAT4	AC093151.3	DCN	BX890604.2	LINC02694	LAMTOR4	AL357093.1
GON7	ANXA2	PLEKHF2	FOXO6	DCAF8	VPS13D	PVT1	TUBA1B	AL356805.1
LINC02287	SPINT1	CERNA2	AC093151.2	DANT2	ASXL1	GRAMD1A	SRI	FOXN3-AS1
CHGA	DUSP8	ERCC6	HIVEP3	CYFIP1	TSPYL1	TSC1	GJC3	PTPN21
ITPK1	SLC25A36	AFMID	AL445933.2	CXCL17	TMC5	CSNK1A1	SNED1	SPATA7
ITPK1-AS1	PEX16	MROH1	AC119676.1	CWF19L2	DLEU2	GARS	CROT	KCNK10
MOAP1	AC097532.2	RPL31	AL158216.1	CUL3	TSC2	FGFR1	NR2F2-AS1	AL133279.1
TMEM251	SLC9A3R1	GDE1	GUCA2B	CUL1	CTDSPL	HDGFL2	IRF2	AL133279.3
UBR7	NARS	NUCB2	GUCA2A	CTDSPL	ZC3H7A	MGST2	OSBPL10	AL133279.2
FAM181A	RASEF	MLXIP	FOXJ3	CRYL1	LINC02185	SECISBP2L	UHMK1	LINC01146
BTBD7	DNAJC7	RPS8	AC096540.1	CRIM1	IL20RB	SRSF3	ADGRF5	LINC01147
UNC79	LNX1-AS1	SS18L2	RIMKLA	CPLANE1	ZNF644	ERO1B	CASC19	AL157955.1
AL122023.1	WDR70	A4GALT	ZMYND12	COX7B	Z83843.1	TMEM123	DNAJC8	GPR65
COX8C	PHTF1	ACVR1	PPCS	CNBP	PRPF38B	IL7	ISCU	GALC
PRIMA1	SWAP70	SPG21	CCDC30	CMTM4	NUPR1	AC015849.3	AL390957.1	AL136501.1
FAM181A-AS1	DAD1	RNASEK	PPIH	CMIP	WDR5	FRAS1	AL139023.1	AL359237.1
SERPINA4	RPL32	PTPRA	AC098484.4	CHMP2A	G3BP1	TTC9C	LTC4S	LINC02330
SERPINA5	SNHG32	RBPMS	AC098484.2	CEP192	NSD3	MAFF	TMEM68	AL135746.1
AL049839.3	UTP18	PCBP1	YBX1	CDON	MYL6	TMEM126B	AC016394.1	LINC02296
C14orf132	RPS11	GOLGB1	CLDN19	CDKAL1	UQCR10	TAF1D	CD44	AL157688.1
TCL6	MIR4300HG	TENM2	P3H1	CDK19	EIF2S1	DMXL1	SUMO2	FOXN3-AS2
TCL1B	SLC25A17	TCTE3	C1orf50	CDK14	VTCN1	EIF3K	ST6GALNAC1	AL137230.1
TCL1A	GIPC1	RAB31	AC098484.1	CDC73	PNISR	RFX3	ZDHHC11B	EFCAB11
AL139020.1	TCF4	SCAMP1	TMEM269	CD9	DOCK1	RNF4	CDC14B	AL122020.2
AL133167.1	RPL7	STK17A	SVBP	CD82	CLSTN1	GNA13	DUT	TRIP11
TUNAR	NDUFA13	TMTC3	ERMAP	CD55	RASA1	HLA-DPA1	FARS2	FBLN5
BDKRB2	LINC01739	COL4A6	AL512353.1	CD46	RAB34	TBCK	CMPK1	TC2N
SERPINA3	PRG4	HP1BP3	ZNF691	CD2AP	RNF121	PDHX	VMO1	CATSPERB
AL355102.1	RIMS1	VASP	SLC2A1	CD151	PDSS2	PTPA	SLC16A10	PPP4R3A
AL355102.5	VPS4B	TCEAL2	SLC2A1-AS1	CCSER1	OARD1	ACP1	COL4A4	AL133153.2
BDKRB1	ACTA1	SECISBP2	AC099795.1	CCNL1	ST5	PI4KA	CMTM6	CCDC88C
AL355102.4	FOSB	PER3	FAM183A	CCDC190	IGFBP5	UGT2A1	SLC15A2	AL135818.3
AL355102.3	MINDY4	AL031428.1	EBNA1BP2	CCDC146	SAMD4A	IRX5	DACH1	AL135818.2
ATG2B	PRH1	GFM1	CFAP57	CCDC14	PIGH	SESTD1	LRP2	AL135818.1
AL133467.4	ROBO1	PELI1	TMEM125	CCAR1	FUT11	PSAP	CST3	GPR68
AL133467.2	AC092683.1	INKA2	C1orf210	CASC4	ALOX15B	AC007319.1	SRSF9	DGLUCY
LINC02318	SLC38A5	CTSS	TIE1	CAPZA1	ERP44	RPS23	AC104073.4	RPS6KA5
GLRX5	MCM8	CAPZB	MPL	CAPN12	MTR	IGF2BP2	MT3	LINC02321
SNHG10	CCDC85B	RPL36AL	AL139289.3	CAMTA1	AL356805.1	AC010894.3	IGSF11	AL139193.2
AL133467.1	CXADR	NT5C2	AL139289.2	CAMSAP2	AZIN1	PPP2R2A	AC243964.3	TDP1
SYNE3	SNRNP27	RBMX	CDC20	CABIN1	DGKD	NDUFA13	ZNF428	AL139193.1
LINC02292	EGR1	PARD3	ELOVL1	C8orf37-AS1	QSOX1	SLIT3	CHRM3-AS2	AL096869.2
AL356017.1	UBL5	AC034195.1	MED8	BTG1	PRSS8	RBM17	PLEKHA6	AL096869.1
CLMN	AQP4-AS1	ZNF721	AL139289.1	BST2	HINT2	EFCAB2	HLF	TTC7B
DICER1-AS1	FUT11	SUN1	SZT2	BNIP3L	PSMA7	HLA-C	ZNF117	AL096869.3
DICER1	RFK	GADD45GIP1	SZT2-AS1	BMPR2	ATXN10	AC053527.2	TRIM22	LINC00642
AL390254.1	ATP6V0C	ZBTB20-AS5	HYI	BCLAF1	MRPS24	SPTSSA	TCEAL4	LINC02317
LINC02279	MTF1	TANC2	HYI-AS1	BCAP29	ZNF117	LYPD6B	ZNF252P-AS1	AL512791.1
AL121612.1	TOMM40L	MAML3	PTPRF	BAIAP2	SVIP	SNHG19	SERPINB13	CALM1
AL121612.2	REEP3	KATNAL2	KDM4A	BAG1	HLA-DQB1	PLEKHA2	LINC02843	AL512791.2
GSC	RPS19BP1	POGZ	KDM4A-AS1	BACE2	RAB7A	MIOS	ST14	AL161662.1
NOVA1	AC006333.2	AQP4-AS1	ST3GAL3	B4GALT7	SH3GLB1	DIXDC1	PLCB1	NRDE2
AL136018.1	ERH	GBF1	AL451062.1	ATXN7	TFG	SERPINF1	AC018697.1	PSMC1
LINC02306	RPS27L	IL18R1	ARTN	ATXN2	MRTFA	CDH13	MYL12A	KCNK13
LINC00345	AP1S3	SEC61A2	AL357079.1	ATXN1	ZFP36L1	TBX1	GRIK2	AL352955.1
NEK3	ZNF114	RNF39	IPO13	ATP8B1	PLP2	BROX	GLUD1	LINC01148
LINC02333	TNS3	PLEKHH3	AL357079.2	ATP2A2	SDR16C5	PPP3R1	BCDIN3D	NDUFB1
THSD1	TMEM64	AC018529.2	DPH2	ATP11C	AC012501.2	RMRP	SELENOS	NRXN3
VPS36	CHRDL1	TRAPPC1	ATP6V0B	ATP11A	CLMN	TIPRL	AL450992.3	SPTLC2
AL359513.1	AC083837.1	FOXO3	B4GALT2	ATL2	HNRNPU	POM121	SCN1A	ALKBH1
CKAP2	GOLGA8A	CNTN3	CCDC24	ATG7	ADNP	TMED10	FENDRR	SLIRP
HNRNPA1L2	SCOC	TSPAN18	SLC6A9	ATF7IP	KLRD1	SUSD4	TBX2	SNW1
NEK5	SRSF9	TMEM245	AL139220.2	ASH2L	NDUFS5	IRF3	KCNE1	C14orf178
AL139089.1	BACH2	RNF19A	KLF17	ARHGEF38	SUGP2	AFAP1	PRDX2	ADCK1
SUGT1	FAM189A2	ARPC4	KLF18	ARHGAP12	IMPA2	TAF7	MT-ND4	AF099810.1
CNMD	YIPF3	SNHG6	DMAP1	ARGLU1	ZWINT	MACF1	AC105285.1	LINC02309
PCDH8	UBE2F	CYP19A1	ERI3	AP3B1	TIPRL	RAB11FIP3	TMEM30A	AC009396.2
OLFM4	CDH3	WNK1	ERI3-IT1	AP001825.1	BNIP3	NPM1	ANO2	AC009396.3
LINC01065	PFKL	CIDEB	RNF220	AP001011.1	MT1E	TTC37	ANG	AC009396.1
AL139082.1	DNAJC27-AS1	CPNE4	TMEM53	ANP32A	ELP5	ARL1	AP003071.2	AC026888.1
UTP14C	RNF38	BANF1	ARMH1	ANKRD36	CEACAM1	COL12A1	ITGA8	AC022469.1
AL356295.1	ATF4	CDC73	KIF2C	ANKRD17	AK2	ZNF395	ZNF320	AC022469.2
INTS6	CAPN1	MTSS2	AL592166.1	ANAPC10	RBM28	GPR155	CFH	ISM2
RNASEH2B-AS1	THSD7A	TNNI3K	RPS8	AL645568.1	GSKIP	NEBL	TMEM213	AHSA1
RNASEH2B	CORO1C	MVP	BEST4	AL356124.1	CALCRL	AC116362.1	PTMA	VIPAS39
C13orf42	NFAT5	C12orf57	PLK3	AL354733.3	WDR45B	AFDN	TXN	NOXRED1
AL157817.1	AL133353.1	RPS20	TCTEX1D4	AL157938.2	RPS29	AP2M1	SLCO2A1	SAMD15
FAM124A	MYL6	MSMO1	BTBD19	AL139317.5	CYP24A1	GNA11	PTMS	TMED8
SERPINE3	SLC25A46	ANKRD18B	PTCH2	AL049828.1	EMC2	YWHAZ	KIAA1257	GSTZ1
INTS6-AS1	EAPP	TSC1	EIF2B3	AKAP9	ERLIN1	NADSYN1	ASCL2	POMT2
ALG11	CLDN10	TNFAIP8	HECTD3	AIG1	PELP1	SCGB2B2	ZNF608	NGB
WDFY2	SAA2	CELF2	UROD	AHNAK2	GALNT6	TCOF1	AC060809.1	AC007375.3
DHRS12	CCDC148	PCNX4	ZSWIM5	AFDN	MAN1A2	BRD9	KIF5B	ZDHHC22
AL162377.1	MT1X	CCDC106	LINC01144	AEBP2	ANKRD65	NDUFC1	NAPSA	TMEM63C
TMEM272	UMPS	TULP4	HPDL	ADD1	STAT3	GBE1	NRG2	CIPC
CCDC70	ANKRD65	SNX8	MUTYH	ADCY9	PAN3	H1F0	SINHCAF	AC007686.5
ATP7B	PMVK	CCDC146	TOE1	ADAM9	LINC02018	SLCO3A1	SCN7A	LINC02289
AL136359.1	TPM3	MT1X	TESK2	ADAM17	LINC00342	NRP1	NDUFA3	AC007686.2
AL450423.2	AP000787.1	CKB	CCDC163	ACTN4	DYNLT1	SNX24	CNKSR3	LINC02288
AL354810.1	WARS	FBXO8	MMACHC	ACADSB	PRKCA	SNRPD3	CYP2C9	AC008056.2
LINC01442	AC109811.1	KLF3	PRDX1	ACAA2	NUMB	DENND2C	TOMM6	AC008056.3
DIAPH3	TNIP1	P4HB	AKR1A1	AC068587.4	BMP3	TASOR2	ID1	AC008056.1
DIAPH3-AS1	HGSNAT	ERP44	NASP	AC012409.2	CD74	AL360091.3	NPL	AL355095.1
DIAPH3-AS2	AC116611.1	ANKFY1	CCDC17	AC006206.2	DYRK1B	ESRRA	CLHC1	AL161753.1
LINC00434	PNRC1	PTK2	GPBP1L1	AC004797.1	LINC00513	NCKAP5	LRP1B	LINC02316
TDRD3	TRAF6	SUSD4	TMEM69	AAK1	ZNF704	C9orf85	C8orf34	LINC02328
LINC00378	PLCH2	NINJ1	IPP	ZSCAN30	NDUFC2	HGSNAT	FBN2	FLRT2
PCDH20	SERPINB13	ZNF208	AL604028.1	ZSCAN23	COX8A	GOLIM4	CRYBG1	AL049775.3
LINC00374	PHPT1	MTX2	MAST2	ZNF891	AC098588.3	ESRP1	ADGRA3	AL049775.1
LINC02339	RPL38	RPRD1A	PIK3R3	ZNF83	ARHGEF16	IFITM2	NRP2	LINC00911
LINC00358	CRYBG3	CKMT2-AS1	AL358075.1	ZNF789	RPL10A	SNED1	CASC15	LINC02329
LINC01075	TCF19	AC006972.1	AL358075.2	ZNF76	CD164	TMEM63B	THBS2	AL049775.2
LINC01074	KCNJ15	XPO1	TSPAN1	ZNF737	DNAAF4	EXOC1	COL6A3	AL357172.1
LINC00459	TET2-AS1	SIX5	P3R3URF	ZNF718	RETREG1	AL139317.5	SAMD3	AL356807.1
AL445668.1	EPN1	PHF20	POMGNT1	ZNF706	BMP1	CLEC16A	TMLHE-AS1	LINC02305
AL159156.1	KPNB1	PCLO	LURAP1	ZNF644	EIF5B	SFMBT1	LRMDA	AL162872.1
LINC02338	C4orf3	KANSL1	RAD54L	ZNF638	PPIC	C12orf4	IL18R1	AL359238.1
AL450423.1	ELF3	TMBIM4	LRRC41	ZNF609	PTER	ATP5MC2	NSMCE3	LINC02301
AL354821.1	NSUN3	RPS17	UQCRH	ZNF608	HSPH1	RBM3	EI24	AF123462.1
LINC00558	SNX5	DUOX1	NSUN4	ZNF566	ERI3	NARS	JUN	AL355838.1
LINC00458	SHROOM3	BBS9	FAAH	ZNF565	MT-ND1	SGPL1	KRTCAP2	LINC02311
AL442636.1	RASSF5	ENAH	LINC01398	ZNF552	CAV1	SNX17	LINC01811	LINC01467
AL512655.1	TIMM10B	KCNMB2-AS1	DMBX1	ZNF451-AS1	PPA2	AC107021.1	CHRM3	SEL1L
AL390964.1	COMMD4	HMGA1	TMEM275	ZNF431	CNST	NEK7	RBBP9	LINC02308
LINC02335	PLK4	ZNF487	MKNK1-AS1	ZNF346	MICU3	ZFP36L2	IDI1	STON2
AL138997.1	CAV2	TAOK1	KNCN	ZNF33B	TRA2A	DYNC2H1	ST8SIA4	AL136040.1
AL445288.1	VAT1	TXNDC11	MKNK1	ZNF33A	RUFY1	NPC2	AC069544.1	GTF2A1
PRR20A	NPPC	PGM2	MOB3C	ZNF326	CSNK2A2	CLDN4	SLC25A45	AL136040.2
PRR20C	CCDC68	WRN	ATPAF1	ZNF280D	GDA	PSMA4	AP003025.2	AC007262.2
PRR20B	AC018926.3	PSMB6	TEX38	ZNF277	SYAP1	SOX9	CRISPLD2	TSHR
PRR20D	BANCR	UBXN7	EFCAB14-AS1	ZNF254	RBM47	MPHOSPH10	CALHM5	CEP128
PRR20E	ICMT	SIL1	EFCAB14	ZNF148	COQ2	SUSD6	AC009264.1	DIO2-AS1
PCDH17	PTCH1	LY6D	CYP4B1	ZMYM6	SUCLG2	MTFMT	MRPL40	DIO2
DLEU7	RBM47	CMYA5	CYP4A11	ZMIZ1	MTPN	HEIH	SFMBT2	ATXN3
AL158195.1	RNF7	C1R	CYP4X1	ZHX3	NDUFAF8	AC245060.5	ZNF781	CPSF2
AL137060.3	GKAP1	HNRNPU	CYP4Z1	ZFYVE1	SEPHS2	GLS	CEL	AL132711.1
LINC01198	KLF6	BRI3	CYP4A22-AS1	ZFR	KTN1	HABP4	MYO16-AS1	AL355097.1
CPB2	EID1	KRT10	CYP4A22	ZFPM2-AS1	OTX1	AL356805.1	AC026333.3	LINC02304
LCP1	LIMA1	VCPIP1	LINC00853	ZCCHC2	NHLRC2	TXNL1	SLX4IP	AL158800.1
LRRC63	PTPRT	CTNNB1	PDZK1IP1	ZCCHC10	USP13	N4BP2L1	IDS	LINC02325
AL139801.1	PSMA2	AMZ1	TAL1	ZC3H13	AL589990.1	UPF3A	AC084871.1	LINC02291
LINC00563	NUP42	UBXN4	AL135960.1	Z83844.2	MTREX	MOB1B	MTAP	AL163872.1
RUBCNL	LMO3	SNTB1	STIL	YY1	IL17RD	YAP1	LDAH	LINC02312
AL138686.1	CAMKMT	PPP2CA	CMPK1	YWHAE	RTRAF	SNX6	TNNT3	LINC01550
ZC3H13	PHKA2	CNOT6L	LINC01389	YTHDC2	MZT2B	ST3GAL5	DLC1	AL355102.1
LRCH1	DDAH2	PLSCR4	FOXE3	YLPM1	HSPB1	MIRLET7BHG	GOLGA8A	AL163932.1
AL359880.1	UBE3D	ATP11C	FOXD2-AS1	YBX3	GNE	ETS1	EID1	LINC02295
ESD	ATP1A1-AS1	HSD17B11	FOXD2	XRN1	PPP1R18	KIAA1671	RPLP0	AL132719.1
HTR2A	AP1G1	ATM	LINC01738	XRCC6	STX19	ZNF138	TBC1D22B	C14orf177
HTR2A-AS1	HIST1H1C	ACSF2	TRABD2B	XBP1	LAMTOR4	USP8	CDS1	AL132796.1
SUCLA2	ALKBH7	TMEM35B	AL691459.1	WWTR1	SEM1	AC010136.1	ENG	AL132796.2
CPB2-AS1	PARD3	RTRAF	AC096541.1	WWP2	GRM7	AGO4	SYNE1	AL049833.1
SIAH3	SHMT2	CACHD1	LINC02794	WTAP	VANGL1	EML4	ANKRD46	AL049833.2
DLEU1	SSU72	ATP6V1F	AL356289.1	WRN	GTF2IRD1	AC027288.3	AL355612.1	AL049833.4
AL138963.4	STK32A	BMPR1A	AL109659.1	WDR45B	NOP58	H2AFX	CDH7	LINC00618
NUFIP1	GFER	SLC24A3	SLC5A9	WDR33	UBL3	NONO	FAM210B	VRK1
AL359706.1	ST6GAL1	LINC00578	AL109659.2	WBP1L	IMMP1L	OLA1	TRUB1	AL137786.3
GPALPP1	PFDN4	AL683813.1	SPATA6	WARS2-AS1	TCERG1	TBL1XR1	CPD	LINC02299
GTF2F2	LRP11	SERPINH1	AGBL4	WARS	RPL38	FZD6	CCDC6	AL137786.2
KCTD4	AC007541.1	FOS	AL391844.1	VWA1	AZI2	MADD	MIR3659HG	AL137786.1
TPT1	AL035587.2	HADHA	AL645507.1	VPS50	ARHGEF38	CYB561	METAP1	PAPOLA
TPT1-AS1	SERTAD4-AS1	SDK1	AC099788.1	VPS29	EHBP1L1	GPHN	LINC00621	AL163051.1
SPERT	EIF3E	LINC00624	AL590432.1	VPS26C	ARPC1B	LRRC28	FRY	AK7
AL138963.1	CFL1	SSR2	AGBL4-IT1	VAV3	NKTR	TNNI3K	AC012485.1	GSKIP
SLC25A30	ARF3	ARMH4	ELAVL4	VAV2	AL135910.1	DIAPH1	GTF3C6	ATG2B
SLC25A30-AS1	AC060780.1	ARL6IP1	AL592182.2	VAMP8	COA1	MIPOL1	TSGA10	AL355102.3
COG3	AC062004.1	TBC1D4	AL592182.1	VAMP4	ESYT2	CTNNAL1	RALGPS1	AL355102.4
ERICH6B	B3GNTL1	AC092535.4	LINC02808	VAC14	ANKRD18B	NEDD4	POP5	BDKRB1
LINC01055	ZBED5-AS1	MAPK6	AL592182.3	UTP20	AOPEP	ANKRD44	HILPDA	AL162151.3
AL138962.1	NOL8	PLP2	DMRTA2	USP42	NME7	SRPK2	FAM107A	AL162151.1
LINC00562	POLR2C	MED23	AL049637.2	USP40	TMEM213	ARRB1	AP003025.1	BCL11B
AL157369.1	MFSD2A	SLC8A1	FAF1	USP15	CYP2C9	STK4	TRIM24	YY1
ARL11	ID1	LGR4	AL049637.1	USP13	IARS	LEKR1	C15orf41	LINC00523
MLNR	DPYSL3	LINC00621	CDKN2C	URI1	ADGRG6	ZC3H3	EYS	AL163974.1
CDADC1	PRELID1	FMC1	C1orf185	URB1	LMO3	FAR1	ERV3-1	AL845552.2
CAB39L	DNAJB5	BX470102.2	LINC01562	UQCC1	ACO1	CUX1	GGT6	BEGAIN
SETDB2	ARF1	PSMB4	RNF11	UPF2	MRPL20	NR1D1	AC008674.1	AL135838.1
PHF11	ISCA2	LAMA1	AL162430.2	UNC13B	CBFB	CTBP1	FA2H	WDR25
RCBTB1	SH3RF1	NDUFB6	TTC39A	UHMK1	CYP2S1	ANKS1B	OXGR1	AL157871.2
EBPL	TRMT1L	SSX2IP	TTC39A-AS1	UBTF	AL354733.3	GDE1	WNK2	WARS
SUCLA2-AS1	BAD	BCL10	EPS15	UBR5	ISG20L2	FGF12	RIMS2	AL157871.4
KPNA3	CIP2A	NFATC2IP	AC104170.2	UBR3	KIF22	PSMC2	PCDH20	SLC25A47
AL136301.1	STRAP	BMT2	AC104170.1	UBR2	EPN1	PPHLN1	PHYHD1	AL157871.1
SPRYD7	RRAS2	CYP4V2	OSBPL9	UBQLN1	STS	ZC3H7A	ATP1A1-AS1	SLC25A29
DLEU2	CEBPG	NELFA	NRDC	UBE2G2	MBNL1	XAF1	SLC7A11	AL157871.6
TRIM13	JAM3	MAP3K20-AS1	AL050343.2	UBE2G1	RPS6KA2	PARD3B	BTG1	AL157871.5
KCNRG	PELO	AC084871.1	AL050343.3	UBE2F	SH3BP4	ABCC5	FTSJ1	AL133523.1
FNDC3A	RRAGD	CHRM3-AS2	RAB3B	UBE2E2	CYB561	GOLGA3	LINC01361	AL109767.1
AL161421.1	GSTM4	TTC14	TXNDC12	UBE2B	NISCH	AC104806.2	FAM219A	DEGS2
CYSLTR2	DIPK2A	ARF6	KTI12	UBASH3B	ENDOD1	DAP3	RPS5	AL157912.1
LINC00462	DNMBP	AL627171.2	AL445685.1	UBAP2	CPSF6	DTD1	RPS19	AL133368.2
LINC01077	RPL3	AC011483.1	TXNDC12-AS1	UBAP1	RNF216	FRA10AC1	DNAJA4	EVL
AL157813.1	ZNF512B	XPO6	BTF3L4	UAP1	DNASE1	CDKN2AIPNL	OAZ1	EML1
AL157813.2	TPTE	SNHG16	ZFYVE9	TYW1	FEM1C	SEC11A	TGFBR2	AL160313.2
RCBTB2	TRAPPC2L	DALRD3	CC2D1B	TWIST2	ATRAID	C18orf25	CEP112	CYP46A1
LPAR6	CAPZA1	OTX1	AL513218.1	TUBGCP2	PTPN13	GOLPH3L	AC079160.1	HHIPL1
AL392048.1	RNF19B	LMF2	AL513218.2	TUBG2	SMG5	ARCN1	KISS1	AL160313.1
RB1	MTPN	LAMC1	ORC1	TUBD1	NCOR1	C12orf74	CZIB	AL110504.1
RB1-DT	NDUFA11	AGPAT3	PRPF38A	TTN-AS1	FAT2	GSTM1	MPP7	CCDC85C
ITM2B	OR2T12	CIPC	TUT4	TTC39B	FUBP3	USP22	CSGALNACT1	CCNK
MED4-AS1	TBC1D12	GLUD1	AL591167.1	TTC3	PSMB1	PHKB	C11orf52	SETD3
MED4	TRAM1	MAGI3	GPX7	TTC27	WARS	HDAC4	BCL11B	AL132819.1
AL158196.1	LINC02406	ST8SIA6	SHISAL2A	TTC23	GNAI1	TSPAN1	BMI1	AL355102.5
NUDT15	GDF15	NHP2	COA7	TTC21B	RBM14	TGOLN2	LRATD1	BDKRB2
LINC00448	CHRM3	LINC01980	ZYG11B	TTC17	PPIL4	LAMP2	POLR2L	AL133240.1
LINC00376	UNC5B-AS1	CHST11	ZYG11A	TTC1	DNAJC1	PDE1A	NRG3	CCDC197
AL356515.1	SYTL1	SGO1-AS1	AC099677.4	TTBK2	KDM2A	AC117834.1	PERP	COX8C
AL353688.1	AC007681.1	AKAP12	ECHDC2	TSPAN12	CPNE7	MYLK	AC011511.2	PRIMA1
SPRY2	CPQ	CSNK2A1	SCP2	TSC22D3	LRRN1	GGA2	PER2	FAM181A-AS1
AL590807.1	CHMP2A	TCF25	PODN	TSC22D2	SH3BGRL	AL513327.1	PEBP1	FAM181A
LINC00377	DZIP1L	ALDH18A1	AL445183.1	TSC22D1	AC016831.1	TRPM7	SERPINB7	ASB2
LINC00564	TASOR2	TMBIM6	SLC1A7	TRRAP	ASCC3	AC034195.1	MAP1LC3A	AL132642.1
AL353633.1	Z95114.4	MAGI2	AL445183.2	TRPM4	AL121839.2	AC090517.5	MPZL2	OTUB2
AL445255.1	AC092910.3	EIF5	CPT2	TRMT13	TMEM135	BTRC	AC099499.1	C14orf132
SLITRK1	TBCB	SMIM31	AL606760.2	TRIM56	NIPBL	VKORC1L1	NTRK2	DDX24
LINC01080	FAM161A	FUT10	CZIB	TRERF1	CLIP4	SLC19A1	TCEAL7	IFI27L1
AL355481.1	IFITM1	TRIO	AL606760.3	TRANK1	DGKH	PARP8	TMEM123	IFI27
AL590681.1	SESTD1	HAUS6	MAGOH	TRAF3	FAM122B	HSD17B12	AC021752.1	IFI27L2
AL445604.1	Z93930.2	ISCU	AL606760.1	TRA2B	VPS29	VPS13B	BTG3	PPP4R4
AL162493.1	MRPS18B	FCHSD1	LRP8	TRA2A	LINC02024	G3BP2	ANKRD36C	SERPINA10
LINC00333	RPL26L1	ZNF182	AL355483.3	TPRA1	PPP3CC	RCSD1	LINC02672	AL122023.1
AL445588.1	LINC01562	TRIM7	AL355483.1	TPM3	ITGA2	CHD6	BMPR1A	UNC79
AL137781.1	DOK7	MTCH1	AL355483.2	TPCN2	AC011287.1	FGD4	LCOR	BTBD7
AL158064.1	LANCL1	BLZF1	LINC01771	TPCN1	MAP7	RNMT	COX14	UBR7
LINC00375	STARD10	ESYT2	AC119428.2	TP63	ASAH1	FKBP4	EPHX1	GON7
LINC00331	NRIR	SMCR5	AC119428.1	TP53BP1	RPL36A	CRTC3	LINC00513	TMEM251
LINC01069	MAL2	PTPRD	LINC02812	TOP2A	C12orf57	COPS2	KIAA1841	MOAP1
LINC00446	IER3IP1	KHDRBS1	DMRTB1	TOP1	ZBTB20	SLC7A1	SLIT3	ITPK1-AS1
AL138957.1	ZNF664	AHCYL1	GLIS1	TOMM7	AHDC1	ARIH1	AC006994.2	ITPK1
AL445209.1	AURKB	PATZ1	NDC1	TOM1L2	NCKAP1	RPL31	USP6NL	CHGA
POU4F1	PCBP1	EGFR	YIPF1	TNPO3	RCL1	FLOT2	UGCG	LINC02287
OBI1	CUL1	PFDN5	DIO1	TNPO1	CSNK2B	RAB6A	LINC01725	LINC02833
RBM26	FZD6	PPM1B	HSPB11	TNFAIP8	CDKN1A	SNX29	EIF1AX	GOLGA5
LINC00382	ADH1C	AC024558.2	LRRC42	TMX3	INPP4B	KMT2A	FZD3	LGMN
RBM26-AS1	PIK3R2	SPARC	LDLRAD1	TMX1	AL358232.2	TBXAS1	VILL	RIN3
NDFIP2-AS1	ITGB5	ITPR1	TMEM59	TMUB2	CPEB3	ASAP2	SLC4A8	SLC24A4
NDFIP2	ORC5	TMEM141	TCEANC2	TMTC2	COTL1	TRNAU1AP	AC008945.1	AL133240.2
LINC01068	ATP5PO	CSTA	CDCP2	TMTC1	PGM2L1	PPP1R7	ATP5PD	SERPINA6
AL136442.1	ZNF629	SPTAN1	AL357673.2	TMSB4X	TCEAL1	AGFG1	AC097662.1	SERPINA1
LINC01038	AC127526.5	ORMDL3	CYB5RL	TMPRSS2	CFAP97	CALML3	TSPAN13	AL132708.1
AL356313.1	CEP128	PTPN12	MRPL37	TMOD3	KIAA1328	HMCES	NDUFS7	AL356017.1
AL160154.1	UGDH	NEAT1	SSBP3	TMF1	AKAP11	NFYC	LINC00589	TUNAR
AL359208.1	CBX4	LATS2	SSBP3-AS1	TMEM9B	MLLT10	IVNS1ABP	TBC1D9	AL133167.1
LINC00410	SMIM7	AL513327.1	AL161644.1	TMEM87A	LSM8	CACHD1	PRR5L	AL139020.1
LINC01047	AC026333.3	DACH1	AL035415.1	TMEM268	DMKN	PKP1	BEX3	TCL1A
LINC02336	TMEM9B	ZNF177	AC099796.2	TMEM19	MXRA7	AC021231.1	PRDX6	TCL1B
LINC01040	SDC1	ACTB	LINC02784	TMEM181	MMS22L	RDH10	ASTN2-AS1	TCL6
LINC00353	MOB2	PRKCA	ACOT11	TMEM165	PARP14	YLPM1	NDUFB7	AL133467.4
LINC00559	ANKFY1	POLD3	FAM151A	TMEM161B-AS1	M6PR	OSBPL2	IFITM10	AL133467.2
LINC01049	AC024940.1	BAZ2B	AL590093.1	TMEM14A	KIAA1324	SYTL1	APBB1IP	LINC02318
LINC00380	ZNF776	HLA-DPA1	MROH7	TMEM131	LIMK2	IPO8	STXBP5L	GLRX5
LINC00560	RITA1	DENR	TTC4	TMC5	SLC35A3	GTF2A2	SMURF1	SNHG10
LINC00379	MTUS2-AS1	TMEM65	PARS2	TMBIM4	ZNF595	COPS7B	HMGB2	AL133467.1
MIR17HG	NUDT21	NME2	TTC22	TM9SF3	SUB1	NDUFB7	SLCO1B3	SYNE3
GPC5	PRR34-AS1	TRIM14	AC096536.1	TM2D1	DPM3	UBE2D2	NFIX	LINC02292
AL162456.1	AC245041.2	RNF11	LEXM	TLN1	ZFC3H1	PTPMT1	YAP1	CLMN
GPC5-AS2	IL1R2	TUBA1C	DHCR24	TJP2	AL583808.1	CCDC60	AC055733.2	SERPINA11
GPC5-IT1	FOXM1	AFF1	AC096536.3	TIAM2	HSCB	PEX1	AC125793.1	DICER1-AS1
LINC00440	RHOC	PDE8A	AC096536.2	THSD4	SC5D	CWC22	ALOX15B	DICER1
AL445242.1	HSP90AA1	NSD2	DHCR24-DT	THRAP3	CHSY1	NAP1L4	SLC8A1-AS1	AL390254.1
LINC00351	DNAJB5-DT	ITPR3	AL590440.2	THOC1	SRSF5	GTF2IRD1	FKBP2	LINC02279
AL360267.1	KDM7A	SLC16A1-AS1	TMEM61	THAP12	EPHB2	EFEMP1	LRP1	AL121612.1
AL356413.1	FAM183A	NUP42	AL590440.1	THADA	PBX3	RPL38	NSA2	AL121612.2
SLITRK6	TM9SF3	UBN1	BSND	TGFBR2	RTL6	ARRDC3-AS1	DNAJB4	GSC
AL354994.1	SHISA4	AC099499.1	PCSK9	TGFB1	YEATS2	GNA14	ARHGAP24	SERPINA3
AL445207.1	PYCR3	SNX14	USP24	TFRC	PEAK1	THRB	AC015849.3	AL049839.3
LINC00430	FAM86C1	AC114316.1	MIR4422HG	TFPI	ATP13A3	VWA1	PDHX	SERPINA5
AL360267.2	GTF2A2	ARHGEF38	AL603840.1	TET3	COX7B	BMP7	AC023051.1	SERPINA4
MIR4500HG	CCR1	CTSB	LINC01755	TET2	SPCS3	AHDC1	MYCBP2-AS1	AL132990.1
LINC00433	SRC	YJEFN3	LINC01753	TENM2	NBEAL1	AL117381.1	RAB27B	SERPINA12
AL355578.1	TSNAX	BSDC1	AL353681.1	TCTEX1D2	NEDD4L	CNTRL	CHRM2	SERPINA9
SLITRK5	USP7	OSTF1	AC119674.1	TCF7L1	CARMIL1	NCKAP1	VTCN1	AL121768.1
LINC00397	KDELR1	ZNF800	LINC01767	TCF25	CABIN1	AFG1L	GSTT2B	AL445363.2
AL445647.1	SLC25A13	PAPOLA	PLPP3	TCEA1	CRIM1	CYB5D2	UQCR11	AL139354.1
LINC00373	TMC5	AC068756.1	PRKAA2	TCAIM	ARCN1	ARF6	PARVA	LINC00333
AL355677.1	ACTL6A	PAK3	FYB2	TBK1	PHC3	GTDC1	NDUFS5	AL353688.1
AL139002.1	LINC02472	BARX2	AL360295.1	TBC1D30	ATP6V1F	HLA-DPB1	RNF207	SLITRK1
OBI1-AS1	AC111170.1	KLF7	C8A	TBC1D25	TOPBP1	RAB9A	ZFAND2A	AL355481.1
EDNRB	USP4	AL157938.2	C8B	TBC1D22B	HSPA9	FBXL7	TRIM8	AL590681.1
MZT1	CSRP1	RBMS3	AL161740.1	TBC1D15	AC005920.2	NPAS2	TP53TG1	AL445604.1
LINC00383	HOOK3	AL139021.1	DAB1	TASOR2	LARP1B	KRT18	AC017101.1	AL162493.1
KLHL1	GRPEL1	MAPK10	AL390243.1	TARS	TMEM100	SAMSN1	FLNB	AL445588.1
ATXN8OS	REEP5	TRPS1	DAB1-AS1	TAPT1-AS1	CDH19	TENM3	PTPRT	AL353633.1
AL160391.1	AUH	FGGY	AL445193.2	TAOK3	DHX29	AL356124.1	LINC01116	AL356313.1
LINC00348	CWC27	THUMPD2	OMA1	TANK	ITGAV	MAGI1	BTC	LINC00375
DACH1	BLVRB	ELP2	TACSTD2	TANC1	MIR29B2CHG	SPPL3	MAFF	AL160154.1
BORA	IFT74	TSC2	MYSM1	TADA2A	OTUD4	LARP6	LINC01549	LINC00351
LINC00550	UGT2A1	TEX48	AL136985.3	TACSTD2	ZFHX3	CSNK2A1	ABCD3	AL356413.1
DIS3	HIBCH	FXYD5	JUN	TAB2	CNOT6L	POLR3GL	ITM2B	SLITRK6
PIBF1	AADACL2-AS1	FAF1	LINC01135	SYNE2	AC092445.1	HIBADH	PFN1	AL445255.1
KLF5	GEMIN6	UNC13C	AL136985.2	SYNCRIP	RPAP2	ADSS	GAB2	LINC00564
LINC00393	C2orf76	DYNC2H1	AL136985.1	SWAP70	SNHG1	KDM2B	AC109347.1	AL445207.1
LINC00392	MYOZ2	PRXL2A	LINC02777	SUZ12	IRF3	AC092445.1	MBP	AL136442.1
KLF12	ATP5PF	CASC4	LINC01358	SUSD6	SSR3	ANGEL2	BMT2	OBI1
LINC02342	PIGR	TMEM47	AL592431.2	SUSD4	CCDC88C	RSL24D1	NAP1L4	LINC00331
AL590027.1	VPS39	GRK5	AL592431.1	SUPT16H	PLCB1	CLDN1	GAS5	RBM26-AS1
EDNRB-AS1	HSPA1B	PIN1	AC093425.1	SUGT1	RPS17	HSPG2	AK3	NDFIP2-AS1
AL158038.1	NDUFA12	ACER3	AC093424.1	SUCO	TCF7L1	RFX3-AS1	AC239799.2	NDFIP2
LINC00395	TNFRSF19	REV3L	FGGY	STXBP5L	COPS6	CCDC122	GPC6	LINC01068
AL445989.1	AC090517.5	PPAN	AL035416.1	STXBP3	CORO2A	SNX3	NDUFB2	LINC01038
AL445238.2	AL731559.1	CYP2S1	HOOK1	STX6	TOMM5	FBXO33	LHFPL6	LINC00377
AL445238.1	CAT	SORBS2	CYP2J2	STRN	NEUROD1	NR3C2	S100A2	LINC00382
LINC00355	CTU2	PARP1	C1orf87	STK32A	ZSCAN18	MAP3K14	ZFP36L2	AL158064.1
LINC01052	AC011444.3	GNAI2	LINC02778	STK11	MARCH5	KDM3A	CPA6	LINC01080
PCDH9	KIF13A	PLA2G4A	LINC01748	STIP1	IPCEF1	AC018682.1	RAPGEF5	AL137781.1
AL512452.1	PTPN1	MANF	AC099792.1	STARD7	SNX1	DESI2	G2E3-AS1	SPRY2
PCDH9-AS1	TMEM26	TLK2	NFIA	STARD13-AS	AGPAT3	SUMO1	B4GALT5	AL590807.1
PCDH9-AS2	AC068533.3	AL645465.1	NFIA-AS2	STAMBP	MAP2K3	CCDC150	AC002558.2	AL354994.1
PCDH9-AS3	CNOT6	IQCK	NFIA-AS1	STAG1	FAM20A	CHD3	TMEM246	LINC00430
PCDH9-AS4	AC007009.1	LARP7	AC099791.3	ST3GAL5	BRD4	KAT6B	ZMYND11	GPC6-AS2
AL160254.1	HINT3	PDE9A	AC099791.4	ST14	LRRC37B	JAK1	NLGN4Y	GPC5-AS2
LINC00364	AL022326.1	PDE4D	TM2D1	ST13	HS6ST2	RBM26	AP003774.2	LINC00410
AL159972.1	LINC00102	Z82215.1	AC099791.2	SRSF3	CDKN2AIP	NDUFV3	ALDH1A1	LINC00380
LINC00402	ATP7B	AC015908.2	PATJ	SRSF11	TRIP12	TIMM13	RBIS	LINC00379
AL353660.1	SF1	NFKB1	L1TD1	SRSF10	PGRMC2	PARVA	ZEB1	MIR17HG
AC001226.1	TNNI3K	ASMTL-AS1	KANK4	SRRM2	RAP1A	KIF13B	AC068228.3	GPC5
KCTD12	ARG2	CCR1	USP1	SRP68	GSTA4	SKIL	GALNT13	AL162456.1
AC000403.1	FAAH2	BEND5	DOCK7	SRP14	AC006206.2	FRMD5	AC114781.2	GPC5-IT1
ACOD1	THAP7	NARF	ANGPTL3	SRGAP1	AADAT	NDUFA2	HIST1H2AD	LINC00559
CLN5	AP002961.1	POSTN	AC103923.1	SRFBP1	RAD9A	HMGCS1	AC019117.1	AL356737.2
FBXL3	EIF4G3	ZFY	ATG4C	SQLE	TANC1	MMP24OS	MRPL42	GPC5-AS1
MYCBP2-AS1	TP53AIP1	CD82	AC099794.1	SPTBN1	AC007001.1	PIGT	SAT2	LINC00363
MYCBP2	EDRF1	BCL7C	AL162400.3	SPPL2A	NTN4	NSD2	LINC02042	AL354811.2
AL355390.1	BEX3	JMJD1C	AL162400.1	SPIDR	HNRNPL	CPA6	KLK11	AL354811.1
MYCBP2-AS2	ERGIC3	SQSTM1	AL162400.2	SPG11	BRPF3	FAM120AOS	GPT2	GPC6
AL159158.1	IGSF9B	AC011092.2	AC096543.1	SPEN	GOT1	IL15	AC007032.1	LINC01049
SCEL	ZFP14	WWOX	LINC00466	SPECC1L	SLC25A4	LAMB1	AC104041.1	LINC00353
AL137140.1	AC104463.2	CREBBP	AC096543.2	SPATA13	PVT1	TMEM135	TMEM33	AL360267.2
SCEL-AS1	CEP152	NUTF2	FOXD3-AS1	SPAG16	SAMM50	FBXW11	GSTK1	LINC00373
SLAIN1	AKTIP	AHCYL2	FOXD3	SP110	SELENOK	RBMX	IGFBP6	AL360267.1
AL365394.1	M6PR	RAB38	ALG6	SP100	CPSF7	TAMM41	NAALADL2	MIR4500HG
AL161717.1	SNX6	TSPO	ITGB3BP	SOX2	KAT6A	TFRC	AC008056.1	AL355578.1
AL136441.1	LINC01908	DNALI1	BX004807.1	SNX5	NARS	FAM155A	NOP10	SLITRK5
LINC01034	NRP2	SRFBP1	EFCAB7	SNX30	TMEM258	PYGO1	DUSP10	LINC00397
LINC00561	AL121603.2	CHEK2	DLEU2L	SNX29	IKZF4	S100PBP	PARD6B	AL445647.1
LMO7DN-IT1	TIMM10	ZNF609	PGM1	SNX2	PIAS2	NFIX	SVIP	AL355677.1
LMO7DN	N4BP1	TMEM248	ROR1	SNW1	LOXL1	CHM	MRPL18	LINC01040
AL137244.1	IL6ST	PDK4	ROR1-AS1	SNTG2	RPGR	SHOC1	AL031428.1	LINC00433
LMO7	AC011317.1	CIB1	AL445205.1	SNRPD1	AC079921.1	RARRES1	LINC02701	AL445242.1
LMO7-AS1	ZNF843	AC097522.2	UBE2U	SNRPB2	HINT1	UVRAG	MLLT3	LINC00560
UCHL3	AL163051.1	SND1	CACHD1	SNRK	DDB1	PTPRM	AL137077.2	LINC00440
COMMD6	PAPOLA	SMAD2	RAVER2	SNHG6	RBM3	MAP3K21	PLEKHG1	LINC01047
AL139230.1	AL355916.2	MSRA	JAK1	SNHG30	NT5C	TMEM219	STAM2	LINC02336
TBC1D4	AL137786.1	NDUFA1	LINC01359	SNHG14	MPPED2	MT2A	CP	POU4F1
LINC01078	NPIPB7	EPB41L4A	AL357078.2	SND1	THBS1	AP001011.1	SPINT1-AS1	AL445209.1
LINC00347	AL137786.2	SUGT1	AK4	SNAP25-AS1	RBM12	TIMP3	LINC00886	AL138957.1
LINC00381	LINC01303	COX20	DNAJC6	SMURF2	ACOT7	PLEKHG1	AC092747.1	LINC00393
LINC00330	AL355916.1	AC072022.2	AL139294.1	SMIM7	ZNF143	RTRAF	LGR4	DACH1
LINC00407	AK7	PPP4R1	LEPROT	SMIM26	DCP1B	YES1	SWAP70	MZT1
LINC02286	AL355102.4	RAB4A	LEPR	SMAP1	CASP8	DLST	XAF1	BORA
MTMR6	AL049871.1	TPRN	AC119800.1	SMAD2	HSD17B10	ABL1	FAF1	DIS3
CENPJ	BDKRB1	LRMP	AL513493.1	SLMAP	CGAS	SAMD12	ITGAX	PIBF1
PABPC3	AC138904.1	PECAM1	PDE4B	SLCO2B1	TNIK	NLRP1	PET100	KLF5
AMER2	NPIPB6	RPL36A	AL590783.1	SLC8A1	UNC5CL	AC027117.2	NDUFA2	LINC00392
LINC01053	RHOJ	LUC7L3	SGIP1	SLC7A1	MTMR1	ZBTB8OS	SARS	AL160391.1
LINC00463	AL137191.1	RPS6KA2	AL139147.1	SLC39A11	ATL2	CLK1	ZNF846	KLF12
LINC01076	KCNH5	OVCH1-AS1	TCTEX1D1	SLC30A8	STOML2	SGO1-AS1	KRT8	AL159972.1
AL590787.1	LINC00644	ZDHHC11B	INSL5	SLC2A4RG	MRPS9	MSANTD4	SAP18	LINC00402
AL391560.2	EIF3CL	SYT1	WDR78	SLC2A10	CTNNB1	CDHR3	CLEC2B	AL353660.1
NUP58	AC138894.2	MYO1D	AL592161.1	SLC25A53	SLC41A3	CASP8	ANAPC10	AL355390.1
ATP8A2	AL355102.3	EVI5	MIER1	SLC25A28	TRPS1	OTULIN	ZBTB7C	LINC00381
SHISA2	GP2	NDEL1	SLC35D1	SLC25A26	KMT2E	WDR45B	SLC16A9	LINC00348
LINC00415	AL390816.2	CDC14A	C1orf141	SLC25A12	CCDC85A	AC243964.3	ZNF736	ATXN8OS
RNF6	AL390816.1	SMIM15	AL133320.2	SLC1A1	SUPT16H	NNT	LDHB	LINC00446
AL138966.2	SYT16	PATJ	IL23R	SLC17A5	ARAP2	SMCHD1	MYH7	PCDH9-AS4
RNF17	SNAPC1	GGCX	IL12RB2	SLC16A7	JUN	SH3BGRL	TSPAN18	LINC01052
AL391560.1	HIF1A-AS3	DPP9	SERBP1	SKP1	FAM111A	RCL1	SLC25A5	AL158038.1
AL353789.1	HIF1A	GNAS	LINC01702	SKI	PHIP	PRKCB	PMS1	PCDH9
AL445985.1	ATG2B	COPB1	GADD45A	SIRT5	EIF3H	EPHA7	ELN	PCDH9-AS1
TNFRSF19	HIF1A-AS1	LINC01811	GNG12	SIPA1L2	AC021851.2	CARF	TSPAN3	PCDH9-AS2
MIPEP	TMEM30B	LPCAT1	GNG12-AS1	SIPA1L1	PEX2	AL163541.1	LPCAT4	PCDH9-AS3
PCOTH	GSKIP	HSPH1	DIRAS3	SIN3B	EWSR1	MSH3	KIAA0825	AL160254.1
C1QTNF9B	LINC02299	ST8SIA1	WLS	SHC1	RNF38	PPM1B	FRK	KLHL1
AL445985.2	AC020765.2	NMT1	RPE65	SHB	LINC00683	HIST1H2BD	ZNF649	LINC00364
SPATA13	CLN3	DAZAP2	DEPDC1	SH3TC1	ACVR2A	COL3A1	TMEM59L	AL512452.1
SPATA13-AS1	LINC01500	SELENOF	AL138789.1	SH3RF2	RPL7A	EXPH5	LAMB1	AL590027.1
ATP12A	LRRC9	SNX27	DEPDC1-AS1	SH3GLB1	FYTTD1	DCXR	SEMA3F	LINC00550
C1QTNF9	AL133299.1	CHSY1	AL035412.1	SH3D19	STT3B	AL161430.1	AC104162.2	LINC02342
C1QTNF9-AS1	RTN1	EIF1AY	AL033530.1	SH3BP5	CLK4	MT-CYB	ST13	LINC00383
LINC00566	CCDC175	XKR6	AL691520.1	SGMS1	ARL8B	MBD2	BICRA-AS1	LINC00347
PARP4	JKAMP	PM20D2	LINC01707	SGK3	NAA38	FUBP1	AL157944.1	LINC01078
AL359538.4	VRK1	ANAPC16	LINC02791	SFMBT2	TBX1	SLC44A1	ARPP19	TBC1D4
AL359538.3	L3HYPDH	VKORC1	LINC01758	SF3B3	AC007652.1	TMEM220	SPRED2	AL137140.1
CDK8	GPR135	TIGAR	AL359894.1	SETX	MYL12A	PAIP1	LINC01322	MYCBP2-AS1
WASF3	DAAM1	CRYBG1	LRRC7	SETBP1	RNF13	TSC22D1	PDCD4	AC001226.1
LINC00297	LINC00618	DCAF5	AL117353.1	SESTD1	ADHFE1	PNISR	NSG1	MYCBP2
PAN3	DACT1	QSER1	AL158840.1	SERGEF	MGME1	PGAP1	AL021707.1	MYCBP2-AS2
PDX1	PRKCH	C1S	LRRC40	SENP7	ATP6V0B	AC000061.1	NRIR	AL159158.1
LINC00543	NPIPB9	VPS54	SRSF11	SEMA4B	TLE3	ZC2HC1A	CDK4	SCEL
CDX2	KIAA0586	ATP2C2	AL353771.1	SEL1L3	NUCB2	TMEM43	SLC25A4	SCEL-AS1
URAD	TIMM9	RPS10	ANKRD13C	SDF4	WDR66	PREB	CIPC	AL139230.1
FLT3	AC145285.2	AC019186.1	HHLA3	SDCBP2-AS1	LYN	MSR1	SLCO1B7	SLAIN1
PAN3-AS1	AL049833.4	SEPTIN9	AL158839.1	SDC4	ABHD3	ZNF83	THBS1	EDNRB-AS1
FLT1	AL049833.2	OSBPL6	CTH	SCNN1A	CKS1B	AC079781.5	OAF	EDNRB
GSX1	AL139021.1	PARL	AL354872.2	SCFD1	AL161896.1	HERPUD1	AC006946.2	OBI1-AS1
POMP	TOMM20L	SHARPIN	LINC01788	SCAPER	CCDC68	ARHGAP12	TTTY10	AL139002.1
SLC46A3	AL139021.2	BCL2L13	AL513285.1	SCAF4	NPIPB9	ANAPC16	RNF7	LINC01069
MTUS2	AC145285.3	POLR1C	PTGER3	SARAF	TOGARAM1	TMEM259	MEIG1	FBXL3
MTUS2-AS2	AL157911.1	CNST	AL031429.1	SAP30L-AS1	CTTNBP2NL	ECT2	VPS37B	CLN5
MTUS2-AS1	EIF3C	CYFIP2	AL031429.2	SAMD9L	TOP1MT	DLGAP1	FCAR	ACOD1
SLC7A1	NPIPB8	PLAG1	ZRANB2-AS1	SAMD3	EDA	SLC39A9	OPRM1	AC000403.1
PLUT	PCNX4	ZC3HAV1	ZRANB2	RYK	AL031666.3	CSRP1	SATB1	KCTD12
AL136439.1	APOBR	ATP6V0E2-AS1	ZRANB2-AS2	RUFY3	OTUB1	AC004797.1	AC005699.1	AL365394.1
WASF3-AS1	SLC38A6	LMBRD1	NEGR1	RTN1	FBXL13	ELMOD3	AL136171.2	AL161717.1
LINC02340	TRMT5	MROH7	AL354949.1	RTKN2	CNOT6	PLS3	ALCAM	AL136441.1
AL159978.1	IL27	XAF1	NEGR1-IT1	RSRP1	PHF14	AURKB	FUNDC1	LINC01034
GPR12	MNAT1	AP006565.1	AL513166.1	RSF1	NLK	TMEM14A	NBL1	LINC00561
AL160035.1	SIX4	AC245060.5	AL583808.1	RSBN1	RABGEF1	CCDC6	SH3RF3	LMO7DN-IT1
USP12	PPP2R5E	BIRC3	LINC02796	RREB1	PLAC4	CENPJ	COL8A1	LMO7DN
USP12-AS1	AL137786.3	PIEZO2	LINC02797	RPSA	HSPB11	USP36	AC093323.1	AL137244.1
USP12-AS2	SIX1	AC117834.1	LINC01360	RPS9	CREBRF	ANAPC1	EGLN3	LMO7
LINC00412	SALRNA1	MPPE1	LINC02238	RPS6KA3	MARVELD2	LRCH3	NRXN3	LMO7-AS1
POLR1D	AL049874.3	IRX5	AL591463.1	RPS6	USP9X	DENND6A-AS1	SNHG5	UCHL3
RPL21	SIX6	FAHD1	LRRIQ3	RPS5	RPL4	SELENOW	AC022150.4	COMMD6
RASL11A	C14orf39	GBP3	FPGT	RPS3	SCAF11	LSM14A	OLR1	AL160159.1
LINC01079	LINC02322	BRWD1	TNNI3K	RPS26	DSC3	KIAA1328	LDLRAP1	GPC6-AS1
GTF3A	AC092132.1	ZC3H14	AC093158.1	RPS16	MCL1	COL4A1	MS4A8	COL4A2-AS1
MTIF3	SGF29	TMEM182	AC105271.1	RPS15	MAL2	OTUD6B-AS1	AP005131.1	AL359745.1
LNX2	PPM1A	LINC00894	LRRC53	RPS13	TAOK2	TM2D1	GNG5	AL162717.1
LINC00352	AL157756.1	AC092445.1	ERICH3	RPRD1B	PSMD11	STX8	AC092640.1	LINC01309
LINC00327	SULT1A2	RPP30	ERICH3-AS1	RPRD1A	MTAP	SS18	CD55	AL136524.1
SACS-AS1	SULT1A1	RPS27L	AC135803.1	RPL39	FRY	ERMP1	LINC02207	AL138954.1
LINC00421	DHRS7	DDAH2	CRYZ	RPL38	PARP12	PURA	RNF11	DAOA-AS1
AL355516.1	GPHB5	DAP	TYW3	RPL37	HLA-E	TXNL4A	FUT3	DAOA
LINC00442	SGPP1	HIPK3	AC133865.1	RPL35A	TUBB4B	RPS27	LINC02300	LINC00343
AL137001.1	SBK1	MIR222HG	AC099786.3	RPL29	LRRC8D	FBXO42	GPRIN3	AL137246.2
AL137001.2	LINC02292	TMEM41B	AC099786.1	RPL27A	KYNU	MAP3K20	SULT1E1	AL138701.2
TUBA3C	ACSM2A	KCTD3	LHX8	RPL27	EGLN2	COP1	SPARC	AL139379.1
AL139327.2	AC106739.1	YBX1	AC099786.2	RPL12	HMGN4	SEC13	CYB5A	LINC00460
AL356259.1	ATP6V1D	KMT2A	SLC44A5	ROCK1	TFAM	ZC3HAV1	EIF4G2	EFNB2
LINC00387	AL135978.2	TMOD3	ACADM	RNF43	CXCL5	PABPC4	GVQW2	AL138689.2
TPTE2	AC137056.1	VEPH1	RABGGTB	RNF38	TMEM123	FCHO2	STXBP3	AL138689.1
LINC00350	MPP5	TSHZ1	MSH4	RNF31	SMYD3	TTC23	NDUFB11	SLC10A2
MPHOSPH8	SYNE3	PHC3	ASB17	RNF213	COL4A1	SRGAP3	FOXC1	AL137246.1
PSPC1-AS2	FAM71D	NHSL1	AC092813.1	RNF19A	AC004797.1	METAP2	NAXE	LINC00551
PSPC1	AL049835.1	TOMM5	AC092813.2	RNF115	NRDE2	BNIP2	UST	TPP2
ZMYM5	AL133467.1	GALNT3	ST6GALNAC3	RNASEH1	AC104211.1	CLEC2D	NUCB2	AL160153.1
LINC00408	SNHG10	IGSF11	AC104458.1	RMRP	CLP1	C8orf34	VMA21	FGF14-IT1
LINC00388	IL4R	EYS	LINC02567	RIN2	ATOX1	CD55	ANAPC15	FGF14-AS1
SACS	CCDC196	CSNK2B	ST6GALNAC5	RICTOR	PLSCR3	HOMER2	PSD3	FGF14-AS2
ZNF84	AL157997.1	PHF20L1	AL035409.1	RHOQ	ABHD15-AS1	LY6D	FMO2	LINC00555
CHFR	AL359232.1	ANKRD11	PIGK	RHOB	NTF3	DNAJC21	HS3ST6	AL158063.1
AC127070.1	ACSM5	ZFP36	AC093433.2	RGS6	CYTH2	C11orf80	CUEDC1	METTL21C
AC127070.2	IL21R	AOPEP	AK5	RFX7	ARL2BP	R3HDM1	TMEM218	ERCC5
ZNF605	IL21R-AS1	PUM1	AC095030.1	RFX1	ADAMTS3	TMEM183A	TRIM26	CCDC168
ZNF26	GLRX5	OAS3	AC093575.1	RELL1	LMO7	RIPK4	PHLDA3	LINC00283
ZNF84-DT	LINC02290	ARHGEF9	AC118549.1	RELB	MON2	ZBTB37	AL109824.1	AL157769.1
ZNF140	AL391261.4	AL360178.1	USP33	RCN2	KPNA1	ACADVL	COX6C	TEX30
LINC00349	AL391261.2	AC008443.1	MIGA1	RCAN3	HMGB1	IPCEF1	MBOAT1	POGLUT2
ZNF891	FUT8-AS1	TERB1	NEXN-AS1	RBPJ	CTCF	C5orf24	AC008957.2	BIVM
AC026786.2	PLEK2	PHKB	NEXN	RBM33	CCDC91	HEBP1	RFX3	ARGLU1
ZNF10	AL356017.1	FGFR1OP2	FUBP1	RBM3	EDAR	AC074033.1	NTNG1	LINC00443
ZNF268	AL136038.3	ZNF846	DNAJB4	RBM23	CAMSAP1	AIFM1	FBXO8	DCT
ANHX	NSMCE1-DT	EIF1AX	GIPC2	RBFOX2	CDIP1	ARL15	AC098617.1	AL355810.1
FAM230C	ZFP36L1	TFIP11	AC103591.3	RBBP7	CAMK2D	CENPC	SPDEF	LINC01067
AL355001.1	AL132986.1	EEA1	AC103591.4	RBAK	ATG7	PRMT3	LAMB3	LINC00399
AL355001.2	AL133313.1	CISD1	AC096531.2	RB1CC1	AC093752.3	FAU	MAGI1-AS1	AL163541.1
ZMYM2	AL121820.1	NDUFV2	PTGFR	RAVER1	ZNF420	FOXJ3	TMTC2	LINC00676
LINC00424	AL390254.1	DDX10	IFI44L	RASSF6	THADA	DNM3	JPT2	IRS2
LINC01046	AL121820.2	NBEAL1	IFI44	RASA2	WDR17	PCSK5	AIG1	AL162497.1
LINC00539	AL121820.3	ECHDC2	ADGRL4	RAP1B	WTAP	IQSEC1	HSPA4L	AL355974.1
ZDHHC20	AL133370.1	AC090115.1	AL353651.2	RAP1A	RPS6KA5	AC013652.1	MYO1F	AL161431.1
ZDHHC20-IT1	ACSM3	AC027097.2	AL353651.1	RANBP10	ARGLU1	SREK1IP1	CACNB4	AL390755.1
MICU2	RAD51B	SRP14	LINC02792	RALGPS1	FAM83D	R3HDM2	LAMTOR1	AL355974.2
FGF9	ZFYVE26	PRELID1	AC099671.1	RAI14	TPX2	GNAI3	CCNI2	LINC00396
AL136962.1	RDH12	CEACAM19	AC098657.2	RAF1	HERC5	MAP4K3-DT	LAMA4	AL390755.3
LINC01072	RDH11	MED28	AL606519.1	RAD52	PDZD2	TWSG1	ZNF431	COL4A1
AL512484.1	VTI1B	ELOVL5	AL136234.1	RAD21	PIAS1	UAP1	ZNF177	COL4A2
LINC00621	AL049779.4	BORA	LINC01781	RAD17	SLC39A8	CACUL1	RBM7	LINC00370
AL157931.1	AC141273.1	PLPP5	AC093154.1	RAC1	UBE2D3	PLCXD3	GAPDH	MYO16-AS1
AL157931.2	DICER1	TRAPPC8	ADGRL2	RABGEF1	ARF1	SFXN1	PAPSS1	AL163534.1
LINC00362	PIGH	PLXNA2	AL138799.2	RABEP1	DHX40	MRPL33	NOX4	AL359436.1
SGCG	ACSM2B	RARS2	AL138799.4	RAB7A	MRPL21	FBXO28	ARHGAP32	AL162574.2
MRPL57	DICER1-AS1	KCTD2	AC117944.1	RAB3GAP1	RNF19B	RIC8B	CNTN4	AL162574.1
SKA3	NSMCE1	MRPS12	AL157944.1	RAB2A	IFI16	DIAPH2	CDC42EP2	AL354741.1
SAP18	CLMN	TMEM260	LINC01362	RAB27A	MT2A	MT-ND4L	ITGB8	FAM155A
LATS2-AS1	TMEM229B	ANKRD17	LINC01361	RAB12	GPS2	PHTF1	MCF2L2	AL445649.1
LATS2	LINC02318	LRRK1	AC116099.1	RAB10	CNNM2	PXYLP1	HPN	FAM155A-IT1
XPO4	AL133467.2	ZNF395	LINC01712	QSER1	APRT	ELOA	METTL25	AL136964.1
AL512652.1	FUT8	FAM120A	LINC01725	PURB	EPC1	ITFG1	AC104806.2	MYO16-AS2
EEF1AKMT1	AL355076.2	ING2	AL035706.1	PUM2	HLA-DPA1	SIPA1L1	SPCS2	LIG4
IL17D	GTF3C1	DAP3	TTLL7	PTPRG-AS1	EDARADD	OPA1	AC023590.1	ABHD13
AL161772.1	AL122035.2	UQCRH	TTLL7-IT1	PTPRE	CDH7	HNMT	SNHG6	TNFSF13B
IFT88	AC002551.1	RNF169	AC104454.2	PTPRA	ADAM9	VPS35L	MISP	AL157762.1
AL590096.1	TUNAR	FRMD6	AL359504.2	PTPN3	RTL8A	SLC39A10	PIP5K1B	AL138694.1
CRYL1	AC016597.1	PDE6D	PRKACB	PTPN13	UBQLN1	AL031428.1	C14orf39	MYO16
GJB6	AC016597.2	DECR1	SAMD13	PTPN12	COLCA1	ZFAS1	CHI3L1	FGF14
GJB2	AL122035.1	RASAL2	DNASE2B	PTOV1	CYBB	PUS7	GPD2	ITGBL1
LINC00556	GSG1L	LPCAT2	AL844170.1	PTMS	STAT1	EIF3L	VDAC2	NALCN
GJA3	MTHFD1	IL1R1	RPF1	PTK7	TCIM	SLC12A8	PPIA	AL359502.1
UBL3	AL161756.3	HOMER1	GNG5	PTGIS	CYP2F1	RSRC2	LUM	LINC00456
LINC00572	AL161756.1	BLOC1S1	SPATA1	PTGES3	RHBDL3	RPS8	MT-ND3	AL161430.1
TSC22D1-AS1	ESR2	CHMP4A	CTBS	PTBP2	SGK3	CERNA2	CTTNBP2NL	AL442067.3
SLC25A15	XPO6	PPIG	AL359762.1	PSMG4	FAM13B	LGALS3BP	GADD45GIP1	RAP2A
LHFPL6	SYNE2	ATP6V1G1	AL359762.2	PSMG2	CNTNAP2	HS6ST1	AF130417.1	AL442067.1
COG6	AC138904.3	HSPA4	LINC01555	PSMF1	LDLRAD3	HSP90AA1	CACNA1B	AL442067.2
LINC00598	C14orf132	GNL3L	SSX2IP	PSME4	AC068282.1	XPR1	GABARAPL1	AL359502.2
LINC00332	AL132989.2	KCNC4	AC104169.1	PSMD7	GPC4	LCA5	AC025034.1	AL353581.1
FOXO1	AL136038.5	MICAL2	MCOLN2	PSMD12	TUBA1C	POLDIP2	PRR16	AL356580.1
MRPS31	BDKRB2	DNAH8	WDR63	PSMC1	C11orf49	CRIM1	USP27X-AS1	IPO5
AL590064.1	AL136038.2	SKI	MCOLN3	PSMB5	TTI1	CPSF2	CD247	FARP1
NHLRC3	AL355102.1	AC138819.1	SYDE2	PSMB1	TAF7	ATRN	AC020913.1	RNF113B
ELF1	WDR89	FRK	C1orf52	PSMA3-AS1	UBXN2A	MRPS21	SNHG32	AL445223.1
WBP4	AL355102.5	SHC4	BCL10	PSIP1	UEVLD	NTPCR	HIST1H2BD	AL161896.1
KBTBD6	ZBTB25	HCG17	AL078459.1	PRRC2B	HSH2D	AL138701.2	AC009133.4	OXGR1
AL354696.2	AKAP5	RNASEL	DDAH1	PRR12	SNHG8	MPZL3	STARD10	HS6ST3
KBTBD7	ZBTB1	AREG	AL360219.1	PRPF4B	DAAM1	BABAM2	HSPD1	LINC00411
MTRF1	TCL1A	GEM	AC092807.3	PROCR	PPM1K	EGFR	NDUFV3	AL139381.1
AL354809.1	AL133467.4	DOK7	AC092807.2	PRKY	RAP1GDS1	KNTC1	AC008969.1	TGDS
PROSER1	LINC02324	KIF2C	AC092807.1	PRKCZ	POLR2K	BIRC3	AL133268.4	GPR180
NAA16	AL139022.1	SMIM10L1	ZNHIT6	PRKCA	SKP1	DENND11	CHCHD1	LINC00391
AL356495.1	TCL6	HSPBP1	COL24A1	PRAG1	AC000085.1	LURAP1	SH3BGRL3	SOX21-AS1
SUPT20H	MAX	PLEKHG1	LINC02795	PPP6R3	LAMA3	SH3GL2	EDARADD	SOX21
CSNK1A1L	AL139022.2	SFPQ	ODF2L	PPP6C	ZNF608	YWHAB	MYADM	LINC00557
LINC01048	TCL1B	COX6C	CLCA2	PPP5C	RPL7L1	EYS	ZNF334	ABCC4
LINC00547	FNTB	AL008633.1	CLCA1	PPP4R3A	PLEKHH2	OAZ1	MMP24	UGGT2
POSTN	AC106796.1	FAM174B	CLCA4	PPP2R2D	AL590133.2	BTF3L4	RNASEH2C	CLDN10
TRPC4	PDILT	RPL27A	CLCA4-AS1	PPP2R2B	TXNRD1	SNRPG	YWHAZ	CLDN10-AS1
LINC02334	UMOD	AC091214.1	AL049597.2	PPP2CB	LENG9	ATG12	FOXN3	DZIP1
STOML3	AL049869.3	HSBP1L1	SH3GLB1	PPP1R21	MKI67	FLNB	RINL	DNAJC3-DT
LINC00571	RAB15	ABI1	AL355981.1	PPP1R12A	AKAP10	COMMD6	GALNT12	DNAJC3
UFM1	GPX2	SPG11	SELENOF	PPP1CC	BCAS3	SRSF6	ZFPM2-AS1	AL138955.1
LINC00437	CHURC1	ANKLE2	HS2ST1	PPP1CB	RBM20	GPR180	DDX24	FARP1-AS1
LINC00366	SPTB	AC098829.1	AL121989.1	PPIA	NMT2	TRPS1	SORBS2	STK24
FREM2	PLEKHG3	AC053513.1	LINC01140	PPFIBP2	NUB1	HLA-DRB5	CA8	STK24-AS1
FREM2-AS1	AL049869.2	ATP5MPL	LINC02801	PPARGC1A	SOD1	ITGB1	NOC4L	PCCA
AL354696.1	PPP1R36	MLF2	LMO4	POR	CEMIP	ATP1A1-AS1	LINC01344	AL137139.2
RGCC	HSPA2	ARFGEF2	LINC01364	POLR3C	IQGAP1	VPS35	NPTN	ZIC5
LINC00544	AL139020.1	SH3KBP1	PKN2-AS1	POLR2J3	PAFAH1B1	PKD2	MRPL51	AL355338.1
SMIM2	AL133167.1	AMOT	AL445438.1	POLR2A	TFDP2	SIPA1L3	CCDC13-AS1	ZIC2
CCDC122	AL049833.1	DMAP1	PKN2	PMS1	PIP5K1C	PTPRG-AS1	TSPAN1	LINC00554
AL512506.1	PSMA3	ZNF195	GTF2B	PLXNA2	CGGBP1	SCAP	ZNF790-AS1	PCCA-DT
LACC1	GPR139	NR4A1	KYAT3	PLS3	MT-ND4L	ENTR1	AC007193.2	AL353697.1
NRAD1	GPR137C	POLR3K	RBMXL1	PLS1	ZNF558	HNRNPH2	TAGLN2	SLC15A1
LINC00390	TXNDC16	KPNA4	GBP3	PLPP1	AC092944.1	TIMMDC1	ABHD14B	PCCA-AS1
SMIM2-AS1	PTGER2	RAB1A	GBP1	PLOD3	VTI1A	STAT1	HIST2H3PS2	GGACT
SMIM2-IT1	PTGDR	FNIP1	GBP2	PLOD2	ABCA8	COA6	ST6GAL2	AL356966.1
AL162713.2	NPIPB12	VPS36	AC104459.1	PLGRKT	EXOC2	AC011287.1	DIS3L2	AL136526.1
AL589745.2	DEGS2	PSMD11	GBP7	PLEKHH2	ECI2	NR1H2	RIN3	TMTC4
AL589745.1	LINC02319	NUS1	GBP4	PLEKHA7	SEPTIN9	NSF	ARL4D	NALCN-AS1
AL138960.1	NID2	SNRNP27	AC099063.4	PLD3	TMEM33	PTCH1	AL121790.2	CLYBL-AS1
SERP2	AC130456.5	NDUFA4L2	GBP5	PLAT	ZNF664	ITGA2	SMOX	CLYBL-AS2
TUSC8	SPN	ZCCHC7	AC099063.1	PLA2R1	DNAJC11	EI24	SMIM30	CLYBL
TSC22D1	AL358333.1	AC008014.1	GBP6	PKP4	RNF166	MIA2	FAP	AL139035.2
AL162713.1	QPRT	AC138305.1	AL596214.1	PKP1	PIGU	PYGB	ALDH3A2	LINC01039
AL161714.1	AL358333.3	BLVRB	LRRC8B	PKN2	FAM160A1	CDC37	LINC02211	LINC00449
VWA8	AC009133.3	TAF7	LRRC8C-DT	PITPNC1	SLC25A20	CCDC47	PKP1	AL139035.1
FAM216B	AL358333.2	CEP83	AC093423.2	PIK3CB	PDE3B	USP13	AC066613.2	LINC01232
VWA8-AS1	ZG16	AC099520.1	LRRC8C	PIK3CA	ABHD5	PCNX1	AC025048.4	TM9SF2
DGKH	AL133523.1	FAM161A	AC099568.1	PIK3C2A	NOD1	PIK3R4	APBA2	AL136961.1
AL157932.1	GNG2	JMJD6	AC099568.2	PIGX	USP54	PHLDA2	IGSF1	GPR183
AKAP11	AL079307.1	THSD7B	LRRC8D	PIGN	ZNF444	SKAP1	TMEM258	GPR18
LINC02341	KIF22	SASH1	AL391497.1	PIEZO1	AIP	PCED1A	AL031587.2	UBAC2
TNFSF11	AL079307.2	SYNGR2	ZNF326	PID1	MGST1	FAM222B	ZNF395	UBAC2-AS1
LINC01050	FRMD6-AS1	SCN9A	AL161797.1	PIBF1	SHC2	SLC25A6	FNBP1L	DOCK9-DT
ENOX1-AS1	AL122125.1	ELMOD2	AC098656.1	PIAS1	KLF3-AS1	MROH7	TMEM71	DOCK9-AS1
LINC00428	FRMD6	MLLT3	AL627316.1	PI4KA	STMP1	GPNMB	SNRPD2	DOCK9
EPSTI1	AL157912.1	PCCB	LINC02787	PHYKPL	PTMS	LRRC40	DOK7	LINC00355
DNAJC15	ERO1A	WWC3	BARHL2	PHLPP1	PANK3	CALML5	CTNNB1	AL445238.1
LINC00400	AC145285.6	ZMAT2	AC092805.1	PHKB	CDK19	MYO1B	SLC4A9	AL445238.2
ENOX1	AL133368.2	ZNF565	LINC02609	PHF21A	CALM2	UCHL3	ADARB1	KBTBD6
ENOX1-AS2	AL160313.1	RPS3A	LINC02788	PHACTR2	RHBDD1	B3GLCT	ZNF827	FOXO1
EXOSC8	HHIPL1	NBR2	LINC01763	PGK1	C5orf66	FLRT3	MUC15	MRPS31
ALG5	AL352979.2	NDFIP1	AC091614.1	PGAP1	HERPUD1	RHOT2	SGMS1	SLC25A15
SMAD9-IT1	CYP46A1	ARAP2	ZNF644	PEX2	KPNA5	SLC12A9	SPAG1	AL590064.1
AL161616.2	GDE1	PYGL	HFM1	PEBP4	LGR5	FAM217B	GOLM1	ELF1
TEX26	AC009093.5	ARPC5	CDC7	PDXDC1	WWOX	AC008403.3	ST6GALNAC5	WBP4
AL353680.1	DDHD1	NDUFS6	TGFBR3	PDS5B	VWF	GDF15	SLC44A3	AL354696.2
LINC01066	AL352979.4	AC008056.1	BRDT	PDS5A	LRRFIP2	MTX2	ITGA5	LINC00598
AL158065.1	AL160313.2	CSKMT	EPHX4	PDK4	C5	TACC1	AHCYL2	KBTBD7
HSPH1	AC009093.4	SGK1	SETSIP	PDE6D	FBN1	CDS1	MMP2	MTRF1
B3GLCT	AC009093.6	SLC39A11	BTBD8	PDCD4	TRIM73	RAB8B	PRDX3	AL354696.1
RXFP2	AL139317.1	WDR70	AC104836.1	PCSK7	PACS2	NAP1L1	ZNF595	NAA16
TEX26-AS1	NPIPB11	DSCAM	C1orf146	PCMT1	PFKFB3	SULT2B1	TRAK1	RGCC
AL138708.1	AL139317.5	RPSA	RPAP2	PCM1	PIGT	DIAPH2-AS1	EPB41L4A	VWA8-AS1
FRY	EML1	POLR2E	GFI1	PCCA	KYAT3	CLINT1	CCPG1	LINC00332
FRY-AS1	EVL	ARHGAP21	EVI5	PCBP2	RAB8B	HNRNPA1P48	FZD8	COG6
ZAR1L	AL139317.3	LAMTOR5	RPL5	PAWR	PLAUR	CRIP2	SMC2	AL157932.1
BRCA2	GNPNAT1	ZNF362	DIPK1A	PATJ	ZNF665	PER2	PLCG2	LINC00437
N4BP2L1	STYX	NAGS	AC093577.1	PARVA	EGFR-AS1	GSE1	HEBP2	POSTN
MEDAG	BOLA2	PID1	MTF2	PARP14	B2M	RFXAP	IL1RL1	TRPC4
LINC00545	SLX1B	SMIM30	TMED5	PAPOLA	BORA	NKTR	AC007405.1	AL356495.1
SMAD9	SULT1A4	AC130456.2	CCDC18	PAN3	HACL1	FABP4	ROBO2	LINC02334
LINC00426	AL133453.1	MARVELD2	CCDC18-AS1	PAK1	MAPK14	AP001021.3	SUPT3H	LINC00571
AL354674.1	FRMD6-AS2	GABBR1	DR1	P3H2	ATXN7	EYA2	AL035446.2	UFM1
LINC00365	LINC02310	CDH3	FNBP1L	OVOL2	SERINC3	JPH1	RFK	LINC00366
LINC00384	AL358332.1	RIN2	BCAR3	OTUD4	LY96	CCDC85C	DMBT1	LHFPL6
LINC00385	AC009133.4	TRIR	AL109613.1	OSBPL2	MGAT5	FRG1	AC008443.5	FREM2
KATNAL1	AL133485.2	CREBL2	AL049796.1	ORC2	UBE2C	TNS1	APCDD1	FREM2-AS1
LINC00427	AL606834.2	DOCK7	DNTTIP2	OPHN1	ABCC3	SF1	CHP1	STOML3
AL161893.1	NIN	HS6ST1	GCLM	ODR4	HSPA4L	HELZ	KHDRBS3	PROSER1
LINC00398	AL135838.1	GCHFR	ABCA4	ODF2L	SLC19A2	DLL1	GLI2	NHLRC3
LINC01058	AL606834.1	TMEM159	AC093579.1	NXN	MYO5A	GGNBP2	AP000829.1	AL354809.1
UBE2L5	SAV1	C11orf80	ARHGAP29	NUP85	NT5DC1	MSL2	EMC4	DGKH
HMGB1	ATL1	NEURL3	ARHGAP29-AS1	NUP58	PIK3R2	NPAT	SSBP2	AKAP11
AL353648.1	AL118556.1	RAB3GAP1	AC097059.1	NUMA1	ERBB2	DHDDS	AOAH	AL445989.1
USPL1	MAP4K5	PPP2R3C	AC118469.2	NUDT4	SOX21-AS1	HAT1	MRS2	SERP2
ALOX5AP	AL359397.1	DOCK10	ABCD3	NUDCD3	SCD	MBD6	AC022031.2	SMIM2-AS1
N4BP2L2	CDKL1	PROSER2	F3	NUCKS1	OTUD7B	ATXN7L1	CPO	SMIM2
N4BP2L2-IT2	BEGAIN	CCP110	AC093117.1	NTPCR	ZNF394	EVA1C	RPS19BP1	SMIM2-IT1
PDS5B	AL359397.2	CHRM2	SLC44A3	NTN4	HES1	FGF19	NFE2L2	AL589745.2
DCLK1	DMAC2L	TCAIM	CNN3	NTN1	BTBD11	CAMTA1	HCAR2	AL589745.1
AL161716.1	L2HGDH	TWIST2	AC105942.1	NT5C2	HYKK	HERC2	CDH3	AL138960.1
AL138690.1	AL845552.2	SCPEP1	ALG14	NSUN6	WDR35	SRPK1	MSRB3	TUSC8
NBEA	AL163974.1	FNDC3B	AC095033.1	NSA2	DNAJC24	SYNE2	AL355388.1	NRAD1
MAB21L1	LINC00523	B3GALNT2	TLCD4	NRDC	ENO1	SCAPER	AHDC1	TSC22D1
AL390071.1	AL132711.1	FRG1-DT	AC092802.3	NR6A1	UBP1	DCDC1	AC027288.3	TSC22D1-AS1
LINC00445	VCPKMT	VPS28	AC092802.1	NR4A1	ATP5F1C	NUP58	AL590652.1	LINC00407
SOHLH2	LINC01588	TRIM56	RWDD3	NR3C1	LRRIQ1	MED15	AL157392.2	AL356515.1
AL138820.1	MVP	FP671120.4	AC092802.2	NR2C1	IL10RB	CWF19L2	ST7-AS2	LINC00330
CCDC169	CDIPT	LAMB3	AC092802.4	NR1D2	BACE2	LINC01619	VIPR1	NUFIP1
SPART	WDR25	ACAA2	LINC01760	NQO1	PER1	IQANK1	AL590062.1	LINC00390
SPART-AS1	AL157871.2	TRIM32	LINC01650	NPRL3	CYB5D2	DIPK1A	APP	LACC1
CCNA1	PRRT2	SRC	AL445218.1	NPNT	BMERB1	CCDC125	GRIP1	LINC02341
SERTM1	TRIM9	PRKAR1A	LINC01761	NPIPB5	NCOA7	RAC1	CCN2	LINC00400
RFXAP	AC130456.3	AL391684.1	LINC02607	NPC1	EI24	SPIDR	AC103957.2	TNFSF11
LINC00457	LINC00640	AC013472.1	AL683887.1	NPAS2	AC009554.1	SYNC	LSM5	FAM216B
LINC02343	LINC00519	AL499602.1	LINC02790	NOTCH2	LRRC9	GAS7	AL592183.1	LINC01050
AL161891.1	TMX1	CD36	LINC01787	NOP53	ITGA6	HNRNPUL1	AC005237.1	LINC00428
RFC3	AL157871.5	AKAP9	PTBP2	NMT2	MALT1	SOS2	AC131568.1	EPSTI1
AL139081.2	MAZ	DYNLL2	DPYD	NME2	CDC42BPA	ZDHHC7	CNN3	DNAJC15
AL139081.1	AL157871.6	DIABLO	DPYD-AS1	NKTR	SYNC	AC004951.1	ROBO1	ENOX1
AL161719.1	SLC25A29	RUNX1T1	DPYD-IT1	NKAP	HNRNPUL2	EVI5	AC044810.2	AL512506.1
AL139383.1	AL591770.1	SLC30A8	DPYD-AS2	NKAIN2	GTF2A1	PDCD11	AC026202.2	ENOX1-AS2
AL138999.1	AL358334.4	POLD2	MIR137HG	NIPBL	AC011933.4	RAPGEF2	PPP1R15A	ENOX1-AS1
AL138999.2	AL157871.1	SKP2	BX005019.1	NIPAL3	MATN2	HMGB2	AP1S3	AL161714.1
LINC02344	AL133485.3	HES6	AC104453.1	NIFK	ESRRG	NAPB	RGS6	AL162713.2
AL627232.1	AL358334.2	MDN1	LINC01776	NIBAN1	ATF7	LGALS1	C6orf62	AL162713.1
STARD13-AS	AL358334.3	GTF2H2	SNX7	NHSL1	H1F0	DTNA	MAN1A2	CCDC122
STARD13-IT1	ABHD12B	SFTPA2	PLPPR5	NF1	MRPL10	RBM27	DTNA	LINC00547
STARD13	AC009133.2	GPX2	AL445433.2	NEMF	LINC00271	FRY	TMEM106B	LINC01048
KL	SLC25A47	RC3H2	PLPPR4	NEB	AMBRA1	UBN2	LINC01023	CSNK1A1L
LINC00423	PYGL	ELMSAN1	LINC01708	NDUFS6	ASH1L	PGK1	IL6	FRY
AL356737.2	AC130456.4	SLC4A7	PALMD	NDUFB4	SIK3	ST6GALNAC3	AC106798.1	AL158065.1
GPC5-AS1	AL358334.1	TMEM50A	FRRS1	NDFIP2	WHRN	TACC2	WNT7B	HSPH1
LINC00363	AC009133.1	CENPB	AGL	NDC1	ZCCHC4	CIR1	CENPC	B3GLCT
TRAV37	AL157871.4	DENND4C	AC118553.1	NCOR2	TNFSF10	AL109824.1	RSL1D1	AL161616.2
TRAV33	AL356020.1	EPC2	SLC35A3	NCOA6	TMEM241	ANXA11	AC008403.3	RXFP2
AC244502.1	AL365295.1	NRDE2	MFSD14A	NCOA3	TERF2	NKIRAS1	SLC35A3	AL138708.1
TRAV26-2	AL365295.2	SDC1	AC093019.2	NBEAL1	CNPY2	MTREX	DMRT2	FRY-AS1
TRAV34	AL355773.1	CLCN3	SASS6	NBAS	SYNJ2	KLK10	AL133330.1	AL353680.1
TRAV35	AL161757.4	OTUD7B	TRMT13	NARS2	ELFN1	JAG1	ZNF503	ZAR1L
TRAV36DV7	OTX2-AS1	CHCHD7	LRRC39	NAA50	BRWD1	ZDHHC21	LSM3	BRCA2
TRAV38-1	OTX2	SMYD3	DBT	NAA35	HIST1H2AC	DNAAF2	MRPS33	N4BP2L1
TRAV31	LINC02312	YIF1A	AL445928.2	NAA15	MAP2K1	TRIM13	ERLIN1	N4BP2L2
TRAV38-2DV8	AL161757.3	COG5	RTCA-AS1	N4BP2L2	RASGRP3	MICU1	AKAP13	N4BP2L2-IT2
TRAV39	AL355097.1	PPP1R13L	RTCA	MYO6	MYL12B	PSMC6	AL354733.3	PDS5B
TRAV40	AL161757.5	AC245297.3	AC104457.2	MYO5B	RNF185	KDELR1	LINC00499	LINC01066
TRAV41	AC133550.3	B4GALT1	CDC14A	MYO5A	PEBP4	EML6	SPRED1	TEX26
AC244502.3	AL161757.2	TMEM179B	AL589990.1	MXD1	GPRC5D	AC008056.1	KDM5D	SUPT20H
TRDV2	AL355103.1	AC127035.1	GPR88	MVP	THRB	LMAN2	RNF43	UBE2L5
TRAV32	TMEM260	PANK1	LINC01349	MTF2	MFAP3	SSH2	PLCB4	LINC00385
TRAV30	LINC02284	SYNJ1	AC099670.3	MTERF4	DUSP6	HIPK2	ZNF493	KATNAL1
TRDD2	LINC01550	TNKS	VCAM1	MTDH	KIF18A	CNOT10	NR2F6	LINC00427
TRAV23DV6	AL355073.2	ANKRD36	EXTL2	MT2A	FOXP1	KAZN	SLC27A2	LINC00426
TRAV17	AL355073.1	ADAM19	AC104506.1	MSANTD3	SLC39A7	BLCAP	USP9Y	AL161893.1
TRAV18	PELI2	PLEKHA7	SLC30A7	MRRF	ARF3	DDX17	ZFP36	LINC01058
TRAV19	ATP2A1	MMP1	DPH5	MRPS5	C12orf76	CASK	AC092445.1	HMGB1
TRAV20	AL138995.1	DOCK4	AC093157.2	MRPS25	RAD23B	SLC35D1	LPCAT1	MEDAG
TRAV21	AC027130.1	UNC45A	AC093157.1	MREG	LINC00624	NEXMIF	CDHR3	AL353648.1
TRAV22	AL163932.1	ATF7IP2	AL109741.1	MPZL1	KIZ	AC138150.1	NWD1	USPL1
TRDV1	LINC02295	EP400	S1PR1	MPHOSPH8	IL1RAP	CRADD	NDUFA13	ALOX5AP
TRAV29DV5	AL163952.1	ZNF644	LINC01307	MPC1	ITGB4	AHSA1	CERS6	LINC00398
TRAV24	LINC00520	MORC3	LINC01709	MORF4L1	ZNF512	HIST1H1E	CTDSP1	LINC00545
TRAV25	SH2B1	MRPL34	OLFM3	MLPH	POLR3D	C11orf1	FAXC	TEX26-AS1
TRAV26-1	AL137100.3	ZFYVE21	AC114485.1	MKLN1	ARL6	PEX13	UBA6	AL138820.1
TRAV8-7	AL391152.1	UBE2D3	AC099567.1	MIS18BP1	IER2	CCDC12	HPCAL1	LINC00423
TRAV27	GPRC5B	UACA	COL11A1	MIER1	STX12	TAF2	NDUFB4	KL
TRAV28	PSMA3-AS1	LRRC8B	AC095032.2	MIB1	RALGPS1	DERA	AC025569.1	SPART-AS1
TRDD1	LINC02304	B3GAT3	AC095032.1	MIA2	AL078581.4	ING5	NME2	AL390071.1
TRDD3	AL132989.1	NFKBIA	RNPC3	MGMT	FLCN	MGLL	ZMYM4	LINC00445
TRAJ33	AL158800.1	MCM2	AMY2B	MGA	RND3	CETN3	ZNF875	DCLK1
TRAJ42	ATXN2L	LINC00882	AMY2A	MFSD8	PRRG1	LINC01344	FRMD6-AS2	SOHLH2
TRAJ48	ACTN1	GPM6B	AMY1A	MFSD6	PCCA-AS1	HADHA	HIPK1	CCDC169
TRAJ47	ACTR10	SYTL4	AMY1B	MFSD1	CREB3L2	RACK1	AP001830.1	SPART
TRAJ46	ARMH4	ITPA	AMY1C	METTL7A	DDOST	PQBP1	BOLA3	CCNA1
TRAJ45	AL049838.1	ITGA1	AL591888.1	METTL25	NR3C1	MTUS1	GK-AS1	STARD13
TRAJ44	AL161804.1	SYNE2	LINC01676	METTL16	AL109984.1	AC044810.2	ITGB1-DT	SERTM1
TRAJ43	SLC35F4	NFIL3	LINC01677	MEIS2	SLC1A5	PTCSC2	ZNF451-AS1	RFXAP
TRAJ41	TUFM	H19	AL355306.2	MED23	LIMS1	CCDC102B	USHBP1	SMAD9
TRAJ50	LINC02325	AGGF1	LINC01661	MED13	RNF24	ZBTB38	LINC00922	SMAD9-IT1
TRAJ40	CCDC198	ST6GALNAC1	PRMT6	MEAK7	RELCH	ZNF322	LDHA	ALG5
TRAJ39	NAA30	BIRC6	NTNG1	MAST2	AP3S2	HDAC9	MSH4	EXOSC8
TRAJ38	AL355834.1	NIN	VAV3	MARK1	DDX42	GSPT1	AC044839.1	MAB21L1
TRAJ37	AL355834.2	MSC-AS1	VAV3-AS1	MARCH3	MED21	ADCY2	PARD6G-AS1	AL138690.1
TRAJ36	LINC02291	RO60	LINC02785	MAPKAP1	LINC01138	CD2AP	RBMX	AL161716.1
TRAJ35	AC133550.2	AC008571.2	SLC25A24	MAPK6	SLC38A1	GPRC5D-AS1	RORA-AS1	LINC00457
TRAJ49	AL163872.1	KIAA0825	AL359258.2	MAP4K5	SPPL3	MLLT6	POLR2M	LINC02343
TRAJ51	AP5M1	RSPRY1	NBPF4	MAP4K3	AL109930.1	TRAPPC6B	MYSM1	AL161891.1
TRDJ1	EXOC5	HDX	AL359258.1	MAP3K8	INPP5K	SAMM50	CILP	RFC3
TRAJ60	AL132719.1	ITPRIPL2	AL390038.1	MAP3K5	LINC00511	TRERF1	KANK1	AL139081.2
TRDJ4	C14orf177	NDUFS4	NBPF6	MAP3K1	HNRNPH2	AL157392.3	C18orf25	AL139081.1
TRDJ2	AL163953.1	CYTIP	FAM102B	MAP2K4	GPT2	OSMR	AFG1L	AL161719.1
TRDJ3	IQCK	LRPPRC	HENMT1	MANBAL	DPP4	TRUB1	KIAA1324L	AL139383.1
TRDC	AC002550.2	EIF5A	AL160171.1	MANBA	PPFIA4	EIF5B	NBN	AL138999.1
TRDV3	BCL11B	DISP1	PRPF38B	MALT1	DLEU1	RHPN2	LRRC1	AL138999.2
TRAJ61	AL133444.1	LIN52	FNDC7	MADD	SUPT5H	LINC00571	MT-CO2	LINC02344
TRAJ59	AL109767.1	RARRES1	AL591719.2	LYSMD3	RBM4	WNT5B	AC023509.6	AL627232.1
TRAJ52	LAT	AC023282.1	STXBP3	LYRM2	RABAC1	SLC30A8	LIMCH1	STARD13-AS
TRAJ58	SAMD4A	SURF4	AKNAD1	LUZP1	SELENOW	ADAMTS9-AS2	C4orf19	STARD13-IT1
TRAJ57	AL132819.1	ZNF429	SPATA42	LUC7L2	MDFIC	TENT2	ZNF33B	AL359706.1
TRAJ56	CGRRF1	LRBA	GPSM2	LTO1	EVC	DISP1	MRFAP1	GPALPP1
TRAJ55	VPS35L	RPL39	CLCC1	LTN1	CLIC4	UBXN2B	ANKRD50	GTF2F2
TRAJ54	SETD3	NRIR	WDR47	LTBP4	ISG15	LNCAROD	CASP7	OLFM4
TRAJ53	GMFB	TPM3	TAF13	LSM5	FZD6	INHBA	DHRS7	LINC00345
TRAV16	CCP110	CFD	AL356488.3	LSM14A	ATF6B	RNF150	AC027018.1	HNRNPA1L2
TRAV8-6	AC109460.4	PPP1CB	TMEM167B	LRRFIP2	CSNK1G1	MRPS27	DDT	AL139089.1
TRAV12-3	AL359792.1	GABARAP	AL356488.2	LRP6	SATB1	MIR99AHG	GALNT4	SUGT1
ARHGEF40	CNIH1	NR1D2	C1orf194	LRP5L	IGSF9	HERC6	RAB13	CNMD
TPPP2	AC009093.2	PTTG1IP	KIAA1324	LRP12	POLR2A	OSBPL9	PCBD2	PCDH8
AL161668.4	CCDC85C	LPCAT3	SARS	LRMP	CMBL	PPIE	AC108066.2	LINC01065
AL161668.2	AC009093.1	FRA10AC1	CELSR2	LRCH1	ARHGEF11	ZNF611	EGF	AL359513.1
RNASE13	CDKN3	MBOAT2	PSRC1	LPCAT3	MAPRE3	DHCR24	DLGAP1	AL136359.1
RNASE7	AL138479.2	NPM2	MYBPHL	LONRF1	ADD1	RABGAP1L	SGPP2	AL356295.1
RNASE8	BMP4	COP1	SORT1	LONP2	UNG	AC073529.1	ENTHD1	AL450423.2
ZNF219	AL110504.1	NANS	PSMA5	LNPEP	BAG5	SAMD12-AS1	AC018682.1	AL450423.1
SLC39A2	LINC02331	DHRS3	SYPL2	LMO3	APTX	CSGALNACT1	TAFA5	LINC00558
TMEM253	AL162151.1	UAP1	ATXN7L2	LMAN1	USP4	CHST3	STARD7	LINC00458
AL161668.1	GCH1	DNAJC11	CYB561D1	LINC02055	ZNF544	ADAM28	SLITRK6	CKAP2
OR5AU1	WDHD1	FAXC	AMIGO1	LINC01572	TTPAL	COMT	AC068051.1	VPS36
LINC00641	RABEP2	DNAH14	GPR61	LINC01409	NIPAL3	ITPA	ENTPD1-AS1	FAM124A
HNRNPC	AC002550.1	PLAUR	AL355310.3	LINC01376	METTL23	WASHC5	AF111167.2	CCDC70
RPGRIP1	KTN1	PKNOX1	GNAI3	LINC01184	RNF5	FZD7	BICC1	INTS6
NDRG2	KTN1-AS1	TAF6L	AL355310.1	LINC01004	CRTAP	HIGD2A	CGRRF1	INTS6-AS1
AL161668.3	AL132796.1	ANKS6	GNAT2	LINC00963	DTWD1	NELFE	PIK3R5	WDFY2
TRAV15	KNOP1	MYL6	AMPD2	LINC00513	GNPAT	NDUFAF2	SSR1	DHRS12
RNASE1	TBPL2	H2AFY	AL355310.2	LINC00486	PPP2R3A	GAS6	PDZD11	AL162377.1
RNASE4	ATP2A1-AS1	CUL3	GSTM4	LIN52	ESR2	POLR2I	SOX21-AS1	TMEM272
AL163636.1	ATG14	AC011405.1	GSTM2	LIMK2	VPS39	GTF3C1	CACNA2D3	ATP7B
EDDM3A	AL158801.3	KIAA1109	GSTM1	LHPP	ITPKC	COX16	SUB1	THSD1
EDDM3B	FBXO34	CBLC	AC000032.1	LHFPL6	FAM83B	OAS2	APLF	ALG11
RNASE6	CD19	LRRC69	GSTM5	LEPROT	NOS1	PLAGL1	RIPK4	UTP14C
AL133371.2	AL162151.3	SLC18B1	AL158847.1	LEMD3	NIN	TBC1D9B	ENPP3	NEK5
AL133371.3	AL158801.2	GCNT2	GSTM3	LARP7	YPEL3	CIDEB	AC145124.1	AL139082.1
METTL17	NFATC2IP	KIAA2026	EPS8L3	LAMP2	LZTR1	CD53	ROGDI	NEK3
AL133371.1	AC109460.2	DGUOK	LINC01768	LAD1	AFG3L2	Z82215.1	HMGN1	LINC02333
RNASE3	AL139316.1	COPS4	AL450468.1	KYNU	TGFBR2	PTPN21	ZFAS1	AL442636.1
AL355922.4	DLGAP5	WDR7	AL450468.2	KRT15	RAPGEF5	NR2F2	ZNF66	AL512655.1
AL355922.3	AL132796.2	PAK1IP1	CSF1	KRIT1	HHAT	ZNF782	UBE2D1	AL390964.1
AL355922.1	AC109460.1	MPP7	AHCYL1	KMT2C	ZBTB4	PFDN1	SVEP1	LINC01074
RNASE2	SPNS1	SCLY	STRIP1	KMT2A	IFNGR1	TMEM246	NT5DC1	LINC00378
SUPT16H	MAPK1IP1L	BTBD3	AL160006.1	KLHL29	ANP32B	NMI	CAPNS2	LINC01442
AL135744.1	SOCS4	ZSCAN5A	ALX3	KLHL24	LINC02245	ZHX1	SMIM10L1	PCDH20
CHD8	AC109449.1	LYRM2	LINC01397	KLF5	PROM2	VWA8	YIPF3	LINC02339
TRAV8-3	AC009019.1	TK1	UBL4B	KLF12	BRWD3	PRKAR1A	PDE4B	LINC00358
TRAV8-1	KDM8	BNIP2	SLC6A17	KITLG	EPB41	LRRC4	LRP8	LINC01075
TRAV9-1	ZDHHC22	JCHAIN	AL355990.1	KIF5B	RPL18	ANP32A	NOC3L	LINC00459
TRAV10	SLIRP	ZNF282	AL355990.2	KIF26B	ZNRF3	JPX	ZNF664	LINC02335
TRAV11	ALKBH1	HACD2	LINC02586	KIF1B	LINC00486	CKAP2	ATF7IP	AL445668.1
TRAV12-1	DGLUCY	DCLRE1A	KCNC4	KIF13A	PDPK1	ARSK	CISD1	LINC00448
TRAV8-2	SPTLC2	ATP5PB	RBM15-AS1	KIDINS220	SLC30A5	SATB1-AS1	DUSP2	AL354810.1
TRAV13-1	ISM2	FN3KRP	RBM15	KIAA1841	ZNF366	MBTD1	TOP1	LINC00376
RAB2B	AHSA1	GOLGA8A	LAMTOR5-AS1	KIAA1324	NAMPT	FASN	FGF7	AL359208.1
TRAV12-2	GPR68	AURKB	SLC16A4	KIAA0319L	ANKS6	IQCK	SYNPO	LINC00395
TRAV8-4	VIPAS39	DGKD	AL355488.1	KHDC4	AC023302.1	VGLL4	PITPNA-AS1	TDRD3
TRAV8-5	AL135818.1	PDCD4	LAMTOR5	KDM4C	RPS5	SNX14	TRMT112	LINC00434
TRAV13-2	GGA2	ZNF334	PROK1	KDM4A	KLHL24	MTCH2	TSC22D1	DIAPH3-AS2
TRAV14DV4	NOXRED1	SLCO3A1	AL358215.1	KCTD7	MAP2	LRBA	SLC2A10	DIAPH3-AS1
TRAV9-2	SAMD15	LMTK2	AL358215.2	KCTD20	LINC00393	NRG1	ECE1	DIAPH3
TRAV7	TMED8	SSR4	CYMP-AS1	KCNS3	QRICH1	PRPSAP2	TTC39B	AL159156.1
TRAV6	GSTZ1	GOLM1	KCNA10	KCNQ1OT1	ARHGAP18	NDUFA3	CLDND2	LINC00374
TRAV5	EARS2	SNX13	KCNA2	KCNQ1	CTBP2	KIAA0513	KIZ-AS1	LINC02338
TRAV4	POMT2	MAN1A1	AL365361.1	KCNMB2	FREM2	PRPF40B	LINC02598	AL445288.1
TRAV3	UBFD1	FNBP1L	KCNA3	KAT2B	RPL23	LYZ	AC005632.3	PCDH17
AC243972.1	NGB	NDUFA5	CD53	IVNS1ABP	RAB8A	RAD50	FIS1	PRR20E
TRAV2	AL135818.2	FGF18	AL360270.2	ITSN1	GCHFR	SOD2	POSTN	PRR20D
OR4E1	AL135818.3	MAP4K4	AL360270.1	ITPRIPL2	RARS	RETREG3	CCDC122	PRR20B
OR4E2	AC008870.2	ITGB3BP	LRIF1	ITPR3	ZNF462	MAX	ZNF717	PRR20C
TRAV1-2	CCDC88C	NR2F2	AL360270.3	ITGA3	MT-ND6	ROCK2	CHCHD3	PRR20A
OR10G2	AC007375.3	PARP4	DRAM2	ITGA1	GTF2H2	FOSL2	UBASH3B	AL138997.1
TRAV1-1	AC005632.3	ADGRL3	CEPT1	ITFG1	ZBTB44	CAPZA2	RAC1	AL354821.1
OR10G3	AC008915.2	ACVR2A	AL355816.2	ITCH	VWA8	TMEM263	LTBP2	SERPINE3
AL161747.2	AC008915.1	LAMTOR4	DENND2D	ISG15	TXLNA	ERI3	ADAM19	AL157817.1
SALL2	AC127459.1	CDC40	CHI3L2	IRF2	SEC61G	LSG1	CPM	KCTD4
METTL3	AC008056.2	AL162464.2	CHIA	IQGAP2	TIAM1	PHB2	MIF	HTR2A
TOX4	AC022469.2	TUSC3	AL356387.1	IQCB1	CMPK1	RAP1A	AC093110.1	RUBCNL
TRAJ34	AC022469.1	RWDD1	PIFO	IPO5	GSTM2	TRAK1	RARRES1	LINC01198
TRAJ32	AC026888.1	BABAM2	OVGP1	INTU	UST	ERO1A	PDLIM5	AL138686.1
AL354811.2	AC009396.1	GCNT1	AL390195.2	INSR	PSMC4	PSMB5	RPS27L	LRCH1
FITM1	AC009396.3	NRP1	AL390195.1	INSIG2	OBI1-AS1	IRF2	SH3GLB1	AL359880.1
AL136419.3	AC009396.2	MRPL42	WDR77	INO80	SMC2	POLR2E	HERC6	ESD
CARMIL3	AC127459.2	FIBP	ATP5PB	ILKAP	LPP	F3	SGPL1	HTR2A-AS1
CPNE6	AF099810.1	CSGALNACT1	C1orf162	IL33	PARD3B	TMEM141	KIF27	AL139801.1
NRL	AL122020.2	CFLAR-AS1	TMIGD3	IL1RAP	RPN2	TCF12	MOCS2	SUCLA2
PCK2	USP31	CEACAM6	ADORA3	IL1R1	PRH1	TWIST2	AC011294.1	AL138962.1
DCAF11	RPS6KA5	CERS6	RAP1A	IKBKB	MINDY3	ANAPC13	GCHFR	LINC00562
PSME1	NRXN3	NDUFA8	LINC01160	IGSF11	AL158071.3	RFX1	CARMN	AL157369.1
DHRS4	ADCK1	TCP11L2	INKA2	IFT57	GLUL	TBC1D25	CES1	SUCLA2-AS1
EMC9	C14orf178	PUM2	INKA2-AS1	IFNAR2	SDR42E1	TBC1D15	CACNA2D2	NUDT15
AL136295.2	LINC02321	TRIM8	AL049557.1	HSPA4L	IPO7	GNAI2	A2ML1-AS1	LINC00563
PSME2	AC099482.2	TMEM238	DDX20	HSPA4	CCDC84	POC1B	PITPNM2	LRRC63
RNF31	AC099482.1	EDEM2	KCND3	HSPA1B	DDX39B	AC010998.1	ABCA6	C13orf42
IRF9	IGSF6	NUCKS1	KCND3-IT1	HSP90AB1	PCNX4	SLC22A15	BCL2	COG3
REC8	SCNN1B	CX3CL1	KCND3-AS1	HSD17B11	AC127035.1	EXOC2	NDUFA5	TPT1
DHRS4L2	SNW1	RAE1	LINC01750	HOTAIRM1	GRAMD1B	AC023051.1	ATAD1	AL138963.4
DHRS4-AS1	COG7	HMGCS1	AL445426.1	HOOK3	RAB27A	G2E3-AS1	PAG1	TPT1-AS1
AL136295.17	AL133153.2	BFAR	CTTNBP2NL	HOOK1	PTPN1	ECPAS	AEBP1	AL138963.1
THTPA	TMEM63C	PSMA2	WNT2B	HNRNPR	PCMTD1	PPP1R13L	GUK1	SLC25A30
MYH7	HS3ST2	EEF2	AL354760.1	HNRNPA1	CAMKMT	ZNF589	C22orf34	SLC25A30-AS1
AL132855.1	CIPC	IQCB1	ST7L	HMCES	ERRFI1	AFMID	AL031599.1	ERICH6B
NGDN	VASH1	AC007255.1	CAPZA1	HMBOX1	MAML2	TIMM44	MBNL3	LCP1
ZFHX2-AS1	AC008870.1	ZNF107	MOV10	HLA-DRB1	PDE7A	TIPARP	FADD	LINC01055
ZFHX2	AC007376.2	CEP95	AL603832.1	HLA-C	SH3PXD2A	TMX3	WWC3-AS1	SPERT
AL135999.2	AC008050.1	SFMBT2	RHOC	HLA-B	STIP1	XRRA1	OMG	SIAH3
AP1G2	ESRRB	PSMD12	PPM1J	HLA-A	RBMX	DDX1	ALG13	ZC3H13
LINC00596	METTL9	DCTN3	AL603832.2	HIST2H2BE	USP34	RDH14	TGFBI	CPB2-AS1
AL135999.1	PLK1	GAS1	TAFA3	HIPK2	STK24	SLU7	ZFP36L1	CPB2
JPH4	AC005632.5	ETS2	LINC01356	HIP1	LCLAT1	TMEM35B	CLDN18	AL158196.1
AL135999.3	AC016526.1	RBBP7	LINC01357	HINT1	SHKBP1	MAFG	BLVRB	MED4
DHRS2	AC016526.2	ARL15	SLC16A1	HERC1	HSF4	RPL7A	LIN7C	MED4-AS1
AL160237.1	GPATCH2L	SLC9A6	SLC16A1-AS1	HECTD1	UBE2D2	TP63	AC017002.5	DLEU2
AL136419.2	AC016526.4	AF130417.1	AL390242.1	HEATR5A	COPA	TEN1	HIST1H2AE	RCBTB1
IPO4	AC005632.6	TBC1D5	LRIG2-DT	HDLBP	SNHG31	VLDLR-AS1	MOCOS	ARL11
TM9SF1	AC008870.3	CYP2J2	LRIG2	GTF2H3	MYCBP2	WFDC2	EPB41L4A-AS1	EBPL
TRAJ31	TGFB3-AS1	MTX1	MAGI3	GSPT1	CYP2J2	RHBDL2	AF117829.1	KPNA3
CMA1	TGFB3	PREPL	PHTF1	GSN	ZBTB25	AL139023.1	SFTPD	AL136301.1
NFATC4	CPSF2	HDAC4	RSBN1	GSE1	FAM3D	KMT2B	PLCE1	SPRYD7
NYNRIN	AL133240.1	CTSC	AL137856.1	GRIK2	BTRC	SMAD9	NDUFB9	TRIM13
CBLN3	IFT43	DELE1	PTPN22	GRB2	HDAC1	TRIO	AP002748.4	ITM2B
KHNYN	AF107885.2	NDUFA7	AP4B1-AS1	GRAMD1B	SPAG9	IARS2	AC004870.2	KCNRG
SDR39U1	AL133240.2	ARMCX6	BCL2L15	GPX2	YWHAG	UBASH3B	DMTF1	AL137060.3
AL132800.1	NPIPB3	XRRA1	AP4B1	GPR87	SCAF1	CGAS	LITAF	AL158195.1
CTSG	SLC24A4	WDR26	DCLRE1B	GPR157	CDC27	RAD9A	KLF10	DLEU7
ADCY4	AF111169.3	ZHX3	HIPK1-AS1	GPR107	LINC02762	ADAMTS3	TBC1D25	RNASEH2B-AS1
IGHV4-80	AF111169.1	ROCK2	HIPK1	GPNMB	CHERP	TNNI3	CD19	RNASEH2B
GZMH	VASH1-AS1	AC018464.1	OLFML3	GPI	MAOA	DYNLL1	ITK	PHF11
GZMB	IRF2BPL	PPP1R14B	AL591742.2	GPCPD1	AL020995.1	WDTC1	AP000919.2	SETDB2
STXBP6	PPP4R3A	ZNF701	SYT6	GPC1	GNAI3	RAB3D	RPL26L1	CAB39L
AL161663.2	AC007686.5	BICDL1	AL121999.1	GPALPP1	SSPN	CAV1	DHCR24-DT	CDADC1
AL161663.1	CATSPERB	KIF26B	TRIM33	GOSR1	PSMD6	AP2S1	MORF4L1	MLNR
RIPK3	LINC02289	CHD4	BCAS2	GOLPH3	SNRPA1	CEP104	MICOS10	FNDC3A
LTB4R	NDUFAB1	MESD	DENND2C	GOLIM4	OTUD7A	COPS3	CAPN5	AL161421.1
AL136295.6	AL121839.2	SLC7A8	AMPD1	GOLGA4	GLS	ZFP62	MT-ND4L	CYSLTR2
TINF2	TC2N	TXNL1	NRAS	GNPAT	BTD	AC129803.1	C5orf24	LINC00462
AL136295.7	AC007686.2	PLPP3	CSDE1	GNG10	PARN	KLHL24	SKP1	LINC01077
TSSK4	LINC02288	TEX41	SIKE1	GNAS	EFNA5	CARMIL1	MDGA1	AL157813.1
CHMP4A	AC007686.3	ARHGEF26-AS1	SYCP1	GNAQ	FAM229A	NBEA	LY6E	AL157813.2
MDP1	PALB2	NUDT5	TSHB	GNA13	BX470102.2	GEMIN7-AS1	PTEN	RCBTB2
NEDD8	ANGEL1	ZNF611	TSPAN2	GMDS	VEGFC	LIMA1	MEA1	LPAR6
GMPR2	LINC01629	AGAP3	LINC01765	GLUD1	FEZ2	GMCL1	GLRX2	AL392048.1
TGM1	FBLN5	HLA-DRB5	AL049825.1	GLCCI1	ZNF195	RERE	SLK	RB1
LTB4R2	AC007686.4	RABGEF1	NGF-AS1	GK5	AC006299.1	CRTAP	SFTPA1	RB1-DT
RABGGTA	AF111169.2	CYB5R2	NGF	GDA	PLAAT4	MCPH1	AL589743.4	COL4A2-AS2
AL096870.8	LRRC74A	EIF2S2	AL512638.3	GCNT2	GALNT1	SMAD1	ATP5MC3	RAB20
AL096870.6	AC008870.4	KRT18	VANGL1	GBP2	CDK12	EDRF1	AC108047.1	AL162632.1
DHRS1	DCTN5	PTPRU	CASQ2	GBF1	MIS18BP1	FASTKD1	NR1D2	REC8
NOP9	TRIP11	RAD17	NHLH2	GATAD2A	GLMN	C19orf33	ALOX12-AS1	PSME1
CIDEB	ATXN3	SLC27A2	LINC01649	GATAD1	AL162258.2	SYPL1	DRAP1	EMC9
MYH6	AF111169.4	TMPO	SLC22A15	GAS5	NR2C2	DBF4	AL138999.1	AL136295.2
CMTM5	AC008056.3	ARHGEF10L	AL365318.1	GARS	TOX2	PDE5A	ANK2	PSME2
IL25	AC008056.1	C5orf56	MAB21L3	GAPDH	GALC	PSTK	NDUFB8	RNF31
TRAJ5	ACTN1-AS1	LINC02042	LINC01779	GAN	LINC00658	MAEA	TG	IRF9
TRAJ11	KCNK13	USP21	AL355538.1	GALNT3	FAM13A	NSL1	MRPL1	IPO4
TRAJ10	FOXN3-AS2	STON2	ATP1A1-AS1	GALNT10	PHTF2	KIF26B	LINC01562	DCAF11
TRAJ9	AC009019.2	PSD3	LINC01762	GABPB1-AS1	PRUNE2	HIST1H4C	DOCK8	AL136295.17
TRAJ8	EEF2K	VWA1	AL136376.1	FYB1	CEP192	ERI2	SKAP1	TM9SF1
TRAJ7	AL136501.1	TMEM106B	AL390066.1	FUT8	MAT2B	MMS22L	ITM2A	AL136295.6
TRAJ6	AL359237.1	IL6R	AL390066.2	FUT10	YTHDC2	BLVRA	RN7SL832P	AL136295.7
TRAJ4	AL137230.1	TBC1D23	CD58	FUBP1	CERT1	ZBTB21	AC010974.2	TSSK4
TRAJ13	AC009034.1	UBE2A	IGSF3	FRMD4A	TOR1AIP2	CHD4	BCAS2	CHMP4A
TRAJ3	LINC02330	PFDN4	C1orf137	FRAS1	FAHD1	SUCLG2-AS1	LAMC2	FITM1
TRAJ2	AL135746.1	TBX18	CD2	FOXK2	FBXO32	NAE1	RUNX1	PCK2
TRAJ1	LINC02296	GABPB2	AL157904.1	FOXJ3	GOLPH3	KCNIP4	ETV2	NEDD8
TRAC	AL157688.1	OLMALINC	PTGFRN	FOS	TMEM132A	RGS6	AC104958.1	AL136419.2
LINC02332	EFCAB11	CLDND1	CD101	FNTA	RPS27L	MIB1	STAT4	AP1G2
AC243965.1	POLR3E	AC027018.1	AL445231.1	FNIP2	ABHD17A	PXK	DNAJA1	AL135999.1
TRAJ12	AL352955.1	SRGAP2B	TTF2	FNDC3A	TEX261	AR	HSP90B1	JPH4
TRAJ14	AL358292.1	NPHP3	TRIM45	FNBP4	KLF11	ARGLU1	ADCY9	AL135999.3
AL049829.2	LINC01148	HDLBP	VTCN1	FMN1	RBM26	MPDZ	AL035071.2	DHRS2
TRAJ24	TDP1	GEMIN5	LINC01525	FLOT1	PPP4R2	SLC26A3	AL163541.1	AL160237.1
TRAJ30	AC092338.3	AL162493.1	AL358072.1	FLNB	COX5B	AC068282.1	HAUS4	LINC00596
TRAJ29	LINC02309	PRKDC	MAN1A2	FIRRE	AFF3	PAIP2	KALRN	NRL
TRAJ28	AL161753.1	UBR1	AL157902.1	FIP1L1	PPP1R13B	HNRNPAB	VANGL1	DHRS4-AS1
TRAJ27	LINC02316	DNAJC3	TENT5C	FHL2	HIST2H2AC	UBE2E1	CRYZ	DHRS4
TRAJ26	AC092119.3	NCOA5	GDAP2	FHL1	CTNND1	SCAND1	KCNIP1	DHRS4L2
TRAJ25	LINC02328	AC002463.1	WDR3	FHIT	LIG4	TMEM238	KRT10	AL136419.3
TRAJ23	GALC	RANBP17	SPAG17	FGFBP1	PYGO1	GLOD4	DLK2	CARMIL3
TRAJ16	GPR65	UBE2V2	AL391557.1	FGD6	RCBTB1	KDM6B	KCNAB2	CPNE6
TRAJ22	FOXN3-AS1	SART1	TBX15	FDPS	PTPRF	HEG1	CNGA4	MDP1
TRAJ21	AL162171.1	MTCL1	AL139420.1	FBXW7	ST6GAL1	PUF60	NFIL3	GMPR2
TRAJ20	VWA3A	NEDD4	AL139420.2	FBXW11	MGST3	RLF	SLC25A6	LINC02293
TRAJ19	AL138478.1	ELMOD3	WARS2	FBXL5	AL162497.1	AGAP3	BZW1	AL161663.1
TRAJ18	TTC8	ELF2	WARS2-IT1	FBXL4	NLGN4Y	RILPL2	BBOX1	CTSG
TRAJ17	AL357093.2	SNHG14	WARS2-AS1	FBXL14	PRIM2	TMTC1	ZBTB20-AS5	AL136018.1
DAD1	AL121768.1	VPS11	AL359915.1	FBN1	CCDC174	BLZF1	DAP	GZMH
AC243965.2	EML5	AGBL4	LINC01780	FAU	OTUD1	PDE4B	ASPN	GZMB
ABHD4	AL162171.3	AC036176.1	HAO2	FAT2	GRK2	ERP29	ZNF548	STXBP6
RNF212B	AL357093.1	SREBF2	HAO2-IT1	FASN	ICK	THSD4	AL157392.3	AL161663.2
CDH24	SDR42E2	EPB41L1	HSD3B2	FAS	MPPE1	PLSCR3	PLXNA2	LINC02286
ACIN1	ZC3H14	AL031587.2	HSD3B1	FARS2	ZBTB7B	SLC35E2B	ADAM12	AL132800.1
C14orf119	AL162171.2	ENOX2	LINC00622	FAR2	PPHLN1	AC044839.1	CACYBP	LINC02306
LMLN2	AL157955.1	CD63	ZNF697	FANCL	AC084198.2	CAPS	COL11A1	AL132633.1
CEBPE	PTPN21	RPAP2	PHGDH	FAM219A	NFE2L3	ERN2	AC010883.3	NOVA1
SLC7A8	AL356805.1	PTS	HMGCS2	FAM204A	ENTPD1-AS1	WDR34	VEZF1	AL079343.1
HOMEZ	SPATA7	TOMM6	REG4	FAM172A	LINC01266	STK38L	DOCK6	LINC02588
OR6J1	KCNK10	RPS19BP1	ADAM30	FAM162A	ACTR3B	ARHGEF10L	AL139317.5	AL110292.1
PPP1R3E	AL133279.1	PRMT1	NOTCH2	FAM135A	SPINT2	DSCAM	RPP30	CMA1
BCL2L2	AL133279.3	NLK	AC245008.1	FAM117B	MMP7	RDH11	SLC7A8	SDR39U1
BCL2L2-PABPN1	AL133279.2	USP45	SEC22B	FAF2	ST7L	URI1	ZNF667-AS1	TINF2
PABPN1	MOSMO	KIAA1671	AC253572.1	FABP5	SAMD13	VPS13C	EIF4EBP3	CIDEB
SLC22A17	LINC01146	KCNT2	NBPF26	F3	PRDX6	ZCCHC9	ILRUN	TGM1
EFS	LINC01147	FRS2	AC253572.2	F2RL1	ZMYND8	NAA50	AC006460.2	RABGGTA
PSMB11	FLRT2	HNRNPC	PPIAL4A	EXT2	GNG12	TMEM59	DYNC1I1	AL096870.8
PSMB5	AL049775.3	NCLN	LINC00623	EXOC7	PDGFB	LTBR	MRPL33	AL096870.6
C14orf93	AF123462.1	SLC25A53	FCGR1B	EXOC5	NOL3	AKT1	MIEN1	DHRS1
[truncated: 34,602 more rows]

## Sheet: B cells
AdaBoost	CATBoost	ExtraTrees	Lasso	LightGBM	RF_ZL	Ridge	SKB	XGBoost
MT-ND3	MALAT1	IER5	AC073046.1	MALAT1	HSP90AA1	HSP90AA1	HSPA1A	FOSB
SRPK2	ELL2	DNAJB1	RNASE3	MT-CO1	RPS8	UTY	NR4A2	RPS14
MT-CO2	HSPD1	HSPA1A	AC010746.2	UTY	RPL18A	MT-ND3	FOSB	GOLGA4
RAB8B	HSP90AA1	FOSB	HSPD1	HSP90AA1	RPL37	IMMP2L	DNAJB1	AC022217.3
SIAH2	MT-CO1	HSPE1	AC022217.3	HSPD1	PPP1R15A	MT-ATP6	JUN	HSPD1
CNPY2	HSPA1A	DNAJA1	AL445490.1	MT-ND3	FOSB	HSP90AB1	HSPE1	NAMPT
HSP90AA1	FOSB	RPS18	HLA-DQA2	ELL2	GADD45B	MTRNR2L8	DNAJA1	AC004687.1
ELL2	JUN	RPL30	AC068831.1	AP001011.1	RPS3	AUTS2	RPS14	S100A8
PSMD5	MT-ND3	RPS27	AC005162.3	MT-ATP6	RPS19	ANKRD44	HSPD1	WDR70
MEGF9	RPS16	RPS4X	AC008115.1	MT-CO3	RPS18	PARP15	FOS	TRA2A
ST6GAL1	CD83	NR4A2	AP000640.2	IMMP2L	HSPD1	SRPK2	NR4A1	AL136441.1
PTPRC	MT-ATP6	RPL12	AC110760.2	MGAT5	RPS27	UBE2B	PPP1R15A	DNAJB1
EIF4A3	RPS26	RPS7	FCGR3B	ANKRD44	RPL18	CACYBP	RPS13	TMSB10
HNRNPH3	RPS10	HSP90AA1	MALAT1	EBF1	RPS14	BMP2K	RPL12	MT-CO1
FOSB	SQSTM1	JUNB	CCL20	HSPA1A	RPL41	LINC01004	RPS15A	SEMA6D
DYRK1A	HSPH1	HSP90AB1	GSTA1	XIST	HSPE1	SRGN	KLF2	SOS1
NAP1L4	NR4A2	JUND	SYAP1	AFF3	RPS15A	TRA2B	IER5	MT-ND4
BTG1	RPL39	DNAJA4	KCNMB1	ABHD15-AS1	RPL23A	AC022217.3	RPS26	HSPH1
ARPP19	BLK	PPP1R15A	AL499604.1	PDE7A	RPS28	DLEU2	SLC35F1	TBC1D19
MX2	SLC35F1	RPL35A	ITLN1	FOSB	HSPH1	DNAJB1	GADD45B	IFT57
EMP3	RPL21	SELENOK	AC073968.2	NEAT1	RPL10A	AC007384.1	SQSTM1	EIF1
DUSP2	IMMP2L	RPS21	AC010285.3	AP002075.1	ZFAND2A	HSPA1A	CD52	TJP1
SPTAN1	RPS13	BTG1	CMTM2	BLK	NR4A2	FTL	ZFAND2A	CLSTN1
SF1	MT-CO3	XIST	NUDC	SLC35F1	RPL32	SLC2A3	RPL34	HSPA6
INTS6	NUDC	RPL9	NXPH4	RAB8B	FAU	QKI	JUNB	SIGLEC6
AC011476.3	DNAJB1	RPL18A	RBM34	CD83	RPL12	RAC2	RPL10A	ZNF397
HSPD1	PLCG2	RPL3	RAB33A	MT-CO2	RPS12	FXR1	RGS2	IGKC
UTY	RPL37	RPS23	AL121658.1	LRRK2	RPL3	ZNF10	RPS21	TMBIM4
PBX4	RPS8	KLF2	TMPRSS4	CCDC6	RPS13	ZDHHC21	RPS4X	RPS10
SLC35F1	AP001011.1	RPL34	AL161757.5	GPBP1	COX4I1	USPL1	RPS20	TMSB15B-AS1
AC092652.1	EBF1	SQSTM1	ZNF10	AC079793.1	CD83	DOCK2	EIF1	AKAP17A
TRAK2	JUND	TPT1	NR4A2	SRPK2	RPL26	DDX3X	HSPA1B	PTPRJ
GNL1	STX7	ZFAND2A	AC024559.1	PTPRC	DNAJA1	SOS2	EEF1B2	RPL31
NFKBIZ	MT-CYB	RPL6	AL136115.3	MT-CYB	COX7C	RNF130	CACYBP	WNT5B
SLC49A4	AC022217.3	IRF1	HKDC1	JUN	RPL27	PDE7A	RPL19	TBCA
OST4	ANKRD44	RPS25	LINC01744	LITAF	MALAT1	ATP11B	DEDD2	ALOX5
PNRC1	ABHD15-AS1	DNAJB6	IL10RB-DT	CD52	AC022217.3	NUDC	BCAS2	SQSTM1
NUDC	RPS14	EIF1	HSPA1L	RPS14	RPS27A	PKIG	RPS23	NUDC
SQSTM1	CBLB	RPS3	AL121944.1	HSPH1	RPS9	UBC	BAG3	RPLP1
PLCG2	NR4A1	AREG	ZNF442	MT-ATP8	TPT1	EEF1AKMT2	RPL29	SUMF1
SERINC3	FMNL2	RPS16	AL024507.2	SQSTM1	RPL37A	MAPRE2	HSPH1	GALNT2
JUND	DDX17	RPLP2	PCDHGA5	LINC01004	RPL39	HLA-DQA1	FAU	MS4A1
SEPTIN6	SSH2	BAG3	DNAJB1	JUND	RPL13A	CCT4	HSP90AB1	ZC3H10
TAGAP	UTY	SNRPD2	EHD4-AS1	FNBP1	UTY	FAM126A	RPL22	ZNF331
TAGLN2	ABHD3	MT-CO3	GJA3	RCSD1	RPS10	CASP4	RPL35A	ANAPC5
MALAT1	NAMPT	TSPYL2	PNP	MTSS1	RPS23	PRKACB	RPL26	MYO1G
TMEM229B	RPS25	CD83	ADAMTSL4-AS1	BACH2	MT-CO1	SNX9	RPS7	MALAT1
PLEKHG3	ELOVL5	RACK1	AL590438.1	RPS8	RPL8	HSPD1	RPS27A	AC239799.2
GPX2	MT-CO2	HSPD1	AL158168.1	NUDC	SQSTM1	LGALS1	RPL37	LCLAT1
RDH11	MGAT5	FOS	AC016907.2	DMXL1	RPS26	MALAT1	PMAIP1	ANKRD33B
RDH12	FOS	HSPA6	S100A9	STX7	FOS	PDK3	NUDC	HSPA1A
ZFYVE26	DMXL1	EEF1B2	TSPYL2	RPL24	DNAJA4	PTBP3	RPL6	CCND3
RAD51B	SLC2A3	RPS14	AC239799.2	EZR	CD52	SLC38A2	RPS15	RNF5
CHURC1	RPS3A	RPS10	LINC02715	DNAJB6	ANKRD44	MT-CO2	RPL36A	GJA3
AL135978.2	HSPE1	ABHD3	AC074008.2	RPS10	RPLP2	PPP1R2	RPLP2	SRSF11
SPTB	LINC01004	RPS11	AC018730.1	RPL28	ANKRD37	CHPT1	RPL30	LRP1B
AL133370.1	MT-ND4	MIR29B2CHG	AL445524.1	LPP	DNAJB1	CDK14	HSPA6	CFAP298
AL121820.3	MAPRE2	JUN	JUN	HSP90AB1	RPL38	LITAF	IER2	MAP7
FAM71D	STIP1	AC022217.3	VTCN1	CEMIP2	MT-CYB	HSPH1	STIP1	R3HDM1
AL121820.2	TRA2B	RPL7A	HSP90AA1	MT-ND2	ZNF331	PTPN1	ZNF331	BLK
AL121820.1	ZFAND2A	JOSD1	AC009518.1	PARP15	H3F3B	WTAP	RPS18	RNF130
AL133313.1	RASGEF1B	RASGEF1B	AP001160.4	EIF1	ABHD3	ZNF407	RPS29	GNB1
AL049869.2	RPL31	CD69	HSPA1A	AKAP9	NR4A1	FCRL3	AC022217.3	JUN
PPP1R36	RGS2	SRSF7	PFDN2	WASHC4	SLC35F1	MT-ND1	MRPL18	UPF3B
HSPA2	GCH1	RPS5	HSPA6	TTN	RPS15	SH3BGRL	SELENOK	MT-ND3
AL049869.3	RPL34	AL499604.1	AC005837.1	SRSF4	JUN	LY9	RPS25	AP000640.2
ZBTB1	SNHG14	NUDC	IFT46	SNHG14	RPL36A	SNX1	UBC	DMXL1
AKAP5	RCSD1	STIP1	CACYBP	SFTPB	RPL24	SMYD3	RPS3A	PIWIL4
ZBTB25	WTAP	HSPA8	LINC02408	SF1	IER2	MNDA	RPL24	CAMK2D
MPP5	AP002075.1	RPL29	CCNB1IP1	NR4A1	AP002075.1	CD79B	RPL36AL	HDAC10
FNTB	PHC3	ELL2	AC023794.2	FTX	CD69	MAP1LC3B	UBA52	AC010531.5
RAB15	PAX5	RPL39	TNFSF9	FTL	RPL14	HLA-DRB5	RPL32	S100PBP
FUT8-AS1	DNTTIP2	CD70	AL031727.2	FKBP5	MT-ATP6	STIP1	COX7C	NFKBIA
AL157997.1	S100A9	SNHG8	LY9	COL1A2	RPS21	MEF2C	RPL14	TENM3
PLEKHH1	RPL35A	RPL38	KCTD16	ZCCHC7	RPL35	CTSB	RPS12	DEPDC7
AL122035.2	CDC42EP3	RPL7	RBMX2	WSB1	MT-CO2	GOLGA8A	TNFSF9	KDM7A
AL359232.1	DNAJB6	RPS3A	DNAJA4	SNHG25	DNAJB6	SNHG25	RPS6	AC009486.2
GPHN	CD79B	RPL23A	CASC20	RAB11FIP1	RGS2	OST4	TOMM7	HNRNPR
AL049835.1	RPS27	RPS2	STIP1	HLA-DRA	MT-CO3	CARD11	RPS16	VPS26A
LINC02290	RNF5	LRIF1	MED30	ARPC2	COMMD6	CD83	RPL28	MT-ATP6
AL391261.4	RPS4X	STX7	CLIP2	ARIH1	LY9	NFKBIZ	RPS10	LIMCH1
AL391261.2	PDE7A	UQCRB	RUVBL2	APP	JUNB	SAMD4B	ZNF10	DDOST
PIGH	RPL18A	UBC	JOSD1	SMAP2	EEF1G	HIVEP2	RPL9	DNAJB6
ARG2	LRP1B	RPS28	HSPH1	RPS3A	CCT4	UBASH3B	RPL38	DNAJC8
CCDC196	EIF1	RPL19	FOS	RPL13	ATM	SLC25A6	RPL5	RFTN1
PLEK2	ARID1B	AL157944.1	AC117461.1	RICTOR	DUSP1	ISG20	DNAJA4	REL
FUT8	CACYBP	EIF4A3	DDX3X	NIPBL	RACK1	CNN2	EEF1G	CD81
AL355076.2	LINC00342	CD52	AC006116.8	LUC7L3	XIST	CD55	AHSA1	OSTM1
[truncated: 36,513 more rows]

## Sheet: Ciliated cells
AdaBoost	CATBoost	ExtraTrees	Lasso	LightGBM	RF_ZL	Ridge	SKB	XGBoost
[truncated: 36,601 more rows]

[truncated: 10 more sheets: Endothelium, Fibroblasts, Macrophages, Mast cells, Mesothelium, Neutrophils, Plasma cells, Secretory cells, Smooth muscle cells, T cells]
