# Supplementary material for: Machine Learning Identification of Cell-Type-Specific Molecular Signatures Distinguishing COVID-19 from Other Lower Respiratory Tract Diseases
Source: Life (Basel). 2026 May 4;16(5):771. doi: 10.3390/life16050771 (PMC13208634; doi:10.3390/life16050771)
Supplement: Supplementary file 1 [file life-16-00771-s001.zip › life-4219234-supplementary/Table S3.xlsx]

## Sheet: AT1
Feature ranking algorithm	Classification algorithm	Number of features	ACC	MCC	Macro F1	Weighted F1
AdaBoost	Ridge	5	0.50743	0.152742	0.457192	0.518822
AdaBoost	Ridge	10	0.560814	0.230395	0.508201	0.568257
AdaBoost	Ridge	15	0.641177	0.363022	0.578331	0.649141
AdaBoost	Ridge	20	0.764825	0.577297	0.685869	0.772267
AdaBoost	Ridge	25	0.783581	0.610079	0.70469	0.790558
AdaBoost	Ridge	30	0.784302	0.610152	0.708494	0.790528
AdaBoost	Ridge	35	0.786178	0.61151	0.716036	0.791468
AdaBoost	Ridge	40	0.792382	0.621447	0.728566	0.796895
AdaBoost	Ridge	45	0.790362	0.61802	0.725936	0.795003
AdaBoost	Ridge	50	0.789641	0.616825	0.726698	0.794209
AdaBoost	Ridge	55	0.793248	0.623375	0.729471	0.797861
AdaBoost	Ridge	60	0.791949	0.620887	0.729046	0.796465
AdaBoost	Ridge	65	0.796566	0.629181	0.731893	0.801177
AdaBoost	Ridge	70	0.794979	0.626278	0.731662	0.799494
AdaBoost	Ridge	75	0.799163	0.633283	0.736703	0.803415
AdaBoost	Ridge	80	0.79772	0.630565	0.735947	0.801909
AdaBoost	Ridge	85	0.798442	0.631884	0.736452	0.802643
AdaBoost	Ridge	90	0.799596	0.634247	0.736247	0.803959
AdaBoost	Ridge	95	0.798442	0.631736	0.737222	0.802542
AdaBoost	Ridge	100	0.799019	0.632605	0.738404	0.803031
AdaBoost	Ridge	105	0.798298	0.6315	0.736863	0.80243
AdaBoost	Ridge	110	0.799452	0.633447	0.737538	0.803566
AdaBoost	Ridge	115	0.800173	0.635159	0.737155	0.804479
AdaBoost	Ridge	120	0.799019	0.633094	0.735198	0.803397
AdaBoost	Ridge	125	0.79974	0.634476	0.737241	0.804045
AdaBoost	Ridge	130	0.801616	0.63793	0.738555	0.80596
AdaBoost	Ridge	135	0.802626	0.639446	0.740795	0.806785
AdaBoost	Ridge	140	0.802193	0.639057	0.738707	0.806584
AdaBoost	Ridge	145	0.80176	0.638365	0.737901	0.806211
AdaBoost	Ridge	150	0.802626	0.639667	0.739769	0.806922
AdaBoost	Ridge	155	0.800895	0.636656	0.737797	0.805258
AdaBoost	Ridge	160	0.801327	0.637452	0.7381	0.8057
AdaBoost	Ridge	165	0.803492	0.641366	0.739867	0.807873
AdaBoost	Ridge	170	0.803636	0.64124	0.741759	0.807779
AdaBoost	Ridge	175	0.802914	0.640471	0.738709	0.807388
AdaBoost	Ridge	180	0.803636	0.64141	0.740987	0.807883
AdaBoost	Ridge	185	0.802914	0.641421	0.734575	0.807991
AdaBoost	Ridge	190	0.802626	0.641004	0.733901	0.807768
AdaBoost	Ridge	195	0.803059	0.641743	0.734441	0.808175
AdaBoost	Ridge	200	0.804069	0.643653	0.734916	0.809245
AdaBoost	Ridge	205	0.802626	0.640947	0.734137	0.807732
AdaBoost	Ridge	210	0.80176	0.639758	0.731903	0.807103
AdaBoost	Ridge	215	0.80176	0.639812	0.731673	0.807139
AdaBoost	Ridge	220	0.801039	0.638547	0.730939	0.806438
AdaBoost	Ridge	225	0.800606	0.637989	0.729729	0.806146
AdaBoost	Ridge	230	0.802914	0.642215	0.730503	0.808574
AdaBoost	Ridge	235	0.805944	0.648043	0.731518	0.811857
AdaBoost	Ridge	240	0.804357	0.645363	0.730366	0.81032
AdaBoost	Ridge	245	0.805079	0.646457	0.73175	0.810905
AdaBoost	Ridge	250	0.805223	0.646665	0.732072	0.811014
AdaBoost	Ridge	255	0.805944	0.647538	0.734377	0.811452
AdaBoost	Ridge	260	0.8058	0.647497	0.733373	0.811457
AdaBoost	Ridge	265	0.80782	0.651086	0.735243	0.813449
AdaBoost	Ridge	270	0.806089	0.648194	0.732905	0.811866
AdaBoost	Ridge	275	0.80479	0.645987	0.731328	0.810652
AdaBoost	Ridge	280	0.805944	0.647874	0.733025	0.811681
AdaBoost	Ridge	285	0.807964	0.651355	0.735346	0.813601
AdaBoost	Ridge	290	0.806954	0.650291	0.731543	0.813099
AdaBoost	Ridge	295	0.807531	0.650951	0.732637	0.813488
AdaBoost	Ridge	300	0.806377	0.649175	0.730521	0.812535
AdaBoost	Ridge	305	0.806089	0.648701	0.730101	0.812275
AdaBoost	Ridge	310	0.809984	0.655496	0.733302	0.816102
AdaBoost	Ridge	315	0.809551	0.654481	0.733873	0.815504
AdaBoost	Ridge	320	0.808686	0.652672	0.734151	0.814465
AdaBoost	Ridge	325	0.809407	0.654105	0.734211	0.815279
AdaBoost	Ridge	330	0.808397	0.651977	0.734622	0.814057
AdaBoost	Ridge	335	0.808686	0.652619	0.734378	0.814431
AdaBoost	Ridge	340	0.810561	0.655891	0.736372	0.816237
AdaBoost	Ridge	345	0.81186	0.658381	0.736833	0.81764
AdaBoost	Ridge	350	0.809984	0.654886	0.73574	0.815682
AdaBoost	Ridge	355	0.810561	0.655835	0.736599	0.816198
AdaBoost	Ridge	360	0.813447	0.661287	0.737943	0.81926
AdaBoost	Ridge	365	0.812725	0.660404	0.735662	0.818827
AdaBoost	Ridge	370	0.812437	0.659765	0.735901	0.818457
AdaBoost	Ridge	375	0.810128	0.655872	0.733806	0.81626
AdaBoost	Ridge	380	0.810994	0.657068	0.735953	0.816877
AdaBoost	Ridge	385	0.812725	0.659587	0.739895	0.818198
AdaBoost	Ridge	390	0.814601	0.663076	0.740116	0.820213
AdaBoost	Ridge	395	0.814313	0.662334	0.741706	0.819708
AdaBoost	Ridge	400	0.814457	0.662872	0.740649	0.820044
AdaBoost	Ridge	405	0.814457	0.663034	0.739962	0.820156
AdaBoost	Ridge	410	0.814601	0.663248	0.740293	0.820268
AdaBoost	Ridge	415	0.813303	0.660919	0.739152	0.818976
AdaBoost	Ridge	420	0.813447	0.660912	0.739541	0.819
AdaBoost	Ridge	425	0.815467	0.664565	0.740328	0.821093
AdaBoost	Ridge	430	0.815034	0.663223	0.742356	0.820273
AdaBoost	Ridge	435	0.81489	0.662958	0.742252	0.820123
AdaBoost	Ridge	440	0.815755	0.664391	0.743572	0.820892
AdaBoost	Ridge	445	0.814745	0.662371	0.743594	0.819758
AdaBoost	Ridge	450	0.815611	0.664068	0.743717	0.820716
AdaBoost	Ridge	455	0.8159	0.664708	0.743442	0.821086
AdaBoost	Ridge	460	0.814457	0.661842	0.743393	0.819465
AdaBoost	Ridge	465	0.816044	0.664974	0.745293	0.821098
AdaBoost	Ridge	470	0.814313	0.66228	0.741933	0.819661
AdaBoost	Ridge	475	0.814457	0.663254	0.739058	0.820309
AdaBoost	Ridge	480	0.815178	0.66436	0.739616	0.82096
AdaBoost	Ridge	485	0.816044	0.665676	0.741364	0.821656
AdaBoost	Ridge	490	0.815322	0.66462	0.739716	0.821107
AdaBoost	Ridge	495	0.81489	0.66388	0.739186	0.820701
AdaBoost	Ridge	500	0.814601	0.663294	0.739207	0.820367
AdaBoost	Ridge	505	0.814313	0.662876	0.738555	0.820149
AdaBoost	Ridge	510	0.814457	0.663416	0.738388	0.820423
AdaBoost	Ridge	515	0.817198	0.668541	0.739869	0.823303
AdaBoost	Ridge	520	0.817487	0.668799	0.740335	0.823471
AdaBoost	Ridge	525	0.81691	0.667689	0.740155	0.822844
AdaBoost	Ridge	530	0.817775	0.669058	0.741662	0.823574
AdaBoost	Ridge	535	0.817631	0.668472	0.7438	0.823135
AdaBoost	Ridge	540	0.818929	0.670857	0.743849	0.82453
AdaBoost	Ridge	545	0.817919	0.669215	0.742216	0.823645
AdaBoost	Ridge	550	0.818929	0.670747	0.744309	0.824449
AdaBoost	Ridge	555	0.820949	0.674567	0.745259	0.826584
AdaBoost	Ridge	560	0.821671	0.675694	0.746695	0.827166
AdaBoost	Ridge	565	0.821815	0.675908	0.747031	0.827276
AdaBoost	Ridge	570	0.820805	0.674156	0.745854	0.82632
AdaBoost	Ridge	575	0.820805	0.674208	0.745621	0.826358
AdaBoost	Ridge	580	0.822104	0.676173	0.748418	0.827381
AdaBoost	Ridge	585	0.822392	0.676752	0.748384	0.827716
AdaBoost	Ridge	590	0.821382	0.675056	0.746966	0.826799
AdaBoost	Ridge	595	0.823114	0.678539	0.747642	0.828732
AdaBoost	Ridge	600	0.824556	0.681288	0.748192	0.830285
AdaBoost	Ridge	605	0.824124	0.680554	0.747654	0.829877
AdaBoost	Ridge	610	0.822536	0.677269	0.748174	0.827991
AdaBoost	Ridge	615	0.824412	0.680915	0.748554	0.830061
AdaBoost	Ridge	620	0.824701	0.681289	0.749457	0.830241
AdaBoost	Ridge	625	0.823979	0.680017	0.749585	0.82948
AdaBoost	Ridge	630	0.824268	0.680494	0.750023	0.829737
AdaBoost	Ridge	635	0.825855	0.683351	0.750506	0.831387
AdaBoost	Ridge	640	0.825855	0.683351	0.750506	0.831387
AdaBoost	Ridge	645	0.825566	0.682822	0.750304	0.831092
AdaBoost	Ridge	650	0.826288	0.684144	0.75081	0.83183
AdaBoost	Ridge	655	0.826865	0.685618	0.750214	0.832662
AdaBoost	Ridge	660	0.828885	0.689634	0.750263	0.834963
AdaBoost	Ridge	665	0.830039	0.692058	0.749732	0.836379
AdaBoost	Ridge	670	0.826865	0.686775	0.745327	0.833529
AdaBoost	Ridge	675	0.828308	0.689096	0.747636	0.834766
AdaBoost	Ridge	680	0.827875	0.688671	0.745821	0.834602
AdaBoost	Ridge	685	0.826288	0.68545	0.745997	0.832735
AdaBoost	Ridge	690	0.826288	0.685398	0.746214	0.832695
AdaBoost	Ridge	695	0.826288	0.685451	0.745996	0.832735
AdaBoost	Ridge	700	0.827442	0.687563	0.746807	0.833917
AdaBoost	Ridge	705	0.827298	0.687299	0.746706	0.833769
AdaBoost	Ridge	710	0.828452	0.689047	0.749059	0.834674
AdaBoost	Ridge	715	0.826865	0.686349	0.747059	0.833207
AdaBoost	Ridge	720	0.827586	0.687514	0.748227	0.833826
AdaBoost	Ridge	725	0.825566	0.684024	0.745927	0.831918
AdaBoost	Ridge	730	0.826576	0.685718	0.747298	0.832833
AdaBoost	Ridge	735	0.827298	0.687142	0.747366	0.833652
AdaBoost	Ridge	740	0.826576	0.685926	0.746421	0.832993
AdaBoost	Ridge	745	0.826576	0.685926	0.746421	0.832993
AdaBoost	Ridge	750	0.826288	0.685451	0.746	0.832737
AdaBoost	Ridge	755	0.826432	0.685715	0.746101	0.832885
AdaBoost	Ridge	760	0.825855	0.684712	0.745479	0.832334
AdaBoost	Ridge	765	0.825855	0.684712	0.745479	0.832334
AdaBoost	Ridge	770	0.827009	0.686824	0.74629	0.833516
AdaBoost	Ridge	775	0.826865	0.686508	0.746406	0.833329
AdaBoost	Ridge	780	0.826721	0.686297	0.746087	0.833221
AdaBoost	Ridge	785	0.826576	0.686033	0.745986	0.833073
AdaBoost	Ridge	790	0.826288	0.685556	0.745566	0.832817
AdaBoost	Ridge	795	0.826288	0.685556	0.745566	0.832817
AdaBoost	Ridge	800	0.826288	0.685556	0.745566	0.832817
AdaBoost	Ridge	805	0.825999	0.685028	0.745363	0.832521
AdaBoost	Ridge	810	0.826288	0.685556	0.745566	0.832817
AdaBoost	Ridge	815	0.826288	0.685556	0.745566	0.832816
AdaBoost	Ridge	820	0.826288	0.685503	0.745782	0.832777
AdaBoost	Ridge	825	0.826288	0.685503	0.745782	0.832777
AdaBoost	Ridge	830	0.825999	0.685028	0.745363	0.832521
AdaBoost	Ridge	835	0.825999	0.685028	0.745363	0.832521
AdaBoost	Ridge	840	0.825999	0.685028	0.745363	0.832521
AdaBoost	Ridge	845	0.826432	0.68582	0.745667	0.832964
AdaBoost	Ridge	850	0.826288	0.685503	0.745782	0.832777
AdaBoost	Ridge	855	0.826143	0.685345	0.745249	0.832709
AdaBoost	Ridge	860	0.826143	0.685345	0.745249	0.832709
AdaBoost	Ridge	865	0.826288	0.685608	0.745349	0.832856
AdaBoost	Ridge	870	0.826143	0.685344	0.745248	0.832708
AdaBoost	Ridge	875	0.825999	0.68508	0.745147	0.832561
AdaBoost	Ridge	880	0.826288	0.685556	0.745565	0.832816
AdaBoost	Ridge	885	0.828308	0.689358	0.746553	0.834964
AdaBoost	Ridge	890	0.827875	0.688202	0.747767	0.834239
AdaBoost	Ridge	895	0.827875	0.687995	0.748651	0.83408
AdaBoost	Ridge	900	0.828308	0.688793	0.748954	0.834521
AdaBoost	Ridge	905	0.827586	0.68752	0.748229	0.833826
AdaBoost	Ridge	910	0.827298	0.687149	0.747364	0.833649
AdaBoost	Ridge	915	0.829173	0.690539	0.748902	0.835529
AdaBoost	Ridge	920	0.829173	0.690747	0.748025	0.835688
AdaBoost	Ridge	925	0.828885	0.689859	0.749361	0.835113
AdaBoost	Ridge	930	0.829029	0.689647	0.751504	0.834914
AdaBoost	Ridge	935	0.828452	0.688436	0.75179	0.834205
AdaBoost	Ridge	940	0.828452	0.688435	0.75179	0.834206
AdaBoost	Ridge	945	0.829173	0.689599	0.752998	0.83483
AdaBoost	Ridge	950	0.828452	0.688639	0.750869	0.834362
AdaBoost	Ridge	955	0.829318	0.690123	0.751936	0.83517
AdaBoost	Ridge	960	0.829318	0.690132	0.751933	0.835167
AdaBoost	Ridge	965	0.830183	0.691666	0.752773	0.836014
AdaBoost	Ridge	970	0.831193	0.693365	0.754178	0.83693
AdaBoost	Ridge	975	0.830905	0.69289	0.753741	0.836672
AdaBoost	Ridge	980	0.830039	0.691456	0.752438	0.835903
AdaBoost	Ridge	985	0.830472	0.692241	0.752745	0.836348
AdaBoost	Ridge	990	0.830616	0.692314	0.753771	0.836338
AdaBoost	Ridge	995	0.831626	0.694168	0.75448	0.83737
AdaBoost	Ridge	1000	0.829895	0.691088	0.7528	0.835678
AdaBoost	Ridge	1005	0.830616	0.692412	0.753306	0.836415
AdaBoost	Ridge	1010	0.830905	0.692948	0.753506	0.836708
AdaBoost	Ridge	1015	0.829173	0.690013	0.751143	0.835136
AdaBoost	Ridge	1020	0.830039	0.691301	0.753133	0.835787
AdaBoost	Ridge	1025	0.829606	0.690655	0.752136	0.835462
AdaBoost	Ridge	1030	0.830328	0.691874	0.753106	0.836123
AdaBoost	Ridge	1035	0.830039	0.691463	0.752436	0.8359
AdaBoost	Ridge	1040	0.830328	0.691988	0.752642	0.836198
AdaBoost	Ridge	1045	0.83076	0.692577	0.753871	0.836484
AdaBoost	Ridge	1050	0.830328	0.691781	0.753568	0.836042
AdaBoost	Ridge	1055	0.830328	0.691879	0.753103	0.836121
AdaBoost	Ridge	1060	0.830328	0.691874	0.753104	0.836122
AdaBoost	Ridge	1065	0.829895	0.691134	0.752569	0.835718
AdaBoost	Ridge	1070	0.829895	0.691184	0.752337	0.835756
AdaBoost	Ridge	1075	0.830616	0.692462	0.753074	0.836454
AdaBoost	Ridge	1080	0.830472	0.692438	0.75183	0.836506
AdaBoost	Ridge	1085	0.833069	0.697106	0.754106	0.83908
AdaBoost	Ridge	1090	0.834367	0.699684	0.754109	0.840566
AdaBoost	Ridge	1095	0.835089	0.700648	0.756214	0.841031
AdaBoost	Ridge	1100	0.835089	0.701209	0.753718	0.841462
AdaBoost	Ridge	1105	0.83581	0.702132	0.756027	0.841881
AdaBoost	Ridge	1110	0.835377	0.70145	0.755267	0.841516
AdaBoost	Ridge	1115	0.835522	0.701631	0.75582	0.841579
AdaBoost	Ridge	1120	0.835089	0.700586	0.756669	0.840941
AdaBoost	Ridge	1125	0.834367	0.699362	0.755697	0.840279
AdaBoost	Ridge	1130	0.833934	0.69852	0.755625	0.839797
AdaBoost	Ridge	1135	0.833646	0.698054	0.755188	0.839538
AdaBoost	Ridge	1140	0.833502	0.697584	0.756016	0.839234
AdaBoost	Ridge	1145	0.833213	0.696904	0.75652	0.838823
AdaBoost	Ridge	1150	0.833934	0.698121	0.757505	0.839488
AdaBoost	Ridge	1155	0.8348	0.699861	0.757401	0.840488
AdaBoost	Ridge	1160	0.834367	0.699112	0.756864	0.840086
AdaBoost	Ridge	1165	0.834656	0.699599	0.7573	0.84034
AdaBoost	Ridge	1170	0.833646	0.697743	0.756591	0.839308
AdaBoost	Ridge	1175	0.834223	0.698652	0.757706	0.839781
AdaBoost	Ridge	1180	0.833934	0.698132	0.757502	0.839484
AdaBoost	Ridge	1185	0.83379	0.698172	0.755984	0.839567
AdaBoost	Ridge	1190	0.833934	0.698504	0.755627	0.839801
AdaBoost	Ridge	1195	0.833646	0.697932	0.755656	0.839466
AdaBoost	Ridge	1200	0.833646	0.697884	0.755888	0.839426
AdaBoost	Ridge	1205	0.83278	0.696176	0.755979	0.838417
AdaBoost	Ridge	1210	0.83278	0.696211	0.755748	0.838461
AdaBoost	Ridge	1215	0.83379	0.698057	0.756456	0.839493
AdaBoost	Ridge	1220	0.835233	0.700847	0.756774	0.841092
AdaBoost	Ridge	1225	0.835377	0.701079	0.757104	0.841196
AdaBoost	Ridge	1230	0.835233	0.700822	0.757002	0.841047
AdaBoost	Ridge	1235	0.835233	0.700672	0.757704	0.840929
AdaBoost	Ridge	1240	0.83379	0.697981	0.756928	0.839415
AdaBoost	Ridge	1245	0.834656	0.699498	0.757775	0.840265
AdaBoost	Ridge	1250	0.835233	0.700675	0.757703	0.840927
AdaBoost	Ridge	1255	0.835954	0.701653	0.759875	0.841391
AdaBoost	Ridge	1260	0.835377	0.70085	0.758272	0.840991
AdaBoost	Ridge	1265	0.835233	0.700445	0.758886	0.840727
AdaBoost	Ridge	1270	0.836387	0.702604	0.759456	0.841945
AdaBoost	Ridge	1275	0.836387	0.702577	0.759693	0.841904
AdaBoost	Ridge	1280	0.836387	0.702656	0.759222	0.841989
AdaBoost	Ridge	1285	0.835377	0.700683	0.758993	0.840882
AdaBoost	Ridge	1290	0.836532	0.70309	0.758608	0.842248
AdaBoost	Ridge	1295	0.835089	0.700381	0.757832	0.840735
AdaBoost	Ridge	1300	0.835377	0.701014	0.757566	0.84111
AdaBoost	Ridge	1305	0.834944	0.700326	0.756792	0.840743
AdaBoost	Ridge	1310	0.834223	0.698948	0.756519	0.839967
AdaBoost	Ridge	1315	0.834656	0.699638	0.757297	0.840335
AdaBoost	Ridge	1320	0.834079	0.69865	0.756654	0.839781
AdaBoost	Ridge	1325	0.833646	0.697863	0.756348	0.839335
AdaBoost	Ridge	1330	0.83379	0.697903	0.757632	0.839287
AdaBoost	Ridge	1335	0.832059	0.694406	0.757871	0.837294
AdaBoost	Ridge	1340	0.83177	0.694134	0.756455	0.837186
AdaBoost	Ridge	1345	0.832492	0.695347	0.757445	0.837849
AdaBoost	Ridge	1350	0.832492	0.695444	0.756962	0.837924
AdaBoost	Ridge	1355	0.832203	0.694548	0.758706	0.837325
AdaBoost	Ridge	1360	0.832636	0.695209	0.75951	0.837699
AdaBoost	Ridge	1365	0.833357	0.696687	0.759269	0.838543
AdaBoost	Ridge	1370	0.833502	0.696956	0.75937	0.838689
AdaBoost	Ridge	1375	0.833502	0.697001	0.759126	0.838729
AdaBoost	Ridge	1380	0.833069	0.696296	0.758338	0.838367
AdaBoost	Ridge	1385	0.832203	0.69496	0.756524	0.837672
AdaBoost	Ridge	1390	0.832636	0.69528	0.759255	0.837728
AdaBoost	Ridge	1395	0.832203	0.694407	0.759206	0.837256
AdaBoost	Ridge	1400	0.832925	0.695833	0.759214	0.838066
AdaBoost	Ridge	1405	0.833502	0.697087	0.758639	0.838807
AdaBoost	Ridge	1410	0.833934	0.697607	0.760412	0.839016
AdaBoost	Ridge	1415	0.833213	0.696474	0.758922	0.838432
AdaBoost	Ridge	1420	0.832203	0.694477	0.758954	0.837289
AdaBoost	Ridge	1425	0.832492	0.694903	0.759653	0.837508
AdaBoost	Ridge	1430	0.832492	0.694862	0.759899	0.837467
AdaBoost	Ridge	1435	0.830905	0.69209	0.758042	0.835961
AdaBoost	Ridge	1440	0.832203	0.694574	0.758459	0.837362
AdaBoost	Ridge	1445	0.832347	0.694724	0.759055	0.837436
AdaBoost	Ridge	1450	0.832059	0.694187	0.758851	0.83714
AdaBoost	Ridge	1455	0.832492	0.694889	0.759649	0.837505
AdaBoost	Ridge	1460	0.831337	0.692986	0.757847	0.836472
AdaBoost	Ridge	1465	0.831482	0.693032	0.758943	0.836475
AdaBoost	Ridge	1470	0.832203	0.693945	0.76148	0.836926
AdaBoost	Ridge	1475	0.833357	0.696322	0.761015	0.838285
AdaBoost	Ridge	1480	0.83177	0.693303	0.760411	0.836593
AdaBoost	Ridge	1485	0.832059	0.693724	0.761126	0.836818
AdaBoost	Ridge	1490	0.832492	0.694718	0.760656	0.837358
AdaBoost	Ridge	1495	0.831626	0.69345	0.758307	0.836742
AdaBoost	Ridge	1500	0.831915	0.69388	0.759005	0.836963
AdaBoost	Ridge	1505	0.834367	0.698296	0.761217	0.839386
AdaBoost	Ridge	1510	0.834367	0.698554	0.759979	0.839575
AdaBoost	Ridge	1515	0.834367	0.698209	0.761963	0.839262
AdaBoost	Ridge	1520	0.834223	0.697983	0.761614	0.839159
AdaBoost	Ridge	1525	0.833646	0.697032	0.760464	0.838689
AdaBoost	Ridge	1530	0.833646	0.697048	0.760461	0.838686
AdaBoost	Ridge	1535	0.833357	0.696391	0.761008	0.838275
AdaBoost	Ridge	1540	0.834512	0.69866	0.76106	0.83956
AdaBoost	Ridge	1545	0.834512	0.698544	0.761564	0.839489
AdaBoost	Ridge	1550	0.833646	0.697025	0.760459	0.838683
AdaBoost	Ridge	1555	0.833213	0.696329	0.75966	0.838317
AdaBoost	Ridge	1560	0.834079	0.697597	0.761771	0.838982
AdaBoost	Ridge	1565	0.834944	0.698889	0.763916	0.839651
AdaBoost	Ridge	1570	0.833934	0.697024	0.763209	0.838621
AdaBoost	Ridge	1575	0.834223	0.697419	0.764188	0.838804
AdaBoost	Ridge	1580	0.832492	0.694586	0.761414	0.837242
AdaBoost	Ridge	1585	0.835233	0.699348	0.764381	0.839915
AdaBoost	Ridge	1590	0.83682	0.702544	0.763952	0.841753
AdaBoost	Ridge	1595	0.836676	0.702319	0.763599	0.841644
AdaBoost	Ridge	1600	0.836532	0.701729	0.765541	0.841191
AdaBoost	Ridge	1605	0.837253	0.703151	0.765525	0.841997
AdaBoost	Ridge	1610	0.836676	0.702072	0.765125	0.841414
AdaBoost	Ridge	1615	0.837109	0.702875	0.765429	0.841855
AdaBoost	Ridge	1620	0.836964	0.702772	0.764803	0.841769
AdaBoost	Ridge	1625	0.837253	0.703256	0.765263	0.842027
AdaBoost	Ridge	1630	0.837974	0.704622	0.76551	0.842799
AdaBoost	Ridge	1635	0.838984	0.706401	0.766728	0.843751
AdaBoost	Ridge	1640	0.838696	0.705781	0.767043	0.843381
AdaBoost	Ridge	1645	0.837397	0.70376	0.764088	0.842359
AdaBoost	Ridge	1650	0.836676	0.702493	0.763328	0.841657
AdaBoost	Ridge	1655	0.838551	0.705841	0.765152	0.843502
AdaBoost	Ridge	1660	0.837686	0.704173	0.76505	0.842538
AdaBoost	Ridge	1665	0.836532	0.702304	0.763218	0.841498
AdaBoost	Ridge	1670	0.83682	0.7028	0.763427	0.841801
AdaBoost	Ridge	1675	0.836387	0.702032	0.762872	0.841396
AdaBoost	Ridge	1680	0.837109	0.703195	0.764385	0.841979
AdaBoost	Ridge	1685	0.838407	0.705542	0.765297	0.843308
AdaBoost	Ridge	1690	0.838407	0.705423	0.765813	0.84324
AdaBoost	Ridge	1695	0.83783	0.704378	0.765409	0.842652
AdaBoost	Ridge	1700	0.83783	0.704239	0.766188	0.842548
AdaBoost	Ridge	1705	0.83682	0.702538	0.764701	0.84162
AdaBoost	Ridge	1710	0.837541	0.703839	0.765212	0.842363
AdaBoost	Ridge	1715	0.837253	0.703444	0.764245	0.84218
AdaBoost	Ridge	1720	0.838263	0.705493	0.763945	0.84336
AdaBoost	Ridge	1725	0.839561	0.707433	0.767144	0.844354
AdaBoost	Ridge	1730	0.838551	0.705761	0.765414	0.843475
AdaBoost	Ridge	1735	0.838696	0.706035	0.765512	0.843619
AdaBoost	Ridge	1740	0.838119	0.70522	0.763844	0.843212
AdaBoost	Ridge	1745	0.838119	0.70522	0.763844	0.843212
AdaBoost	Ridge	1750	0.838119	0.70522	0.763844	0.843212
AdaBoost	Ridge	1755	0.838119	0.70522	0.763844	0.843212
AdaBoost	Ridge	1760	0.838551	0.705888	0.764898	0.843538
AdaBoost	Ridge	1765	0.838551	0.705888	0.764898	0.843538
AdaBoost	Ridge	1770	0.838696	0.706149	0.765	0.843686
AdaBoost	Ridge	1775	0.838551	0.705799	0.765404	0.843462
AdaBoost	Ridge	1780	0.838551	0.705799	0.765404	0.843462
AdaBoost	Ridge	1785	0.838407	0.705529	0.765304	0.843316
AdaBoost	Ridge	1790	0.838551	0.70579	0.765405	0.843464
AdaBoost	Ridge	1795	0.838551	0.70579	0.765405	0.843464
AdaBoost	Ridge	1800	0.838551	0.70579	0.765405	0.843464
AdaBoost	Ridge	1805	0.838407	0.70552	0.765305	0.843317
AdaBoost	Ridge	1810	0.838696	0.706018	0.765759	0.843571
AdaBoost	Ridge	1815	0.83783	0.704541	0.764641	0.842759
AdaBoost	Ridge	1820	0.83884	0.70645	0.765094	0.843825
AdaBoost	Ridge	1825	0.838119	0.705263	0.763841	0.843209
AdaBoost	Ridge	1830	0.838984	0.706673	0.765452	0.843939
AdaBoost	Ridge	1835	0.837974	0.70496	0.763988	0.843021
AdaBoost	Ridge	1840	0.838551	0.706014	0.764636	0.843563
AdaBoost	Ridge	1845	0.838119	0.705188	0.764339	0.843128
AdaBoost	Ridge	1850	0.838263	0.705432	0.76469	0.843235
AdaBoost	Ridge	1855	0.837686	0.70436	0.764287	0.842647
AdaBoost	Ridge	1860	0.83783	0.704621	0.764388	0.842796
AdaBoost	Ridge	1865	0.838119	0.705161	0.764589	0.843088
AdaBoost	Ridge	1870	0.838119	0.705161	0.764589	0.843088
AdaBoost	Ridge	1875	0.839706	0.707633	0.768274	0.844339
AdaBoost	Ridge	1880	0.839561	0.707362	0.768173	0.844193
AdaBoost	Ridge	1885	0.839994	0.708256	0.767948	0.8447
AdaBoost	Ridge	1890	0.83783	0.704708	0.76413	0.842825
AdaBoost	Ridge	1895	0.839129	0.70697	0.765799	0.844037
AdaBoost	Ridge	1900	0.837397	0.70386	0.764081	0.842348
AdaBoost	Ridge	1905	0.83783	0.704523	0.765148	0.84268
AdaBoost	Ridge	1910	0.836964	0.702919	0.764539	0.841794
AdaBoost	Ridge	1915	0.837541	0.704074	0.764436	0.84246
AdaBoost	Ridge	1920	0.838263	0.705129	0.766224	0.843015
AdaBoost	Ridge	1925	0.838119	0.704521	0.767955	0.842615
AdaBoost	Ridge	1930	0.838551	0.705317	0.768	0.843102
AdaBoost	Ridge	1935	0.837686	0.703829	0.766867	0.84229
AdaBoost	Ridge	1940	0.837253	0.703053	0.766307	0.84189
AdaBoost	Ridge	1945	0.837541	0.703411	0.76756	0.842039
AdaBoost	Ridge	1950	0.837974	0.70401	0.76893	0.842338
AdaBoost	Ridge	1955	0.837541	0.703475	0.767296	0.842075
AdaBoost	Ridge	1960	0.837541	0.703475	0.767296	0.842075
AdaBoost	Ridge	1965	0.837397	0.703178	0.767455	0.841886
AdaBoost	Ridge	1970	0.83581	0.700287	0.766084	0.84031
AdaBoost	Ridge	1975	0.834944	0.698838	0.76469	0.839534
AdaBoost	Ridge	1980	0.834944	0.698838	0.76469	0.839534
AdaBoost	Ridge	1985	0.835233	0.699351	0.764894	0.839831
AdaBoost	Ridge	1990	0.834512	0.697886	0.765175	0.838985
AdaBoost	Ridge	1995	0.836243	0.700876	0.767188	0.84065
AdaBoost	Ridge	2000	0.837253	0.702626	0.768691	0.841563
AdaBoost	RF	5	0.648247	0.353197	0.639048	0.648232
AdaBoost	RF	10	0.690377	0.428702	0.672156	0.690897
AdaBoost	RF	15	0.792093	0.615055	0.758703	0.793195
AdaBoost	RF	20	0.866686	0.753138	0.807019	0.868992
AdaBoost	RF	25	0.880104	0.778296	0.816048	0.882713
AdaBoost	RF	30	0.883134	0.782758	0.824761	0.884967
AdaBoost	RF	35	0.890925	0.79546	0.861305	0.8913
AdaBoost	RF	40	0.892512	0.797937	0.871224	0.892667
AdaBoost	RF	45	0.890781	0.794354	0.871283	0.8909
AdaBoost	RF	50	0.891213	0.795337	0.870714	0.891302
AdaBoost	RF	55	0.891069	0.795111	0.869712	0.891194
AdaBoost	RF	60	0.892079	0.79733	0.864472	0.892313
AdaBoost	RF	65	0.889626	0.792562	0.865316	0.889786
AdaBoost	RF	70	0.8928	0.798617	0.85856	0.893101
AdaBoost	RF	75	0.887606	0.788747	0.863066	0.88779
AdaBoost	RF	80	0.889338	0.79195	0.862864	0.889549
AdaBoost	RF	85	0.890781	0.794779	0.866373	0.890939
AdaBoost	RF	90	0.888184	0.789899	0.855167	0.888512
AdaBoost	RF	95	0.890203	0.793589	0.860918	0.890421
AdaBoost	RF	100	0.885154	0.784012	0.853217	0.885403
AdaBoost	RF	105	0.887029	0.787239	0.857546	0.88722
AdaBoost	RF	110	0.890203	0.793824	0.859781	0.890407
AdaBoost	RF	115	0.890781	0.794836	0.858254	0.891046
AdaBoost	RF	120	0.887751	0.789316	0.84609	0.88827
AdaBoost	RF	125	0.891502	0.796031	0.864069	0.891707
AdaBoost	RF	130	0.888184	0.789968	0.852395	0.888534
AdaBoost	RF	135	0.886741	0.787586	0.844385	0.88728
AdaBoost	RF	140	0.885154	0.784322	0.84564	0.885556
AdaBoost	RF	145	0.889193	0.791524	0.867051	0.889298
AdaBoost	RF	150	0.887751	0.788747	0.85683	0.887899
AdaBoost	RF	155	0.888472	0.790392	0.853453	0.888834
AdaBoost	RF	160	0.885009	0.783942	0.855367	0.885219
AdaBoost	RF	165	0.886885	0.787195	0.852887	0.887104
AdaBoost	RF	170	0.886741	0.787016	0.855329	0.886925
AdaBoost	RF	175	0.888184	0.7896	0.854449	0.888459
AdaBoost	RF	180	0.887174	0.787899	0.851454	0.88744
AdaBoost	RF	185	0.884865	0.783471	0.847938	0.885053
AdaBoost	RF	190	0.886452	0.786856	0.851067	0.886737
AdaBoost	RF	195	0.886452	0.786224	0.861148	0.886533
AdaBoost	RF	200	0.887174	0.787944	0.850766	0.887391
AdaBoost	RF	205	0.885154	0.784077	0.851262	0.885426
AdaBoost	RF	210	0.886164	0.786237	0.849799	0.886472
AdaBoost	RF	215	0.887606	0.78844	0.854061	0.887744
AdaBoost	RF	220	0.888472	0.790547	0.854288	0.888814
AdaBoost	RF	225	0.888328	0.790039	0.861862	0.888474
AdaBoost	RF	230	0.887174	0.788138	0.8536	0.88747
AdaBoost	RF	235	0.885298	0.784449	0.85549	0.885452
AdaBoost	RF	240	0.883422	0.78116	0.853237	0.883672
AdaBoost	RF	245	0.887895	0.789119	0.854459	0.88812
AdaBoost	RF	250	0.884721	0.783344	0.849882	0.885011
AdaBoost	RF	255	0.883999	0.782045	0.850451	0.884246
AdaBoost	RF	260	0.884432	0.783196	0.84821	0.884781
AdaBoost	RF	265	0.884432	0.782712	0.852283	0.884592
AdaBoost	RF	270	0.882845	0.779975	0.849111	0.883093
AdaBoost	RF	275	0.884288	0.782375	0.851426	0.884514
AdaBoost	RF	280	0.883567	0.780989	0.848293	0.883787
AdaBoost	RF	285	0.884721	0.783034	0.847314	0.88495
AdaBoost	RF	290	0.884577	0.782864	0.853756	0.884707
AdaBoost	RF	295	0.882124	0.778668	0.837661	0.882564
AdaBoost	RF	300	0.884577	0.783064	0.850948	0.884747
AdaBoost	RF	305	0.882845	0.780035	0.846643	0.883134
AdaBoost	RF	310	0.884721	0.783141	0.84895	0.884899
AdaBoost	RF	315	0.883134	0.780787	0.843313	0.883383
AdaBoost	RF	320	0.885154	0.784143	0.846337	0.885426
AdaBoost	RF	325	0.882989	0.779802	0.850655	0.883144
AdaBoost	RF	330	0.882557	0.779537	0.836914	0.882874
AdaBoost	RF	335	0.883711	0.781154	0.840489	0.883965
AdaBoost	RF	340	0.885731	0.785045	0.844767	0.885966
AdaBoost	RF	345	0.885731	0.784896	0.853487	0.88579
AdaBoost	RF	350	0.884721	0.78319	0.841692	0.88493
AdaBoost	RF	355	0.883999	0.781812	0.84684	0.884131
AdaBoost	RF	360	0.881547	0.777217	0.842064	0.881795
AdaBoost	RF	365	0.883999	0.781526	0.848317	0.884138
AdaBoost	RF	370	0.882268	0.778931	0.841173	0.882593
AdaBoost	RF	375	0.887751	0.788564	0.857605	0.887835
AdaBoost	RF	380	0.884288	0.782615	0.841485	0.884602
AdaBoost	RF	385	0.882412	0.778616	0.851389	0.882551
AdaBoost	RF	390	0.882557	0.778979	0.851954	0.882621
AdaBoost	RF	395	0.884144	0.782204	0.853058	0.884362
AdaBoost	RF	400	0.881402	0.776673	0.838134	0.881621
AdaBoost	RF	405	0.882989	0.779753	0.835782	0.883245
AdaBoost	RF	410	0.884577	0.782866	0.847198	0.884783
AdaBoost	RF	415	0.885731	0.784505	0.848301	0.885797
AdaBoost	RF	420	0.880537	0.775304	0.839585	0.880795
AdaBoost	RF	425	0.882845	0.779267	0.836872	0.883045
AdaBoost	RF	430	0.880681	0.775146	0.834142	0.8808
AdaBoost	RF	435	0.881114	0.775924	0.831791	0.881327
AdaBoost	RF	440	0.877218	0.768411	0.828872	0.877311
AdaBoost	RF	445	0.885154	0.783233	0.845456	0.885145
AdaBoost	RF	450	0.882845	0.779377	0.840123	0.882953
AdaBoost	RF	455	0.878661	0.771455	0.832625	0.878803
AdaBoost	RF	460	0.88198	0.777657	0.838169	0.882047
AdaBoost	RF	465	0.879094	0.772183	0.83113	0.879197
AdaBoost	RF	470	0.879094	0.772294	0.840526	0.879169
AdaBoost	RF	475	0.879527	0.772839	0.841029	0.879605
AdaBoost	RF	480	0.879382	0.773174	0.827828	0.879722
AdaBoost	RF	485	0.878805	0.771693	0.831783	0.878955
AdaBoost	RF	490	0.878805	0.771595	0.831356	0.878928
AdaBoost	RF	495	0.880392	0.774939	0.82627	0.880662
AdaBoost	RF	500	0.878805	0.772082	0.829123	0.878999
AdaBoost	RF	505	0.879094	0.772318	0.837001	0.879218
AdaBoost	RF	510	0.87895	0.771593	0.830087	0.879078
AdaBoost	RF	515	0.879094	0.772379	0.825879	0.879336
AdaBoost	RF	520	0.877218	0.769188	0.82306	0.877492
AdaBoost	RF	525	0.880392	0.774443	0.836415	0.880392
AdaBoost	RF	530	0.882557	0.779129	0.835877	0.882816
AdaBoost	RF	535	0.881258	0.776561	0.832189	0.881501
AdaBoost	RF	540	0.878517	0.771132	0.830629	0.87866
AdaBoost	RF	545	0.875776	0.765929	0.828215	0.875933
AdaBoost	RF	550	0.881402	0.776868	0.839044	0.881608
AdaBoost	RF	555	0.880104	0.774502	0.829859	0.880407
AdaBoost	RF	560	0.879382	0.772932	0.83217	0.879519
AdaBoost	RF	565	0.877795	0.770576	0.832026	0.877986
AdaBoost	RF	570	0.879238	0.772917	0.835034	0.879469
AdaBoost	RF	575	0.882268	0.778429	0.82833	0.882692
AdaBoost	RF	580	0.879238	0.772938	0.823448	0.879551
AdaBoost	RF	585	0.883422	0.780982	0.827663	0.883815
AdaBoost	RF	590	0.879238	0.773071	0.825823	0.879523
AdaBoost	RF	595	0.878661	0.771964	0.824997	0.878938
AdaBoost	RF	600	0.875487	0.765725	0.825225	0.875778
AdaBoost	RF	605	0.878373	0.770918	0.830736	0.878427
AdaBoost	RF	610	0.874766	0.764054	0.821156	0.874877
AdaBoost	RF	615	0.878805	0.771846	0.819941	0.878871
AdaBoost	RF	620	0.875776	0.766257	0.823259	0.875878
AdaBoost	RF	625	0.879094	0.772383	0.826533	0.879238
AdaBoost	RF	630	0.882268	0.778556	0.823246	0.882417
AdaBoost	RF	635	0.873323	0.761723	0.820493	0.873511
AdaBoost	RF	640	0.878805	0.771727	0.824969	0.878876
AdaBoost	RF	645	0.875198	0.765039	0.817889	0.875368
AdaBoost	RF	650	0.878373	0.771762	0.818001	0.878646
AdaBoost	RF	655	0.875054	0.764663	0.814813	0.875299
AdaBoost	RF	660	0.879238	0.772688	0.818185	0.879415
AdaBoost	RF	665	0.875776	0.766969	0.804892	0.876355
AdaBoost	RF	670	0.880104	0.774327	0.824815	0.880207
AdaBoost	RF	675	0.879382	0.772492	0.826059	0.879392
AdaBoost	RF	680	0.881402	0.776436	0.832935	0.881431
AdaBoost	RF	685	0.879094	0.772273	0.824078	0.879255
AdaBoost	RF	690	0.881835	0.777436	0.829633	0.881875
AdaBoost	RF	695	0.878805	0.771916	0.819878	0.879017
AdaBoost	RF	700	0.881114	0.776385	0.824342	0.881384
AdaBoost	RF	705	0.878805	0.771894	0.817871	0.879071
AdaBoost	RF	710	0.879671	0.773406	0.814538	0.879957
AdaBoost	RF	715	0.878517	0.771568	0.825538	0.878701
AdaBoost	RF	720	0.880248	0.77494	0.815915	0.880558
AdaBoost	RF	725	0.87895	0.772082	0.818512	0.879076
AdaBoost	RF	730	0.878661	0.771512	0.816789	0.878775
AdaBoost	RF	735	0.879527	0.772911	0.815336	0.879498
AdaBoost	RF	740	0.872169	0.759348	0.811806	0.872267
AdaBoost	RF	745	0.87592	0.766156	0.811285	0.875852
AdaBoost	RF	750	0.878228	0.770943	0.811918	0.8783
AdaBoost	RF	755	0.876064	0.766552	0.81144	0.876113
AdaBoost	RF	760	0.879094	0.77232	0.8171	0.879226
AdaBoost	RF	765	0.876353	0.767314	0.812688	0.876494
AdaBoost	RF	770	0.879527	0.773098	0.813393	0.879716
AdaBoost	RF	775	0.879527	0.772931	0.816387	0.879648
AdaBoost	RF	780	0.876208	0.766933	0.808529	0.876319
AdaBoost	RF	785	0.877363	0.769393	0.813883	0.877492
AdaBoost	RF	790	0.876064	0.766413	0.81348	0.876027
AdaBoost	RF	795	0.874333	0.763708	0.801345	0.874555
AdaBoost	RF	800	0.877074	0.768469	0.806482	0.877101
AdaBoost	RF	805	0.877363	0.769291	0.806638	0.877742
AdaBoost	RF	810	0.87592	0.766531	0.800481	0.876178
AdaBoost	RF	815	0.873323	0.761523	0.798952	0.873457
AdaBoost	RF	820	0.876641	0.767778	0.811389	0.876798
AdaBoost	RF	825	0.878805	0.771855	0.812356	0.878939
AdaBoost	RF	830	0.877795	0.770324	0.804342	0.878068
AdaBoost	RF	835	0.876497	0.767174	0.814295	0.876523
AdaBoost	RF	840	0.878373	0.770826	0.807479	0.878501
AdaBoost	RF	845	0.876785	0.767697	0.815537	0.87675
AdaBoost	RF	850	0.87693	0.768479	0.810596	0.877105
AdaBoost	RF	855	0.878517	0.771099	0.814651	0.878529
AdaBoost	RF	860	0.87592	0.766494	0.810391	0.876077
AdaBoost	RF	865	0.876064	0.766382	0.810318	0.875967
AdaBoost	RF	870	0.879094	0.771951	0.809328	0.879071
AdaBoost	RF	875	0.876497	0.767429	0.79984	0.876737
AdaBoost	RF	880	0.878084	0.770382	0.815388	0.878154
AdaBoost	RF	885	0.877795	0.769625	0.810531	0.877786
AdaBoost	RF	890	0.875054	0.764661	0.808081	0.874983
AdaBoost	RF	895	0.874477	0.763542	0.79857	0.874532
AdaBoost	RF	900	0.878084	0.770411	0.812314	0.878126
AdaBoost	RF	905	0.874188	0.763	0.806493	0.874165
AdaBoost	RF	910	0.875343	0.764671	0.79885	0.875289
AdaBoost	RF	915	0.878805	0.771905	0.803505	0.879097
AdaBoost	RF	920	0.871591	0.758159	0.805151	0.871487
AdaBoost	RF	925	0.87289	0.760413	0.811802	0.872813
AdaBoost	RF	930	0.874188	0.762938	0.806994	0.874149
AdaBoost	RF	935	0.877218	0.768771	0.809792	0.877396
AdaBoost	RF	940	0.873611	0.761769	0.803981	0.873555
AdaBoost	RF	945	0.874766	0.764345	0.801828	0.8748
AdaBoost	RF	950	0.877218	0.768504	0.81057	0.877102
AdaBoost	RF	955	0.876641	0.767706	0.803226	0.876754
AdaBoost	RF	960	0.876064	0.766294	0.801437	0.876272
AdaBoost	RF	965	0.869427	0.753778	0.790988	0.86929
AdaBoost	RF	970	0.87794	0.769697	0.802888	0.877959
AdaBoost	RF	975	0.87188	0.758478	0.794927	0.87203
AdaBoost	RF	980	0.875198	0.764291	0.811819	0.875068
AdaBoost	RF	985	0.874477	0.763188	0.803049	0.874468
AdaBoost	RF	990	0.872746	0.759964	0.798415	0.872574
AdaBoost	RF	995	0.875776	0.765695	0.803185	0.875624
AdaBoost	RF	1000	0.877795	0.769672	0.803941	0.877876
AdaBoost	RF	1005	0.87592	0.766042	0.802466	0.875893
AdaBoost	RF	1010	0.873034	0.760701	0.798317	0.872953
AdaBoost	RF	1015	0.875487	0.764819	0.800396	0.875358
AdaBoost	RF	1020	0.875776	0.765768	0.800331	0.875777
AdaBoost	RF	1025	0.873178	0.76091	0.795985	0.872958
AdaBoost	RF	1030	0.86986	0.754689	0.78944	0.870008
AdaBoost	RF	1035	0.87188	0.758518	0.800256	0.871865
AdaBoost	RF	1040	0.87592	0.765919	0.803065	0.875954
AdaBoost	RF	1045	0.871736	0.7584	0.801547	0.871608
AdaBoost	RF	1050	0.874477	0.763024	0.802376	0.874371
AdaBoost	RF	1055	0.874477	0.763195	0.8005	0.874222
AdaBoost	RF	1060	0.875776	0.765738	0.806413	0.87565
AdaBoost	RF	1065	0.873178	0.761152	0.800252	0.873223
AdaBoost	RF	1070	0.868417	0.751753	0.79182	0.868478
AdaBoost	RF	1075	0.877074	0.768175	0.802689	0.877035
AdaBoost	RF	1080	0.8739	0.761902	0.801402	0.873772
AdaBoost	RF	1085	0.873756	0.762153	0.798429	0.873728
AdaBoost	RF	1090	0.875198	0.764655	0.799853	0.874888
AdaBoost	RF	1095	0.8739	0.762632	0.797224	0.873981
AdaBoost	RF	1100	0.875631	0.764676	0.802042	0.875217
AdaBoost	RF	1105	0.873034	0.760523	0.793339	0.872875
AdaBoost	RF	1110	0.875343	0.764996	0.790029	0.875276
AdaBoost	RF	1115	0.870149	0.754647	0.790724	0.869954
AdaBoost	RF	1120	0.875487	0.764835	0.795352	0.87525
AdaBoost	RF	1125	0.875776	0.765608	0.797637	0.875502
AdaBoost	RF	1130	0.875198	0.764486	0.801874	0.875116
AdaBoost	RF	1135	0.87491	0.763873	0.795426	0.874631
AdaBoost	RF	1140	0.874044	0.762129	0.794558	0.873682
AdaBoost	RF	1145	0.871303	0.757774	0.782582	0.871396
AdaBoost	RF	1150	0.870004	0.7548	0.783727	0.86997
AdaBoost	RF	1155	0.874766	0.763781	0.792148	0.874689
AdaBoost	RF	1160	0.874188	0.762549	0.791528	0.873844
AdaBoost	RF	1165	0.870581	0.755788	0.794212	0.870374
AdaBoost	RF	1170	0.870581	0.756238	0.7836	0.870643
AdaBoost	RF	1175	0.872746	0.76001	0.791359	0.872497
AdaBoost	RF	1180	0.875487	0.76515	0.797978	0.875459
AdaBoost	RF	1185	0.874044	0.762258	0.80048	0.873912
AdaBoost	RF	1190	0.868273	0.751072	0.776727	0.867803
AdaBoost	RF	1195	0.874477	0.763126	0.782217	0.874179
AdaBoost	RF	1200	0.872457	0.758994	0.782677	0.872091
AdaBoost	RF	1205	0.870149	0.754533	0.790573	0.869703
AdaBoost	RF	1210	0.871303	0.757072	0.771869	0.871105
AdaBoost	RF	1215	0.86885	0.752258	0.781867	0.868359
AdaBoost	RF	1220	0.874477	0.762775	0.79188	0.874018
AdaBoost	RF	1225	0.871014	0.756096	0.782891	0.870565
AdaBoost	RF	1230	0.872169	0.758736	0.777586	0.871794
AdaBoost	RF	1235	0.871591	0.75724	0.783713	0.871396
AdaBoost	RF	1240	0.87188	0.757753	0.780585	0.871235
AdaBoost	RF	1245	0.871591	0.757387	0.778562	0.871164
AdaBoost	RF	1250	0.875343	0.764308	0.795953	0.874972
AdaBoost	RF	1255	0.87087	0.756228	0.782064	0.870497
AdaBoost	RF	1260	0.870726	0.756541	0.777648	0.870572
AdaBoost	RF	1265	0.867552	0.750005	0.773212	0.867405
AdaBoost	RF	1270	0.870581	0.755806	0.775721	0.870103
AdaBoost	RF	1275	0.87188	0.758043	0.779021	0.871511
AdaBoost	RF	1280	0.868417	0.751413	0.783928	0.867978
AdaBoost	RF	1285	0.867263	0.749406	0.777276	0.86698
AdaBoost	RF	1290	0.867407	0.749435	0.77969	0.86704
AdaBoost	RF	1295	0.87289	0.760183	0.783441	0.872782
AdaBoost	RF	1300	0.870293	0.754807	0.773644	0.869827
AdaBoost	RF	1305	0.870293	0.754914	0.783776	0.869904
AdaBoost	RF	1310	0.871014	0.756675	0.772209	0.870689
AdaBoost	RF	1315	0.867407	0.749357	0.781856	0.866902
AdaBoost	RF	1320	0.868129	0.750748	0.776451	0.867767
AdaBoost	RF	1325	0.874188	0.761998	0.784582	0.873741
AdaBoost	RF	1330	0.870149	0.754591	0.777403	0.869833
AdaBoost	RF	1335	0.872024	0.758613	0.786926	0.871886
AdaBoost	RF	1340	0.868273	0.751108	0.778435	0.867983
AdaBoost	RF	1345	0.870293	0.755353	0.783938	0.870088
AdaBoost	RF	1350	0.869716	0.753733	0.781982	0.869403
AdaBoost	RF	1355	0.87087	0.756173	0.777204	0.87091
AdaBoost	RF	1360	0.86986	0.754271	0.785996	0.869578
AdaBoost	RF	1365	0.867696	0.750216	0.783217	0.867184
AdaBoost	RF	1370	0.872313	0.758532	0.78401	0.871924
AdaBoost	RF	1375	0.870293	0.755033	0.778672	0.87
AdaBoost	RF	1380	0.873323	0.760908	0.786735	0.873012
AdaBoost	RF	1385	0.871159	0.756781	0.774366	0.870814
AdaBoost	RF	1390	0.870437	0.755123	0.78296	0.869952
AdaBoost	RF	1395	0.871303	0.756587	0.779929	0.870594
AdaBoost	RF	1400	0.867696	0.750348	0.777265	0.867193
AdaBoost	RF	1405	0.872457	0.758888	0.77708	0.872076
AdaBoost	RF	1410	0.867984	0.750722	0.776667	0.867814
AdaBoost	RF	1415	0.868994	0.752482	0.781702	0.868564
AdaBoost	RF	1420	0.869571	0.75351	0.785476	0.869017
AdaBoost	RF	1425	0.872746	0.759665	0.787796	0.872425
AdaBoost	RF	1430	0.871159	0.756138	0.790622	0.8707
AdaBoost	RF	1435	0.874621	0.763186	0.789549	0.874264
AdaBoost	RF	1440	0.86683	0.748374	0.776488	0.866443
AdaBoost	RF	1445	0.869716	0.754034	0.784797	0.869246
AdaBoost	RF	1450	0.872746	0.759578	0.777532	0.872392
AdaBoost	RF	1455	0.869427	0.753532	0.781767	0.869398
AdaBoost	RF	1460	0.867407	0.749822	0.772527	0.867362
AdaBoost	RF	1465	0.868273	0.751007	0.776388	0.868032
AdaBoost	RF	1470	0.871014	0.755702	0.776035	0.870245
AdaBoost	RF	1475	0.868273	0.750456	0.771199	0.867707
AdaBoost	RF	1480	0.872601	0.758861	0.792121	0.872135
AdaBoost	RF	1485	0.869427	0.753379	0.77377	0.869225
AdaBoost	RF	1490	0.871159	0.756568	0.784161	0.870721
AdaBoost	RF	1495	0.868994	0.752185	0.783197	0.868387
AdaBoost	RF	1500	0.869427	0.753097	0.777937	0.868805
AdaBoost	RF	1505	0.867984	0.750065	0.766948	0.867258
AdaBoost	RF	1510	0.864955	0.744429	0.765878	0.864084
AdaBoost	RF	1515	0.866253	0.747182	0.767217	0.86569
AdaBoost	RF	1520	0.865099	0.744518	0.767257	0.864273
AdaBoost	RF	1525	0.868129	0.750603	0.77352	0.8676
AdaBoost	RF	1530	0.870149	0.75473	0.774271	0.869698
AdaBoost	RF	1535	0.866397	0.747427	0.770519	0.86595
AdaBoost	RF	1540	0.865243	0.745299	0.765291	0.864643
AdaBoost	RF	1545	0.86784	0.749866	0.770693	0.867072
AdaBoost	RF	1550	0.865387	0.745572	0.771615	0.864827
AdaBoost	RF	1555	0.869283	0.752684	0.766345	0.868811
AdaBoost	RF	1560	0.865243	0.745022	0.765756	0.864651
AdaBoost	RF	1565	0.86784	0.750118	0.779265	0.867143
AdaBoost	RF	1570	0.866253	0.746711	0.767352	0.86563
AdaBoost	RF	1575	0.867696	0.750254	0.77007	0.867301
AdaBoost	RF	1580	0.870437	0.75482	0.770544	0.869865
AdaBoost	RF	1585	0.868994	0.752084	0.769992	0.868389
AdaBoost	RF	1590	0.864522	0.743702	0.757283	0.863736
AdaBoost	RF	1595	0.863512	0.741798	0.762006	0.862945
AdaBoost	RF	1600	0.867984	0.750115	0.766952	0.867264
AdaBoost	RF	1605	0.866974	0.748169	0.765885	0.866158
AdaBoost	RF	1610	0.868994	0.752061	0.762874	0.868411
AdaBoost	RF	1615	0.86885	0.751352	0.760772	0.867904
AdaBoost	RF	1620	0.86784	0.750344	0.757462	0.867275
AdaBoost	RF	1625	0.864666	0.744181	0.76149	0.864147
AdaBoost	RF	1630	0.869716	0.753453	0.76478	0.868869
AdaBoost	RF	1635	0.864089	0.742519	0.753566	0.86312
AdaBoost	RF	1640	0.8638	0.742347	0.758468	0.863137
AdaBoost	RF	1645	0.862358	0.739437	0.755398	0.861634
AdaBoost	RF	1650	0.863656	0.741831	0.770196	0.862823
AdaBoost	RF	1655	0.867552	0.749695	0.763639	0.866728
AdaBoost	RF	1660	0.866109	0.746647	0.76511	0.865483
AdaBoost	RF	1665	0.867119	0.748133	0.759121	0.866041
AdaBoost	RF	1670	0.863367	0.741048	0.75172	0.862262
AdaBoost	RF	1675	0.863223	0.740964	0.759433	0.862419
AdaBoost	RF	1680	0.865532	0.745318	0.755026	0.864748
AdaBoost	RF	1685	0.867119	0.748381	0.759934	0.866427
AdaBoost	RF	1690	0.86481	0.74432	0.748918	0.863908
AdaBoost	RF	1695	0.865099	0.744857	0.76142	0.864516
AdaBoost	RF	1700	0.867263	0.748406	0.757478	0.866096
AdaBoost	RF	1705	0.863512	0.741674	0.75449	0.862774
AdaBoost	RF	1710	0.86481	0.74431	0.746706	0.864249
AdaBoost	RF	1715	0.866109	0.746071	0.764978	0.864805
AdaBoost	RF	1720	0.865243	0.744955	0.761826	0.864189
AdaBoost	RF	1725	0.867119	0.748343	0.763124	0.866078
AdaBoost	RF	1730	0.861925	0.738047	0.746711	0.860732
AdaBoost	RF	1735	0.86582	0.746196	0.751432	0.865104
AdaBoost	RF	1740	0.8638	0.741791	0.751537	0.862604
AdaBoost	RF	1745	0.866974	0.747961	0.758146	0.866063
AdaBoost	RF	1750	0.865099	0.744863	0.753461	0.864366
AdaBoost	RF	1755	0.862213	0.738503	0.758045	0.861073
AdaBoost	RF	1760	0.862213	0.738662	0.755366	0.86099
AdaBoost	RF	1765	0.868417	0.751137	0.750546	0.867517
AdaBoost	RF	1770	0.863223	0.74141	0.760123	0.862628
AdaBoost	RF	1775	0.865387	0.745229	0.762618	0.864569
AdaBoost	RF	1780	0.866542	0.747176	0.756522	0.865279
AdaBoost	RF	1785	0.866253	0.746902	0.755491	0.865428
AdaBoost	RF	1790	0.86279	0.740164	0.753104	0.861877
AdaBoost	RF	1795	0.863512	0.741994	0.753624	0.862783
AdaBoost	RF	1800	0.865532	0.745198	0.765001	0.864635
AdaBoost	RF	1805	0.85976	0.734496	0.745214	0.859093
AdaBoost	RF	1810	0.859905	0.734405	0.754586	0.859155
AdaBoost	RF	1815	0.867696	0.749232	0.755131	0.866637
AdaBoost	RF	1820	0.863367	0.741032	0.74516	0.862264
AdaBoost	RF	1825	0.862646	0.739853	0.747916	0.86182
AdaBoost	RF	1830	0.863512	0.741078	0.750909	0.862343
AdaBoost	RF	1835	0.863079	0.740324	0.752395	0.861933
AdaBoost	RF	1840	0.8638	0.741791	0.747961	0.862558
AdaBoost	RF	1845	0.863223	0.740613	0.754714	0.862069
AdaBoost	RF	1850	0.865676	0.745717	0.759031	0.864562
AdaBoost	RF	1855	0.862646	0.739728	0.760844	0.861783
AdaBoost	RF	1860	0.863367	0.74116	0.750857	0.862303
AdaBoost	RF	1865	0.864666	0.743788	0.746994	0.863643
AdaBoost	RF	1870	0.865099	0.74454	0.753431	0.86427
AdaBoost	RF	1875	0.862935	0.740538	0.743789	0.862034
AdaBoost	RF	1880	0.863367	0.741434	0.743122	0.862357
AdaBoost	RF	1885	0.865243	0.744575	0.749138	0.864241
AdaBoost	RF	1890	0.865965	0.746215	0.741648	0.865071
AdaBoost	RF	1895	0.863223	0.741119	0.748142	0.862164
AdaBoost	RF	1900	0.866686	0.747699	0.756655	0.865929
AdaBoost	RF	1905	0.864955	0.744419	0.742112	0.863981
AdaBoost	RF	1910	0.864955	0.744365	0.747183	0.863919
AdaBoost	RF	1915	0.862935	0.739977	0.748311	0.861775
AdaBoost	RF	1920	0.86885	0.751983	0.747154	0.867707
AdaBoost	RF	1925	0.866974	0.748319	0.746152	0.866081
AdaBoost	RF	1930	0.86683	0.74758	0.752788	0.865762
AdaBoost	RF	1935	0.862646	0.739865	0.741703	0.861592
AdaBoost	RF	1940	0.868129	0.750228	0.754568	0.867107
AdaBoost	RF	1945	0.86481	0.744039	0.751529	0.86398
AdaBoost	RF	1950	0.861059	0.737349	0.745605	0.860291
AdaBoost	RF	1955	0.86279	0.740249	0.742872	0.861904
AdaBoost	RF	1960	0.861925	0.738327	0.745519	0.860872
AdaBoost	RF	1965	0.863512	0.741421	0.743766	0.862235
AdaBoost	RF	1970	0.860049	0.735346	0.740457	0.859075
AdaBoost	RF	1975	0.86279	0.739499	0.741381	0.861441
AdaBoost	RF	1980	0.864522	0.743465	0.748781	0.863698
AdaBoost	RF	1985	0.858751	0.732497	0.744674	0.857741
AdaBoost	RF	1990	0.861203	0.737162	0.746921	0.860371
AdaBoost	RF	1995	0.8638	0.741863	0.743047	0.862846
AdaBoost	RF	2000	0.860338	0.735136	0.745751	0.859311
CATBoost	Ridge	5	0.58563	0.346486	0.494152	0.627007
CATBoost	Ridge	10	0.719665	0.530289	0.602222	0.747742
CATBoost	Ridge	15	0.777521	0.629151	0.645737	0.807083
CATBoost	Ridge	20	0.823546	0.695399	0.699919	0.842952
CATBoost	Ridge	25	0.844323	0.725471	0.729611	0.857984
CATBoost	Ridge	30	0.846631	0.726607	0.739678	0.857578
CATBoost	Ridge	35	0.866686	0.760967	0.764307	0.87588
CATBoost	Ridge	40	0.874621	0.775086	0.771412	0.883662
CATBoost	Ridge	45	0.877074	0.779505	0.77272	0.886158
CATBoost	Ridge	50	0.881402	0.787576	0.775184	0.890725
CATBoost	Ridge	55	0.888328	0.800614	0.779166	0.898179
CATBoost	Ridge	60	0.890636	0.804231	0.784243	0.899812
CATBoost	Ridge	65	0.891213	0.80505	0.785636	0.900176
CATBoost	Ridge	70	0.891791	0.806355	0.784865	0.901047
CATBoost	Ridge	75	0.8928	0.807991	0.78655	0.901845
CATBoost	Ridge	80	0.893955	0.810679	0.78528	0.903679
CATBoost	Ridge	85	0.894676	0.811667	0.787317	0.904039
CATBoost	Ridge	90	0.897562	0.817131	0.789986	0.9071
CATBoost	Ridge	95	0.896263	0.815135	0.787359	0.906195
CATBoost	Ridge	100	0.895253	0.813929	0.783906	0.905881
CATBoost	Ridge	105	0.895686	0.814514	0.784335	0.906154
CATBoost	Ridge	110	0.895253	0.813897	0.783316	0.905905
CATBoost	Ridge	115	0.896407	0.815915	0.782942	0.90714
CATBoost	Ridge	120	0.898283	0.819531	0.78416	0.909243
CATBoost	Ridge	125	0.899149	0.82102	0.785121	0.910035
CATBoost	Ridge	130	0.898572	0.819806	0.786195	0.909173
CATBoost	Ridge	135	0.900447	0.822983	0.788605	0.910809
CATBoost	Ridge	140	0.900159	0.822701	0.787315	0.910804
CATBoost	Ridge	145	0.90088	0.824137	0.78729	0.911691
CATBoost	Ridge	150	0.901024	0.824192	0.788286	0.911595
CATBoost	Ridge	155	0.901024	0.824399	0.787391	0.91184
CATBoost	Ridge	160	0.901024	0.824394	0.786621	0.911914
CATBoost	Ridge	165	0.900447	0.823428	0.78663	0.911346
CATBoost	Ridge	170	0.899004	0.820892	0.78526	0.909961
CATBoost	Ridge	175	0.900592	0.82357	0.786493	0.911419
CATBoost	Ridge	180	0.901313	0.824596	0.789033	0.911746
CATBoost	Ridge	185	0.901602	0.825088	0.789419	0.911995
CATBoost	Ridge	190	0.901024	0.82411	0.788647	0.911498
CATBoost	Ridge	195	0.90189	0.825651	0.78944	0.91234
CATBoost	Ridge	200	0.901313	0.824426	0.789765	0.911552
CATBoost	Ridge	205	0.902323	0.826063	0.790617	0.912418
CATBoost	Ridge	210	0.902179	0.825963	0.789776	0.912464
CATBoost	Ridge	215	0.9029	0.827237	0.790468	0.913156
CATBoost	Ridge	220	0.903333	0.827825	0.791704	0.913359
CATBoost	Ridge	225	0.904343	0.829627	0.792602	0.914346
CATBoost	Ridge	230	0.902756	0.827056	0.789998	0.913104
CATBoost	Ridge	235	0.903621	0.828514	0.791158	0.913846
CATBoost	Ridge	240	0.903766	0.828778	0.79126	0.913994
CATBoost	Ridge	245	0.903044	0.827501	0.790568	0.913303
CATBoost	Ridge	250	0.902756	0.826813	0.791107	0.912812
CATBoost	Ridge	255	0.903044	0.827421	0.790937	0.913205
CATBoost	Ridge	260	0.903621	0.828516	0.791158	0.913845
CATBoost	Ridge	265	0.903621	0.828438	0.791529	0.913747
CATBoost	Ridge	270	0.90391	0.828882	0.792108	0.913948
CATBoost	Ridge	275	0.90391	0.828965	0.791733	0.914044
CATBoost	Ridge	280	0.905064	0.831148	0.792962	0.915255
CATBoost	Ridge	285	0.903766	0.828941	0.791307	0.914117
CATBoost	Ridge	290	0.904487	0.830022	0.792928	0.914563
CATBoost	Ridge	295	0.905353	0.83136	0.793879	0.915234
CATBoost	Ridge	300	0.905208	0.831016	0.794158	0.914989
CATBoost	Ridge	305	0.904631	0.830082	0.79318	0.914541
CATBoost	Ridge	310	0.904487	0.829894	0.792703	0.914493
CATBoost	Ridge	315	0.903621	0.828472	0.791346	0.913799
CATBoost	Ridge	320	0.9029	0.827359	0.790699	0.913229
CATBoost	Ridge	325	0.903044	0.827582	0.790984	0.913329
CATBoost	Ridge	330	0.902756	0.826934	0.791338	0.912887
CATBoost	Ridge	335	0.902467	0.826246	0.791885	0.912399
CATBoost	Ridge	340	0.903333	0.827865	0.792306	0.913336
CATBoost	Ridge	345	0.902323	0.826226	0.790661	0.912541
CATBoost	Ridge	350	0.903621	0.828472	0.792133	0.913728
CATBoost	Ridge	355	0.903189	0.827967	0.789756	0.913695
CATBoost	Ridge	360	0.902467	0.826693	0.789067	0.913004
CATBoost	Ridge	365	0.903333	0.828148	0.791004	0.913674
CATBoost	Ridge	370	0.904054	0.829221	0.792627	0.914124
CATBoost	Ridge	375	0.90391	0.828958	0.792526	0.913975
CATBoost	Ridge	380	0.904487	0.829812	0.793875	0.914325
CATBoost	Ridge	385	0.904199	0.829606	0.792168	0.914416
CATBoost	Ridge	390	0.903189	0.827723	0.791643	0.913332
CATBoost	Ridge	395	0.903477	0.82833	0.791474	0.913725
CATBoost	Ridge	400	0.903044	0.827582	0.790984	0.913329
CATBoost	Ridge	405	0.903189	0.827846	0.790302	0.913548
CATBoost	Ridge	410	0.903333	0.828067	0.790588	0.913648
CATBoost	Ridge	415	0.903044	0.827542	0.790385	0.913352
CATBoost	Ridge	420	0.90189	0.825436	0.790356	0.912095
CATBoost	Ridge	425	0.903477	0.828048	0.792787	0.913387
CATBoost	Ridge	430	0.904199	0.829125	0.794444	0.913841
CATBoost	Ridge	435	0.903621	0.828231	0.793269	0.91344
CATBoost	Ridge	440	0.904054	0.829026	0.793575	0.913885
CATBoost	Ridge	445	0.905353	0.831153	0.795645	0.914929
CATBoost	Ridge	450	0.906796	0.833631	0.797444	0.916219
CATBoost	Ridge	455	0.905497	0.831418	0.795747	0.915078
CATBoost	Ridge	460	0.907084	0.834005	0.798442	0.916326
CATBoost	Ridge	465	0.905497	0.831222	0.796729	0.914841
CATBoost	Ridge	470	0.904776	0.830023	0.796436	0.914173
CATBoost	Ridge	475	0.904631	0.829841	0.795942	0.914121
CATBoost	Ridge	480	0.904199	0.829128	0.795245	0.913771
CATBoost	Ridge	485	0.905641	0.831488	0.79764	0.91492
CATBoost	Ridge	490	0.904631	0.829722	0.796532	0.913979
CATBoost	Ridge	495	0.905497	0.831224	0.797539	0.914772
CATBoost	Ridge	500	0.906363	0.832568	0.799354	0.915375
CATBoost	Ridge	505	0.905786	0.83163	0.798341	0.914924
CATBoost	Ridge	510	0.905497	0.831103	0.798138	0.914629
CATBoost	Ridge	515	0.90593	0.831932	0.798242	0.915119
CATBoost	Ridge	520	0.906796	0.833283	0.800063	0.915721
CATBoost	Ridge	525	0.904776	0.829627	0.79844	0.9137
CATBoost	Ridge	530	0.905641	0.831405	0.798037	0.914822
CATBoost	Ridge	535	0.906507	0.832909	0.79905	0.915616
CATBoost	Ridge	540	0.905353	0.8308	0.798239	0.914434
CATBoost	Ridge	545	0.904776	0.829903	0.79703	0.914031
CATBoost	Ridge	550	0.904199	0.828731	0.797225	0.913298
CATBoost	Ridge	555	0.903766	0.827939	0.79692	0.912854
CATBoost	Ridge	560	0.903766	0.827939	0.79692	0.912854
CATBoost	Ridge	565	0.904054	0.828387	0.797527	0.913056
CATBoost	Ridge	570	0.904199	0.828808	0.796823	0.913391
CATBoost	Ridge	575	0.904343	0.828956	0.797528	0.913399
CATBoost	Ridge	580	0.904631	0.829481	0.797728	0.913692
CATBoost	Ridge	585	0.905353	0.830643	0.799051	0.914245
CATBoost	Ridge	590	0.905786	0.831435	0.799354	0.914687
CATBoost	Ridge	595	0.906218	0.832304	0.799251	0.915225
CATBoost	Ridge	600	0.906074	0.831847	0.800174	0.914843
CATBoost	Ridge	605	0.90593	0.831662	0.79966	0.914787
CATBoost	Ridge	610	0.905786	0.83132	0.799971	0.914546
CATBoost	Ridge	615	0.906363	0.832337	0.800583	0.915091
CATBoost	Ridge	620	0.907661	0.8346	0.802121	0.916279
CATBoost	Ridge	625	0.90694	0.833238	0.801827	0.915498
CATBoost	Ridge	630	0.905641	0.830862	0.800914	0.914168
CATBoost	Ridge	635	0.906363	0.832145	0.80163	0.914858
CATBoost	Ridge	640	0.906507	0.83241	0.801731	0.915006
CATBoost	Ridge	645	0.90593	0.831505	0.800488	0.914602
CATBoost	Ridge	650	0.906074	0.831501	0.802064	0.914425
CATBoost	Ridge	655	0.906218	0.831803	0.801953	0.91462
CATBoost	Ridge	660	0.906074	0.831348	0.802925	0.914244
CATBoost	Ridge	665	0.906796	0.832899	0.802146	0.915256
CATBoost	Ridge	670	0.907517	0.833995	0.803936	0.915716
CATBoost	Ridge	675	0.906363	0.832338	0.800584	0.91509
CATBoost	Ridge	680	0.905064	0.830003	0.799463	0.913806
CATBoost	Ridge	685	0.904776	0.829473	0.799262	0.913511
CATBoost	Ridge	690	0.905208	0.83011	0.800399	0.913769
CATBoost	Ridge	695	0.905064	0.830041	0.799257	0.913853
CATBoost	Ridge	700	0.905208	0.830304	0.79936	0.914002
CATBoost	Ridge	705	0.906218	0.831998	0.800899	0.914849
CATBoost	Ridge	710	0.906363	0.832188	0.802247	0.914835
CATBoost	Ridge	715	0.905497	0.830646	0.801427	0.913993
CATBoost	Ridge	720	0.905064	0.82989	0.800914	0.913598
CATBoost	Ridge	725	0.905208	0.830037	0.80165	0.913608
CATBoost	Ridge	730	0.904631	0.829055	0.800822	0.91311
CATBoost	Ridge	735	0.90492	0.829431	0.801874	0.913221
CATBoost	Ridge	740	0.905208	0.830034	0.80165	0.913609
CATBoost	Ridge	745	0.903766	0.827357	0.800849	0.912085
CATBoost	Ridge	750	0.904487	0.828598	0.801786	0.912734
CATBoost	Ridge	755	0.905208	0.830039	0.80165	0.913607
CATBoost	Ridge	760	0.90492	0.829352	0.802305	0.913131
CATBoost	Ridge	765	0.905064	0.829812	0.801336	0.913506
CATBoost	Ridge	770	0.904631	0.82903	0.80103	0.913059
CATBoost	Ridge	775	0.904631	0.828907	0.80167	0.912924
CATBoost	Ridge	780	0.904631	0.829021	0.801032	0.913062
CATBoost	Ridge	785	0.904054	0.827773	0.801693	0.912241
CATBoost	Ridge	790	0.904343	0.828498	0.800828	0.912765
CATBoost	Ridge	795	0.904487	0.828756	0.800932	0.912916
CATBoost	Ridge	800	0.90492	0.829475	0.80166	0.913265
CATBoost	Ridge	805	0.904776	0.829013	0.802635	0.912891
CATBoost	Ridge	810	0.90492	0.829275	0.802737	0.91304
CATBoost	Ridge	815	0.905497	0.830406	0.802711	0.913723
CATBoost	Ridge	820	0.904343	0.828332	0.801685	0.912587
CATBoost	Ridge	825	0.904054	0.827727	0.801914	0.9122
CATBoost	Ridge	830	0.90492	0.829273	0.802739	0.913042
CATBoost	Ridge	835	0.905497	0.830369	0.802928	0.913677
CATBoost	Ridge	840	0.904054	0.827882	0.801054	0.912382
CATBoost	Ridge	845	0.904487	0.828559	0.802001	0.912688
CATBoost	Ridge	850	0.904487	0.828484	0.802433	0.912596
CATBoost	Ridge	855	0.904487	0.828445	0.802651	0.912551
CATBoost	Ridge	860	0.904487	0.828565	0.802	0.912686
CATBoost	Ridge	865	0.90492	0.829278	0.802738	0.913039
CATBoost	Ridge	870	0.904487	0.828483	0.802435	0.912597
CATBoost	Ridge	875	0.905208	0.829732	0.803376	0.913243
CATBoost	Ridge	880	0.90492	0.829125	0.803612	0.912858
CATBoost	Ridge	885	0.90492	0.829084	0.803833	0.912814
CATBoost	Ridge	890	0.904487	0.828222	0.803971	0.912278
CATBoost	Ridge	895	0.905208	0.829471	0.804923	0.912925
CATBoost	Ridge	900	0.905064	0.829203	0.804822	0.912779
CATBoost	Ridge	905	0.904631	0.828256	0.80542	0.912158
CATBoost	Ridge	910	0.904776	0.828412	0.806206	0.912171
CATBoost	Ridge	915	0.905353	0.829619	0.8057	0.91294
CATBoost	Ridge	920	0.904776	0.828526	0.805522	0.912305
CATBoost	Ridge	925	0.90593	0.830492	0.807246	0.913307
CATBoost	Ridge	930	0.905064	0.828979	0.80618	0.912511
CATBoost	Ridge	935	0.904776	0.828489	0.805748	0.912259
CATBoost	Ridge	940	0.90492	0.828752	0.805848	0.912406
CATBoost	Ridge	945	0.90492	0.828793	0.80562	0.91245
CATBoost	Ridge	950	0.904487	0.828152	0.804415	0.912186
CATBoost	Ridge	955	0.904343	0.827805	0.804766	0.911952
CATBoost	Ridge	960	0.904343	0.827806	0.804765	0.911951
CATBoost	Ridge	965	0.903766	0.826821	0.803911	0.911452
CATBoost	Ridge	970	0.903766	0.826821	0.803911	0.911452
CATBoost	Ridge	975	0.904487	0.82788	0.806005	0.911878
CATBoost	Ridge	980	0.90492	0.828559	0.807002	0.912189
CATBoost	Ridge	985	0.906074	0.830565	0.808511	0.913237
CATBoost	Ridge	990	0.906507	0.831508	0.807884	0.913855
CATBoost	Ridge	995	0.906074	0.830791	0.807119	0.9135
CATBoost	Ridge	1000	0.906363	0.831094	0.808714	0.913532
CATBoost	Ridge	1005	0.905786	0.829997	0.808543	0.912898
CATBoost	Ridge	1010	0.905641	0.829846	0.80774	0.912882
CATBoost	Ridge	1015	0.906796	0.831746	0.80996	0.913798
CATBoost	Ridge	1020	0.90694	0.831976	0.810299	0.913901
CATBoost	Ridge	1025	0.907373	0.832737	0.810841	0.914299
CATBoost	Ridge	1030	0.907228	0.832473	0.810739	0.914151
CATBoost	Ridge	1035	0.906074	0.830314	0.81017	0.912929
CATBoost	Ridge	1040	0.906796	0.831604	0.810916	0.913623
CATBoost	Ridge	1045	0.90593	0.830057	0.810066	0.912779
CATBoost	Ridge	1050	0.905786	0.829647	0.81093	0.912456
CATBoost	Ridge	1055	0.906074	0.830246	0.810648	0.912839
CATBoost	Ridge	1060	0.906507	0.830937	0.811679	0.91315
CATBoost	Ridge	1065	0.906796	0.831611	0.810911	0.913618
CATBoost	Ridge	1070	0.907084	0.832068	0.811597	0.913826
CATBoost	Ridge	1075	0.90694	0.831768	0.811739	0.913635
CATBoost	Ridge	1080	0.906507	0.831086	0.810707	0.913321
CATBoost	Ridge	1085	0.907228	0.83224	0.812425	0.913838
CATBoost	Ridge	1090	0.907084	0.831971	0.812326	0.913693
CATBoost	Ridge	1095	0.907517	0.83282	0.812382	0.914174
CATBoost	Ridge	1100	0.90694	0.831754	0.811978	0.913586
CATBoost	Ridge	1105	0.907517	0.832705	0.81312	0.914046
CATBoost	Ridge	1110	0.906651	0.831174	0.812023	0.913251
CATBoost	Ridge	1115	0.90795	0.833444	0.813674	0.91445
CATBoost	Ridge	1120	0.90795	0.833482	0.813425	0.914492
CATBoost	Ridge	1125	0.90795	0.833514	0.81318	0.914537
CATBoost	Ridge	1130	0.908238	0.834085	0.813136	0.914873
CATBoost	Ridge	1135	0.90795	0.833439	0.813675	0.914452
CATBoost	Ridge	1140	0.907517	0.832757	0.812631	0.914137
CATBoost	Ridge	1145	0.90795	0.833553	0.812934	0.914579
CATBoost	Ridge	1150	0.908238	0.833971	0.813879	0.914748
CATBoost	Ridge	1155	0.90896	0.835348	0.814134	0.915523
CATBoost	Ridge	1160	0.909248	0.835875	0.814337	0.915819
CATBoost	Ridge	1165	0.909104	0.835577	0.814483	0.915628
CATBoost	Ridge	1170	0.909681	0.836543	0.815633	0.916086
CATBoost	Ridge	1175	0.910114	0.837305	0.816186	0.916485
CATBoost	Ridge	1180	0.909825	0.836772	0.815985	0.916192
CATBoost	Ridge	1185	0.909248	0.835681	0.815831	0.915558
CATBoost	Ridge	1190	0.909537	0.836105	0.816794	0.915725
CATBoost	Ridge	1195	0.909681	0.836384	0.816893	0.91587
CATBoost	Ridge	1200	0.909393	0.835803	0.816949	0.915537
CATBoost	Ridge	1205	0.909104	0.835272	0.816747	0.915242
CATBoost	Ridge	1210	0.909681	0.836176	0.818438	0.915617
CATBoost	Ridge	1215	0.909248	0.835441	0.817617	0.915261
CATBoost	Ridge	1220	0.908815	0.834771	0.81629	0.914991
CATBoost	Ridge	1225	0.909537	0.83603	0.817306	0.915642
CATBoost	Ridge	1230	0.909825	0.836534	0.817766	0.915894
CATBoost	Ridge	1235	0.909537	0.835892	0.818342	0.915476
CATBoost	Ridge	1240	0.910258	0.83722	0.818846	0.91621
CATBoost	Ridge	1245	0.909537	0.835945	0.817827	0.915565
CATBoost	Ridge	1250	0.909537	0.835815	0.818867	0.915395
CATBoost	Ridge	1255	0.909825	0.836452	0.818286	0.915814
CATBoost	Ridge	1260	0.90997	0.83666	0.818907	0.915876
CATBoost	Ridge	1265	0.909825	0.836328	0.819329	0.915643
CATBoost	Ridge	1270	0.910114	0.836859	0.81953	0.915938
CATBoost	Ridge	1275	0.910835	0.838177	0.820038	0.916676
CATBoost	Ridge	1280	0.911701	0.839769	0.820645	0.91756
CATBoost	Ridge	1285	0.910691	0.838105	0.818377	0.916784
CATBoost	Ridge	1290	0.910691	0.838105	0.818377	0.916784
CATBoost	Ridge	1295	0.910691	0.837968	0.819415	0.916616
CATBoost	Ridge	1300	0.910403	0.83747	0.818951	0.916363
CATBoost	Ridge	1305	0.90997	0.836668	0.81865	0.915923
CATBoost	Ridge	1310	0.910114	0.836903	0.81901	0.916027
CATBoost	Ridge	1315	0.910403	0.837336	0.819999	0.916195
CATBoost	Ridge	1320	0.910403	0.837329	0.820001	0.916197
CATBoost	Ridge	1325	0.90997	0.836612	0.819169	0.915836
CATBoost	Ridge	1330	0.908527	0.833992	0.817898	0.914406
CATBoost	Ridge	1335	0.908527	0.834021	0.817637	0.914449
CATBoost	Ridge	1340	0.90896	0.834637	0.819256	0.914685
CATBoost	Ridge	1345	0.908383	0.833644	0.818324	0.914179
CATBoost	Ridge	1350	0.909104	0.83494	0.819092	0.914873
CATBoost	Ridge	1355	0.908094	0.832978	0.819183	0.91372
CATBoost	Ridge	1360	0.907661	0.832317	0.81782	0.913444
CATBoost	Ridge	1365	0.907228	0.831558	0.817254	0.913044
CATBoost	Ridge	1370	0.907661	0.83243	0.817034	0.913568
CATBoost	Ridge	1375	0.907084	0.831396	0.816369	0.913021
CATBoost	Ridge	1380	0.90795	0.832923	0.817496	0.91382
CATBoost	Ridge	1385	0.908527	0.833919	0.818424	0.914325
CATBoost	Ridge	1390	0.908383	0.83369	0.81806	0.914219
CATBoost	Ridge	1395	0.90795	0.832855	0.81802	0.913736
CATBoost	Ridge	1400	0.907806	0.832587	0.817918	0.913588
CATBoost	Ridge	1405	0.90694	0.831096	0.816526	0.912831
CATBoost	Ridge	1410	0.907661	0.832315	0.817818	0.913443
CATBoost	Ridge	1415	0.907228	0.831551	0.817251	0.913042
CATBoost	Ridge	1420	0.908815	0.834379	0.819151	0.914533
CATBoost	Ridge	1425	0.908671	0.834039	0.819583	0.914305
CATBoost	Ridge	1430	0.908815	0.834223	0.820224	0.914374
CATBoost	Ridge	1435	0.908815	0.834226	0.820223	0.914373
CATBoost	Ridge	1440	0.90795	0.832661	0.819351	0.913534
CATBoost	Ridge	1445	0.908671	0.834027	0.819587	0.91431
CATBoost	Ridge	1450	0.909104	0.834867	0.819621	0.914789
CATBoost	Ridge	1455	0.909393	0.83526	0.820894	0.914918
CATBoost	Ridge	1460	0.908671	0.833959	0.820123	0.914227
CATBoost	Ridge	1465	0.908527	0.833698	0.82002	0.914078
CATBoost	Ridge	1470	0.909537	0.835385	0.822086	0.914905
CATBoost	Ridge	1475	0.909104	0.83459	0.821783	0.914464
CATBoost	Ridge	1480	0.91098	0.837923	0.824194	0.916208
CATBoost	Ridge	1485	0.910258	0.836826	0.82177	0.915758
CATBoost	Ridge	1490	0.909248	0.834937	0.821334	0.914687
CATBoost	Ridge	1495	0.909248	0.834933	0.821335	0.914688
CATBoost	Ridge	1500	0.909248	0.834807	0.822431	0.914525
CATBoost	Ridge	1505	0.909393	0.835081	0.822531	0.914671
CATBoost	Ridge	1510	0.909393	0.835139	0.821982	0.914753
CATBoost	Ridge	1515	0.909681	0.835594	0.822736	0.914969
CATBoost	Ridge	1520	0.909537	0.835396	0.822083	0.914902
CATBoost	Ridge	1525	0.908527	0.833597	0.820832	0.913955
CATBoost	Ridge	1530	0.908527	0.833546	0.821375	0.91387
CATBoost	Ridge	1535	0.909104	0.834605	0.821779	0.914459
CATBoost	Ridge	1540	0.908094	0.832889	0.819983	0.91359
CATBoost	Ridge	1545	0.907806	0.832218	0.82087	0.913135
CATBoost	Ridge	1550	0.907661	0.831814	0.821874	0.912827
CATBoost	Ridge	1555	0.907661	0.831909	0.821045	0.912949
CATBoost	Ridge	1560	0.907517	0.831536	0.821776	0.912683
CATBoost	Ridge	1565	0.907661	0.831796	0.821876	0.912831
CATBoost	Ridge	1570	0.907373	0.831402	0.820572	0.912699
CATBoost	Ridge	1575	0.908238	0.832788	0.822843	0.913343
CATBoost	Ridge	1580	0.908383	0.833091	0.822662	0.913528
CATBoost	Ridge	1585	0.908238	0.832825	0.822562	0.913382
CATBoost	Ridge	1590	0.908094	0.832628	0.821901	0.913312
CATBoost	Ridge	1595	0.907806	0.832057	0.821978	0.91298
CATBoost	Ridge	1600	0.90795	0.832397	0.821523	0.913204
CATBoost	Ridge	1605	0.90694	0.830529	0.82082	0.912179
CATBoost	Ridge	1610	0.90694	0.830527	0.82082	0.912179
CATBoost	Ridge	1615	0.906507	0.829769	0.82024	0.911776
CATBoost	Ridge	1620	0.905353	0.827781	0.81834	0.910762
CATBoost	Ridge	1625	0.905641	0.828283	0.818813	0.911015
CATBoost	Ridge	1630	0.906074	0.829219	0.818033	0.911616
CATBoost	Ridge	1635	0.906651	0.830151	0.819516	0.91204
CATBoost	Ridge	1640	0.906796	0.830426	0.819616	0.912185
CATBoost	Ridge	1645	0.906363	0.829718	0.818504	0.91187
CATBoost	Ridge	1650	0.905641	0.828362	0.818267	0.911091
CATBoost	Ridge	1655	0.905208	0.827517	0.818237	0.910613
CATBoost	Ridge	1660	0.905786	0.828577	0.818642	0.911202
CATBoost	Ridge	1665	0.904776	0.82671	0.817937	0.910175
CATBoost	Ridge	1670	0.905497	0.828001	0.818715	0.910872
CATBoost	Ridge	1675	0.906218	0.829361	0.818949	0.911649
CATBoost	Ridge	1680	0.905641	0.828326	0.818278	0.911106
CATBoost	Ridge	1685	0.906074	0.829063	0.81912	0.911461
CATBoost	Ridge	1690	0.906796	0.830333	0.820169	0.912113
CATBoost	Ridge	1695	0.90795	0.832337	0.822078	0.913123
CATBoost	Ridge	1700	0.906363	0.829507	0.82014	0.91163
CATBoost	Ridge	1705	0.906796	0.830066	0.822392	0.91179
CATBoost	Ridge	1710	0.907806	0.832029	0.822257	0.912939
CATBoost	Ridge	1715	0.90795	0.83233	0.822078	0.913125
CATBoost	Ridge	1720	0.907228	0.830964	0.821852	0.91235
CATBoost	Ridge	1725	0.907228	0.831024	0.821298	0.912433
CATBoost	Ridge	1730	0.907228	0.831018	0.8213	0.912436
CATBoost	Ridge	1735	0.907661	0.831881	0.821051	0.912958
CATBoost	Ridge	1740	0.907228	0.831255	0.819384	0.912719
CATBoost	Ridge	1745	0.907228	0.831227	0.819652	0.912675
CATBoost	Ridge	1750	0.906651	0.830123	0.819524	0.91205
CATBoost	Ridge	1755	0.906218	0.829402	0.818676	0.911687
CATBoost	Ridge	1760	0.906363	0.829779	0.817969	0.911953
CATBoost	Ridge	1765	0.906074	0.829248	0.817767	0.911659
CATBoost	Ridge	1770	0.905786	0.828685	0.817831	0.911322
CATBoost	Ridge	1775	0.90593	0.828913	0.818201	0.911429
CATBoost	Ridge	1780	0.906074	0.829049	0.819387	0.911413
CATBoost	Ridge	1785	0.905497	0.828017	0.818712	0.910867
CATBoost	Ridge	1790	0.905497	0.827908	0.819533	0.910747
CATBoost	Ridge	1795	0.906218	0.829274	0.819762	0.911521
CATBoost	Ridge	1800	0.905786	0.828379	0.820286	0.910958
CATBoost	Ridge	1805	0.905641	0.828174	0.819635	0.910894
CATBoost	Ridge	1810	0.905786	0.82863	0.818367	0.911237
CATBoost	Ridge	1815	0.906218	0.829396	0.818941	0.911637
CATBoost	Ridge	1820	0.906074	0.829089	0.819113	0.911452
CATBoost	Ridge	1825	0.905353	0.827759	0.81861	0.910718
CATBoost	Ridge	1830	0.906074	0.829085	0.819116	0.911455
CATBoost	Ridge	1835	0.906074	0.829085	0.819116	0.911455
CATBoost	Ridge	1840	0.906796	0.830349	0.820166	0.912108
CATBoost	Ridge	1845	0.90694	0.83056	0.820545	0.91222
CATBoost	Ridge	1850	0.906507	0.829687	0.820797	0.911702
CATBoost	Ridge	1855	0.906074	0.828928	0.820216	0.911299
CATBoost	Ridge	1860	0.906363	0.829424	0.820694	0.911553
CATBoost	Ridge	1865	0.906363	0.829389	0.820972	0.911513
CATBoost	Ridge	1870	0.906651	0.829928	0.821172	0.911804
CATBoost	Ridge	1875	0.906363	0.82936	0.821249	0.911471
CATBoost	Ridge	1880	0.906074	0.828901	0.820489	0.911255
CATBoost	Ridge	1885	0.906507	0.829596	0.82163	0.911578
CATBoost	Ridge	1890	0.906796	0.830153	0.821827	0.911865
CATBoost	Ridge	1895	0.906796	0.830148	0.821828	0.911866
CATBoost	Ridge	1900	0.90694	0.83031	0.822774	0.911894
CATBoost	Ridge	1905	0.906796	0.830148	0.821828	0.911866
CATBoost	Ridge	1910	0.906651	0.829947	0.821168	0.911799
CATBoost	Ridge	1915	0.906796	0.830172	0.82155	0.911908
CATBoost	Ridge	1920	0.907373	0.831128	0.822795	0.912377
CATBoost	Ridge	1925	0.907806	0.831799	0.824235	0.91266
CATBoost	Ridge	1930	0.906363	0.829129	0.82323	0.911194
CATBoost	Ridge	1935	0.90593	0.828331	0.822928	0.910755
CATBoost	Ridge	1940	0.906218	0.82887	0.823129	0.911047
CATBoost	Ridge	1945	0.90593	0.828233	0.823793	0.910638
CATBoost	Ridge	1950	0.906074	0.828542	0.823603	0.910821
CATBoost	Ridge	1955	0.906507	0.829374	0.823616	0.911299
CATBoost	Ridge	1960	0.906796	0.829937	0.823531	0.911633
CATBoost	Ridge	1965	0.906651	0.829664	0.823432	0.911488
CATBoost	Ridge	1970	0.906651	0.829629	0.823719	0.911449
CATBoost	Ridge	1975	0.906363	0.829063	0.823806	0.911117
CATBoost	Ridge	1980	0.90694	0.830164	0.823921	0.911743
CATBoost	Ridge	1985	0.906507	0.829327	0.823907	0.911264
CATBoost	Ridge	1990	0.906363	0.829103	0.823517	0.911155
CATBoost	Ridge	1995	0.90593	0.828207	0.82408	0.910595
CATBoost	Ridge	2000	0.90593	0.828238	0.82379	0.910634
CATBoost	RF	5	0.764969	0.577817	0.682542	0.773253
CATBoost	RF	10	0.865965	0.751346	0.803617	0.867923
CATBoost	RF	15	0.900014	0.814742	0.838848	0.901777
CATBoost	RF	20	0.905641	0.824635	0.84629	0.907009
CATBoost	RF	25	0.909681	0.831489	0.869224	0.910257
CATBoost	RF	30	0.920358	0.850732	0.91291	0.92032
CATBoost	RF	35	0.919925	0.849763	0.905827	0.91992
CATBoost	RF	40	0.922089	0.854042	0.90301	0.922164
CATBoost	RF	45	0.922378	0.854712	0.90175	0.922445
CATBoost	RF	50	0.921656	0.852813	0.891912	0.92176
CATBoost	RF	55	0.921945	0.854862	0.860306	0.923418
CATBoost	RF	60	0.920935	0.852733	0.856972	0.922315
CATBoost	RF	65	0.919636	0.850668	0.848503	0.921474
CATBoost	RF	70	0.919204	0.849295	0.849612	0.920314
CATBoost	RF	75	0.917761	0.847365	0.831005	0.920201
CATBoost	RF	80	0.916462	0.844741	0.82307	0.918946
CATBoost	RF	85	0.917761	0.847152	0.83069	0.919993
CATBoost	RF	90	0.918771	0.849226	0.831238	0.921185
CATBoost	RF	95	0.920069	0.850783	0.833762	0.921622
CATBoost	RF	100	0.917617	0.84682	0.816481	0.920259
CATBoost	RF	105	0.919781	0.851082	0.827189	0.922355
CATBoost	RF	110	0.918482	0.848473	0.82381	0.920867
CATBoost	RF	115	0.914298	0.841216	0.809066	0.917663
CATBoost	RF	120	0.915019	0.84237	0.814629	0.918092
CATBoost	RF	125	0.919636	0.850456	0.817146	0.922184
CATBoost	RF	130	0.916174	0.844013	0.81099	0.918922
CATBoost	RF	135	0.919204	0.849509	0.81612	0.92166
CATBoost	RF	140	0.915741	0.843443	0.811112	0.918612
CATBoost	RF	145	0.914875	0.841735	0.80781	0.917861
CATBoost	RF	150	0.915741	0.843093	0.811689	0.918381
CATBoost	RF	155	0.916607	0.844956	0.80637	0.919598
CATBoost	RF	160	0.916895	0.845249	0.804845	0.919769
CATBoost	RF	165	0.916895	0.845499	0.803581	0.91991
CATBoost	RF	170	0.914875	0.841649	0.802508	0.917852
CATBoost	RF	175	0.913577	0.839173	0.797383	0.916603
CATBoost	RF	180	0.915597	0.842751	0.800335	0.918312
CATBoost	RF	185	0.915885	0.84292	0.801022	0.91815
CATBoost	RF	190	0.915597	0.842444	0.798862	0.917929
CATBoost	RF	195	0.911845	0.836054	0.793762	0.915035
CATBoost	RF	200	0.915597	0.843153	0.794843	0.918868
CATBoost	RF	205	0.914442	0.840079	0.797158	0.916419
CATBoost	RF	210	0.914731	0.841163	0.789893	0.917815
CATBoost	RF	215	0.914875	0.841328	0.78922	0.917668
CATBoost	RF	220	0.912422	0.836839	0.789183	0.915378
CATBoost	RF	225	0.913577	0.838983	0.785627	0.916605
CATBoost	RF	230	0.916029	0.843264	0.795025	0.918606
CATBoost	RF	235	0.917328	0.845908	0.795621	0.920053
CATBoost	RF	240	0.91401	0.839704	0.787363	0.916822
CATBoost	RF	245	0.915452	0.842678	0.792883	0.918596
CATBoost	RF	250	0.917472	0.845967	0.789911	0.920026
CATBoost	RF	255	0.915597	0.842627	0.793785	0.918265
CATBoost	RF	260	0.913432	0.838784	0.783146	0.916637
CATBoost	RF	265	0.914154	0.83992	0.789382	0.916995
CATBoost	RF	270	0.913865	0.839541	0.784657	0.917019
CATBoost	RF	275	0.915164	0.841516	0.794077	0.917535
CATBoost	RF	280	0.913865	0.839626	0.78543	0.917214
CATBoost	RF	285	0.914731	0.84098	0.790625	0.917333
CATBoost	RF	290	0.914298	0.840207	0.787856	0.917071
CATBoost	RF	295	0.915308	0.842135	0.78709	0.918283
CATBoost	RF	300	0.917184	0.845376	0.795455	0.919545
CATBoost	RF	305	0.915164	0.841597	0.791797	0.917525
CATBoost	RF	310	0.915452	0.842284	0.790467	0.918018
CATBoost	RF	315	0.912855	0.837376	0.787474	0.915568
CATBoost	RF	320	0.914298	0.839788	0.78919	0.916521
CATBoost	RF	325	0.915019	0.841014	0.789639	0.917133
CATBoost	RF	330	0.915308	0.841748	0.789898	0.91755
CATBoost	RF	335	0.916318	0.843729	0.786845	0.918873
CATBoost	RF	340	0.913	0.837665	0.784647	0.915662
CATBoost	RF	345	0.915597	0.842318	0.787551	0.917998
CATBoost	RF	350	0.913721	0.838973	0.783586	0.916459
CATBoost	RF	355	0.914587	0.840277	0.783881	0.916969
CATBoost	RF	360	0.914587	0.84024	0.784776	0.916844
CATBoost	RF	365	0.916029	0.843264	0.788695	0.918746
CATBoost	RF	370	0.913865	0.838886	0.790449	0.915801
CATBoost	RF	375	0.913721	0.838597	0.784792	0.915903
CATBoost	RF	380	0.914154	0.839656	0.782787	0.916752
CATBoost	RF	385	0.915452	0.841936	0.790981	0.917697
CATBoost	RF	390	0.914731	0.840832	0.788397	0.917364
CATBoost	RF	395	0.913577	0.838405	0.777397	0.916129
CATBoost	RF	400	0.915885	0.842544	0.783822	0.917942
CATBoost	RF	405	0.913288	0.837853	0.777916	0.915884
CATBoost	RF	410	0.914587	0.840392	0.785484	0.916903
CATBoost	RF	415	0.911557	0.834678	0.774417	0.914153
CATBoost	RF	420	0.912711	0.836463	0.780494	0.914628
CATBoost	RF	425	0.912855	0.836771	0.777595	0.914852
CATBoost	RF	430	0.912422	0.836172	0.778621	0.91469
CATBoost	RF	435	0.912422	0.836299	0.775467	0.915119
CATBoost	RF	440	0.914154	0.839278	0.77445	0.916217
CATBoost	RF	445	0.911268	0.833957	0.776052	0.913451
CATBoost	RF	450	0.912422	0.835886	0.766817	0.914565
CATBoost	RF	455	0.911412	0.834288	0.768154	0.913922
CATBoost	RF	460	0.91199	0.835416	0.775114	0.914383
CATBoost	RF	465	0.911557	0.834622	0.766144	0.914215
CATBoost	RF	470	0.911701	0.834838	0.769172	0.914092
CATBoost	RF	475	0.912567	0.836396	0.777535	0.914677
CATBoost	RF	480	0.91401	0.839155	0.773888	0.916468
CATBoost	RF	485	0.912855	0.836786	0.775668	0.914959
CATBoost	RF	490	0.912711	0.836603	0.771749	0.915007
CATBoost	RF	495	0.913865	0.838538	0.773578	0.915702
CATBoost	RF	500	0.913	0.836962	0.772691	0.914873
CATBoost	RF	505	0.90997	0.831545	0.770419	0.912169
CATBoost	RF	510	0.911412	0.834274	0.770235	0.913964
CATBoost	RF	515	0.91401	0.838922	0.767089	0.916075
CATBoost	RF	520	0.910835	0.832572	0.770802	0.912436
CATBoost	RF	525	0.909104	0.82966	0.762913	0.911108
CATBoost	RF	530	0.91401	0.838941	0.768414	0.916235
CATBoost	RF	535	0.912711	0.836813	0.765383	0.915449
CATBoost	RF	540	0.910691	0.83248	0.765928	0.912606
CATBoost	RF	545	0.912278	0.835453	0.762888	0.913889
CATBoost	RF	550	0.910691	0.832682	0.769941	0.912705
CATBoost	RF	555	0.912567	0.836161	0.773078	0.914182
CATBoost	RF	560	0.911701	0.834426	0.769022	0.913805
CATBoost	RF	565	0.909537	0.830463	0.763498	0.911319
CATBoost	RF	570	0.909537	0.830118	0.76385	0.910955
CATBoost	RF	575	0.909537	0.830572	0.757173	0.911506
CATBoost	RF	580	0.911268	0.833377	0.765869	0.912741
CATBoost	RF	585	0.90997	0.831203	0.759115	0.911889
CATBoost	RF	590	0.909681	0.830447	0.759391	0.911152
CATBoost	RF	595	0.910403	0.831725	0.760726	0.911595
CATBoost	RF	600	0.909681	0.830506	0.756292	0.911224
CATBoost	RF	605	0.910835	0.832646	0.759951	0.912544
CATBoost	RF	610	0.910403	0.831726	0.763581	0.911934
CATBoost	RF	615	0.913	0.83649	0.764522	0.914282
CATBoost	RF	620	0.907517	0.826795	0.758299	0.909677
CATBoost	RF	625	0.908815	0.828709	0.753418	0.910327
CATBoost	RF	630	0.909248	0.829754	0.757456	0.910959
CATBoost	RF	635	0.909248	0.829517	0.7608	0.910677
CATBoost	RF	640	0.910835	0.832367	0.760155	0.911972
CATBoost	RF	645	0.911557	0.833857	0.765817	0.912898
CATBoost	RF	650	0.909825	0.830824	0.756992	0.911473
CATBoost	RF	655	0.910547	0.832118	0.763099	0.912138
CATBoost	RF	660	0.910258	0.831388	0.761495	0.911515
CATBoost	RF	665	0.908238	0.828282	0.754066	0.910767
CATBoost	RF	670	0.910258	0.831433	0.758662	0.911724
CATBoost	RF	675	0.908094	0.827528	0.761978	0.909601
CATBoost	RF	680	0.908238	0.827733	0.75644	0.909802
CATBoost	RF	685	0.908527	0.828201	0.757463	0.909979
CATBoost	RF	690	0.907373	0.826258	0.756477	0.909215
CATBoost	RF	695	0.909537	0.830203	0.754001	0.91123
CATBoost	RF	700	0.910691	0.832735	0.76017	0.912699
CATBoost	RF	705	0.907084	0.825737	0.757325	0.908584
CATBoost	RF	710	0.907517	0.826443	0.762444	0.908909
CATBoost	RF	715	0.909393	0.829957	0.765796	0.910521
CATBoost	RF	720	0.907373	0.826531	0.754909	0.909467
CATBoost	RF	725	0.90896	0.829104	0.759769	0.910515
CATBoost	RF	730	0.908383	0.828073	0.757958	0.909945
CATBoost	RF	735	0.909248	0.829764	0.757734	0.910929
CATBoost	RF	740	0.908094	0.827723	0.75233	0.91009
CATBoost	RF	745	0.910114	0.831218	0.75736	0.911365
CATBoost	RF	750	0.909393	0.829952	0.759746	0.910621
CATBoost	RF	755	0.906507	0.824563	0.756978	0.90821
CATBoost	RF	760	0.908527	0.82838	0.755896	0.910397
CATBoost	RF	765	0.90997	0.831033	0.754908	0.911766
CATBoost	RF	770	0.908238	0.827659	0.756961	0.909565
CATBoost	RF	775	0.908094	0.827599	0.757749	0.909642
CATBoost	RF	780	0.905786	0.82325	0.753678	0.907503
CATBoost	RF	785	0.909104	0.829244	0.755851	0.910487
CATBoost	RF	790	0.909248	0.829442	0.756758	0.91049
CATBoost	RF	795	0.908671	0.828484	0.752783	0.910254
CATBoost	RF	800	0.904776	0.821615	0.747159	0.906607
CATBoost	RF	805	0.908671	0.82843	0.75493	0.909936
CATBoost	RF	810	0.90896	0.82905	0.751455	0.910372
CATBoost	RF	815	0.905786	0.822938	0.743121	0.907097
CATBoost	RF	820	0.90997	0.830754	0.757446	0.910816
CATBoost	RF	825	0.906363	0.824214	0.751814	0.908044
CATBoost	RF	830	0.909825	0.830221	0.75206	0.910245
CATBoost	RF	835	0.907373	0.825993	0.747261	0.908864
CATBoost	RF	840	0.906796	0.82502	0.745181	0.908332
CATBoost	RF	845	0.90795	0.826932	0.745116	0.909187
CATBoost	RF	850	0.902756	0.817124	0.742311	0.903862
CATBoost	RF	855	0.907806	0.827268	0.745246	0.909879
CATBoost	RF	860	0.90593	0.823434	0.748344	0.907513
CATBoost	RF	865	0.905353	0.822409	0.74493	0.906745
CATBoost	RF	870	0.907228	0.825951	0.749477	0.90875
CATBoost	RF	875	0.907661	0.827079	0.754434	0.909456
CATBoost	RF	880	0.908383	0.827778	0.74805	0.909631
CATBoost	RF	885	0.906507	0.824129	0.752473	0.907524
CATBoost	RF	890	0.905641	0.822627	0.746272	0.906648
CATBoost	RF	895	0.906074	0.824003	0.748187	0.908096
CATBoost	RF	900	0.904054	0.819668	0.740771	0.905083
CATBoost	RF	905	0.90593	0.82329	0.742515	0.907119
CATBoost	RF	910	0.90593	0.823443	0.747817	0.907576
CATBoost	RF	915	0.908094	0.827147	0.748499	0.909037
CATBoost	RF	920	0.906651	0.824681	0.74726	0.908038
CATBoost	RF	925	0.903621	0.818761	0.738294	0.904566
CATBoost	RF	930	0.903766	0.819505	0.746192	0.905217
CATBoost	RF	935	0.905786	0.823248	0.747171	0.907075
CATBoost	RF	940	0.906218	0.823671	0.745898	0.907367
CATBoost	RF	945	0.907373	0.82609	0.745209	0.908501
CATBoost	RF	950	0.906651	0.824783	0.747006	0.908082
CATBoost	RF	955	0.906651	0.824749	0.747782	0.907964
CATBoost	RF	960	0.906363	0.82395	0.740906	0.907429
CATBoost	RF	965	0.905208	0.821503	0.750583	0.905977
CATBoost	RF	970	0.904487	0.820602	0.738379	0.905748
CATBoost	RF	975	0.90593	0.823069	0.742915	0.906634
CATBoost	RF	980	0.906363	0.82409	0.741608	0.907524
CATBoost	RF	985	0.905353	0.821859	0.737491	0.906133
CATBoost	RF	990	0.905641	0.822337	0.737446	0.906241
CATBoost	RF	995	0.904487	0.820197	0.746689	0.905105
CATBoost	RF	1000	0.906363	0.824194	0.746547	0.907827
CATBoost	RF	1005	0.904199	0.819883	0.737698	0.90506
CATBoost	RF	1010	0.905208	0.821769	0.735191	0.906149
CATBoost	RF	1015	0.903189	0.817905	0.743759	0.903903
CATBoost	RF	1020	0.906218	0.82373	0.743728	0.907242
CATBoost	RF	1025	0.905208	0.821863	0.73864	0.906278
CATBoost	RF	1030	0.904343	0.819682	0.728636	0.90478
CATBoost	RF	1035	0.906218	0.823313	0.741236	0.906297
CATBoost	RF	1040	0.905497	0.822249	0.740114	0.906119
CATBoost	RF	1045	0.905064	0.821645	0.741001	0.905936
CATBoost	RF	1050	0.904631	0.820648	0.732818	0.905636
CATBoost	RF	1055	0.90391	0.819713	0.732265	0.905467
CATBoost	RF	1060	0.904054	0.819428	0.735337	0.904574
CATBoost	RF	1065	0.904776	0.820864	0.73737	0.905063
CATBoost	RF	1070	0.905786	0.822619	0.741096	0.906292
CATBoost	RF	1075	0.905208	0.821704	0.740391	0.905985
CATBoost	RF	1080	0.900447	0.812918	0.732905	0.90144
CATBoost	RF	1085	0.90492	0.821231	0.742462	0.905553
CATBoost	RF	1090	0.902467	0.816587	0.732707	0.902967
CATBoost	RF	1095	0.905497	0.822071	0.733115	0.906315
CATBoost	RF	1100	0.903621	0.818654	0.739728	0.904784
CATBoost	RF	1105	0.902756	0.816906	0.731169	0.903339
CATBoost	RF	1110	0.9029	0.817159	0.730548	0.903606
CATBoost	RF	1115	0.903621	0.818842	0.744092	0.904739
CATBoost	RF	1120	0.904054	0.819543	0.733148	0.904956
CATBoost	RF	1125	0.90492	0.821082	0.737702	0.905869
CATBoost	RF	1130	0.90593	0.823316	0.734788	0.907271
CATBoost	RF	1135	0.905786	0.82255	0.734476	0.906168
CATBoost	RF	1140	0.904487	0.8201	0.735393	0.905058
CATBoost	RF	1145	0.90391	0.819196	0.73902	0.904526
CATBoost	RF	1150	0.903044	0.817887	0.742321	0.903938
CATBoost	RF	1155	0.904487	0.820407	0.733442	0.905385
CATBoost	RF	1160	0.902467	0.816658	0.736993	0.903479
CATBoost	RF	1165	0.906218	0.823463	0.733309	0.906849
CATBoost	RF	1170	0.901169	0.814306	0.735612	0.902265
CATBoost	RF	1175	0.904631	0.820582	0.733538	0.905525
CATBoost	RF	1180	0.904776	0.820876	0.739586	0.905634
CATBoost	RF	1185	0.90391	0.819202	0.735743	0.904349
CATBoost	RF	1190	0.902756	0.817093	0.739435	0.903651
CATBoost	RF	1195	0.904631	0.820423	0.733724	0.905243
CATBoost	RF	1200	0.903621	0.818894	0.728743	0.904758
CATBoost	RF	1205	0.90391	0.818936	0.737827	0.904041
CATBoost	RF	1210	0.903189	0.817734	0.735516	0.903605
CATBoost	RF	1215	0.9029	0.817136	0.735052	0.903341
CATBoost	RF	1220	0.901602	0.814566	0.726858	0.901733
CATBoost	RF	1225	0.902323	0.816193	0.729107	0.902942
CATBoost	RF	1230	0.902756	0.817262	0.733973	0.90359
CATBoost	RF	1235	0.903189	0.817509	0.72968	0.903049
CATBoost	RF	1240	0.904054	0.819445	0.735604	0.904553
CATBoost	RF	1245	0.90391	0.819302	0.738022	0.904454
CATBoost	RF	1250	0.901602	0.814904	0.729414	0.902341
CATBoost	RF	1255	0.90391	0.81901	0.733407	0.904212
CATBoost	RF	1260	0.904054	0.819377	0.733566	0.904616
CATBoost	RF	1265	0.902611	0.816641	0.73612	0.903078
CATBoost	RF	1270	0.902323	0.816565	0.730315	0.903505
CATBoost	RF	1275	0.902756	0.817031	0.731654	0.903256
CATBoost	RF	1280	0.902611	0.816791	0.735367	0.902977
CATBoost	RF	1285	0.902467	0.816686	0.724604	0.903389
CATBoost	RF	1290	0.901457	0.814458	0.730994	0.901899
CATBoost	RF	1295	0.903044	0.817589	0.732869	0.903601
CATBoost	RF	1300	0.905208	0.821671	0.731426	0.90604
CATBoost	RF	1305	0.901313	0.814208	0.731203	0.901965
CATBoost	RF	1310	0.904487	0.820147	0.73258	0.905005
CATBoost	RF	1315	0.903766	0.818729	0.729287	0.904267
CATBoost	RF	1320	0.901602	0.814878	0.728844	0.902173
CATBoost	RF	1325	0.903333	0.818055	0.732542	0.903752
CATBoost	RF	1330	0.903333	0.818014	0.732604	0.904004
CATBoost	RF	1335	0.903044	0.817504	0.731134	0.903679
CATBoost	RF	1340	0.904631	0.820516	0.737534	0.904623
CATBoost	RF	1345	0.906651	0.823984	0.739737	0.90654
CATBoost	RF	1350	0.900736	0.813094	0.730795	0.901372
CATBoost	RF	1355	0.89987	0.811465	0.72556	0.9003
CATBoost	RF	1360	0.903189	0.817922	0.729941	0.90377
CATBoost	RF	1365	0.903621	0.818665	0.728593	0.903949
CATBoost	RF	1370	0.902611	0.816599	0.727668	0.902987
CATBoost	RF	1375	0.904487	0.819965	0.732971	0.904452
CATBoost	RF	1380	0.90492	0.820629	0.73112	0.904741
CATBoost	RF	1385	0.902179	0.815735	0.731489	0.90262
CATBoost	RF	1390	0.90088	0.813351	0.732908	0.901439
CATBoost	RF	1395	0.901746	0.815279	0.727439	0.902861
CATBoost	RF	1400	0.903044	0.817404	0.728349	0.903116
CATBoost	RF	1405	0.903333	0.817899	0.734279	0.903217
CATBoost	RF	1410	0.900736	0.813033	0.734602	0.900777
CATBoost	RF	1415	0.901024	0.813901	0.730213	0.901554
CATBoost	RF	1420	0.902034	0.815786	0.728781	0.902946
CATBoost	RF	1425	0.903044	0.81781	0.73166	0.903808
CATBoost	RF	1430	0.900592	0.812721	0.734504	0.900886
CATBoost	RF	1435	0.902179	0.815896	0.730454	0.902555
CATBoost	RF	1440	0.904199	0.819532	0.731364	0.90467
CATBoost	RF	1445	0.905497	0.8221	0.739115	0.906046
CATBoost	RF	1450	0.904487	0.820229	0.740252	0.90475
CATBoost	RF	1455	0.90391	0.819131	0.731167	0.904383
CATBoost	RF	1460	0.903621	0.818377	0.732437	0.903839
CATBoost	RF	1465	0.902756	0.816968	0.732438	0.903369
CATBoost	RF	1470	0.901169	0.813847	0.729933	0.901251
CATBoost	RF	1475	0.90492	0.821069	0.735442	0.905532
CATBoost	RF	1480	0.903766	0.818904	0.731606	0.904371
CATBoost	RF	1485	0.903044	0.817543	0.732876	0.90361
CATBoost	RF	1490	0.904487	0.820037	0.734837	0.904656
CATBoost	RF	1495	0.902179	0.81545	0.728493	0.902127
CATBoost	RF	1500	0.903189	0.817536	0.730895	0.903595
CATBoost	RF	1505	0.901313	0.814227	0.728963	0.901319
CATBoost	RF	1510	0.902034	0.815463	0.730674	0.902618
CATBoost	RF	1515	0.901746	0.814788	0.732126	0.901557
CATBoost	RF	1520	0.902756	0.816717	0.73832	0.902911
CATBoost	RF	1525	0.904487	0.820114	0.73412	0.905023
CATBoost	RF	1530	0.902179	0.815813	0.727375	0.90256
CATBoost	RF	1535	0.90189	0.815022	0.731208	0.90188
CATBoost	RF	1540	0.901169	0.813764	0.732025	0.901187
CATBoost	RF	1545	0.902611	0.816378	0.726972	0.903122
CATBoost	RF	1550	0.90391	0.819315	0.73156	0.904818
CATBoost	RF	1555	0.899582	0.810912	0.725942	0.900162
CATBoost	RF	1560	0.902611	0.816411	0.724373	0.90305
CATBoost	RF	1565	0.900014	0.811744	0.727924	0.900324
CATBoost	RF	1570	0.901169	0.813947	0.731508	0.901261
CATBoost	RF	1575	0.903189	0.817811	0.733436	0.903437
CATBoost	RF	1580	0.898572	0.808946	0.732068	0.898767
CATBoost	RF	1585	0.903766	0.818969	0.726063	0.904008
CATBoost	RF	1590	0.90189	0.81523	0.730335	0.902517
CATBoost	RF	1595	0.903766	0.818619	0.730496	0.904073
CATBoost	RF	1600	0.901024	0.813577	0.724356	0.90154
CATBoost	RF	1605	0.900736	0.813306	0.724086	0.901538
CATBoost	RF	1610	0.900447	0.81266	0.724183	0.900912
CATBoost	RF	1615	0.900592	0.812864	0.722317	0.901166
CATBoost	RF	1620	0.899293	0.810605	0.723996	0.899921
CATBoost	RF	1625	0.901313	0.814578	0.730008	0.902174
CATBoost	RF	1630	0.899726	0.811569	0.724072	0.900405
CATBoost	RF	1635	0.902611	0.816783	0.734611	0.903323
CATBoost	RF	1640	0.899149	0.81041	0.729531	0.900075
CATBoost	RF	1645	0.902467	0.816466	0.726649	0.90303
CATBoost	RF	1650	0.90088	0.813507	0.73417	0.901234
CATBoost	RF	1655	0.903333	0.818069	0.731102	0.903215
CATBoost	RF	1660	0.901602	0.814925	0.730491	0.901657
CATBoost	RF	1665	0.899437	0.810867	0.731176	0.900117
CATBoost	RF	1670	0.901457	0.814303	0.727988	0.901394
CATBoost	RF	1675	0.900447	0.812648	0.724205	0.900941
CATBoost	RF	1680	0.901169	0.813952	0.73281	0.90129
CATBoost	RF	1685	0.901457	0.814812	0.727463	0.901995
CATBoost	RF	1690	0.900447	0.812649	0.733874	0.900802
CATBoost	RF	1695	0.900303	0.812729	0.72938	0.901389
CATBoost	RF	1700	0.900447	0.812696	0.73742	0.900938
CATBoost	RF	1705	0.901024	0.814041	0.730111	0.902073
CATBoost	RF	1710	0.90189	0.815629	0.73213	0.902693
CATBoost	RF	1715	0.902034	0.8154	0.73342	0.902177
CATBoost	RF	1720	0.897417	0.807164	0.72622	0.89796
CATBoost	RF	1725	0.898427	0.808578	0.72092	0.898403
CATBoost	RF	1730	0.903044	0.817693	0.731593	0.903566
CATBoost	RF	1735	0.899726	0.811447	0.728044	0.900226
CATBoost	RF	1740	0.898139	0.808474	0.72614	0.898515
CATBoost	RF	1745	0.901457	0.814225	0.733025	0.901811
CATBoost	RF	1750	0.902179	0.815886	0.727861	0.90249
CATBoost	RF	1755	0.902467	0.816444	0.732176	0.90282
CATBoost	RF	1760	0.900303	0.812345	0.729408	0.900633
CATBoost	RF	1765	0.901313	0.814157	0.718455	0.901857
CATBoost	RF	1770	0.9029	0.817194	0.732983	0.903185
CATBoost	RF	1775	0.901746	0.814969	0.728611	0.902116
CATBoost	RF	1780	0.904487	0.820131	0.735068	0.904145
CATBoost	RF	1785	0.904054	0.819256	0.735577	0.904067
CATBoost	RF	1790	0.901746	0.814548	0.732402	0.901535
CATBoost	RF	1795	0.901169	0.814073	0.726921	0.902039
CATBoost	RF	1800	0.901602	0.81498	0.729631	0.902274
CATBoost	RF	1805	0.902179	0.815552	0.734294	0.902197
CATBoost	RF	1810	0.9029	0.816758	0.73292	0.902713
CATBoost	RF	1815	0.89987	0.811559	0.728305	0.900086
CATBoost	RF	1820	0.899726	0.810936	0.726552	0.899702
CATBoost	RF	1825	0.901169	0.81377	0.730909	0.900857
CATBoost	RF	1830	0.901169	0.813784	0.731473	0.901024
CATBoost	RF	1835	0.898139	0.807938	0.72917	0.898265
CATBoost	RF	1840	0.896985	0.80617	0.718103	0.8973
CATBoost	RF	1845	0.902756	0.816686	0.723852	0.903042
CATBoost	RF	1850	0.903189	0.817786	0.72878	0.90344
CATBoost	RF	1855	0.899149	0.809989	0.730665	0.8994
CATBoost	RF	1860	0.902323	0.816013	0.73466	0.902307
CATBoost	RF	1865	0.899437	0.810621	0.725248	0.899847
CATBoost	RF	1870	0.901169	0.813876	0.730799	0.901615
CATBoost	RF	1875	0.901024	0.813269	0.729985	0.9006
CATBoost	RF	1880	0.899004	0.809821	0.71772	0.899082
CATBoost	RF	1885	0.900447	0.812926	0.729403	0.901294
CATBoost	RF	1890	0.89785	0.807619	0.719356	0.898346
CATBoost	RF	1895	0.900592	0.812848	0.735274	0.900748
CATBoost	RF	1900	0.898716	0.809492	0.724887	0.898861
CATBoost	RF	1905	0.899582	0.810881	0.723206	0.899843
CATBoost	RF	1910	0.89583	0.803835	0.720706	0.895791
CATBoost	RF	1915	0.900447	0.81249	0.72937	0.900282
CATBoost	RF	1920	0.902323	0.815984	0.727476	0.902707
CATBoost	RF	1925	0.901746	0.81497	0.729587	0.901955
CATBoost	RF	1930	0.898139	0.808505	0.724357	0.898549
CATBoost	RF	1935	0.900303	0.812061	0.72985	0.900314
CATBoost	RF	1940	0.901746	0.815041	0.729104	0.902046
CATBoost	RF	1945	0.902467	0.816547	0.730397	0.902869
CATBoost	RF	1950	0.901602	0.81444	0.732819	0.901296
CATBoost	RF	1955	0.897129	0.80644	0.72924	0.897131
CATBoost	RF	1960	0.900303	0.812334	0.733781	0.900425
CATBoost	RF	1965	0.901313	0.813926	0.730294	0.901369
CATBoost	RF	1970	0.898572	0.808728	0.723813	0.898348
CATBoost	RF	1975	0.899149	0.809693	0.727405	0.89892
CATBoost	RF	1980	0.901024	0.813653	0.725279	0.90137
CATBoost	RF	1985	0.900447	0.812507	0.72595	0.900336
CATBoost	RF	1990	0.898716	0.809017	0.724398	0.898401
CATBoost	RF	1995	0.898716	0.809002	0.719101	0.898477
CATBoost	RF	2000	0.902034	0.815383	0.729387	0.901807
ExtraTrees	Ridge	5	0.593421	0.369302	0.478984	0.613563
ExtraTrees	Ridge	10	0.619247	0.412403	0.508877	0.648155
ExtraTrees	Ridge	15	0.658924	0.453483	0.546571	0.689962
ExtraTrees	Ridge	20	0.687635	0.490618	0.574914	0.719887
ExtraTrees	Ridge	25	0.711441	0.521471	0.592994	0.741258
ExtraTrees	Ridge	30	0.713606	0.524333	0.597034	0.742619
ExtraTrees	Ridge	35	0.745058	0.565498	0.62454	0.768791
ExtraTrees	Ridge	40	0.760352	0.59139	0.63802	0.783586
ExtraTrees	Ridge	45	0.765835	0.600481	0.643969	0.789063
ExtraTrees	Ridge	50	0.785168	0.63184	0.662408	0.806389
ExtraTrees	Ridge	55	0.792671	0.642142	0.671815	0.811817
ExtraTrees	Ridge	60	0.792671	0.642622	0.67114	0.812337
ExtraTrees	Ridge	65	0.792671	0.642892	0.670107	0.81289
ExtraTrees	Ridge	70	0.810994	0.672154	0.690108	0.828951
ExtraTrees	Ridge	75	0.814457	0.678511	0.692915	0.832638
ExtraTrees	Ridge	80	0.81186	0.67422	0.690722	0.829992
ExtraTrees	Ridge	85	0.839561	0.718803	0.719523	0.854896
ExtraTrees	Ridge	90	0.853268	0.744107	0.730419	0.869491
ExtraTrees	Ridge	95	0.852258	0.741761	0.728889	0.86816
ExtraTrees	Ridge	100	0.852114	0.741163	0.729489	0.86771
ExtraTrees	Ridge	105	0.856298	0.749427	0.732262	0.872545
ExtraTrees	Ridge	110	0.857452	0.751011	0.734129	0.873279
ExtraTrees	Ridge	115	0.856009	0.747749	0.73388	0.871258
ExtraTrees	Ridge	120	0.857885	0.750638	0.736999	0.872665
ExtraTrees	Ridge	125	0.859616	0.753548	0.739414	0.874175
ExtraTrees	Ridge	130	0.864377	0.761881	0.742081	0.879017
ExtraTrees	Ridge	135	0.864955	0.762663	0.743139	0.879361
ExtraTrees	Ridge	140	0.868706	0.769585	0.744744	0.883498
ExtraTrees	Ridge	145	0.868417	0.768966	0.744801	0.883106
ExtraTrees	Ridge	150	0.870004	0.771685	0.747004	0.884512
ExtraTrees	Ridge	155	0.869427	0.770593	0.746034	0.883945
ExtraTrees	Ridge	160	0.870149	0.771898	0.749304	0.884367
ExtraTrees	Ridge	165	0.868994	0.770112	0.745642	0.883729
ExtraTrees	Ridge	170	0.870581	0.772981	0.748134	0.885206
ExtraTrees	Ridge	175	0.871736	0.774576	0.749585	0.885968
ExtraTrees	Ridge	180	0.871591	0.774604	0.749373	0.886041
ExtraTrees	Ridge	185	0.871736	0.774563	0.750959	0.885788
ExtraTrees	Ridge	190	0.873323	0.776994	0.753323	0.886974
ExtraTrees	Ridge	195	0.874044	0.778008	0.753969	0.887491
ExtraTrees	Ridge	200	0.873756	0.777488	0.753764	0.887195
ExtraTrees	Ridge	205	0.874766	0.779265	0.754617	0.888179
ExtraTrees	Ridge	210	0.87794	0.784827	0.757438	0.891258
ExtraTrees	Ridge	215	0.876785	0.783214	0.755914	0.890497
ExtraTrees	Ridge	220	0.878805	0.786585	0.758897	0.892196
ExtraTrees	Ridge	225	0.878228	0.785594	0.760469	0.891416
ExtraTrees	Ridge	230	0.879094	0.786785	0.760833	0.892063
ExtraTrees	Ridge	235	0.879815	0.788224	0.761614	0.892876
ExtraTrees	Ridge	240	0.880392	0.789558	0.762569	0.893625
ExtraTrees	Ridge	245	0.879671	0.788535	0.761186	0.893182
ExtraTrees	Ridge	250	0.882268	0.792575	0.765077	0.895149
ExtraTrees	Ridge	255	0.879382	0.78782	0.761558	0.892679
ExtraTrees	Ridge	260	0.880825	0.78996	0.764056	0.893661
ExtraTrees	Ridge	265	0.88198	0.791677	0.766084	0.894446
ExtraTrees	Ridge	270	0.882124	0.791659	0.767118	0.894293
ExtraTrees	Ridge	275	0.882557	0.793004	0.765582	0.895345
ExtraTrees	Ridge	280	0.884432	0.795303	0.77067	0.896078
ExtraTrees	Ridge	285	0.883855	0.79422	0.770428	0.895438
ExtraTrees	Ridge	290	0.885586	0.797226	0.772889	0.896995
ExtraTrees	Ridge	295	0.883999	0.794609	0.77078	0.895656
ExtraTrees	Ridge	300	0.885298	0.797197	0.772359	0.897089
ExtraTrees	Ridge	305	0.887606	0.801026	0.775303	0.899064
ExtraTrees	Ridge	310	0.886596	0.799233	0.774424	0.898076
ExtraTrees	Ridge	315	0.886308	0.798754	0.772572	0.89798
ExtraTrees	Ridge	320	0.886741	0.799723	0.772964	0.898546
ExtraTrees	Ridge	325	0.888184	0.801273	0.778801	0.898782
ExtraTrees	Ridge	330	0.889338	0.803506	0.779088	0.900114
ExtraTrees	Ridge	335	0.888616	0.802236	0.778405	0.899422
ExtraTrees	Ridge	340	0.890203	0.804775	0.780937	0.900667
ExtraTrees	Ridge	345	0.892079	0.808146	0.78244	0.902547
ExtraTrees	Ridge	350	0.891935	0.807798	0.782699	0.902302
ExtraTrees	Ridge	355	0.890636	0.805563	0.781243	0.901111
ExtraTrees	Ridge	360	0.891935	0.807712	0.783062	0.902205
ExtraTrees	Ridge	365	0.891502	0.807318	0.781142	0.902193
ExtraTrees	Ridge	370	0.891935	0.807886	0.782338	0.902397
ExtraTrees	Ridge	375	0.891791	0.807771	0.781698	0.902389
ExtraTrees	Ridge	380	0.891213	0.806807	0.780937	0.901894
ExtraTrees	Ridge	385	0.892512	0.809083	0.782208	0.903131
ExtraTrees	Ridge	390	0.892656	0.809217	0.782845	0.903135
ExtraTrees	Ridge	395	0.8928	0.809559	0.78259	0.903381
ExtraTrees	Ridge	400	0.892223	0.808593	0.781827	0.902885
ExtraTrees	Ridge	405	0.892368	0.80873	0.782463	0.902888
ExtraTrees	Ridge	410	0.893089	0.810166	0.782439	0.903776
ExtraTrees	Ridge	415	0.893089	0.810133	0.782615	0.903726
ExtraTrees	Ridge	420	0.891791	0.807676	0.782056	0.902295
ExtraTrees	Ridge	425	0.892079	0.808154	0.782439	0.902544
ExtraTrees	Ridge	430	0.891935	0.808112	0.781447	0.902637
ExtraTrees	Ridge	435	0.893522	0.810695	0.783818	0.903931
ExtraTrees	Ridge	440	0.893955	0.81135	0.784668	0.904233
ExtraTrees	Ridge	445	0.8928	0.809299	0.783671	0.903093
ExtraTrees	Ridge	450	0.893955	0.811349	0.784668	0.904233
ExtraTrees	Ridge	455	0.894243	0.811579	0.786164	0.904194
ExtraTrees	Ridge	460	0.89482	0.8128	0.785829	0.904978
ExtraTrees	Ridge	465	0.893233	0.809952	0.784525	0.903395
ExtraTrees	Ridge	470	0.894243	0.811621	0.785977	0.904242
ExtraTrees	Ridge	475	0.895253	0.813461	0.78669	0.905279
ExtraTrees	Ridge	480	0.894676	0.812493	0.785912	0.904783
ExtraTrees	Ridge	485	0.896552	0.815748	0.787976	0.906517
ExtraTrees	Ridge	490	0.894388	0.812137	0.784973	0.904678
ExtraTrees	Ridge	495	0.894965	0.813062	0.78593	0.905127
ExtraTrees	Ridge	500	0.895109	0.813409	0.785665	0.905371
ExtraTrees	Ridge	505	0.893955	0.811477	0.784123	0.904378
ExtraTrees	Ridge	510	0.893955	0.811306	0.784851	0.904185
ExtraTrees	Ridge	515	0.894388	0.81218	0.784791	0.904727
ExtraTrees	Ridge	520	0.895109	0.813282	0.786217	0.905227
ExtraTrees	Ridge	525	0.894243	0.811876	0.784872	0.904529
ExtraTrees	Ridge	530	0.894099	0.811697	0.784407	0.904478
ExtraTrees	Ridge	535	0.895109	0.813665	0.784578	0.905661
ExtraTrees	Ridge	540	0.894532	0.812744	0.783635	0.905213
ExtraTrees	Ridge	545	0.894243	0.812351	0.782901	0.905061
ExtraTrees	Ridge	550	0.897273	0.817311	0.787376	0.907546
ExtraTrees	Ridge	555	0.896119	0.815292	0.786196	0.906457
ExtraTrees	Ridge	560	0.895975	0.815201	0.785369	0.906501
ExtraTrees	Ridge	565	0.895397	0.814189	0.784783	0.905958
ExtraTrees	Ridge	570	0.89482	0.812968	0.785099	0.905172
ExtraTrees	Ridge	575	0.894532	0.812827	0.783282	0.905312
ExtraTrees	Ridge	580	0.893955	0.811567	0.783763	0.904473
ExtraTrees	Ridge	585	0.89482	0.81314	0.784374	0.905364
ExtraTrees	Ridge	590	0.893522	0.810912	0.782921	0.904172
ExtraTrees	Ridge	595	0.893955	0.811778	0.782874	0.904717
ExtraTrees	Ridge	600	0.894676	0.812922	0.784094	0.905263
ExtraTrees	Ridge	605	0.894965	0.813494	0.784118	0.905608
ExtraTrees	Ridge	610	0.89482	0.813018	0.784915	0.905217
ExtraTrees	Ridge	615	0.894965	0.813281	0.785017	0.905365
ExtraTrees	Ridge	620	0.895253	0.813764	0.785402	0.905613
ExtraTrees	Ridge	625	0.895542	0.81433	0.785425	0.905958
ExtraTrees	Ridge	630	0.894532	0.812322	0.785442	0.904727
ExtraTrees	Ridge	635	0.894099	0.811793	0.784044	0.90457
ExtraTrees	Ridge	640	0.895686	0.814135	0.787555	0.905578
ExtraTrees	Ridge	645	0.894532	0.812238	0.78581	0.904632
ExtraTrees	Ridge	650	0.894532	0.812068	0.786555	0.904441
ExtraTrees	Ridge	655	0.893522	0.810055	0.786598	0.903214
ExtraTrees	Ridge	660	0.895253	0.813085	0.78839	0.904851
ExtraTrees	Ridge	665	0.894676	0.812202	0.787221	0.904447
ExtraTrees	Ridge	670	0.894388	0.811507	0.78778	0.903962
ExtraTrees	Ridge	675	0.894532	0.811728	0.788074	0.904063
ExtraTrees	Ridge	680	0.894388	0.81156	0.787588	0.904009
ExtraTrees	Ridge	685	0.895109	0.813121	0.786961	0.905035
ExtraTrees	Ridge	690	0.895542	0.813656	0.788401	0.905195
ExtraTrees	Ridge	695	0.895975	0.814279	0.789476	0.90545
ExtraTrees	Ridge	700	0.895686	0.813545	0.79025	0.904919
ExtraTrees	Ridge	705	0.894965	0.81223	0.789742	0.904179
ExtraTrees	Ridge	710	0.895397	0.812979	0.790243	0.904577
ExtraTrees	Ridge	715	0.896119	0.814335	0.790554	0.905363
ExtraTrees	Ridge	720	0.895253	0.81267	0.79034	0.904382
ExtraTrees	Ridge	725	0.895397	0.812933	0.790442	0.90453
ExtraTrees	Ridge	730	0.895542	0.813196	0.790544	0.904678
ExtraTrees	Ridge	735	0.897129	0.816259	0.790872	0.906493
ExtraTrees	Ridge	740	0.897562	0.817009	0.791373	0.90689
ExtraTrees	Ridge	745	0.897706	0.817272	0.791475	0.907038
ExtraTrees	Ridge	750	0.900014	0.821526	0.792905	0.909454
ExtraTrees	Ridge	755	0.899004	0.819847	0.791417	0.908607
ExtraTrees	Ridge	760	0.899437	0.820595	0.791915	0.909004
ExtraTrees	Ridge	765	0.89886	0.81946	0.791896	0.908317
ExtraTrees	Ridge	770	0.898427	0.818629	0.791787	0.907825
ExtraTrees	Ridge	775	0.899149	0.819987	0.792098	0.908612
ExtraTrees	Ridge	780	0.897995	0.818004	0.790704	0.90757
ExtraTrees	Ridge	785	0.897562	0.81705	0.791177	0.906937
ExtraTrees	Ridge	790	0.896696	0.815675	0.789598	0.906285
ExtraTrees	Ridge	795	0.896407	0.815066	0.78978	0.905894
ExtraTrees	Ridge	800	0.896985	0.816243	0.789609	0.906628
ExtraTrees	Ridge	805	0.897562	0.817091	0.790981	0.906983
ExtraTrees	Ridge	810	0.896552	0.815453	0.789304	0.906184
ExtraTrees	Ridge	815	0.896696	0.815799	0.789024	0.906427
ExtraTrees	Ridge	820	0.895397	0.813598	0.787352	0.905284
ExtraTrees	Ridge	825	0.895686	0.813833	0.788886	0.905248
ExtraTrees	Ridge	830	0.895686	0.813875	0.788692	0.905294
ExtraTrees	Ridge	835	0.897129	0.816465	0.789902	0.906729
ExtraTrees	Ridge	840	0.898139	0.818226	0.790999	0.90767
ExtraTrees	Ridge	845	0.89785	0.81774	0.790602	0.907421
ExtraTrees	Ridge	850	0.897129	0.816467	0.789902	0.906729
ExtraTrees	Ridge	855	0.898283	0.818082	0.79307	0.907348
ExtraTrees	Ridge	860	0.899149	0.819666	0.793678	0.908235
ExtraTrees	Ridge	865	0.899437	0.820353	0.793087	0.90872
ExtraTrees	Ridge	870	0.899004	0.819684	0.792193	0.908417
ExtraTrees	Ridge	875	0.899149	0.819706	0.793479	0.908282
ExtraTrees	Ridge	880	0.89886	0.819178	0.793276	0.907987
ExtraTrees	Ridge	885	0.899293	0.819929	0.793781	0.908384
ExtraTrees	Ridge	890	0.899004	0.819522	0.792981	0.908229
ExtraTrees	Ridge	895	0.898716	0.818919	0.793174	0.907838
ExtraTrees	Ridge	900	0.898427	0.818392	0.79297	0.907542
ExtraTrees	Ridge	905	0.899582	0.820706	0.792793	0.90896
ExtraTrees	Ridge	910	0.899726	0.820967	0.792896	0.909109
ExtraTrees	Ridge	915	0.899004	0.819773	0.791803	0.908512
ExtraTrees	Ridge	920	0.898716	0.819042	0.792578	0.907979
ExtraTrees	Ridge	925	0.897706	0.817314	0.791278	0.907085
ExtraTrees	Ridge	930	0.897995	0.817761	0.791873	0.907286
ExtraTrees	Ridge	935	0.897273	0.816523	0.790974	0.906641
ExtraTrees	Ridge	940	0.897417	0.816911	0.790491	0.90693
ExtraTrees	Ridge	945	0.896407	0.814986	0.790169	0.905799
ExtraTrees	Ridge	950	0.896119	0.814541	0.789578	0.905598
ExtraTrees	Ridge	955	0.896407	0.815066	0.789781	0.905894
ExtraTrees	Ridge	960	0.895542	0.813447	0.789364	0.904958
ExtraTrees	Ridge	965	0.89583	0.813848	0.790153	0.905113
ExtraTrees	Ridge	970	0.89583	0.813888	0.789957	0.90516
ExtraTrees	Ridge	975	0.895975	0.814028	0.790649	0.905168
ExtraTrees	Ridge	980	0.896263	0.814473	0.791248	0.90537
ExtraTrees	Ridge	985	0.896119	0.814169	0.791346	0.905175
ExtraTrees	Ridge	990	0.895975	0.814071	0.790452	0.905214
ExtraTrees	Ridge	995	0.895109	0.812532	0.789645	0.904373
ExtraTrees	Ridge	1000	0.89583	0.81377	0.790547	0.905019
ExtraTrees	Ridge	1005	0.895397	0.813185	0.789263	0.90481
ExtraTrees	Ridge	1010	0.895109	0.812492	0.789841	0.904326
ExtraTrees	Ridge	1015	0.895109	0.812572	0.78945	0.90442
ExtraTrees	Ridge	1020	0.894676	0.811659	0.789735	0.903836
ExtraTrees	Ridge	1025	0.896263	0.814475	0.791249	0.90537
ExtraTrees	Ridge	1030	0.895109	0.812414	0.790237	0.904232
ExtraTrees	Ridge	1035	0.89583	0.813443	0.792149	0.904646
ExtraTrees	Ridge	1040	0.895542	0.812951	0.791745	0.904398
ExtraTrees	Ridge	1045	0.895109	0.812202	0.791239	0.904001
ExtraTrees	Ridge	1050	0.894243	0.810825	0.78963	0.903346
ExtraTrees	Ridge	1055	0.893089	0.808717	0.788817	0.902162
ExtraTrees	Ridge	1060	0.893378	0.809161	0.789418	0.902365
ExtraTrees	Ridge	1065	0.89381	0.809952	0.789722	0.902808
ExtraTrees	Ridge	1070	0.89381	0.81041	0.787566	0.903323
ExtraTrees	Ridge	1075	0.893666	0.809938	0.788435	0.90294
ExtraTrees	Ridge	1080	0.893666	0.809938	0.788434	0.90294
ExtraTrees	Ridge	1085	0.894099	0.810603	0.789328	0.903244
ExtraTrees	Ridge	1090	0.89381	0.810201	0.788535	0.903088
ExtraTrees	Ridge	1095	0.894243	0.811116	0.788255	0.903673
ExtraTrees	Ridge	1100	0.894099	0.810728	0.788739	0.903384
ExtraTrees	Ridge	1105	0.894099	0.810811	0.788349	0.903478
ExtraTrees	Ridge	1110	0.893666	0.810063	0.787849	0.903081
ExtraTrees	Ridge	1115	0.893955	0.81059	0.788053	0.903377
ExtraTrees	Ridge	1120	0.894243	0.811162	0.788063	0.90372
ExtraTrees	Ridge	1125	0.894676	0.812034	0.787983	0.904259
ExtraTrees	Ridge	1130	0.893233	0.80953	0.786393	0.902919
ExtraTrees	Ridge	1135	0.892512	0.8083	0.785506	0.902273
ExtraTrees	Ridge	1140	0.892656	0.808479	0.785986	0.902327
ExtraTrees	Ridge	1145	0.8928	0.808443	0.787434	0.902145
ExtraTrees	Ridge	1150	0.893233	0.80932	0.787351	0.902684
ExtraTrees	Ridge	1155	0.893666	0.810276	0.786889	0.903316
ExtraTrees	Ridge	1160	0.893089	0.809265	0.786292	0.902771
ExtraTrees	Ridge	1165	0.892512	0.808175	0.786075	0.902132
ExtraTrees	Ridge	1170	0.892368	0.807744	0.786742	0.901795
ExtraTrees	Ridge	1175	0.892368	0.807786	0.786549	0.901842
ExtraTrees	Ridge	1180	0.892945	0.808839	0.786955	0.902434
ExtraTrees	Ridge	1185	0.892945	0.808881	0.786763	0.90248
ExtraTrees	Ridge	1190	0.892945	0.80901	0.78619	0.902621
ExtraTrees	Ridge	1195	0.892656	0.808444	0.786177	0.902278
ExtraTrees	Ridge	1200	0.892945	0.808751	0.787342	0.90234
ExtraTrees	Ridge	1205	0.8928	0.808572	0.786854	0.902286
ExtraTrees	Ridge	1210	0.892079	0.807261	0.786346	0.901544
ExtraTrees	Ridge	1215	0.892512	0.808005	0.786843	0.901942
ExtraTrees	Ridge	1220	0.892656	0.808184	0.787333	0.901997
ExtraTrees	Ridge	1225	0.892945	0.808888	0.786763	0.90248
ExtraTrees	Ridge	1230	0.8928	0.808532	0.787047	0.902238
ExtraTrees	Ridge	1235	0.893233	0.80932	0.787352	0.902682
ExtraTrees	Ridge	1240	0.8928	0.808361	0.787825	0.902052
ExtraTrees	Ridge	1245	0.892945	0.808666	0.787731	0.902246
ExtraTrees	Ridge	1250	0.892368	0.807611	0.787325	0.901654
ExtraTrees	Ridge	1255	0.892512	0.807753	0.788015	0.901662
ExtraTrees	Ridge	1260	0.892368	0.807405	0.788309	0.901421
ExtraTrees	Ridge	1265	0.892512	0.807709	0.788212	0.901616
ExtraTrees	Ridge	1270	0.892656	0.808057	0.78792	0.901857
ExtraTrees	Ridge	1275	0.8928	0.808149	0.788813	0.901819
ExtraTrees	Ridge	1280	0.893233	0.808899	0.789317	0.902217
ExtraTrees	Ridge	1285	0.892656	0.80772	0.789514	0.901486
ExtraTrees	Ridge	1290	0.892656	0.807802	0.789112	0.901579
ExtraTrees	Ridge	1295	0.893522	0.80926	0.790325	0.902328
ExtraTrees	Ridge	1300	0.892512	0.807538	0.78901	0.901431
ExtraTrees	Ridge	1305	0.893233	0.808733	0.790122	0.902032
ExtraTrees	Ridge	1310	0.892656	0.807803	0.789111	0.901579
ExtraTrees	Ridge	1315	0.892079	0.806706	0.788906	0.900941
ExtraTrees	Ridge	1320	0.892512	0.807414	0.789615	0.901292
ExtraTrees	Ridge	1325	0.892368	0.807358	0.788508	0.901375
ExtraTrees	Ridge	1330	0.893233	0.808732	0.790122	0.902032
ExtraTrees	Ridge	1335	0.893522	0.809259	0.790325	0.902328
ExtraTrees	Ridge	1340	0.893666	0.809688	0.789621	0.902661
ExtraTrees	Ridge	1345	0.893955	0.80997	0.791036	0.90268
ExtraTrees	Ridge	1350	0.893089	0.808552	0.789616	0.901976
ExtraTrees	Ridge	1355	0.893378	0.809038	0.790021	0.902226
ExtraTrees	Ridge	1360	0.893666	0.809647	0.789822	0.902614
ExtraTrees	Ridge	1365	0.893666	0.809648	0.789822	0.902614
ExtraTrees	Ridge	1370	0.893089	0.808515	0.789818	0.90193
ExtraTrees	Ridge	1375	0.892512	0.807629	0.78861	0.901523
ExtraTrees	Ridge	1380	0.893233	0.808982	0.788919	0.90231
ExtraTrees	Ridge	1385	0.892223	0.807226	0.787812	0.901365
ExtraTrees	Ridge	1390	0.891791	0.806518	0.787114	0.901015
ExtraTrees	Ridge	1395	0.892079	0.807085	0.787122	0.901358
ExtraTrees	Ridge	1400	0.891646	0.806336	0.786622	0.90096
ExtraTrees	Ridge	1405	0.891213	0.805386	0.787101	0.900328
ExtraTrees	Ridge	1410	0.891213	0.805337	0.787299	0.900283
ExtraTrees	Ridge	1415	0.891213	0.80542	0.786904	0.900377
ExtraTrees	Ridge	1420	0.891646	0.806084	0.787801	0.900682
ExtraTrees	Ridge	1425	0.892368	0.8074	0.78831	0.901422
ExtraTrees	Ridge	1430	0.893666	0.809525	0.790426	0.902476
ExtraTrees	Ridge	1435	0.892512	0.807333	0.79002	0.901201
ExtraTrees	Ridge	1440	0.892079	0.8065	0.78992	0.900711
ExtraTrees	Ridge	1445	0.892079	0.8065	0.78992	0.900711
ExtraTrees	Ridge	1450	0.891358	0.805142	0.789618	0.899927
ExtraTrees	Ridge	1455	0.892223	0.806767	0.790022	0.90086
ExtraTrees	Ridge	1460	0.892079	0.806543	0.789715	0.900757
ExtraTrees	Ridge	1465	0.893089	0.808347	0.79063	0.901747
ExtraTrees	Ridge	1470	0.892945	0.80804	0.790733	0.901553
ExtraTrees	Ridge	1475	0.892512	0.807414	0.789613	0.901292
ExtraTrees	Ridge	1480	0.891935	0.806318	0.789409	0.900654
ExtraTrees	Ridge	1485	0.892079	0.806624	0.789308	0.900848
ExtraTrees	Ridge	1490	0.891213	0.804916	0.789309	0.899823
ExtraTrees	Ridge	1495	0.890781	0.804126	0.789005	0.899379
ExtraTrees	Ridge	1500	0.890925	0.80439	0.789106	0.899527
ExtraTrees	Ridge	1505	0.890781	0.804211	0.788598	0.899472
ExtraTrees	Ridge	1510	0.889915	0.802628	0.787989	0.898584
ExtraTrees	Ridge	1515	0.890492	0.803723	0.788192	0.899222
ExtraTrees	Ridge	1520	0.891069	0.804736	0.7888	0.899767
ExtraTrees	Ridge	1525	0.890636	0.803903	0.7887	0.899278
ExtraTrees	Ridge	1530	0.890203	0.803112	0.788395	0.898834
ExtraTrees	Ridge	1535	0.889771	0.802405	0.787684	0.898482
ExtraTrees	Ridge	1540	0.889338	0.801488	0.787991	0.897901
ExtraTrees	Ridge	1545	0.889482	0.801836	0.787684	0.89814
ExtraTrees	Ridge	1550	0.889771	0.802405	0.787684	0.898481
ExtraTrees	Ridge	1555	0.890203	0.803113	0.788396	0.898834
ExtraTrees	Ridge	1560	0.890059	0.802682	0.789116	0.898503
ExtraTrees	Ridge	1565	0.889771	0.802072	0.789328	0.898117
ExtraTrees	Ridge	1570	0.889915	0.80263	0.787987	0.898582
ExtraTrees	Ridge	1575	0.889338	0.801617	0.787377	0.898036
ExtraTrees	Ridge	1580	0.890348	0.803629	0.787283	0.899256
ExtraTrees	Ridge	1585	0.889626	0.802395	0.786377	0.898609
ExtraTrees	Ridge	1590	0.889482	0.80213	0.786275	0.898461
ExtraTrees	Ridge	1595	0.889049	0.801299	0.786169	0.89797
ExtraTrees	Ridge	1600	0.889193	0.801692	0.785675	0.898256
ExtraTrees	Ridge	1605	0.888761	0.8009	0.78537	0.897812
ExtraTrees	Ridge	1610	0.889049	0.801383	0.785772	0.898063
ExtraTrees	Ridge	1615	0.888761	0.800984	0.784977	0.897906
ExtraTrees	Ridge	1620	0.888616	0.800678	0.785072	0.897711
ExtraTrees	Ridge	1625	0.889049	0.801382	0.785772	0.898063
ExtraTrees	Ridge	1630	0.889482	0.8023	0.785486	0.898647
ExtraTrees	Ridge	1635	0.889338	0.802079	0.785188	0.898545
ExtraTrees	Ridge	1640	0.889482	0.80213	0.786275	0.898462
ExtraTrees	Ridge	1645	0.889049	0.801424	0.785574	0.89811
ExtraTrees	Ridge	1650	0.889338	0.802079	0.785188	0.898545
ExtraTrees	Ridge	1655	0.888616	0.800592	0.785466	0.897619
ExtraTrees	Ridge	1660	0.888616	0.80055	0.785666	0.897574
ExtraTrees	Ridge	1665	0.889482	0.80213	0.786274	0.898461
ExtraTrees	Ridge	1670	0.889482	0.802046	0.786673	0.898368
ExtraTrees	Ridge	1675	0.888616	0.800508	0.785863	0.897526
ExtraTrees	Ridge	1680	0.888184	0.799675	0.785759	0.897036
ExtraTrees	Ridge	1685	0.887751	0.798969	0.785055	0.896685
ExtraTrees	Ridge	1690	0.889193	0.80169	0.785674	0.898256
ExtraTrees	Ridge	1695	0.888616	0.800678	0.785071	0.897711
ExtraTrees	Ridge	1700	0.887462	0.798529	0.784455	0.89648
ExtraTrees	Ridge	1705	0.888616	0.800467	0.786063	0.897479
ExtraTrees	Ridge	1710	0.888905	0.801034	0.786067	0.897822
ExtraTrees	Ridge	1715	0.888761	0.800814	0.785766	0.89772
ExtraTrees	Ridge	1720	0.887895	0.79936	0.784564	0.896971
ExtraTrees	Ridge	1725	0.889193	0.801648	0.785872	0.89821
ExtraTrees	Ridge	1730	0.889915	0.802839	0.786977	0.898811
ExtraTrees	Ridge	1735	0.890059	0.803103	0.787078	0.898959
ExtraTrees	Ridge	1740	0.890059	0.802976	0.787681	0.898821
ExtraTrees	Ridge	1745	0.890059	0.803017	0.78748	0.898868
ExtraTrees	Ridge	1750	0.889626	0.802226	0.787176	0.898424
ExtraTrees	Ridge	1755	0.888616	0.800425	0.786264	0.897434
ExtraTrees	Ridge	1760	0.889193	0.80152	0.78647	0.898072
ExtraTrees	Ridge	1765	0.889771	0.802491	0.787278	0.898572
ExtraTrees	Ridge	1770	0.889482	0.801962	0.787075	0.898277
ExtraTrees	Ridge	1775	0.889193	0.801435	0.786872	0.897981
ExtraTrees	Ridge	1780	0.888472	0.800159	0.786163	0.897287
ExtraTrees	Ridge	1785	0.888039	0.799411	0.785657	0.896889
ExtraTrees	Ridge	1790	0.887606	0.79862	0.785353	0.896445
ExtraTrees	Ridge	1795	0.887895	0.799063	0.785958	0.896649
ExtraTrees	Ridge	1800	0.888905	0.800908	0.786669	0.897685
ExtraTrees	Ridge	1805	0.887174	0.797872	0.784848	0.896047
ExtraTrees	Ridge	1810	0.888184	0.799633	0.78596	0.89699
ExtraTrees	Ridge	1815	0.887462	0.798574	0.784258	0.896526
ExtraTrees	Ridge	1820	0.887751	0.799015	0.784857	0.89673
ExtraTrees	Ridge	1825	0.888472	0.800287	0.785564	0.897424
ExtraTrees	Ridge	1830	0.888472	0.800287	0.785563	0.897424
ExtraTrees	Ridge	1835	0.888328	0.799984	0.78566	0.897229
ExtraTrees	Ridge	1840	0.887606	0.798709	0.784953	0.896535
ExtraTrees	Ridge	1845	0.887462	0.798442	0.784853	0.896389
ExtraTrees	Ridge	1850	0.887318	0.798182	0.78475	0.896239
ExtraTrees	Ridge	1855	0.887606	0.798748	0.784756	0.896583
ExtraTrees	Ridge	1860	0.887318	0.798093	0.785149	0.896149
ExtraTrees	Ridge	1865	0.887462	0.798484	0.784653	0.896435
ExtraTrees	Ridge	1870	0.885731	0.795541	0.78245	0.894888
ExtraTrees	Ridge	1875	0.887318	0.798436	0.783569	0.896517
ExtraTrees	Ridge	1880	0.886452	0.796726	0.783548	0.895491
ExtraTrees	Ridge	1885	0.887174	0.797872	0.784849	0.896047
ExtraTrees	Ridge	1890	0.885875	0.795674	0.78314	0.894898
ExtraTrees	Ridge	1895	0.885731	0.795409	0.783039	0.894751
ExtraTrees	Ridge	1900	0.885586	0.795103	0.783134	0.894556
ExtraTrees	Ridge	1905	0.885731	0.795324	0.783433	0.894658
ExtraTrees	Ridge	1910	0.885731	0.79528	0.783633	0.894613
ExtraTrees	Ridge	1915	0.885731	0.795366	0.783237	0.894705
ExtraTrees	Ridge	1920	0.885586	0.795192	0.782742	0.894649
ExtraTrees	Ridge	1925	0.884577	0.793435	0.781639	0.893704
ExtraTrees	Ridge	1930	0.884865	0.793872	0.782234	0.893909
ExtraTrees	Ridge	1935	0.883999	0.792291	0.781625	0.893021
ExtraTrees	Ridge	1940	0.884144	0.792685	0.78114	0.893307
ExtraTrees	Ridge	1945	0.884577	0.793259	0.782424	0.89352
ExtraTrees	Ridge	1950	0.884721	0.793522	0.782527	0.893669
ExtraTrees	Ridge	1955	0.885009	0.794178	0.78214	0.894103
ExtraTrees	Ridge	1960	0.885154	0.794398	0.782437	0.894205
ExtraTrees	Ridge	1965	0.885154	0.794312	0.782831	0.894113
ExtraTrees	Ridge	1970	0.884432	0.793211	0.781344	0.893604
ExtraTrees	Ridge	1975	0.885009	0.794178	0.78214	0.894103
ExtraTrees	Ridge	1980	0.884865	0.793915	0.782038	0.893955
ExtraTrees	Ridge	1985	0.884577	0.793388	0.781835	0.893659
ExtraTrees	Ridge	1990	0.884721	0.793608	0.782133	0.893761
ExtraTrees	Ridge	1995	0.883711	0.791853	0.78103	0.892817
[truncated: 5,201 more rows]

## Sheet: AT2
Feature ranking algorithm	Classification algorithm	Number of features	ACC	MCC	Macro F1	Weighted F1
AdaBoost	Ridge	5	0.744958	0.501295	0.531431	0.764729
AdaBoost	Ridge	10	0.757983	0.51457	0.550322	0.769949
AdaBoost	Ridge	15	0.772689	0.539337	0.568742	0.781927
AdaBoost	Ridge	20	0.805042	0.594332	0.625698	0.808813
AdaBoost	Ridge	25	0.818487	0.624095	0.623598	0.823458
AdaBoost	Ridge	30	0.82479	0.638211	0.615046	0.831281
AdaBoost	Ridge	35	0.823529	0.633741	0.630078	0.828122
AdaBoost	Ridge	40	0.816387	0.619699	0.623396	0.821238
AdaBoost	Ridge	45	0.826471	0.640409	0.621684	0.832066
AdaBoost	Ridge	50	0.831933	0.649498	0.633712	0.836286
AdaBoost	Ridge	55	0.829832	0.645857	0.629104	0.834596
AdaBoost	Ridge	60	0.827731	0.640753	0.632376	0.831942
AdaBoost	Ridge	65	0.826891	0.638916	0.631668	0.831074
AdaBoost	Ridge	70	0.82521	0.635406	0.630461	0.82938
AdaBoost	Ridge	75	0.82605	0.637132	0.629378	0.830333
AdaBoost	Ridge	80	0.834454	0.654283	0.644685	0.838117
AdaBoost	Ridge	85	0.828571	0.641681	0.64726	0.83178
AdaBoost	Ridge	90	0.832773	0.65114	0.650488	0.836164
AdaBoost	Ridge	95	0.835714	0.656582	0.654821	0.838837
AdaBoost	Ridge	100	0.836555	0.657662	0.677477	0.838725
AdaBoost	Ridge	105	0.836975	0.658333	0.673957	0.839209
AdaBoost	Ridge	110	0.839076	0.66187	0.691756	0.840685
AdaBoost	Ridge	115	0.837815	0.659103	0.695709	0.839292
AdaBoost	Ridge	120	0.838235	0.659247	0.701019	0.839439
AdaBoost	Ridge	125	0.836134	0.65593	0.689733	0.837791
AdaBoost	Ridge	130	0.839076	0.661674	0.696583	0.840538
AdaBoost	Ridge	135	0.842437	0.669101	0.704279	0.843891
AdaBoost	Ridge	140	0.843277	0.671548	0.699835	0.844983
AdaBoost	Ridge	145	0.840756	0.666515	0.698186	0.842507
AdaBoost	Ridge	150	0.847059	0.677798	0.712903	0.848186
AdaBoost	Ridge	155	0.845378	0.673941	0.706002	0.846515
AdaBoost	Ridge	160	0.846639	0.676347	0.712478	0.84762
AdaBoost	Ridge	165	0.847059	0.677076	0.725477	0.847823
AdaBoost	Ridge	170	0.84958	0.683143	0.720908	0.850627
AdaBoost	Ridge	175	0.85	0.683919	0.727799	0.85093
AdaBoost	Ridge	180	0.851261	0.686722	0.716006	0.852417
AdaBoost	Ridge	185	0.848739	0.682283	0.720595	0.849987
AdaBoost	Ridge	190	0.851261	0.687564	0.710548	0.852715
AdaBoost	Ridge	195	0.854202	0.693	0.745789	0.855015
AdaBoost	Ridge	200	0.851681	0.687392	0.743898	0.852425
AdaBoost	Ridge	205	0.85042	0.684162	0.782978	0.850759
AdaBoost	Ridge	210	0.85084	0.685081	0.771708	0.851242
AdaBoost	Ridge	215	0.85	0.683054	0.782607	0.850288
AdaBoost	Ridge	220	0.852101	0.687711	0.784176	0.852441
AdaBoost	Ridge	225	0.854622	0.693035	0.785972	0.854963
AdaBoost	Ridge	230	0.856723	0.69833	0.765607	0.857383
AdaBoost	Ridge	235	0.862605	0.709722	0.779955	0.862972
AdaBoost	Ridge	240	0.861765	0.707815	0.779311	0.862099
AdaBoost	Ridge	245	0.864286	0.713437	0.770729	0.864763
AdaBoost	Ridge	250	0.864706	0.714657	0.771137	0.865262
AdaBoost	Ridge	255	0.863445	0.71196	0.76075	0.864069
AdaBoost	Ridge	260	0.862605	0.710021	0.769574	0.863112
AdaBoost	Ridge	265	0.862605	0.710157	0.769618	0.863143
AdaBoost	Ridge	270	0.865126	0.715889	0.771544	0.865758
AdaBoost	Ridge	275	0.865966	0.717496	0.782568	0.866489
AdaBoost	Ridge	280	0.864286	0.713787	0.792966	0.864708
AdaBoost	Ridge	285	0.864286	0.71351	0.79288	0.864648
AdaBoost	Ridge	290	0.864706	0.71444	0.806215	0.865024
AdaBoost	Ridge	295	0.862185	0.710112	0.780121	0.862824
AdaBoost	Ridge	300	0.865126	0.715794	0.782064	0.865662
AdaBoost	Ridge	305	0.866387	0.718406	0.772473	0.866987
AdaBoost	Ridge	310	0.863866	0.712761	0.792698	0.864256
AdaBoost	Ridge	315	0.863025	0.711415	0.792228	0.863505
AdaBoost	Ridge	320	0.860084	0.704972	0.803231	0.860456
AdaBoost	Ridge	325	0.863025	0.711395	0.805386	0.863438
AdaBoost	Ridge	330	0.865126	0.716194	0.806982	0.865607
AdaBoost	Ridge	335	0.865966	0.718205	0.794699	0.866546
AdaBoost	Ridge	340	0.865966	0.718358	0.794739	0.866572
AdaBoost	Ridge	345	0.865546	0.717095	0.79434	0.866085
AdaBoost	Ridge	350	0.862605	0.711445	0.792395	0.863243
AdaBoost	Ridge	355	0.863025	0.711787	0.79255	0.863567
AdaBoost	Ridge	360	0.864286	0.714654	0.806518	0.864804
AdaBoost	Ridge	365	0.867227	0.720618	0.808545	0.867701
AdaBoost	Ridge	370	0.866387	0.719152	0.808028	0.866915
AdaBoost	Ridge	375	0.868908	0.724069	0.824291	0.869318
AdaBoost	Ridge	380	0.868487	0.723259	0.824012	0.868912
AdaBoost	Ridge	385	0.868908	0.723922	0.824251	0.869292
AdaBoost	Ridge	390	0.865966	0.717798	0.822183	0.866368
AdaBoost	Ridge	395	0.866387	0.718864	0.794937	0.866925
AdaBoost	Ridge	400	0.865966	0.718054	0.794659	0.866519
AdaBoost	Ridge	405	0.863866	0.713407	0.793105	0.864378
AdaBoost	Ridge	410	0.865126	0.716136	0.794022	0.865652
AdaBoost	Ridge	415	0.867227	0.720933	0.795614	0.867818
AdaBoost	Ridge	420	0.866387	0.718923	0.807897	0.866879
AdaBoost	Ridge	425	0.868067	0.723077	0.809247	0.868662
AdaBoost	Ridge	430	0.866807	0.720594	0.795454	0.86749
AdaBoost	Ridge	435	0.865126	0.716814	0.807143	0.865714
AdaBoost	Ridge	440	0.867227	0.721557	0.795631	0.867934
AdaBoost	Ridge	445	0.867647	0.72236	0.795909	0.86834
AdaBoost	Ridge	450	0.864706	0.716758	0.793965	0.865498
AdaBoost	Ridge	455	0.867647	0.72252	0.795948	0.868366
AdaBoost	Ridge	460	0.865966	0.71867	0.794678	0.866636
AdaBoost	Ridge	465	0.865966	0.718829	0.794718	0.866663
AdaBoost	Ridge	470	0.865126	0.716814	0.807002	0.865726
AdaBoost	Ridge	475	0.866807	0.720918	0.795393	0.867554
AdaBoost	Ridge	480	0.865966	0.719319	0.794837	0.866742
AdaBoost	Ridge	485	0.870168	0.728137	0.797811	0.870932
AdaBoost	Ridge	490	0.868487	0.724285	0.796544	0.869205
AdaBoost	Ridge	495	0.868487	0.724285	0.796544	0.869205
AdaBoost	Ridge	500	0.867227	0.72139	0.808601	0.867843
AdaBoost	Ridge	505	0.867227	0.721551	0.808641	0.867869
AdaBoost	Ridge	510	0.866807	0.720749	0.808363	0.867463
AdaBoost	Ridge	515	0.864706	0.715616	0.806694	0.865246
AdaBoost	Ridge	520	0.864706	0.715772	0.806734	0.865274
AdaBoost	Ridge	525	0.867647	0.722036	0.80884	0.868223
AdaBoost	Ridge	530	0.863445	0.713201	0.805861	0.864029
AdaBoost	Ridge	535	0.864706	0.715772	0.806734	0.865274
AdaBoost	Ridge	540	0.863025	0.71289	0.805705	0.863704
AdaBoost	Ridge	545	0.863866	0.714489	0.80626	0.864516
AdaBoost	Ridge	550	0.865546	0.717698	0.80737	0.866139
AdaBoost	Ridge	555	0.868067	0.722095	0.808918	0.868494
AdaBoost	Ridge	560	0.868067	0.721811	0.808837	0.868438
AdaBoost	Ridge	565	0.868908	0.723724	0.809475	0.869306
AdaBoost	Ridge	570	0.870168	0.726578	0.825075	0.870555
AdaBoost	Ridge	575	0.872269	0.73137	0.826663	0.872717
AdaBoost	Ridge	580	0.871008	0.728495	0.82571	0.87142
AdaBoost	Ridge	585	0.870588	0.727696	0.810788	0.871066
AdaBoost	Ridge	590	0.870588	0.727267	0.81067	0.870985
AdaBoost	Ridge	595	0.869328	0.724539	0.809753	0.869712
AdaBoost	Ridge	600	0.869748	0.725496	0.810072	0.870145
AdaBoost	Ridge	605	0.868487	0.723347	0.809317	0.868981
AdaBoost	Ridge	610	0.873109	0.732706	0.827144	0.873479
AdaBoost	Ridge	615	0.873529	0.733662	0.827461	0.873911
AdaBoost	Ridge	620	0.873109	0.732479	0.843617	0.873405
AdaBoost	Ridge	625	0.872689	0.73195	0.843416	0.873051
AdaBoost	Ridge	630	0.873109	0.733056	0.843772	0.87351
AdaBoost	Ridge	635	0.873529	0.734015	0.844089	0.873942
AdaBoost	Ridge	640	0.873529	0.734015	0.844089	0.873942
AdaBoost	Ridge	645	0.873529	0.734015	0.844089	0.873942
AdaBoost	Ridge	650	0.873529	0.734015	0.844089	0.873942
AdaBoost	Ridge	655	0.876471	0.740891	0.829739	0.877028
AdaBoost	Ridge	660	0.881933	0.752001	0.833518	0.882416
AdaBoost	Ridge	665	0.882773	0.753626	0.834078	0.883231
AdaBoost	Ridge	670	0.882773	0.753485	0.834042	0.883207
AdaBoost	Ridge	675	0.882773	0.75399	0.819598	0.883342
AdaBoost	Ridge	680	0.882773	0.753769	0.834113	0.883254
AdaBoost	Ridge	685	0.887395	0.762883	0.837235	0.887762
AdaBoost	Ridge	690	0.886134	0.760501	0.821843	0.886604
AdaBoost	Ridge	695	0.884034	0.756285	0.820405	0.884541
AdaBoost	Ridge	700	0.884034	0.756785	0.835093	0.88457
AdaBoost	Ridge	705	0.884874	0.75826	0.835619	0.885362
AdaBoost	Ridge	710	0.883613	0.755471	0.820124	0.884134
AdaBoost	Ridge	715	0.883613	0.755194	0.820054	0.884086
AdaBoost	Ridge	720	0.878992	0.745393	0.816755	0.879458
AdaBoost	Ridge	725	0.879412	0.746347	0.817071	0.87989
AdaBoost	Ridge	730	0.881513	0.751267	0.818687	0.882072
AdaBoost	Ridge	735	0.882353	0.752748	0.819212	0.882863
AdaBoost	Ridge	740	0.882353	0.752748	0.819212	0.882863
AdaBoost	Ridge	745	0.881933	0.751935	0.818932	0.882456
AdaBoost	Ridge	750	0.881933	0.751935	0.818932	0.882456
AdaBoost	Ridge	755	0.881933	0.751935	0.818932	0.882456
AdaBoost	Ridge	760	0.881933	0.751935	0.818932	0.882456
AdaBoost	Ridge	765	0.881513	0.75098	0.818616	0.882025
AdaBoost	Ridge	770	0.881513	0.75098	0.818616	0.882025
AdaBoost	Ridge	775	0.881513	0.75098	0.818616	0.882025
AdaBoost	Ridge	780	0.881933	0.751794	0.818897	0.882432
AdaBoost	Ridge	785	0.882353	0.752748	0.819212	0.882863
AdaBoost	Ridge	790	0.882353	0.752748	0.819212	0.882863
AdaBoost	Ridge	795	0.882353	0.752748	0.819212	0.882863
AdaBoost	Ridge	800	0.882353	0.752748	0.819212	0.882863
AdaBoost	Ridge	805	0.882773	0.753562	0.819493	0.883271
AdaBoost	Ridge	810	0.883193	0.754516	0.819808	0.883702
AdaBoost	Ridge	815	0.883193	0.754516	0.819808	0.883702
AdaBoost	Ridge	820	0.882353	0.752609	0.819177	0.88284
AdaBoost	Ridge	825	0.882353	0.752609	0.819177	0.88284
AdaBoost	Ridge	830	0.882353	0.752609	0.819177	0.88284
AdaBoost	Ridge	835	0.882353	0.752609	0.819177	0.88284
AdaBoost	Ridge	840	0.882353	0.752609	0.819177	0.88284
AdaBoost	Ridge	845	0.882773	0.753562	0.819493	0.883271
AdaBoost	Ridge	850	0.882773	0.753562	0.819493	0.883271
AdaBoost	Ridge	855	0.882773	0.753562	0.819493	0.883271
AdaBoost	Ridge	860	0.882773	0.753562	0.819493	0.883271
AdaBoost	Ridge	865	0.883193	0.754378	0.819773	0.883679
AdaBoost	Ridge	870	0.884454	0.7571	0.820685	0.884949
AdaBoost	Ridge	875	0.884454	0.7571	0.820685	0.884949
AdaBoost	Ridge	880	0.884034	0.756285	0.820405	0.884541
AdaBoost	Ridge	885	0.883193	0.754241	0.819738	0.883655
AdaBoost	Ridge	890	0.881933	0.751384	0.818789	0.882359
AdaBoost	Ridge	895	0.881933	0.751384	0.818789	0.882359
AdaBoost	Ridge	900	0.886555	0.760932	0.82202	0.886941
AdaBoost	Ridge	905	0.886134	0.759859	0.821669	0.886485
AdaBoost	Ridge	910	0.885714	0.759034	0.821388	0.886077
AdaBoost	Ridge	915	0.884454	0.75619	0.820438	0.88478
AdaBoost	Ridge	920	0.885294	0.757964	0.821036	0.88562
AdaBoost	Ridge	925	0.882353	0.752336	0.819105	0.882791
AdaBoost	Ridge	930	0.880672	0.749212	0.81802	0.881186
AdaBoost	Ridge	935	0.882353	0.752609	0.819177	0.88284
AdaBoost	Ridge	940	0.879832	0.747729	0.832135	0.880338
AdaBoost	Ridge	945	0.881092	0.750454	0.833046	0.881607
AdaBoost	Ridge	950	0.881092	0.750454	0.833046	0.881607
AdaBoost	Ridge	955	0.878992	0.745668	0.831468	0.879452
AdaBoost	Ridge	960	0.878992	0.746113	0.831575	0.879523
AdaBoost	Ridge	965	0.880252	0.748688	0.83245	0.880769
AdaBoost	Ridge	970	0.878992	0.745814	0.831504	0.879476
AdaBoost	Ridge	975	0.880252	0.74884	0.817847	0.88085
AdaBoost	Ridge	980	0.880252	0.748991	0.817883	0.880873
AdaBoost	Ridge	985	0.878992	0.74642	0.817008	0.879628
AdaBoost	Ridge	990	0.879412	0.747074	0.817252	0.880011
AdaBoost	Ridge	995	0.878992	0.745967	0.8169	0.879556
AdaBoost	Ridge	1000	0.87521	0.738245	0.814276	0.87582
AdaBoost	Ridge	1005	0.87605	0.740166	0.814908	0.876682
AdaBoost	Ridge	1010	0.87479	0.73744	0.813997	0.875413
AdaBoost	Ridge	1015	0.881513	0.751123	0.818652	0.882048
AdaBoost	Ridge	1020	0.881513	0.751264	0.833326	0.882014
AdaBoost	Ridge	1025	0.880252	0.748393	0.832379	0.880722
AdaBoost	Ridge	1030	0.880252	0.748393	0.832379	0.880722
AdaBoost	Ridge	1035	0.882353	0.753031	0.833921	0.882853
AdaBoost	Ridge	1040	0.883193	0.755246	0.834619	0.883759
AdaBoost	Ridge	1045	0.883193	0.755246	0.834619	0.883759
AdaBoost	Ridge	1050	0.882773	0.754287	0.834305	0.883329
AdaBoost	Ridge	1055	0.882773	0.754287	0.834305	0.883329
AdaBoost	Ridge	1060	0.881933	0.752221	0.833641	0.882445
AdaBoost	Ridge	1065	0.881513	0.751412	0.833361	0.882038
AdaBoost	Ridge	1070	0.881513	0.751412	0.833361	0.882038
AdaBoost	Ridge	1075	0.879832	0.747729	0.832135	0.880338
AdaBoost	Ridge	1080	0.880252	0.748688	0.83245	0.880769
AdaBoost	Ridge	1085	0.87605	0.739552	0.829401	0.876529
AdaBoost	Ridge	1090	0.87563	0.739361	0.829268	0.876219
AdaBoost	Ridge	1095	0.877311	0.742736	0.815782	0.877928
AdaBoost	Ridge	1100	0.878151	0.743602	0.8474	0.878524
AdaBoost	Ridge	1105	0.884454	0.756607	0.851728	0.88477
AdaBoost	Ridge	1110	0.885714	0.759199	0.852605	0.886017
AdaBoost	Ridge	1115	0.884454	0.756607	0.851728	0.88477
AdaBoost	Ridge	1120	0.884034	0.755788	0.851448	0.884363
AdaBoost	Ridge	1125	0.881513	0.750753	0.84973	0.881895
AdaBoost	Ridge	1130	0.880672	0.748983	0.849134	0.881056
AdaBoost	Ridge	1135	0.881092	0.749521	0.849342	0.881415
AdaBoost	Ridge	1140	0.880672	0.748983	0.849134	0.881056
AdaBoost	Ridge	1145	0.881092	0.750083	0.849486	0.881511
AdaBoost	Ridge	1150	0.884034	0.755924	0.851483	0.884387
AdaBoost	Ridge	1155	0.879412	0.746401	0.848259	0.879811
AdaBoost	Ridge	1160	0.881933	0.752917	0.850325	0.88251
AdaBoost	Ridge	1165	0.881933	0.752917	0.850325	0.88251
AdaBoost	Ridge	1170	0.880252	0.749071	0.849068	0.880791
AdaBoost	Ridge	1175	0.878992	0.745161	0.847869	0.87933
AdaBoost	Ridge	1180	0.881933	0.751158	0.849903	0.882229
AdaBoost	Ridge	1185	0.879412	0.746258	0.848222	0.879786
AdaBoost	Ridge	1190	0.882353	0.752594	0.850273	0.88275
AdaBoost	Ridge	1195	0.881513	0.750544	0.849605	0.881863
AdaBoost	Ridge	1200	0.884874	0.756963	0.870793	0.885073
AdaBoost	Ridge	1205	0.884874	0.756963	0.870793	0.885073
AdaBoost	Ridge	1210	0.883193	0.753557	0.850653	0.883442
AdaBoost	Ridge	1215	0.883613	0.75438	0.850934	0.883849
AdaBoost	Ridge	1220	0.881933	0.750961	0.849776	0.882195
AdaBoost	Ridge	1225	0.881933	0.750961	0.849776	0.882195
AdaBoost	Ridge	1230	0.884454	0.756281	0.851567	0.884713
AdaBoost	Ridge	1235	0.885294	0.758313	0.852235	0.885601
AdaBoost	Ridge	1240	0.886134	0.759459	0.852654	0.886318
AdaBoost	Ridge	1245	0.885714	0.758512	0.852338	0.885885
AdaBoost	Ridge	1250	0.886134	0.75958	0.85269	0.886343
AdaBoost	Ridge	1255	0.883613	0.754769	0.851042	0.883923
AdaBoost	Ridge	1260	0.886134	0.760208	0.871846	0.88644
AdaBoost	Ridge	1265	0.883193	0.754077	0.869778	0.883517
AdaBoost	Ridge	1270	0.885294	0.757914	0.871109	0.885505
AdaBoost	Ridge	1275	0.886975	0.761716	0.872373	0.887231
AdaBoost	Ridge	1280	0.884454	0.75653	0.870619	0.884738
AdaBoost	Ridge	1285	0.885714	0.759255	0.871531	0.886008
AdaBoost	Ridge	1290	0.885714	0.759667	0.871635	0.886079
AdaBoost	Ridge	1295	0.883193	0.754358	0.869849	0.883564
AdaBoost	Ridge	1300	0.882773	0.753545	0.869569	0.883157
AdaBoost	Ridge	1305	0.883613	0.755172	0.870129	0.883972
AdaBoost	Ridge	1310	0.882773	0.753261	0.869498	0.883109
AdaBoost	Ridge	1315	0.883613	0.755459	0.870199	0.884018
AdaBoost	Ridge	1320	0.882773	0.753545	0.869569	0.883157
AdaBoost	Ridge	1325	0.881933	0.751776	0.868973	0.882319
AdaBoost	Ridge	1330	0.884034	0.756271	0.870479	0.884426
AdaBoost	Ridge	1335	0.884454	0.755998	0.892388	0.88464
AdaBoost	Ridge	1340	0.885714	0.75939	0.871566	0.886032
AdaBoost	Ridge	1345	0.884874	0.757619	0.87097	0.885194
AdaBoost	Ridge	1350	0.884454	0.756267	0.870548	0.88469
AdaBoost	Ridge	1355	0.883613	0.754365	0.869915	0.883826
AdaBoost	Ridge	1360	0.884034	0.755064	0.870159	0.884208
AdaBoost	Ridge	1365	0.883193	0.753414	0.869598	0.883394
AdaBoost	Ridge	1370	0.883613	0.754365	0.869915	0.883826
AdaBoost	Ridge	1375	0.883193	0.753165	0.869525	0.883344
AdaBoost	Ridge	1380	0.884034	0.754941	0.870123	0.884183
AdaBoost	Ridge	1385	0.886134	0.759943	0.871777	0.886392
AdaBoost	Ridge	1390	0.886134	0.759943	0.871777	0.886392
AdaBoost	Ridge	1395	0.885294	0.758437	0.87125	0.885601
AdaBoost	Ridge	1400	0.883613	0.754637	0.851006	0.883899
AdaBoost	Ridge	1405	0.882773	0.753132	0.850481	0.883109
AdaBoost	Ridge	1410	0.884034	0.755331	0.85125	0.884281
AdaBoost	Ridge	1415	0.882353	0.751913	0.850093	0.882627
AdaBoost	Ridge	1420	0.882773	0.753269	0.850517	0.883133
AdaBoost	Ridge	1425	0.879832	0.747002	0.848413	0.880185
AdaBoost	Ridge	1430	0.881513	0.750544	0.849605	0.881863
AdaBoost	Ridge	1435	0.881092	0.749868	0.849361	0.88148
AdaBoost	Ridge	1440	0.880672	0.748913	0.849045	0.881049
AdaBoost	Ridge	1445	0.881092	0.749453	0.849252	0.881406
AdaBoost	Ridge	1450	0.881933	0.75136	0.849885	0.88227
AdaBoost	Ridge	1455	0.881933	0.75136	0.849885	0.88227
AdaBoost	Ridge	1460	0.881092	0.749589	0.849289	0.881431
AdaBoost	Ridge	1465	0.883613	0.755172	0.870129	0.883972
AdaBoost	Ridge	1470	0.882773	0.753402	0.869533	0.883133
AdaBoost	Ridge	1475	0.883193	0.754217	0.869813	0.883541
AdaBoost	Ridge	1480	0.884454	0.756665	0.870654	0.884762
AdaBoost	Ridge	1485	0.884874	0.757484	0.870935	0.88517
AdaBoost	Ridge	1490	0.883613	0.755318	0.851184	0.88402
AdaBoost	Ridge	1495	0.882353	0.752453	0.850237	0.882726
AdaBoost	Ridge	1500	0.883193	0.754502	0.869884	0.883588
AdaBoost	Ridge	1505	0.880252	0.748534	0.867855	0.880691
AdaBoost	Ridge	1510	0.881933	0.751491	0.868902	0.882271
AdaBoost	Ridge	1515	0.884874	0.757897	0.87104	0.885241
AdaBoost	Ridge	1520	0.882353	0.752446	0.869218	0.882702
AdaBoost	Ridge	1525	0.881933	0.751925	0.850029	0.882367
AdaBoost	Ridge	1530	0.879412	0.746616	0.867224	0.879829
AdaBoost	Ridge	1535	0.880252	0.748534	0.867855	0.880691
AdaBoost	Ridge	1540	0.881092	0.750455	0.890395	0.881549
AdaBoost	Ridge	1545	0.883613	0.755607	0.892143	0.884038
AdaBoost	Ridge	1550	0.884454	0.757678	0.892806	0.88492
AdaBoost	Ridge	1555	0.886555	0.762171	0.894307	0.887024
AdaBoost	Ridge	1560	0.885714	0.760706	0.871873	0.886236
AdaBoost	Ridge	1565	0.887395	0.764236	0.87306	0.88791
AdaBoost	Ridge	1570	0.886975	0.762973	0.87268	0.887437
AdaBoost	Ridge	1575	0.888655	0.767276	0.874031	0.889218
AdaBoost	Ridge	1580	0.886975	0.764075	0.87291	0.887587
AdaBoost	Ridge	1585	0.885714	0.761185	0.871972	0.886301
AdaBoost	Ridge	1590	0.883613	0.756861	0.870507	0.88422
AdaBoost	Ridge	1595	0.882773	0.75477	0.869846	0.88334
AdaBoost	Ridge	1600	0.883613	0.756373	0.870405	0.884155
AdaBoost	Ridge	1605	0.884034	0.757177	0.870685	0.884562
AdaBoost	Ridge	1610	0.881513	0.751723	0.86887	0.882028
AdaBoost	Ridge	1615	0.885714	0.760398	0.871805	0.886192
AdaBoost	Ridge	1620	0.886134	0.761057	0.872052	0.886577
AdaBoost	Ridge	1625	0.890336	0.770337	0.875122	0.890829
AdaBoost	Ridge	1630	0.888235	0.766001	0.873653	0.888747
AdaBoost	Ridge	1635	0.888655	0.766807	0.873934	0.889155
AdaBoost	Ridge	1640	0.885714	0.759953	0.871704	0.886125
AdaBoost	Ridge	1645	0.884034	0.756271	0.870479	0.884426
AdaBoost	Ridge	1650	0.883193	0.754077	0.869778	0.883517
AdaBoost	Ridge	1655	0.886134	0.760482	0.871915	0.886486
AdaBoost	Ridge	1660	0.884454	0.757084	0.870759	0.884833
AdaBoost	Ridge	1665	0.884034	0.756128	0.870444	0.884402
AdaBoost	Ridge	1670	0.886975	0.762252	0.872511	0.887324
AdaBoost	Ridge	1675	0.887815	0.763885	0.873072	0.88814
AdaBoost	Ridge	1680	0.884454	0.756803	0.870689	0.884786
AdaBoost	Ridge	1685	0.883613	0.754494	0.869951	0.883851
AdaBoost	Ridge	1690	0.883193	0.753542	0.869635	0.883419
AdaBoost	Ridge	1695	0.881933	0.750816	0.868721	0.882148
AdaBoost	Ridge	1700	0.879412	0.746178	0.867115	0.879756
AdaBoost	Ridge	1705	0.880672	0.748906	0.868027	0.881026
AdaBoost	Ridge	1710	0.881513	0.750676	0.868622	0.881864
AdaBoost	Ridge	1715	0.882353	0.752306	0.869182	0.882678
AdaBoost	Ridge	1720	0.881933	0.751632	0.868938	0.882295
AdaBoost	Ridge	1725	0.881933	0.751491	0.868902	0.882271
AdaBoost	Ridge	1730	0.882773	0.75369	0.869604	0.883181
AdaBoost	Ridge	1735	0.883613	0.755172	0.870129	0.883972
AdaBoost	Ridge	1740	0.883613	0.755172	0.870129	0.883972
AdaBoost	Ridge	1745	0.883613	0.755172	0.870129	0.883972
AdaBoost	Ridge	1750	0.883613	0.755172	0.870129	0.883972
AdaBoost	Ridge	1755	0.883613	0.755172	0.870129	0.883972
AdaBoost	Ridge	1760	0.883613	0.755172	0.870129	0.883972
AdaBoost	Ridge	1765	0.882773	0.753545	0.869569	0.883157
AdaBoost	Ridge	1770	0.884454	0.757082	0.892669	0.88483
AdaBoost	Ridge	1775	0.884454	0.757082	0.892669	0.88483
AdaBoost	Ridge	1780	0.884454	0.757082	0.892669	0.88483
AdaBoost	Ridge	1785	0.884454	0.757082	0.892669	0.88483
AdaBoost	Ridge	1790	0.884454	0.757082	0.892669	0.88483
AdaBoost	Ridge	1795	0.884454	0.757082	0.892669	0.88483
AdaBoost	Ridge	1800	0.884454	0.757082	0.892669	0.88483
AdaBoost	Ridge	1805	0.884454	0.757082	0.892669	0.88483
AdaBoost	Ridge	1810	0.884454	0.757082	0.892669	0.88483
AdaBoost	Ridge	1815	0.884874	0.757753	0.892915	0.885214
AdaBoost	Ridge	1820	0.881513	0.750388	0.890462	0.881814
AdaBoost	Ridge	1825	0.882353	0.752168	0.869146	0.882654
AdaBoost	Ridge	1830	0.879832	0.746844	0.88927	0.880138
AdaBoost	Ridge	1835	0.878992	0.744525	0.888526	0.879199
AdaBoost	Ridge	1840	0.882353	0.751888	0.890986	0.882604
AdaBoost	Ridge	1845	0.882353	0.751755	0.89095	0.882579
AdaBoost	Ridge	1850	0.882353	0.751755	0.89095	0.882579
AdaBoost	Ridge	1855	0.879412	0.745749	0.888917	0.879681
AdaBoost	Ridge	1860	0.879832	0.746705	0.889233	0.880113
AdaBoost	Ridge	1865	0.879832	0.746567	0.889197	0.880088
AdaBoost	Ridge	1870	0.879832	0.746567	0.889197	0.880088
AdaBoost	Ridge	1875	0.879832	0.746567	0.889197	0.880088
AdaBoost	Ridge	1880	0.879832	0.746567	0.889197	0.880088
AdaBoost	Ridge	1885	0.881092	0.749295	0.890109	0.881358
AdaBoost	Ridge	1890	0.882773	0.753261	0.869498	0.883109
AdaBoost	Ridge	1895	0.881933	0.751491	0.868902	0.882271
AdaBoost	Ridge	1900	0.882773	0.752986	0.869426	0.883061
AdaBoost	Ridge	1905	0.880672	0.749045	0.889974	0.881048
AdaBoost	Ridge	1910	0.880252	0.747808	0.867674	0.88057
AdaBoost	Ridge	1915	0.881513	0.750676	0.868622	0.881864
AdaBoost	Ridge	1920	0.881092	0.749572	0.890182	0.881407
AdaBoost	Ridge	1925	0.884454	0.756522	0.892529	0.884737
AdaBoost	Ridge	1930	0.882773	0.753115	0.891373	0.883084
AdaBoost	Ridge	1935	0.883613	0.75475	0.891934	0.883898
AdaBoost	Ridge	1940	0.883193	0.754355	0.891759	0.883562
AdaBoost	Ridge	1945	0.881513	0.751413	0.8688	0.881982
AdaBoost	Ridge	1950	0.881513	0.750962	0.890604	0.88191
AdaBoost	Ridge	1955	0.882353	0.752585	0.891164	0.882724
AdaBoost	Ridge	1960	0.882773	0.753543	0.891479	0.883155
AdaBoost	Ridge	1965	0.879832	0.747574	0.88945	0.880258
AdaBoost	Ridge	1970	0.880252	0.748087	0.889658	0.880617
AdaBoost	Ridge	1975	0.880252	0.748087	0.889658	0.880617
AdaBoost	Ridge	1980	0.880252	0.748087	0.889658	0.880617
AdaBoost	Ridge	1985	0.880252	0.748087	0.889658	0.880617
AdaBoost	Ridge	1990	0.879412	0.747077	0.889242	0.879898
AdaBoost	Ridge	1995	0.876891	0.741462	0.887388	0.877339
AdaBoost	Ridge	2000	0.876471	0.740047	0.886961	0.876834
AdaBoost	RF	5	0.847899	0.678774	0.866492	0.848136
AdaBoost	RF	10	0.871849	0.727107	0.908231	0.871535
AdaBoost	RF	15	0.880252	0.744759	0.914128	0.879871
AdaBoost	RF	20	0.898739	0.785132	0.927786	0.898705
AdaBoost	RF	25	0.896639	0.780362	0.926171	0.896521
AdaBoost	RF	30	0.903361	0.794356	0.930846	0.90316
AdaBoost	RF	35	0.907983	0.804104	0.934107	0.907758
AdaBoost	RF	40	0.913025	0.815024	0.937804	0.912875
AdaBoost	RF	45	0.911345	0.811385	0.936573	0.91117
AdaBoost	RF	50	0.915546	0.820273	0.939551	0.91536
AdaBoost	RF	55	0.920168	0.83	0.942792	0.919944
AdaBoost	RF	60	0.913025	0.814794	0.937689	0.912791
AdaBoost	RF	65	0.907143	0.802254	0.933474	0.906893
AdaBoost	RF	70	0.909664	0.807522	0.93522	0.909376
AdaBoost	RF	75	0.913445	0.815525	0.937887	0.913138
AdaBoost	RF	80	0.912185	0.812811	0.936968	0.911862
AdaBoost	RF	85	0.918067	0.825309	0.941134	0.917724
AdaBoost	RF	90	0.912185	0.81277	0.936938	0.91184
AdaBoost	RF	95	0.917227	0.823705	0.940671	0.916984
AdaBoost	RF	100	0.922269	0.834226	0.944072	0.921884
AdaBoost	RF	105	0.918487	0.826372	0.941561	0.918238
AdaBoost	RF	110	0.913445	0.815345	0.937739	0.913028
AdaBoost	RF	115	0.916807	0.822703	0.940299	0.916511
AdaBoost	RF	120	0.920168	0.829738	0.942574	0.919783
AdaBoost	RF	125	0.918487	0.826192	0.941422	0.918136
AdaBoost	RF	130	0.919328	0.828353	0.942271	0.919159
AdaBoost	RF	135	0.911765	0.811747	0.93653	0.911339
AdaBoost	RF	140	0.917647	0.824366	0.940789	0.917271
AdaBoost	RF	145	0.918908	0.827171	0.941793	0.918609
AdaBoost	RF	150	0.915546	0.819886	0.939294	0.915171
AdaBoost	RF	155	0.917227	0.823454	0.940473	0.916838
AdaBoost	RF	160	0.917647	0.82434	0.940761	0.917249
AdaBoost	RF	165	0.918487	0.826066	0.941251	0.918008
AdaBoost	RF	170	0.913025	0.814431	0.937421	0.912594
AdaBoost	RF	175	0.913025	0.814695	0.93763	0.912748
AdaBoost	RF	180	0.918067	0.825172	0.940963	0.917597
AdaBoost	RF	185	0.915126	0.818893	0.938888	0.914672
AdaBoost	RF	190	0.919328	0.828052	0.942081	0.919021
AdaBoost	RF	195	0.919328	0.828052	0.942081	0.919021
AdaBoost	RF	200	0.915546	0.820121	0.939466	0.915298
AdaBoost	RF	205	0.913445	0.815409	0.937798	0.913072
AdaBoost	RF	210	0.913025	0.814431	0.937421	0.912594
AdaBoost	RF	215	0.920588	0.830761	0.943	0.920296
AdaBoost	RF	220	0.922269	0.834245	0.944099	0.921904
AdaBoost	RF	225	0.920168	0.829684	0.942491	0.91972
AdaBoost	RF	230	0.913866	0.816181	0.937966	0.913393
AdaBoost	RF	235	0.921849	0.83347	0.943918	0.921571
AdaBoost	RF	240	0.918067	0.825172	0.940963	0.917597
AdaBoost	RF	245	0.92437	0.838887	0.945752	0.92412
AdaBoost	RF	250	0.920588	0.830699	0.942945	0.920256
AdaBoost	RF	255	0.917227	0.823429	0.940444	0.916817
AdaBoost	RF	260	0.916807	0.822598	0.940214	0.916448
AdaBoost	RF	265	0.920588	0.830608	0.942835	0.920174
AdaBoost	RF	270	0.918487	0.826165	0.941394	0.918115
AdaBoost	RF	275	0.92521	0.84062	0.946304	0.924925
AdaBoost	RF	280	0.921008	0.831517	0.943151	0.920607
AdaBoost	RF	285	0.921429	0.832496	0.943549	0.9211
AdaBoost	RF	290	0.920168	0.829958	0.942766	0.919924
AdaBoost	RF	295	0.918908	0.827007	0.941625	0.918484
AdaBoost	RF	300	0.92395	0.837887	0.94536	0.923631
AdaBoost	RF	305	0.917227	0.823369	0.940357	0.916751
AdaBoost	RF	310	0.918067	0.825228	0.941049	0.917661
AdaBoost	RF	315	0.920588	0.830761	0.943	0.920296
AdaBoost	RF	320	0.921008	0.831559	0.943206	0.920647
AdaBoost	RF	325	0.923109	0.83609	0.944756	0.922787
AdaBoost	RF	330	0.919748	0.828933	0.942369	0.919432
AdaBoost	RF	335	0.92479	0.839624	0.945886	0.924417
AdaBoost	RF	340	0.917227	0.823454	0.940473	0.916838
AdaBoost	RF	345	0.919748	0.828747	0.942031	0.919179
AdaBoost	RF	350	0.915966	0.820742	0.939552	0.915561
AdaBoost	RF	355	0.915546	0.819829	0.939235	0.915128
AdaBoost	RF	360	0.920588	0.830553	0.942667	0.920047
AdaBoost	RF	365	0.923529	0.836976	0.945045	0.9232
AdaBoost	RF	370	0.918487	0.826036	0.941106	0.917898
AdaBoost	RF	375	0.915546	0.819724	0.939056	0.914993
AdaBoost	RF	380	0.919328	0.827963	0.941998	0.918959
AdaBoost	RF	385	0.919748	0.82879	0.942202	0.919308
AdaBoost	RF	390	0.918908	0.826941	0.941453	0.918354
AdaBoost	RF	395	0.919748	0.828754	0.941973	0.919134
AdaBoost	RF	400	0.912605	0.81339	0.936887	0.911997
AdaBoost	RF	405	0.913025	0.814431	0.937421	0.912594
AdaBoost	RF	410	0.914286	0.817036	0.938193	0.913759
AdaBoost	RF	415	0.918908	0.826989	0.941597	0.918463
AdaBoost	RF	420	0.92395	0.837941	0.945412	0.92367
AdaBoost	RF	425	0.914706	0.818122	0.938719	0.914349
AdaBoost	RF	430	0.923109	0.835971	0.944514	0.922606
AdaBoost	RF	435	0.917227	0.823429	0.940444	0.916817
AdaBoost	RF	440	0.915966	0.820616	0.939315	0.915382
AdaBoost	RF	445	0.915546	0.819748	0.939116	0.915039
AdaBoost	RF	450	0.921429	0.832361	0.943245	0.920871
AdaBoost	RF	455	0.921008	0.831486	0.943096	0.920565
AdaBoost	RF	460	0.920168	0.829651	0.942377	0.919634
AdaBoost	RF	465	0.917227	0.823429	0.940444	0.916817
AdaBoost	RF	470	0.923529	0.836891	0.944912	0.9231
AdaBoost	RF	475	0.916807	0.822375	0.909922	0.916307
AdaBoost	RF	480	0.920588	0.830634	0.912853	0.920264
AdaBoost	RF	485	0.919328	0.827917	0.941942	0.918917
AdaBoost	RF	490	0.917227	0.823454	0.940473	0.916838
AdaBoost	RF	495	0.92437	0.838615	0.915293	0.923854
AdaBoost	RF	500	0.92437	0.83862	0.9154	0.923934
AdaBoost	RF	505	0.922269	0.834229	0.914061	0.921951
AdaBoost	RF	510	0.918067	0.825077	0.910816	0.917564
AdaBoost	RF	515	0.919748	0.82879	0.942202	0.919308
AdaBoost	RF	520	0.918067	0.825102	0.910873	0.917607
AdaBoost	RF	525	0.922269	0.834174	0.943824	0.921696
AdaBoost	RF	530	0.920588	0.830564	0.942581	0.919981
AdaBoost	RF	535	0.919328	0.827882	0.941885	0.918875
AdaBoost	RF	540	0.923109	0.835996	0.944623	0.922688
AdaBoost	RF	545	0.915966	0.820623	0.939345	0.915405
AdaBoost	RF	550	0.919748	0.828807	0.94223	0.919329
AdaBoost	RF	555	0.919748	0.828686	0.912028	0.919255
AdaBoost	RF	560	0.92521	0.840423	0.916005	0.924779
AdaBoost	RF	565	0.92479	0.839534	0.915742	0.924386
AdaBoost	RF	570	0.927311	0.844956	0.917378	0.926785
AdaBoost	RF	575	0.920588	0.830483	0.912578	0.920058
AdaBoost	RF	580	0.929832	0.850344	0.919298	0.929399
AdaBoost	RF	585	0.923109	0.835911	0.914478	0.922657
AdaBoost	RF	590	0.92479	0.839519	0.915689	0.924347
AdaBoost	RF	595	0.921008	0.831459	0.942927	0.920437
AdaBoost	RF	600	0.926471	0.843131	0.916926	0.926056
AdaBoost	RF	605	0.922689	0.835011	0.914025	0.92212
AdaBoost	RF	610	0.928571	0.847644	0.918352	0.928103
AdaBoost	RF	615	0.927731	0.845832	0.917796	0.927295
AdaBoost	RF	620	0.92521	0.840418	0.915926	0.92472
AdaBoost	RF	625	0.92521	0.840423	0.9159	0.9247
AdaBoost	RF	630	0.92479	0.839472	0.879379	0.92419
AdaBoost	RF	635	0.926891	0.844058	0.917061	0.926352
AdaBoost	RF	640	0.926891	0.84403	0.917216	0.926469
AdaBoost	RF	645	0.929412	0.849566	0.882579	0.928738
AdaBoost	RF	650	0.92521	0.840427	0.915937	0.92478
AdaBoost	RF	655	0.92395	0.837652	0.878799	0.923365
AdaBoost	RF	660	0.928571	0.847639	0.918377	0.928122
AdaBoost	RF	665	0.930252	0.851187	0.883436	0.929774
AdaBoost	RF	670	0.930672	0.852113	0.883678	0.930151
AdaBoost	RF	675	0.931513	0.853952	0.92044	0.931089
AdaBoost	RF	680	0.930672	0.852094	0.883847	0.930277
AdaBoost	RF	685	0.929832	0.850405	0.94944	0.929429
AdaBoost	RF	690	0.936975	0.86572	0.924676	0.936753
AdaBoost	RF	695	0.929412	0.849471	0.918908	0.92891
AdaBoost	RF	700	0.926891	0.844037	0.917113	0.926392
AdaBoost	RF	705	0.931513	0.853954	0.92051	0.93109
AdaBoost	RF	710	0.931933	0.85486	0.920801	0.931504
AdaBoost	RF	715	0.932773	0.856594	0.885323	0.932362
AdaBoost	RF	720	0.929832	0.850318	0.883047	0.929287
AdaBoost	RF	725	0.930252	0.851256	0.919564	0.929794
AdaBoost	RF	730	0.931933	0.854819	0.8846	0.931429
AdaBoost	RF	735	0.931092	0.852992	0.884137	0.930691
AdaBoost	RF	740	0.931513	0.853961	0.920486	0.931072
AdaBoost	RF	745	0.931092	0.8532	0.919998	0.930508
AdaBoost	RF	750	0.922689	0.835	0.914107	0.922183
AdaBoost	RF	755	0.930252	0.851203	0.883387	0.929738
AdaBoost	RF	760	0.931933	0.854854	0.920825	0.931522
AdaBoost	RF	765	0.926471	0.843146	0.880515	0.925823
AdaBoost	RF	770	0.927731	0.845901	0.917616	0.927159
AdaBoost	RF	775	0.927731	0.845834	0.917822	0.927314
AdaBoost	RF	780	0.933193	0.857504	0.885568	0.932741
AdaBoost	RF	785	0.931092	0.853081	0.883896	0.930509
AdaBoost	RF	790	0.931933	0.854869	0.920777	0.931485
AdaBoost	RF	795	0.926891	0.844031	0.917139	0.926411
AdaBoost	RF	800	0.931513	0.853957	0.920416	0.931071
AdaBoost	RF	805	0.932353	0.855754	0.92114	0.931953
AdaBoost	RF	810	0.930672	0.852176	0.919831	0.930189
AdaBoost	RF	815	0.931092	0.853059	0.883921	0.930528
AdaBoost	RF	820	0.926891	0.844072	0.917035	0.926332
AdaBoost	RF	825	0.926891	0.844072	0.917035	0.926332
AdaBoost	RF	830	0.931092	0.853087	0.920122	0.930603
AdaBoost	RF	835	0.928571	0.847636	0.918402	0.928141
AdaBoost	RF	840	0.931933	0.854833	0.884576	0.931411
AdaBoost	RF	845	0.930252	0.851256	0.919564	0.929794
AdaBoost	RF	850	0.931092	0.853059	0.883921	0.930528
AdaBoost	RF	855	0.930672	0.852164	0.883605	0.930095
AdaBoost	RF	860	0.931513	0.853899	0.884333	0.931033
AdaBoost	RF	865	0.931513	0.853971	0.920462	0.931053
AdaBoost	RF	870	0.934874	0.861184	0.922911	0.934454
AdaBoost	RF	875	0.930252	0.85119	0.883533	0.929846
AdaBoost	RF	880	0.926891	0.84398	0.880936	0.926335
AdaBoost	RF	885	0.933613	0.858481	0.92199	0.933177
AdaBoost	RF	890	0.935294	0.862064	0.923271	0.93492
AdaBoost	RF	895	0.934874	0.861244	0.953004	0.934447
AdaBoost	RF	900	0.926891	0.843966	0.880987	0.926374
AdaBoost	RF	905	0.932353	0.855854	0.951136	0.931873
AdaBoost	RF	910	0.932773	0.85666	0.885159	0.932239
AdaBoost	RF	915	0.931513	0.853899	0.884333	0.931033
AdaBoost	RF	920	0.933193	0.857524	0.885521	0.932706
AdaBoost	RF	925	0.929832	0.850418	0.919149	0.929285
AdaBoost	RF	930	0.923109	0.835787	0.833837	0.92238
AdaBoost	RF	935	0.932773	0.856626	0.885207	0.932275
AdaBoost	RF	940	0.933193	0.85754	0.885751	0.932876
AdaBoost	RF	945	0.927731	0.845773	0.881593	0.92722
AdaBoost	RF	950	0.936134	0.863985	0.923718	0.935645
AdaBoost	RF	955	0.92521	0.840418	0.915926	0.92472
AdaBoost	RF	960	0.929412	0.849382	0.838378	0.928716
AdaBoost	RF	965	0.931933	0.854799	0.884648	0.931465
AdaBoost	RF	970	0.930672	0.852242	0.88353	0.930039
AdaBoost	RF	975	0.929832	0.850318	0.883047	0.929287
AdaBoost	RF	980	0.935714	0.863067	0.923425	0.93523
AdaBoost	RF	985	0.932353	0.855702	0.84061	0.931708
AdaBoost	RF	990	0.931933	0.854736	0.840506	0.931434
AdaBoost	RF	995	0.929412	0.849356	0.838499	0.928756
AdaBoost	RF	1000	0.930672	0.852155	0.91988	0.930226
AdaBoost	RF	1005	0.929412	0.8494	0.882686	0.928872
AdaBoost	RF	1010	0.928571	0.847587	0.882175	0.928046
AdaBoost	RF	1015	0.935714	0.862983	0.887295	0.935209
AdaBoost	RF	1020	0.926471	0.843006	0.836413	0.925825
AdaBoost	RF	1025	0.934454	0.860242	0.886419	0.933966
AdaBoost	RF	1030	0.931513	0.853859	0.840051	0.930898
AdaBoost	RF	1035	0.929832	0.850294	0.883096	0.929324
AdaBoost	RF	1040	0.930252	0.851203	0.883387	0.929738
AdaBoost	RF	1045	0.933193	0.857512	0.885545	0.932724
AdaBoost	RF	1050	0.929412	0.84942	0.882731	0.928854
AdaBoost	RF	1055	0.930672	0.8521	0.839372	0.929997
AdaBoost	RF	1060	0.932773	0.856545	0.841019	0.93221
AdaBoost	RF	1065	0.931092	0.853063	0.920171	0.93064
AdaBoost	RF	1070	0.934034	0.859251	0.841939	0.933486
AdaBoost	RF	1075	0.931092	0.852986	0.839617	0.930427
AdaBoost	RF	1080	0.928151	0.846731	0.837474	0.9274
AdaBoost	RF	1085	0.932773	0.856608	0.840831	0.932119
AdaBoost	RF	1090	0.939076	0.870087	0.845571	0.938555
AdaBoost	RF	1095	0.936555	0.86465	0.84375	0.936068
AdaBoost	RF	1100	0.935714	0.862971	0.843016	0.935075
AdaBoost	RF	1105	0.934454	0.860199	0.842162	0.933849
AdaBoost	RF	1110	0.937395	0.866602	0.924729	0.936991
AdaBoost	RF	1115	0.937395	0.866469	0.84429	0.936864
AdaBoost	RF	1120	0.936555	0.864771	0.887924	0.936072
AdaBoost	RF	1125	0.935294	0.862108	0.842678	0.934626
AdaBoost	RF	1130	0.934034	0.859642	0.841612	0.933238
AdaBoost	RF	1135	0.936134	0.863864	0.84333	0.935506
AdaBoost	RF	1140	0.935714	0.862934	0.842966	0.935089
AdaBoost	RF	1145	0.935714	0.862971	0.843016	0.935075
AdaBoost	RF	1150	0.931092	0.852939	0.839784	0.930502
AdaBoost	RF	1155	0.933193	0.857494	0.841241	0.932571
AdaBoost	RF	1160	0.935714	0.863067	0.923425	0.93523
AdaBoost	RF	1165	0.933193	0.857565	0.88538	0.932651
AdaBoost	RF	1170	0.936555	0.864845	0.843578	0.935887
AdaBoost	RF	1175	0.938235	0.868572	0.844654	0.937525
AdaBoost	RF	1180	0.934874	0.86135	0.886549	0.934256
AdaBoost	RF	1185	0.939076	0.870213	0.925942	0.938682
AdaBoost	RF	1190	0.929832	0.850334	0.838715	0.929113
AdaBoost	RF	1195	0.937395	0.866544	0.888575	0.936951
AdaBoost	RF	1200	0.934874	0.861147	0.842336	0.934226
AdaBoost	RF	1205	0.938655	0.869387	0.889365	0.938129
AdaBoost	RF	1210	0.936555	0.86466	0.843777	0.936036
AdaBoost	RF	1215	0.934874	0.861135	0.842431	0.934246
AdaBoost	RF	1220	0.933613	0.858367	0.841508	0.933019
AdaBoost	RF	1225	0.934874	0.861079	0.842499	0.934297
AdaBoost	RF	1230	0.938655	0.869206	0.845237	0.938109
AdaBoost	RF	1235	0.933613	0.858442	0.841414	0.932947
AdaBoost	RF	1240	0.931933	0.854751	0.840296	0.931328
AdaBoost	RF	1245	0.933193	0.857621	0.841123	0.932482
AdaBoost	RF	1250	0.935714	0.862971	0.843016	0.935075
AdaBoost	RF	1255	0.931933	0.854905	0.884408	0.931334
AdaBoost	RF	1260	0.928992	0.848487	0.88249	0.928478
AdaBoost	RF	1265	0.938235	0.868438	0.844816	0.937597
AdaBoost	RF	1270	0.933613	0.85843	0.841509	0.932968
AdaBoost	RF	1275	0.936975	0.86568	0.924459	0.936593
AdaBoost	RF	1280	0.933613	0.858381	0.841485	0.933001
AdaBoost	RF	1285	0.931933	0.854732	0.840367	0.931382
AdaBoost	RF	1290	0.931513	0.853975	0.884212	0.930942
AdaBoost	RF	1295	0.937395	0.866532	0.844202	0.936798
AdaBoost	RF	1300	0.935294	0.862068	0.887003	0.934795
AdaBoost	RF	1305	0.939076	0.870219	0.845445	0.93846
AdaBoost	RF	1310	0.936555	0.86466	0.843777	0.936036
AdaBoost	RF	1315	0.935714	0.862934	0.842966	0.935089
AdaBoost	RF	1320	0.934034	0.859335	0.841729	0.93338
AdaBoost	RF	1325	0.933613	0.858563	0.841319	0.932874
AdaBoost	RF	1330	0.935294	0.861999	0.842697	0.934692
AdaBoost	RF	1335	0.936134	0.863864	0.843164	0.935483
AdaBoost	RF	1340	0.935294	0.862108	0.842678	0.934626
AdaBoost	RF	1345	0.933193	0.857458	0.841217	0.932605
AdaBoost	RF	1350	0.935294	0.862158	0.842559	0.934587
AdaBoost	RF	1355	0.939076	0.870277	0.889679	0.93856
AdaBoost	RF	1360	0.934034	0.859374	0.841778	0.933365
AdaBoost	RF	1365	0.930672	0.852319	0.839199	0.929865
AdaBoost	RF	1370	0.933613	0.85892	0.841222	0.932748
AdaBoost	RF	1375	0.930252	0.851333	0.838859	0.929466
AdaBoost	RF	1380	0.933613	0.858442	0.841414	0.932947
AdaBoost	RF	1385	0.934454	0.860398	0.842	0.933726
AdaBoost	RF	1390	0.937815	0.867407	0.844538	0.937245
AdaBoost	RF	1395	0.934874	0.861202	0.84229	0.93419
AdaBoost	RF	1400	0.938235	0.868294	0.844945	0.937694
AdaBoost	RF	1405	0.938655	0.869328	0.844963	0.938005
AdaBoost	RF	1410	0.935714	0.862868	0.843057	0.935157
AdaBoost	RF	1415	0.935294	0.86232	0.886818	0.934653
AdaBoost	RF	1420	0.934034	0.859286	0.84187	0.933434
AdaBoost	RF	1425	0.937815	0.867584	0.844479	0.937149
AdaBoost	RF	1430	0.933613	0.858367	0.841508	0.933019
AdaBoost	RF	1435	0.936555	0.864733	0.843667	0.935954
AdaBoost	RF	1440	0.934874	0.861187	0.842218	0.934187
AdaBoost	RF	1445	0.931513	0.854072	0.884042	0.930863
AdaBoost	RF	1450	0.930672	0.852111	0.839276	0.929976
AdaBoost	RF	1455	0.941597	0.875579	0.847234	0.941026
AdaBoost	RF	1460	0.938655	0.869225	0.845216	0.938093
AdaBoost	RF	1465	0.934454	0.860603	0.841807	0.933628
AdaBoost	RF	1470	0.936134	0.863891	0.843308	0.935489
AdaBoost	RF	1475	0.933613	0.858399	0.841461	0.932983
AdaBoost	RF	1480	0.928571	0.847667	0.837668	0.927791
AdaBoost	RF	1485	0.935294	0.862022	0.887071	0.934846
AdaBoost	RF	1490	0.928571	0.847683	0.83774	0.927795
AdaBoost	RF	1495	0.935294	0.862018	0.842674	0.934675
AdaBoost	RF	1500	0.936134	0.863851	0.843258	0.935503
AdaBoost	RF	1505	0.940336	0.872953	0.846345	0.939721
AdaBoost	RF	1510	0.930672	0.852122	0.839348	0.929979
AdaBoost	RF	1515	0.937815	0.867622	0.844457	0.937132
AdaBoost	RF	1520	0.934034	0.859245	0.841961	0.933502
AdaBoost	RF	1525	0.936975	0.865591	0.844025	0.936418
AdaBoost	RF	1530	0.936555	0.864783	0.843623	0.935921
AdaBoost	RF	1535	0.938655	0.869587	0.889254	0.938044
AdaBoost	RF	1540	0.937395	0.866522	0.844296	0.936817
AdaBoost	RF	1545	0.936555	0.864733	0.843667	0.935954
AdaBoost	RF	1550	0.936134	0.863955	0.843263	0.935455
AdaBoost	RF	1555	0.934454	0.860438	0.841976	0.933708
AdaBoost	RF	1560	0.933613	0.858419	0.841438	0.932965
AdaBoost	RF	1565	0.939076	0.870189	0.845466	0.938476
AdaBoost	RF	1570	0.935294	0.862113	0.886957	0.93476
AdaBoost	RF	1575	0.934874	0.861391	0.842172	0.934099
AdaBoost	RF	1580	0.937395	0.866568	0.844252	0.936784
AdaBoost	RF	1585	0.930672	0.852242	0.88353	0.930039
AdaBoost	RF	1590	0.937815	0.867473	0.844472	0.937195
AdaBoost	RF	1595	0.933613	0.85843	0.841509	0.932968
AdaBoost	RF	1600	0.938655	0.869298	0.845152	0.938045
AdaBoost	RF	1605	0.933193	0.857548	0.841098	0.932515
AdaBoost	RF	1610	0.933193	0.857655	0.841099	0.932464
AdaBoost	RF	1615	0.935714	0.863	0.842993	0.935058
AdaBoost	RF	1620	0.932353	0.855839	0.840491	0.931617
AdaBoost	RF	1625	0.935294	0.862018	0.842674	0.934675
AdaBoost	RF	1630	0.937815	0.867532	0.844428	0.937162
AdaBoost	RF	1635	0.936134	0.863877	0.843236	0.935486
AdaBoost	RF	1640	0.934034	0.859335	0.841729	0.93338
AdaBoost	RF	1645	0.934034	0.859453	0.841635	0.933307
AdaBoost	RF	1650	0.932773	0.856589	0.840855	0.932138
AdaBoost	RF	1655	0.936134	0.863808	0.843304	0.935538
AdaBoost	RF	1660	0.936555	0.864828	0.843505	0.935883
AdaBoost	RF	1665	0.934454	0.860241	0.842116	0.933814
AdaBoost	RF	1670	0.931092	0.853165	0.883822	0.930453
AdaBoost	RF	1675	0.939496	0.871125	0.845665	0.938871
AdaBoost	RF	1680	0.938235	0.86833	0.844902	0.937662
AdaBoost	RF	1685	0.939076	0.870163	0.845321	0.93847
AdaBoost	RF	1690	0.934034	0.859535	0.88594	0.933409
AdaBoost	RF	1695	0.935294	0.862093	0.842605	0.934622
AdaBoost	RF	1700	0.935294	0.86204	0.842652	0.934657
AdaBoost	RF	1705	0.940336	0.872948	0.890622	0.939854
AdaBoost	RF	1710	0.934874	0.861187	0.842385	0.934211
AdaBoost	RF	1715	0.935714	0.862934	0.842966	0.935089
AdaBoost	RF	1720	0.936555	0.864906	0.887812	0.935986
AdaBoost	RF	1725	0.932773	0.856697	0.840831	0.932068
AdaBoost	RF	1730	0.931092	0.853363	0.883696	0.930355
AdaBoost	RF	1735	0.941176	0.874758	0.891229	0.9407
AdaBoost	RF	1740	0.933613	0.858685	0.841246	0.932818
AdaBoost	RF	1745	0.938655	0.869438	0.845065	0.937979
AdaBoost	RF	1750	0.930672	0.852207	0.839274	0.929922
AdaBoost	RF	1755	0.935714	0.863308	0.842734	0.93491
AdaBoost	RF	1760	0.936975	0.865987	0.843758	0.936215
AdaBoost	RF	1765	0.930672	0.852164	0.883605	0.930095
AdaBoost	RF	1770	0.935714	0.863187	0.842878	0.93497
AdaBoost	RF	1775	0.931092	0.853317	0.883722	0.930375
AdaBoost	RF	1780	0.932353	0.855894	0.840369	0.931575
AdaBoost	RF	1785	0.937815	0.867501	0.84445	0.937179
AdaBoost	RF	1790	0.936134	0.864183	0.887404	0.935483
AdaBoost	RF	1795	0.934034	0.859499	0.885964	0.933427
AdaBoost	RF	1800	0.929412	0.849468	0.838374	0.928661
AdaBoost	RF	1805	0.933193	0.85747	0.841193	0.932587
AdaBoost	RF	1810	0.930672	0.852187	0.88358	0.930077
AdaBoost	RF	1815	0.931513	0.854007	0.83981	0.930766
AdaBoost	RF	1820	0.932773	0.856536	0.841065	0.932244
AdaBoost	RF	1825	0.935714	0.863335	0.842808	0.934916
AdaBoost	RF	1830	0.934454	0.860577	0.841905	0.933653
AdaBoost	RF	1835	0.935294	0.862141	0.842655	0.934608
AdaBoost	RF	1840	0.937815	0.867622	0.844457	0.937132
AdaBoost	RF	1845	0.931513	0.854058	0.839858	0.930751
AdaBoost	RF	1850	0.931513	0.854117	0.839735	0.930708
AdaBoost	RF	1855	0.932773	0.856866	0.840637	0.93197
AdaBoost	RF	1860	0.936134	0.863864	0.84333	0.935506
AdaBoost	RF	1865	0.931933	0.854898	0.840126	0.931199
AdaBoost	RF	1870	0.928992	0.848624	0.837933	0.928185
AdaBoost	RF	1875	0.933613	0.858581	0.841391	0.932878
AdaBoost	RF	1880	0.928571	0.847646	0.882073	0.92797
AdaBoost	RF	1885	0.934454	0.86028	0.841998	0.933776
AdaBoost	RF	1890	0.936134	0.864011	0.843144	0.935416
AdaBoost	RF	1895	0.936134	0.864137	0.887427	0.935501
AdaBoost	RF	1900	0.938235	0.868438	0.844816	0.937597
AdaBoost	RF	1905	0.934874	0.861174	0.886688	0.934363
AdaBoost	RF	1910	0.932353	0.855839	0.884771	0.931752
AdaBoost	RF	1915	0.930672	0.852362	0.839174	0.929845
AdaBoost	RF	1920	0.934454	0.860379	0.841927	0.933721
AdaBoost	RF	1925	0.934874	0.861187	0.842385	0.934211
AdaBoost	RF	1930	0.933193	0.857655	0.841099	0.932464
AdaBoost	RF	1935	0.932773	0.856866	0.840637	0.93197
AdaBoost	RF	1940	0.934874	0.861268	0.842243	0.934154
AdaBoost	RF	1945	0.932773	0.856732	0.885087	0.932184
AdaBoost	RF	1950	0.936134	0.864115	0.887353	0.935496
AdaBoost	RF	1955	0.933613	0.858528	0.841343	0.932893
AdaBoost	RF	1960	0.935294	0.862203	0.886888	0.934707
AdaBoost	RF	1965	0.942017	0.876796	0.847457	0.941336
AdaBoost	RF	1970	0.932773	0.856955	0.884941	0.932072
AdaBoost	RF	1975	0.930252	0.851418	0.883163	0.929566
AdaBoost	RF	1980	0.932773	0.856866	0.840637	0.93197
AdaBoost	RF	1985	0.929832	0.850376	0.838593	0.929072
AdaBoost	RF	1990	0.934454	0.860357	0.886303	0.933878
AdaBoost	RF	1995	0.931933	0.854797	0.840224	0.931273
AdaBoost	RF	2000	0.934454	0.860343	0.841951	0.93374
CATBoost	Ridge	5	0.740336	0.525416	0.531361	0.784794
CATBoost	Ridge	10	0.861765	0.722602	0.610352	0.881038
CATBoost	Ridge	15	0.884874	0.767953	0.629017	0.902229
CATBoost	Ridge	20	0.892437	0.782665	0.636166	0.909034
CATBoost	Ridge	25	0.913445	0.82329	0.657949	0.926423
CATBoost	Ridge	30	0.926471	0.848919	0.673822	0.93699
CATBoost	Ridge	35	0.92479	0.845706	0.673367	0.935249
CATBoost	Ridge	40	0.928992	0.853662	0.67931	0.938459
CATBoost	Ridge	45	0.931933	0.859475	0.685172	0.940563
CATBoost	Ridge	50	0.935714	0.867399	0.689483	0.944081
CATBoost	Ridge	55	0.937815	0.871453	0.695806	0.945286
CATBoost	Ridge	60	0.944538	0.884572	0.715621	0.949804
CATBoost	Ridge	65	0.944118	0.883668	0.715311	0.949375
CATBoost	Ridge	70	0.947479	0.890868	0.72299	0.95227
CATBoost	Ridge	75	0.947059	0.889486	0.735487	0.950731
CATBoost	Ridge	80	0.94958	0.894873	0.734919	0.953454
CATBoost	Ridge	85	0.951681	0.899159	0.753192	0.954529
CATBoost	Ridge	90	0.955042	0.906004	0.775285	0.957053
CATBoost	Ridge	95	0.954622	0.905092	0.770625	0.956785
CATBoost	Ridge	100	0.953782	0.903623	0.76993	0.955981
CATBoost	Ridge	105	0.952521	0.900692	0.764703	0.95485
CATBoost	Ridge	110	0.953782	0.903335	0.765675	0.956111
CATBoost	Ridge	115	0.952521	0.900503	0.764662	0.954822
CATBoost	Ridge	120	0.954202	0.904106	0.774515	0.9562
CATBoost	Ridge	125	0.953782	0.903361	0.774169	0.9558
CATBoost	Ridge	130	0.955042	0.905832	0.779865	0.956882
CATBoost	Ridge	135	0.958824	0.913544	0.81294	0.959897
CATBoost	Ridge	140	0.957983	0.911908	0.812366	0.959073
CATBoost	Ridge	145	0.959244	0.914605	0.829636	0.960068
CATBoost	Ridge	150	0.959664	0.915383	0.829917	0.960476
CATBoost	Ridge	155	0.958403	0.912739	0.838375	0.959095
CATBoost	Ridge	160	0.960924	0.918261	0.8402	0.961636
CATBoost	Ridge	165	0.959664	0.915425	0.839276	0.960358
CATBoost	Ridge	170	0.960924	0.918068	0.830819	0.96174
CATBoost	Ridge	175	0.960924	0.918137	0.83083	0.961747
CATBoost	Ridge	180	0.958824	0.913732	0.838691	0.959526
CATBoost	Ridge	185	0.960504	0.91734	0.840038	0.961203
CATBoost	Ridge	190	0.960504	0.917391	0.822066	0.96147
CATBoost	Ridge	195	0.958824	0.91389	0.813142	0.959928
CATBoost	Ridge	200	0.958824	0.913714	0.820849	0.959776
CATBoost	Ridge	205	0.958403	0.913098	0.82059	0.959381
CATBoost	Ridge	210	0.957983	0.912163	0.838195	0.958701
CATBoost	Ridge	215	0.958824	0.913969	0.838726	0.959549
CATBoost	Ridge	220	0.958403	0.913216	0.838446	0.959141
CATBoost	Ridge	225	0.959244	0.915028	0.821209	0.960235
CATBoost	Ridge	230	0.961345	0.919387	0.8406	0.962071
CATBoost	Ridge	235	0.960084	0.916786	0.839712	0.960816
CATBoost	Ridge	240	0.958403	0.913172	0.83851	0.959131
CATBoost	Ridge	245	0.959244	0.91496	0.829757	0.960094
CATBoost	Ridge	250	0.960504	0.917827	0.850452	0.961125
CATBoost	Ridge	255	0.957983	0.912132	0.873042	0.958378
CATBoost	Ridge	260	0.960084	0.916677	0.874547	0.960484
CATBoost	Ridge	265	0.960504	0.917624	0.840005	0.961232
CATBoost	Ridge	270	0.958824	0.914074	0.849165	0.959438
CATBoost	Ridge	275	0.958403	0.912914	0.860425	0.958883
CATBoost	Ridge	280	0.959244	0.914681	0.861021	0.959722
CATBoost	Ridge	285	0.957983	0.911913	0.860109	0.958452
CATBoost	Ridge	290	0.955462	0.906923	0.871268	0.95587
CATBoost	Ridge	295	0.955882	0.907875	0.858674	0.95639
CATBoost	Ridge	300	0.958403	0.912835	0.860413	0.958876
CATBoost	Ridge	305	0.957563	0.911148	0.859829	0.958044
CATBoost	Ridge	310	0.959244	0.914578	0.873906	0.959617
CATBoost	Ridge	315	0.958824	0.913508	0.873579	0.959178
CATBoost	Ridge	320	0.958824	0.913556	0.888121	0.959101
CATBoost	Ridge	325	0.959244	0.914516	0.888502	0.959523
CATBoost	Ridge	330	0.958824	0.913648	0.904702	0.959037
CATBoost	Ridge	335	0.959664	0.915497	0.905309	0.959883
CATBoost	Ridge	340	0.960924	0.917908	0.889672	0.961186
CATBoost	Ridge	345	0.960924	0.917979	0.889683	0.961193
CATBoost	Ridge	350	0.960924	0.91775	0.90614	0.9611
CATBoost	Ridge	355	0.960084	0.916114	0.905567	0.960276
CATBoost	Ridge	360	0.958824	0.913222	0.90463	0.95899
CATBoost	Ridge	365	0.960084	0.915913	0.905532	0.960253
CATBoost	Ridge	370	0.958824	0.913286	0.904642	0.958998
CATBoost	Ridge	375	0.958403	0.912433	0.90435	0.958583
CATBoost	Ridge	380	0.960924	0.917885	0.906163	0.961115
CATBoost	Ridge	385	0.960924	0.91775	0.90614	0.9611
CATBoost	Ridge	390	0.959664	0.915268	0.861345	0.960109
CATBoost	Ridge	395	0.960924	0.918002	0.875153	0.961279
CATBoost	Ridge	400	0.960084	0.916027	0.874523	0.960419
CATBoost	Ridge	405	0.958403	0.91248	0.860354	0.958838
CATBoost	Ridge	410	0.959664	0.915234	0.861268	0.960109
CATBoost	Ridge	415	0.959244	0.914289	0.873859	0.959587
CATBoost	Ridge	420	0.960924	0.917675	0.862124	0.961343
CATBoost	Ridge	425	0.961345	0.918648	0.86244	0.961774
CATBoost	Ridge	430	0.959244	0.914189	0.86094	0.95967
CATBoost	Ridge	435	0.958403	0.912418	0.860342	0.95883
CATBoost	Ridge	440	0.958824	0.913334	0.860647	0.959254
CATBoost	Ridge	445	0.961765	0.919504	0.862733	0.96219
CATBoost	Ridge	450	0.960924	0.917793	0.862147	0.961357
CATBoost	Ridge	455	0.961765	0.919691	0.862766	0.962211
CATBoost	Ridge	460	0.960924	0.917922	0.862169	0.961372
CATBoost	Ridge	465	0.961345	0.91884	0.862473	0.961795
CATBoost	Ridge	470	0.963445	0.923514	0.864	0.963916
CATBoost	Ridge	475	0.963445	0.923439	0.86399	0.96391
CATBoost	Ridge	480	0.963445	0.923439	0.86399	0.96391
CATBoost	Ridge	485	0.963866	0.924215	0.864273	0.96432
CATBoost	Ridge	490	0.965546	0.927471	0.975564	0.965628
CATBoost	Ridge	495	0.965966	0.928526	0.975888	0.966064
CATBoost	Ridge	500	0.966387	0.929245	0.97616	0.966466
CATBoost	Ridge	505	0.965546	0.927554	0.95011	0.965639
CATBoost	Ridge	510	0.966387	0.929309	0.97617	0.966473
CATBoost	Ridge	515	0.967227	0.931082	0.976766	0.967311
CATBoost	Ridge	520	0.966807	0.930163	0.976463	0.966888
CATBoost	Ridge	525	0.967647	0.931874	0.977049	0.96772
CATBoost	Ridge	530	0.966387	0.929245	0.97616	0.966466
CATBoost	Ridge	535	0.967227	0.931018	0.976756	0.967304
CATBoost	Ridge	540	0.965966	0.92839	0.975867	0.96605
CATBoost	Ridge	545	0.965966	0.928326	0.975857	0.966043
CATBoost	Ridge	550	0.965966	0.928265	0.975846	0.966036
CATBoost	Ridge	555	0.966387	0.929086	0.950665	0.96645
CATBoost	Ridge	560	0.964706	0.925536	0.949471	0.964772
CATBoost	Ridge	565	0.966807	0.930058	0.950979	0.96688
CATBoost	Ridge	570	0.965126	0.926571	0.949796	0.965209
CATBoost	Ridge	575	0.963866	0.923879	0.948896	0.963947
CATBoost	Ridge	580	0.963025	0.922044	0.948289	0.963101
CATBoost	Ridge	585	0.962605	0.921187	0.947996	0.962686
CATBoost	Ridge	590	0.961765	0.919477	0.947411	0.961854
CATBoost	Ridge	595	0.961345	0.918495	0.947095	0.961423
CATBoost	Ridge	600	0.961765	0.919413	0.947399	0.961847
CATBoost	Ridge	605	0.963445	0.923024	0.948604	0.963532
CATBoost	Ridge	610	0.962185	0.920332	0.947703	0.96227
CATBoost	Ridge	615	0.961345	0.918495	0.947095	0.961423
CATBoost	Ridge	620	0.961765	0.919614	0.947434	0.96187
CATBoost	Ridge	625	0.960924	0.917771	0.946826	0.961024
CATBoost	Ridge	630	0.962605	0.921251	0.948007	0.962693
CATBoost	Ridge	635	0.964286	0.925073	0.949242	0.964399
CATBoost	Ridge	640	0.963445	0.923158	0.948625	0.963546
CATBoost	Ridge	645	0.966387	0.929394	0.950716	0.966484
CATBoost	Ridge	650	0.966807	0.93018	0.950999	0.966893
CATBoost	Ridge	655	0.966387	0.929326	0.950706	0.966477
CATBoost	Ridge	660	0.964706	0.925653	0.949493	0.964786
CATBoost	Ridge	665	0.966807	0.930118	0.950989	0.966886
CATBoost	Ridge	670	0.967227	0.930917	0.951272	0.967296
CATBoost	Ridge	675	0.966387	0.929142	0.950676	0.966457
CATBoost	Ridge	680	0.968067	0.932691	0.951869	0.968135
CATBoost	Ridge	685	0.967647	0.931891	0.951585	0.967725
CATBoost	Ridge	690	0.966807	0.930058	0.950979	0.96688
CATBoost	Ridge	695	0.969748	0.93624	0.953062	0.969813
CATBoost	Ridge	700	0.968067	0.932691	0.951869	0.968135
CATBoost	Ridge	705	0.968487	0.933606	0.952172	0.968557
CATBoost	Ridge	710	0.968908	0.934643	0.952494	0.968992
CATBoost	Ridge	715	0.967227	0.931219	0.976786	0.967324
CATBoost	Ridge	720	0.965966	0.928543	0.950423	0.966068
CATBoost	Ridge	725	0.966387	0.929464	0.950726	0.96649
CATBoost	Ridge	730	0.967227	0.931165	0.951311	0.967322
CATBoost	Ridge	735	0.967647	0.932155	0.951624	0.96775
CATBoost	Ridge	740	0.968487	0.934152	0.952246	0.968606
CATBoost	Ridge	745	0.968908	0.935076	0.952548	0.969028
CATBoost	Ridge	750	0.966807	0.930459	0.951038	0.966919
CATBoost	Ridge	755	0.967227	0.931368	0.976805	0.967337
CATBoost	Ridge	760	0.966387	0.929597	0.976211	0.9665
CATBoost	Ridge	765	0.966807	0.930522	0.976513	0.966922
CATBoost	Ridge	770	0.964706	0.926138	0.975032	0.964832
CATBoost	Ridge	775	0.963445	0.923362	0.974124	0.963565
CATBoost	Ridge	780	0.965966	0.928752	0.975918	0.966084
CATBoost	Ridge	785	0.966807	0.93077	0.976542	0.966941
CATBoost	Ridge	790	0.966387	0.929597	0.976211	0.9665
CATBoost	Ridge	795	0.968487	0.933985	0.977693	0.96859
CATBoost	Ridge	800	0.967647	0.932371	0.977117	0.967765
CATBoost	Ridge	805	0.967227	0.931368	0.976805	0.967337
CATBoost	Ridge	810	0.968908	0.934834	0.977986	0.969006
CATBoost	Ridge	815	0.968487	0.934061	0.977702	0.968597
CATBoost	Ridge	820	0.968908	0.934908	0.977995	0.969012
CATBoost	Ridge	825	0.967647	0.932291	0.977108	0.967759
CATBoost	Ridge	830	0.965966	0.928833	0.975928	0.966091
CATBoost	Ridge	835	0.968067	0.933296	0.977419	0.968187
CATBoost	Ridge	840	0.968487	0.934222	0.977721	0.968609
CATBoost	Ridge	845	0.968908	0.934985	0.978004	0.969018
CATBoost	Ridge	850	0.969748	0.936678	0.97859	0.96985
CATBoost	Ridge	855	0.968908	0.934834	0.977986	0.969006
CATBoost	Ridge	860	0.968067	0.933138	0.9774	0.968175
CATBoost	Ridge	865	0.967647	0.932291	0.977108	0.967759
CATBoost	Ridge	870	0.967647	0.932215	0.977098	0.967753
CATBoost	Ridge	875	0.967227	0.931219	0.976786	0.967324
CATBoost	Ridge	880	0.968067	0.932991	0.977381	0.968162
CATBoost	Ridge	885	0.968487	0.933842	0.977674	0.968578
CATBoost	Ridge	890	0.969748	0.936401	0.978553	0.969826
CATBoost	Ridge	895	0.970168	0.93732	0.978856	0.970248
CATBoost	Ridge	900	0.969328	0.935483	0.978251	0.969403
CATBoost	Ridge	905	0.969328	0.935547	0.97826	0.96941
CATBoost	Ridge	910	0.969328	0.935483	0.978251	0.969403
CATBoost	Ridge	915	0.969748	0.936401	0.978553	0.969826
CATBoost	Ridge	920	0.970168	0.93732	0.978856	0.970248
CATBoost	Ridge	925	0.969748	0.936605	0.978581	0.969844
CATBoost	Ridge	930	0.968487	0.933912	0.977683	0.968584
CATBoost	Ridge	935	0.969328	0.935547	0.97826	0.96941
CATBoost	Ridge	940	0.967647	0.932141	0.977088	0.967746
CATBoost	Ridge	945	0.965126	0.926827	0.975303	0.965233
CATBoost	Ridge	950	0.965126	0.926754	0.975292	0.965226
CATBoost	Ridge	955	0.965546	0.927676	0.975595	0.965649
CATBoost	Ridge	960	0.965546	0.927605	0.975585	0.965642
CATBoost	Ridge	965	0.963866	0.92406	0.974394	0.963966
CATBoost	Ridge	970	0.964706	0.925833	0.974989	0.964804
CATBoost	Ridge	975	0.967647	0.932141	0.977088	0.967746
CATBoost	Ridge	980	0.969328	0.935831	0.978297	0.969434
CATBoost	Ridge	985	0.968067	0.933215	0.97741	0.968181
CATBoost	Ridge	990	0.966387	0.929677	0.976221	0.966506
CATBoost	Ridge	995	0.968067	0.933138	0.9774	0.968175
CATBoost	Ridge	1000	0.967227	0.931527	0.976825	0.96735
CATBoost	Ridge	1005	0.966807	0.930602	0.976523	0.966928
CATBoost	Ridge	1010	0.965966	0.928833	0.975928	0.966091
CATBoost	Ridge	1015	0.963866	0.924209	0.974416	0.96398
CATBoost	Ridge	1020	0.965546	0.92799	0.975636	0.965676
CATBoost	Ridge	1025	0.964286	0.925056	0.974708	0.964395
CATBoost	Ridge	1030	0.964286	0.925212	0.974729	0.964409
CATBoost	Ridge	1035	0.964286	0.925212	0.974729	0.964409
CATBoost	Ridge	1040	0.964706	0.92598	0.975011	0.964818
CATBoost	Ridge	1045	0.964286	0.924982	0.974697	0.964388
CATBoost	Ridge	1050	0.964286	0.924911	0.974686	0.964381
CATBoost	Ridge	1055	0.964286	0.924982	0.974697	0.964388
CATBoost	Ridge	1060	0.966387	0.929448	0.976191	0.966486
CATBoost	Ridge	1065	0.965966	0.928457	0.975878	0.966057
CATBoost	Ridge	1070	0.965546	0.927471	0.975564	0.965628
CATBoost	Ridge	1075	0.965966	0.928326	0.975857	0.966043
CATBoost	Ridge	1080	0.964286	0.924843	0.974675	0.964374
CATBoost	Ridge	1085	0.966387	0.929123	0.97614	0.966452
CATBoost	Ridge	1090	0.964706	0.925764	0.974979	0.964796
CATBoost	Ridge	1095	0.965546	0.92775	0.975606	0.965655
CATBoost	Ridge	1100	0.964706	0.925697	0.974968	0.964789
CATBoost	Ridge	1105	0.965966	0.92839	0.975867	0.96605
CATBoost	Ridge	1110	0.965126	0.926827	0.975303	0.965233
CATBoost	Ridge	1115	0.963445	0.923285	0.974113	0.963558
CATBoost	Ridge	1120	0.965126	0.926754	0.975292	0.965226
CATBoost	Ridge	1125	0.963025	0.922362	0.97381	0.963135
CATBoost	Ridge	1130	0.963025	0.922438	0.973821	0.963142
CATBoost	Ridge	1135	0.964286	0.925056	0.974708	0.964395
CATBoost	Ridge	1140	0.964706	0.92598	0.975011	0.964818
CATBoost	Ridge	1145	0.964706	0.926307	0.975053	0.964845
CATBoost	Ridge	1150	0.965126	0.926982	0.975324	0.965247
CATBoost	Ridge	1155	0.965546	0.927676	0.975595	0.965649
CATBoost	Ridge	1160	0.965126	0.926903	0.975313	0.96524
CATBoost	Ridge	1165	0.963445	0.923442	0.974135	0.963572
CATBoost	Ridge	1170	0.963866	0.924133	0.974405	0.963973
CATBoost	Ridge	1175	0.964286	0.925133	0.974719	0.964402
CATBoost	Ridge	1180	0.961765	0.919987	0.972957	0.961905
CATBoost	Ridge	1185	0.963025	0.922438	0.973821	0.963142
CATBoost	Ridge	1190	0.961765	0.919903	0.972945	0.961897
CATBoost	Ridge	1195	0.961765	0.919821	0.972934	0.96189
CATBoost	Ridge	1200	0.963025	0.922362	0.97381	0.963135
CATBoost	Ridge	1205	0.964286	0.925056	0.974708	0.964395
CATBoost	Ridge	1210	0.965126	0.926982	0.975324	0.965247
CATBoost	Ridge	1215	0.964706	0.92598	0.975011	0.964818
CATBoost	Ridge	1220	0.963866	0.924368	0.974437	0.963994
CATBoost	Ridge	1225	0.962605	0.921673	0.97354	0.962735
CATBoost	Ridge	1230	0.965126	0.926982	0.975324	0.965247
CATBoost	Ridge	1235	0.965126	0.926903	0.975313	0.96524
CATBoost	Ridge	1240	0.960504	0.917125	0.972036	0.960629
CATBoost	Ridge	1245	0.962605	0.921673	0.97354	0.962735
CATBoost	Ridge	1250	0.959244	0.914429	0.971137	0.959369
CATBoost	Ridge	1255	0.958824	0.913504	0.970833	0.958946
CATBoost	Ridge	1260	0.957983	0.911732	0.970238	0.958108
CATBoost	Ridge	1265	0.960504	0.916992	0.946546	0.960616
CATBoost	Ridge	1270	0.958403	0.912526	0.94505	0.958516
CATBoost	Ridge	1275	0.960504	0.916972	0.972012	0.960614
CATBoost	Ridge	1280	0.959244	0.914276	0.971113	0.959352
CATBoost	Ridge	1285	0.960924	0.917682	0.97228	0.961013
CATBoost	Ridge	1290	0.958403	0.912503	0.970517	0.958514
CATBoost	Ridge	1295	0.960924	0.917704	0.946815	0.961016
CATBoost	Ridge	1300	0.959664	0.915078	0.945926	0.959762
CATBoost	Ridge	1305	0.960084	0.91593	0.946218	0.960177
CATBoost	Ridge	1310	0.962605	0.921187	0.947996	0.962686
CATBoost	Ridge	1315	0.960924	0.917771	0.946826	0.961024
CATBoost	Ridge	1320	0.961765	0.919523	0.972888	0.961859
CATBoost	Ridge	1325	0.962185	0.920535	0.947737	0.962293
CATBoost	Ridge	1330	0.960924	0.917771	0.946826	0.961024
CATBoost	Ridge	1335	0.960504	0.916992	0.946546	0.960616
CATBoost	Ridge	1340	0.959664	0.915148	0.945938	0.95977
CATBoost	Ridge	1345	0.958403	0.912453	0.945038	0.958508
CATBoost	Ridge	1350	0.956723	0.908908	0.943846	0.956831
CATBoost	Ridge	1355	0.956303	0.907915	0.943528	0.956399
CATBoost	Ridge	1360	0.958403	0.912453	0.945038	0.958508
CATBoost	Ridge	1365	0.955462	0.906286	0.942958	0.955578
CATBoost	Ridge	1370	0.955042	0.90529	0.94264	0.955145
CATBoost	Ridge	1375	0.958403	0.912383	0.945026	0.9585
CATBoost	Ridge	1380	0.961345	0.918624	0.947118	0.961439
CATBoost	Ridge	1385	0.957983	0.911463	0.944721	0.958076
CATBoost	Ridge	1390	0.959664	0.914946	0.945902	0.959745
CATBoost	Ridge	1395	0.958824	0.913171	0.945305	0.958907
CATBoost	Ridge	1400	0.959244	0.914157	0.945622	0.959338
CATBoost	Ridge	1405	0.959244	0.914091	0.94561	0.95933
CATBoost	Ridge	1410	0.958403	0.912317	0.945013	0.958491
CATBoost	Ridge	1415	0.956723	0.908908	0.943846	0.956831
CATBoost	Ridge	1420	0.956303	0.908134	0.943567	0.956425
CATBoost	Ridge	1425	0.957143	0.909689	0.944125	0.957237
CATBoost	Ridge	1430	0.957143	0.909622	0.944112	0.957229
CATBoost	Ridge	1435	0.958824	0.913427	0.970821	0.958938
CATBoost	Ridge	1440	0.955462	0.906426	0.921103	0.955625
CATBoost	Ridge	1445	0.957563	0.910815	0.922586	0.957716
CATBoost	Ridge	1450	0.955042	0.905581	0.920812	0.95521
CATBoost	Ridge	1455	0.956303	0.908276	0.921712	0.956472
CATBoost	Ridge	1460	0.958824	0.913434	0.923474	0.95897
CATBoost	Ridge	1465	0.959244	0.914357	0.923778	0.959393
CATBoost	Ridge	1470	0.956723	0.908969	0.921977	0.956869
CATBoost	Ridge	1475	0.956723	0.909044	0.92199	0.956878
CATBoost	Ridge	1480	0.958403	0.912512	0.923169	0.958547
CATBoost	Ridge	1485	0.961345	0.918672	0.972596	0.961444
CATBoost	Ridge	1490	0.959664	0.915276	0.971429	0.959784
CATBoost	Ridge	1495	0.960924	0.91775	0.972292	0.961021
CATBoost	Ridge	1500	0.957983	0.911655	0.970226	0.9581
CATBoost	Ridge	1505	0.957983	0.91158	0.970213	0.958091
CATBoost	Ridge	1510	0.957983	0.911732	0.970238	0.958108
CATBoost	Ridge	1515	0.956723	0.909035	0.969339	0.956847
CATBoost	Ridge	1520	0.956303	0.908271	0.969061	0.956441
CATBoost	Ridge	1525	0.957143	0.909961	0.969643	0.95727
CATBoost	Ridge	1530	0.956723	0.909116	0.969352	0.956856
CATBoost	Ridge	1535	0.956303	0.908356	0.969074	0.95645
CATBoost	Ridge	1540	0.954622	0.904904	0.967898	0.954784
CATBoost	Ridge	1545	0.955042	0.905573	0.968162	0.95518
CATBoost	Ridge	1550	0.955462	0.906764	0.968506	0.95563
CATBoost	Ridge	1555	0.955462	0.906674	0.968492	0.955621
CATBoost	Ridge	1560	0.954202	0.904158	0.967621	0.954378
CATBoost	Ridge	1565	0.953782	0.903135	0.967303	0.953946
CATBoost	Ridge	1570	0.955882	0.907695	0.968809	0.956052
CATBoost	Ridge	1575	0.955462	0.906786	0.943037	0.95563
CATBoost	Ridge	1580	0.953361	0.902228	0.941531	0.953523
CATBoost	Ridge	1585	0.95042	0.895902	0.939427	0.950577
CATBoost	Ridge	1590	0.95	0.894973	0.939122	0.950153
CATBoost	Ridge	1595	0.94916	0.893476	0.938572	0.949344
CATBoost	Ridge	1600	0.95042	0.895991	0.939442	0.950586
CATBoost	Ridge	1605	0.948319	0.891613	0.937962	0.948497
CATBoost	Ridge	1610	0.95042	0.895991	0.939442	0.950586
CATBoost	Ridge	1615	0.95084	0.896921	0.939746	0.95101
CATBoost	Ridge	1620	0.95042	0.895902	0.939427	0.950577
CATBoost	Ridge	1625	0.952521	0.900122	0.94088	0.952648
CATBoost	Ridge	1630	0.951681	0.898782	0.940355	0.951857
CATBoost	Ridge	1635	0.952101	0.89953	0.940631	0.952262
CATBoost	Ridge	1640	0.952521	0.900371	0.940922	0.952676
CATBoost	Ridge	1645	0.952521	0.90055	0.94095	0.952694
CATBoost	Ridge	1650	0.953361	0.902228	0.941531	0.953523
CATBoost	Ridge	1655	0.952101	0.89962	0.940646	0.952271
CATBoost	Ridge	1660	0.95084	0.897013	0.939761	0.951019
CATBoost	Ridge	1665	0.952521	0.900459	0.940936	0.952685
CATBoost	Ridge	1670	0.954202	0.904087	0.942139	0.954369
CATBoost	Ridge	1675	0.95042	0.896476	0.939514	0.950633
CATBoost	Ridge	1680	0.952101	0.899907	0.940687	0.952298
CATBoost	Ridge	1685	0.95084	0.897207	0.939789	0.951038
CATBoost	Ridge	1690	0.95	0.895541	0.93921	0.95021
CATBoost	Ridge	1695	0.948319	0.892221	0.938052	0.948555
CATBoost	Ridge	1700	0.945798	0.887038	0.936287	0.946055
CATBoost	Ridge	1705	0.946218	0.887978	0.936591	0.946478
CATBoost	Ridge	1710	0.945798	0.887272	0.936318	0.946074
CATBoost	Ridge	1715	0.946218	0.888213	0.936622	0.946497
CATBoost	Ridge	1720	0.945798	0.886926	0.936272	0.946045
CATBoost	Ridge	1725	0.944958	0.885161	0.935678	0.945208
CATBoost	Ridge	1730	0.945378	0.885469	0.935888	0.94557
CATBoost	Ridge	1735	0.944958	0.884536	0.935583	0.945146
CATBoost	Ridge	1740	0.943277	0.881097	0.93441	0.943482
CATBoost	Ridge	1745	0.942857	0.880472	0.934154	0.94309
CATBoost	Ridge	1750	0.940756	0.875895	0.932643	0.940981
CATBoost	Ridge	1755	0.940756	0.876001	0.932661	0.940992
CATBoost	Ridge	1760	0.945378	0.885374	0.935872	0.94556
CATBoost	Ridge	1765	0.944118	0.882937	0.960492	0.944333
CATBoost	Ridge	1770	0.945378	0.885539	0.961375	0.945583
CATBoost	Ridge	1775	0.944958	0.884507	0.961053	0.945149
CATBoost	Ridge	1780	0.944958	0.884734	0.935615	0.945167
CATBoost	Ridge	1785	0.944958	0.884634	0.935599	0.945157
CATBoost	Ridge	1790	0.942857	0.880065	0.934087	0.943047
CATBoost	Ridge	1795	0.941597	0.877768	0.933255	0.941829
CATBoost	Ridge	1800	0.941597	0.877987	0.933288	0.941851
CATBoost	Ridge	1805	0.939916	0.87457	0.932118	0.940188
CATBoost	Ridge	1810	0.940336	0.87551	0.932424	0.940612
CATBoost	Ridge	1815	0.939916	0.874455	0.932101	0.940177
CATBoost	Ridge	1820	0.936975	0.868572	0.930069	0.937277
CATBoost	Ridge	1825	0.938235	0.871158	0.93095	0.938526
CATBoost	Ridge	1830	0.937815	0.870216	0.930644	0.938102
CATBoost	Ridge	1835	0.937815	0.870216	0.930644	0.938102
CATBoost	Ridge	1840	0.937395	0.869242	0.955812	0.937684
CATBoost	Ridge	1845	0.933613	0.861357	0.953152	0.933926
CATBoost	Ridge	1850	0.934454	0.863002	0.953726	0.93475
CATBoost	Ridge	1855	0.934034	0.862302	0.953458	0.93435
CATBoost	Ridge	1860	0.931513	0.857041	0.926205	0.931834
CATBoost	Ridge	1865	0.931933	0.85774	0.926472	0.932233
CATBoost	Ridge	1870	0.931092	0.85635	0.925938	0.931434
CATBoost	Ridge	1875	0.929412	0.852823	0.924752	0.929762
CATBoost	Ridge	1880	0.931513	0.857041	0.926205	0.931834
CATBoost	Ridge	1885	0.929412	0.852567	0.924712	0.929736
CATBoost	Ridge	1890	0.929412	0.852567	0.924712	0.929736
CATBoost	Ridge	1895	0.934034	0.862335	0.927984	0.934343
CATBoost	Ridge	1900	0.933613	0.861271	0.927659	0.933907
CATBoost	Ridge	1905	0.932773	0.859386	0.927046	0.933058
CATBoost	Ridge	1910	0.933193	0.860328	0.927353	0.933482
CATBoost	Ridge	1915	0.932353	0.858806	0.926798	0.93267
CATBoost	Ridge	1920	0.931513	0.857296	0.926244	0.931859
CATBoost	Ridge	1925	0.932773	0.859877	0.927123	0.933107
CATBoost	Ridge	1930	0.935714	0.865987	0.929189	0.936028
CATBoost	Ridge	1935	0.934874	0.8641	0.928577	0.93518
CATBoost	Ridge	1940	0.934874	0.864349	0.928614	0.935203
CATBoost	Ridge	1945	0.933613	0.861515	0.927697	0.933931
CATBoost	Ridge	1950	0.934034	0.862459	0.928003	0.934355
CATBoost	Ridge	1955	0.932353	0.858527	0.952233	0.932652
CATBoost	Ridge	1960	0.933193	0.86006	0.952788	0.933464
CATBoost	Ridge	1965	0.934454	0.862545	0.95365	0.9347
CATBoost	Ridge	1970	0.934034	0.861978	0.927927	0.934307
CATBoost	Ridge	1975	0.933613	0.861037	0.927621	0.933882
CATBoost	Ridge	1980	0.932773	0.859627	0.927085	0.933082
CATBoost	Ridge	1985	0.931092	0.856613	0.925977	0.931459
CATBoost	Ridge	1990	0.931092	0.857027	0.926034	0.931495
CATBoost	Ridge	1995	0.931933	0.858787	0.926626	0.93233
CATBoost	Ridge	2000	0.932773	0.860272	0.92718	0.933143
CATBoost	RF	5	0.897899	0.78607	0.707737	0.89957
CATBoost	RF	10	0.942437	0.879613	0.904147	0.942671
CATBoost	RF	15	0.952101	0.898721	0.899617	0.95211
CATBoost	RF	20	0.955042	0.905066	0.877658	0.955072
CATBoost	RF	25	0.959664	0.914505	0.860903	0.959672
CATBoost	RF	30	0.962605	0.920713	0.94318	0.962605
CATBoost	RF	35	0.960504	0.916471	0.881506	0.960503
CATBoost	RF	40	0.961765	0.91897	0.906506	0.961722
CATBoost	RF	45	0.961345	0.918002	0.942345	0.961336
CATBoost	RF	50	0.963445	0.922425	0.943755	0.963428
CATBoost	RF	55	0.962185	0.919976	0.973098	0.962218
CATBoost	RF	60	0.958824	0.912655	0.940549	0.958816
CATBoost	RF	65	0.963866	0.923467	0.944175	0.96388
CATBoost	RF	70	0.962185	0.919778	0.906708	0.962126
CATBoost	RF	75	0.963445	0.922384	0.907657	0.96337
CATBoost	RF	80	0.964286	0.924169	0.908256	0.96421
CATBoost	RF	85	0.962605	0.920569	0.907047	0.962522
CATBoost	RF	90	0.963866	0.923209	0.907928	0.96377
CATBoost	RF	95	0.963866	0.923261	0.907951	0.963786
CATBoost	RF	100	0.965966	0.927761	0.945622	0.965946
CATBoost	RF	105	0.962605	0.920496	0.907012	0.962497
CATBoost	RF	110	0.964706	0.925021	0.944695	0.964665
CATBoost	RF	115	0.964706	0.925071	0.944718	0.964681
CATBoost	RF	120	0.963025	0.92145	0.943496	0.962984
CATBoost	RF	125	0.966387	0.928667	0.945927	0.966369
CATBoost	RF	130	0.960924	0.917027	0.942015	0.960895
CATBoost	RF	135	0.961345	0.917854	0.942284	0.961293
CATBoost	RF	140	0.963866	0.923287	0.944118	0.963841
CATBoost	RF	145	0.962605	0.920596	0.943214	0.962576
CATBoost	RF	150	0.965966	0.927711	0.9456	0.965931
CATBoost	RF	155	0.961345	0.917815	0.942259	0.961276
CATBoost	RF	160	0.964286	0.92414	0.944401	0.964249
CATBoost	RF	165	0.962605	0.920545	0.94319	0.962559
CATBoost	RF	170	0.961345	0.917864	0.972376	0.961291
CATBoost	RF	175	0.963866	0.92326	0.944107	0.963833
CATBoost	RF	180	0.962605	0.920569	0.943202	0.962568
CATBoost	RF	185	0.965126	0.925857	0.944956	0.965058
CATBoost	RF	190	0.964706	0.925028	0.97479	0.964666
CATBoost	RF	195	0.961345	0.917833	0.942271	0.961285
CATBoost	RF	200	0.960504	0.916122	0.971802	0.960468
CATBoost	RF	205	0.960084	0.915243	0.971508	0.960052
CATBoost	RF	210	0.965126	0.925897	0.975073	0.965074
CATBoost	RF	215	0.961765	0.918733	0.972658	0.961699
CATBoost	RF	220	0.963445	0.922309	0.97386	0.963382
CATBoost	RF	225	0.964286	0.924167	0.974507	0.964257
CATBoost	RF	230	0.964706	0.924986	0.974755	0.964641
CATBoost	RF	235	0.965126	0.925885	0.944978	0.965074
CATBoost	RF	240	0.965966	0.927699	0.975685	0.965924
CATBoost	RF	245	0.963866	0.92326	0.944107	0.963833
CATBoost	RF	250	0.961765	0.91872	0.972645	0.96169
CATBoost	RF	255	0.964286	0.924097	0.974461	0.964224
CATBoost	RF	260	0.964286	0.924133	0.948928	0.964233
CATBoost	RF	265	0.965126	0.925869	0.944967	0.965066
CATBoost	RF	270	0.963866	0.92318	0.974118	0.963773
CATBoost	RF	275	0.963025	0.921368	0.943436	0.962942
CATBoost	RF	280	0.963025	0.921338	0.907271	0.962889
CATBoost	RF	285	0.962605	0.920463	0.943117	0.962508
CATBoost	RF	290	0.965966	0.927684	0.975674	0.965916
CATBoost	RF	295	0.961765	0.918648	0.906363	0.961622
CATBoost	RF	300	0.962185	0.919578	0.942835	0.9621
CATBoost	RF	305	0.960924	0.916883	0.905787	0.960798
CATBoost	RF	310	0.961765	0.918672	0.942516	0.961665
CATBoost	RF	315	0.963866	0.923152	0.944026	0.963775
CATBoost	RF	320	0.962605	0.920521	0.973259	0.96254
CATBoost	RF	325	0.961345	0.917773	0.942209	0.96124
CATBoost	RF	330	0.960504	0.916046	0.941671	0.960443
CATBoost	RF	335	0.963025	0.921368	0.943436	0.962942
CATBoost	RF	340	0.960924	0.916843	0.905737	0.960763
CATBoost	RF	345	0.960084	0.915049	0.905096	0.959893
CATBoost	RF	350	0.958403	0.911494	0.940055	0.958257
CATBoost	RF	355	0.963866	0.923148	0.944002	0.963758
CATBoost	RF	360	0.961765	0.91864	0.906351	0.961614
CATBoost	RF	365	0.959244	0.913253	0.904494	0.95905
CATBoost	RF	370	0.963866	0.92315	0.94399	0.963749
CATBoost	RF	375	0.961345	0.917779	0.942221	0.961249
CATBoost	RF	380	0.958824	0.912355	0.904213	0.958643
CATBoost	RF	385	0.962185	0.919531	0.906621	0.962013
CATBoost	RF	390	0.960504	0.915944	0.90543	0.960337
CATBoost	RF	395	0.961765	0.91864	0.906351	0.961614
CATBoost	RF	400	0.963025	0.921324	0.907235	0.962864
CATBoost	RF	405	0.959664	0.91419	0.941005	0.959555
CATBoost	RF	410	0.961765	0.918635	0.906339	0.961605
CATBoost	RF	415	0.960084	0.915089	0.941313	0.959981
CATBoost	RF	420	0.959244	0.913275	0.90456	0.959097
CATBoost	RF	425	0.964286	0.92405	0.944285	0.964166
CATBoost	RF	430	0.963866	0.923148	0.944014	0.963767
CATBoost	RF	435	0.958403	0.911507	0.94011	0.958297
CATBoost	RF	440	0.958824	0.912355	0.904199	0.958633
CATBoost	RF	445	0.959664	0.914151	0.904828	0.959495
CATBoost	RF	450	0.965126	0.92582	0.908711	0.964949
CATBoost	RF	455	0.960924	0.91688	0.941914	0.960823
CATBoost	RF	460	0.958824	0.912428	0.970493	0.958708
CATBoost	RF	465	0.960924	0.916874	0.941888	0.960805
CATBoost	RF	470	0.961765	0.918668	0.942503	0.961656
CATBoost	RF	475	0.960084	0.915081	0.941273	0.959953
CATBoost	RF	480	0.957983	0.910561	0.903611	0.957801
CATBoost	RF	485	0.958403	0.911459	0.903919	0.958227
CATBoost	RF	490	0.962185	0.919596	0.972902	0.962079
CATBoost	RF	495	0.960924	0.916888	0.941927	0.960832
CATBoost	RF	500	0.960084	0.915081	0.941273	0.959953
CATBoost	RF	505	0.959244	0.913323	0.970773	0.959114
CATBoost	RF	510	0.960504	0.915949	0.905391	0.960309
CATBoost	RF	515	0.960084	0.91512	0.971363	0.959947
CATBoost	RF	520	0.960504	0.915978	0.941594	0.960388
CATBoost	RF	525	0.964706	0.92496	0.944569	0.964575
CATBoost	RF	530	0.961345	0.917738	0.906031	0.961179
CATBoost	RF	535	0.961345	0.917745	0.905994	0.961152
CATBoost	RF	540	0.961345	0.917737	0.906019	0.96117
CATBoost	RF	545	0.960504	0.915952	0.905371	0.960347
CATBoost	RF	550	0.958824	0.912357	0.904186	0.958624
CATBoost	RF	555	0.964286	0.924015	0.908155	0.964139
CATBoost	RF	560	0.959244	0.913266	0.904467	0.959031
CATBoost	RF	565	0.957983	0.910567	0.903569	0.957771
CATBoost	RF	570	0.959244	0.913257	0.904534	0.959078
CATBoost	RF	575	0.957983	0.910562	0.903583	0.957781
CATBoost	RF	580	0.958824	0.91239	0.940376	0.958693
CATBoost	RF	585	0.960084	0.915063	0.90507	0.959874
CATBoost	RF	590	0.961345	0.917764	0.905968	0.961134
CATBoost	RF	595	0.964706	0.92491	0.908438	0.964548
CATBoost	RF	600	0.964286	0.924018	0.90812	0.964115
CATBoost	RF	605	0.958824	0.912357	0.904186	0.958624
CATBoost	RF	610	0.955882	0.906074	0.902098	0.955689
CATBoost	RF	615	0.960084	0.915047	0.905122	0.959911
CATBoost	RF	620	0.960084	0.915046	0.905109	0.959902
CATBoost	RF	625	0.961765	0.918639	0.906301	0.961578
CATBoost	RF	630	0.959244	0.913258	0.90448	0.95904
CATBoost	RF	635	0.959664	0.914169	0.904762	0.959447
CATBoost	RF	640	0.960084	0.915063	0.90507	0.959874
CATBoost	RF	645	0.960504	0.915943	0.905417	0.960328
CATBoost	RF	650	0.958824	0.912355	0.904199	0.958633
CATBoost	RF	655	0.959664	0.914149	0.904815	0.959485
CATBoost	RF	660	0.958824	0.912357	0.904186	0.958624
CATBoost	RF	665	0.960924	0.91684	0.905724	0.960754
CATBoost	RF	670	0.957143	0.908777	0.902952	0.956918
CATBoost	RF	675	0.957143	0.908808	0.939129	0.956977
CATBoost	RF	680	0.958403	0.911457	0.903905	0.958217
CATBoost	RF	685	0.958824	0.912355	0.904199	0.958633
CATBoost	RF	690	0.962185	0.919568	0.942773	0.962055
CATBoost	RF	695	0.960084	0.915049	0.905096	0.959893
CATBoost	RF	700	0.958824	0.912399	0.904131	0.958584
CATBoost	RF	705	0.960504	0.915944	0.905404	0.960319
CATBoost	RF	710	0.961765	0.918657	0.906276	0.96156
CATBoost	RF	715	0.957983	0.910562	0.903583	0.957781
CATBoost	RF	720	0.958824	0.912394	0.940349	0.958673
CATBoost	RF	725	0.959244	0.913252	0.904507	0.95906
CATBoost	RF	730	0.958824	0.912416	0.904118	0.958574
CATBoost	RF	735	0.961765	0.918635	0.906314	0.961587
CATBoost	RF	740	0.960504	0.915944	0.905404	0.960319
CATBoost	RF	745	0.956303	0.906979	0.902349	0.956074
CATBoost	RF	750	0.957983	0.910616	0.903514	0.95773
CATBoost	RF	755	0.959664	0.914198	0.904735	0.959428
CATBoost	RF	760	0.956723	0.907945	0.902586	0.956448
CATBoost	RF	765	0.964286	0.924018	0.90812	0.964115
CATBoost	RF	770	0.958824	0.912422	0.940307	0.958643
CATBoost	RF	775	0.956723	0.907875	0.902658	0.956501
CATBoost	RF	780	0.963445	0.922251	0.907482	0.963246
CATBoost	RF	785	0.964706	0.924944	0.944592	0.964592
CATBoost	RF	790	0.962185	0.919584	0.942748	0.962037
CATBoost	RF	795	0.960924	0.916909	0.941823	0.960757
CATBoost	RF	800	0.962605	0.920468	0.906867	0.962394
CATBoost	RF	805	0.961345	0.917779	0.905955	0.961125
CATBoost	RF	810	0.961345	0.917764	0.905968	0.961134
CATBoost	RF	815	0.960504	0.916003	0.941528	0.96034
CATBoost	RF	820	0.961345	0.917753	0.905981	0.961143
CATBoost	RF	825	0.963025	0.921324	0.907235	0.962864
CATBoost	RF	830	0.960504	0.915949	0.905391	0.960309
CATBoost	RF	835	0.956723	0.907965	0.938761	0.956507
CATBoost	RF	840	0.960084	0.915054	0.905083	0.959883
CATBoost	RF	845	0.960504	0.915944	0.905404	0.960319
CATBoost	RF	850	0.958403	0.911457	0.903905	0.958217
CATBoost	RF	855	0.956723	0.907883	0.902644	0.956491
CATBoost	RF	860	0.957563	0.909666	0.903275	0.957354
CATBoost	RF	865	0.956303	0.907016	0.902305	0.956042
CATBoost	RF	870	0.956723	0.90787	0.902672	0.956511
CATBoost	RF	875	0.955882	0.906077	0.902055	0.955658
CATBoost	RF	880	0.959244	0.913307	0.904426	0.959001
CATBoost	RF	885	0.955882	0.906124	0.938202	0.955696
CATBoost	RF	890	0.961765	0.918706	0.942427	0.961601
CATBoost	RF	895	0.961765	0.918657	0.906276	0.96156
CATBoost	RF	900	0.961345	0.917745	0.905994	0.961152
CATBoost	RF	905	0.957983	0.910585	0.903542	0.957751
CATBoost	RF	910	0.960084	0.915054	0.905083	0.959883
CATBoost	RF	915	0.957983	0.91056	0.903597	0.957791
CATBoost	RF	920	0.959244	0.913266	0.904467	0.959031
CATBoost	RF	925	0.957563	0.909681	0.903247	0.957334
CATBoost	RF	930	0.960924	0.91685	0.905686	0.960726
CATBoost	RF	935	0.957983	0.910574	0.903556	0.957761
CATBoost	RF	940	0.955882	0.906124	0.901996	0.955615
CATBoost	RF	945	0.960084	0.915089	0.905044	0.959854
CATBoost	RF	950	0.961345	0.9178	0.942132	0.961184
CATBoost	RF	955	0.957143	0.90877	0.902967	0.956928
CATBoost	RF	960	0.958824	0.912372	0.904159	0.958604
CATBoost	RF	965	0.960924	0.916872	0.90566	0.960707
CATBoost	RF	970	0.958403	0.911478	0.90385	0.958177
CATBoost	RF	975	0.957563	0.909663	0.903289	0.957364
CATBoost	RF	980	0.958403	0.911516	0.940013	0.958226
CATBoost	RF	985	0.958403	0.911469	0.903864	0.958187
CATBoost	RF	990	0.954622	0.903433	0.937289	0.954424
CATBoost	RF	995	0.957983	0.910624	0.939704	0.957799
CATBoost	RF	1000	0.959664	0.914182	0.904749	0.959438
CATBoost	RF	1005	0.958403	0.911548	0.903795	0.958137
CATBoost	RF	1010	0.959244	0.913266	0.904467	0.959031
CATBoost	RF	1015	0.956303	0.907016	0.902305	0.956042
CATBoost	RF	1020	0.956303	0.907016	0.902305	0.956042
CATBoost	RF	1025	0.959664	0.914182	0.904749	0.959438
CATBoost	RF	1030	0.960504	0.915997	0.905339	0.960271
CATBoost	RF	1035	0.958403	0.911494	0.940055	0.958257
CATBoost	RF	1040	0.958824	0.912384	0.904145	0.958594
CATBoost	RF	1045	0.957563	0.909672	0.903261	0.957344
CATBoost	RF	1050	0.956303	0.907001	0.90232	0.956053
CATBoost	RF	1055	0.957143	0.908807	0.902837	0.956884
CATBoost	RF	1060	0.960504	0.915949	0.905391	0.960309
CATBoost	RF	1065	0.961765	0.91867	0.906264	0.961551
CATBoost	RF	1070	0.956303	0.906988	0.902335	0.956064
CATBoost	RF	1075	0.957563	0.909692	0.903233	0.957324
CATBoost	RF	1080	0.960084	0.915089	0.905044	0.959854
CATBoost	RF	1085	0.959244	0.913266	0.904467	0.959031
CATBoost	RF	1090	0.958403	0.911499	0.940041	0.958247
CATBoost	RF	1095	0.955882	0.906085	0.90204	0.955647
CATBoost	RF	1100	0.959664	0.914169	0.904762	0.959447
CATBoost	RF	1105	0.958824	0.912363	0.904172	0.958614
CATBoost	RF	1110	0.960504	0.915981	0.905352	0.960281
CATBoost	RF	1115	0.957983	0.910599	0.903528	0.95774
CATBoost	RF	1120	0.958824	0.912399	0.904131	0.958584
CATBoost	RF	1125	0.957983	0.910638	0.939689	0.957789
CATBoost	RF	1130	0.957563	0.909681	0.903247	0.957334
CATBoost	RF	1135	0.960504	0.915981	0.905352	0.960281
CATBoost	RF	1140	0.957563	0.909707	0.903219	0.957313
CATBoost	RF	1145	0.959244	0.913276	0.904454	0.959021
CATBoost	RF	1150	0.960084	0.915089	0.905044	0.959854
CATBoost	RF	1155	0.958403	0.911548	0.903795	0.958137
CATBoost	RF	1160	0.957143	0.9088	0.902924	0.956897
CATBoost	RF	1165	0.960924	0.916872	0.90566	0.960707
CATBoost	RF	1170	0.957563	0.909666	0.903275	0.957354
CATBoost	RF	1175	0.956723	0.907908	0.902615	0.95647
CATBoost	RF	1180	0.957563	0.909692	0.903233	0.957324
CATBoost	RF	1185	0.959244	0.913252	0.904507	0.95906
CATBoost	RF	1190	0.956303	0.906973	0.902364	0.956085
CATBoost	RF	1195	0.957983	0.910616	0.903514	0.95773
CATBoost	RF	1200	0.956303	0.906988	0.902335	0.956064
CATBoost	RF	1205	0.958824	0.912372	0.904159	0.958604
CATBoost	RF	1210	0.955042	0.904341	0.901377	0.95476
CATBoost	RF	1215	0.963445	0.922256	0.943683	0.963324
CATBoost	RF	1220	0.955882	0.906165	0.901966	0.955593
CATBoost	RF	1225	0.957983	0.910585	0.903542	0.957751
CATBoost	RF	1230	0.960084	0.915107	0.90503	0.959845
CATBoost	RF	1235	0.958403	0.911548	0.903795	0.958137
CATBoost	RF	1240	0.957143	0.908787	0.902938	0.956907
CATBoost	RF	1245	0.957983	0.910585	0.903542	0.957751
CATBoost	RF	1250	0.960924	0.916872	0.90566	0.960707
CATBoost	RF	1255	0.955042	0.904287	0.901437	0.954804
CATBoost	RF	1260	0.957563	0.909725	0.903204	0.957303
CATBoost	RF	1265	0.955042	0.904323	0.901392	0.954771
CATBoost	RF	1270	0.958403	0.911507	0.903823	0.958157
CATBoost	RF	1275	0.957563	0.909725	0.903204	0.957303
CATBoost	RF	1280	0.957143	0.908777	0.902952	0.956918
CATBoost	RF	1285	0.956723	0.907908	0.902615	0.95647
CATBoost	RF	1290	0.956303	0.906988	0.902335	0.956064
CATBoost	RF	1295	0.961345	0.917753	0.905981	0.961143
CATBoost	RF	1300	0.957983	0.910599	0.903528	0.95774
CATBoost	RF	1305	0.959664	0.914169	0.904762	0.959447
CATBoost	RF	1310	0.958824	0.912437	0.904104	0.958564
CATBoost	RF	1315	0.953361	0.900758	0.900152	0.95306
CATBoost	RF	1320	0.957563	0.909692	0.903233	0.957324
CATBoost	RF	1325	0.955882	0.906165	0.901966	0.955593
CATBoost	RF	1330	0.958824	0.912354	0.904128	0.958633
CATBoost	RF	1335	0.960504	0.915949	0.905391	0.960309
CATBoost	RF	1340	0.956723	0.907894	0.902629	0.95648
CATBoost	RF	1345	0.957143	0.908787	0.902938	0.956907
CATBoost	RF	1350	0.958824	0.912399	0.904131	0.958584
CATBoost	RF	1355	0.955882	0.906085	0.90204	0.955647
CATBoost	RF	1360	0.956723	0.907894	0.902629	0.95648
CATBoost	RF	1365	0.958403	0.911507	0.903823	0.958157
CATBoost	RF	1370	0.957983	0.910599	0.903528	0.95774
CATBoost	RF	1375	0.960924	0.916872	0.90566	0.960707
CATBoost	RF	1380	0.960924	0.916907	0.905634	0.960689
CATBoost	RF	1385	0.956723	0.907894	0.902629	0.95648
CATBoost	RF	1390	0.960084	0.915151	0.905003	0.959825
CATBoost	RF	1395	0.958403	0.911458	0.903891	0.958207
CATBoost	RF	1400	0.957563	0.909672	0.903261	0.957344
CATBoost	RF	1405	0.956303	0.907079	0.902261	0.95601
CATBoost	RF	1410	0.958403	0.911465	0.903792	0.958187
CATBoost	RF	1415	0.955042	0.904323	0.901392	0.954771
CATBoost	RF	1420	0.954202	0.902508	0.900803	0.953938
CATBoost	RF	1425	0.956303	0.907034	0.902291	0.956032
CATBoost	RF	1430	0.954202	0.902583	0.900741	0.953892
CATBoost	RF	1435	0.956723	0.907945	0.902586	0.956448
CATBoost	RF	1440	0.956723	0.907945	0.902586	0.956448
CATBoost	RF	1445	0.960924	0.91685	0.905686	0.960726
CATBoost	RF	1450	0.958403	0.911478	0.90385	0.958177
CATBoost	RF	1455	0.957563	0.909746	0.90319	0.957292
CATBoost	RF	1460	0.955042	0.904308	0.901407	0.954782
CATBoost	RF	1465	0.955462	0.905182	0.901746	0.955231
CATBoost	RF	1470	0.954622	0.903415	0.901097	0.954355
CATBoost	RF	1475	0.958824	0.912363	0.904172	0.958614
CATBoost	RF	1480	0.957983	0.910685	0.903471	0.957699
CATBoost	RF	1485	0.955042	0.904287	0.901437	0.954804
CATBoost	RF	1490	0.955882	0.906191	0.901951	0.955582
CATBoost	RF	1495	0.954622	0.903543	0.937196	0.954355
CATBoost	RF	1500	0.956303	0.906988	0.902335	0.956064
CATBoost	RF	1505	0.953782	0.901649	0.900462	0.953488
CATBoost	RF	1510	0.959244	0.91329	0.90444	0.959011
CATBoost	RF	1515	0.957563	0.909746	0.90319	0.957292
CATBoost	RF	1520	0.956303	0.907016	0.902305	0.956042
CATBoost	RF	1525	0.957983	0.910616	0.903514	0.95773
CATBoost	RF	1530	0.956723	0.907925	0.9026	0.956459
CATBoost	RF	1535	0.955882	0.906095	0.902026	0.955637
CATBoost	RF	1540	0.956723	0.908023	0.902541	0.956416
CATBoost	RF	1545	0.956303	0.907106	0.902246	0.955999
CATBoost	RF	1550	0.954202	0.902746	0.900662	0.953834
CATBoost	RF	1555	0.960084	0.915074	0.905057	0.959864
CATBoost	RF	1560	0.956723	0.907908	0.902615	0.95647
CATBoost	RF	1565	0.956303	0.907055	0.902276	0.956021
CATBoost	RF	1570	0.954622	0.903473	0.901051	0.954321
CATBoost	RF	1575	0.958403	0.911548	0.903795	0.958137
CATBoost	RF	1580	0.953361	0.900738	0.900168	0.953071
CATBoost	RF	1585	0.955882	0.906124	0.901996	0.955615
CATBoost	RF	1590	0.953782	0.901694	0.900431	0.953464
CATBoost	RF	1595	0.954622	0.903402	0.901113	0.954366
CATBoost	RF	1600	0.955462	0.905215	0.901701	0.955198
CATBoost	RF	1605	0.951681	0.897223	0.898893	0.951334
CATBoost	RF	1610	0.955882	0.90625	0.901921	0.955559
CATBoost	RF	1615	0.954202	0.902566	0.856485	0.953774
CATBoost	RF	1620	0.956723	0.907994	0.902556	0.956426
CATBoost	RF	1625	0.953782	0.901649	0.900462	0.953488
CATBoost	RF	1630	0.953782	0.901752	0.900399	0.953441
CATBoost	RF	1635	0.955042	0.904287	0.901437	0.954804
CATBoost	RF	1640	0.953782	0.901649	0.900462	0.953488
CATBoost	RF	1645	0.957983	0.910599	0.903528	0.95774
CATBoost	RF	1650	0.95084	0.895465	0.934445	0.950533
CATBoost	RF	1655	0.954202	0.90261	0.900725	0.953881
CATBoost	RF	1660	0.955882	0.906124	0.901996	0.955615
CATBoost	RF	1665	0.952941	0.899846	0.899857	0.952643
CATBoost	RF	1670	0.954622	0.903473	0.901051	0.954321
CATBoost	RF	1675	0.955462	0.905302	0.901641	0.955154
CATBoost	RF	1680	0.953361	0.90078	0.900136	0.953048
CATBoost	RF	1685	0.956303	0.906979	0.902349	0.956074
CATBoost	RF	1690	0.953361	0.900708	0.900199	0.953094
CATBoost	RF	1695	0.955462	0.905264	0.901583	0.955162
CATBoost	RF	1700	0.953782	0.90163	0.900478	0.953499
CATBoost	RF	1705	0.955042	0.904296	0.901422	0.954793
CATBoost	RF	1710	0.953782	0.901649	0.900462	0.953488
CATBoost	RF	1715	0.955882	0.906124	0.901996	0.955615
CATBoost	RF	1720	0.956303	0.906994	0.902248	0.956052
CATBoost	RF	1725	0.952941	0.899846	0.899857	0.952643
CATBoost	RF	1730	0.957983	0.910656	0.939675	0.957778
CATBoost	RF	1735	0.954202	0.902583	0.900741	0.953892
CATBoost	RF	1740	0.951261	0.896382	0.898474	0.950876
CATBoost	RF	1745	0.95042	0.89444	0.898044	0.95011
CATBoost	RF	1750	0.956303	0.907079	0.902261	0.95601
CATBoost	RF	1755	0.957143	0.908835	0.902895	0.956876
CATBoost	RF	1760	0.954202	0.90261	0.900725	0.953881
CATBoost	RF	1765	0.953782	0.901692	0.856085	0.95333
CATBoost	RF	1770	0.954622	0.903498	0.901036	0.954309
CATBoost	RF	1775	0.955882	0.906219	0.901936	0.955571
CATBoost	RF	1780	0.95042	0.894502	0.897993	0.950073
CATBoost	RF	1785	0.952941	0.899829	0.899873	0.952655
CATBoost	RF	1790	0.952521	0.899001	0.899515	0.952191
CATBoost	RF	1795	0.953782	0.901615	0.900493	0.953511
CATBoost	RF	1800	0.951681	0.897198	0.935102	0.951416
CATBoost	RF	1805	0.955042	0.904323	0.901392	0.954771
CATBoost	RF	1810	0.956303	0.907016	0.902305	0.956042
CATBoost	RF	1815	0.94958	0.892751	0.897352	0.949201
CATBoost	RF	1820	0.953782	0.90163	0.900478	0.953499
CATBoost	RF	1825	0.955042	0.904515	0.901284	0.954691
CATBoost	RF	1830	0.955882	0.906085	0.90204	0.955647
CATBoost	RF	1835	0.94958	0.892624	0.897456	0.949279
CATBoost	RF	1840	0.94958	0.892783	0.897335	0.949188
CATBoost	RF	1845	0.951261	0.896261	0.898632	0.950942
CATBoost	RF	1850	0.952941	0.899946	0.899793	0.952595
CATBoost	RF	1855	0.952941	0.89989	0.899825	0.95262
CATBoost	RF	1860	0.95084	0.895478	0.898253	0.950463
CATBoost	RF	1865	0.955882	0.906234	0.938111	0.955628
CATBoost	RF	1870	0.953782	0.901722	0.900415	0.953453
CATBoost	RF	1875	0.954622	0.903451	0.901067	0.954332
CATBoost	RF	1880	0.952521	0.898955	0.899547	0.952215
CATBoost	RF	1885	0.954622	0.903498	0.901036	0.954309
CATBoost	RF	1890	0.952521	0.898937	0.899563	0.952227
CATBoost	RF	1895	0.955882	0.906285	0.901906	0.955548
CATBoost	RF	1900	0.952941	0.899837	0.936082	0.952737
CATBoost	RF	1905	0.953782	0.901615	0.900493	0.953511
CATBoost	RF	1910	0.951681	0.897321	0.898842	0.951296
CATBoost	RF	1915	0.951681	0.897135	0.898959	0.951383
CATBoost	RF	1920	0.952521	0.899001	0.899515	0.952191
CATBoost	RF	1925	0.953782	0.901786	0.900383	0.953429
CATBoost	RF	1930	0.954202	0.90256	0.900757	0.953904
CATBoost	RF	1935	0.953361	0.900738	0.900168	0.953071
CATBoost	RF	1940	0.953361	0.900805	0.90012	0.953036
CATBoost	RF	1945	0.953361	0.900758	0.900152	0.95306
CATBoost	RF	1950	0.954202	0.90254	0.900772	0.953916
CATBoost	RF	1955	0.952941	0.899993	0.935952	0.95264
CATBoost	RF	1960	0.954202	0.902639	0.90071	0.953869
CATBoost	RF	1965	0.94958	0.892751	0.897352	0.949201
CATBoost	RF	1970	0.956723	0.907925	0.9026	0.956459
CATBoost	RF	1975	0.952521	0.898955	0.899547	0.952215
CATBoost	RF	1980	0.95042	0.89444	0.898044	0.95011
CATBoost	RF	1985	0.953361	0.90078	0.900136	0.953048
CATBoost	RF	1990	0.955882	0.906234	0.938111	0.955628
CATBoost	RF	1995	0.952101	0.898086	0.89922	0.951775
CATBoost	RF	2000	0.95084	0.895465	0.934445	0.950533
ExtraTrees	Ridge	5	0.648739	0.444074	0.487716	0.716981
ExtraTrees	Ridge	10	0.789496	0.60769	0.561352	0.826787
ExtraTrees	Ridge	15	0.82395	0.666672	0.58354	0.859356
ExtraTrees	Ridge	20	0.864706	0.729203	0.614264	0.884839
ExtraTrees	Ridge	25	0.87521	0.743754	0.628172	0.887418
ExtraTrees	Ridge	30	0.877311	0.746795	0.632878	0.88789
ExtraTrees	Ridge	35	0.884874	0.761846	0.641817	0.894622
ExtraTrees	Ridge	40	0.895378	0.783733	0.649889	0.90511
ExtraTrees	Ridge	45	0.89916	0.790722	0.656723	0.907478
ExtraTrees	Ridge	50	0.89916	0.790164	0.660253	0.90663
ExtraTrees	Ridge	55	0.919748	0.833441	0.677269	0.927558
ExtraTrees	Ridge	60	0.921429	0.836446	0.686539	0.927946
ExtraTrees	Ridge	65	0.921849	0.837202	0.689152	0.928025
ExtraTrees	Ridge	70	0.926471	0.846045	0.705487	0.931027
ExtraTrees	Ridge	75	0.927311	0.848166	0.701203	0.932464
ExtraTrees	Ridge	80	0.926891	0.846949	0.70408	0.931607
ExtraTrees	Ridge	85	0.92395	0.840631	0.703913	0.928451
ExtraTrees	Ridge	90	0.927731	0.848239	0.714358	0.931541
ExtraTrees	Ridge	95	0.935714	0.864755	0.73206	0.938725
ExtraTrees	Ridge	100	0.935714	0.864787	0.72928	0.938871
ExtraTrees	Ridge	105	0.934874	0.86331	0.721333	0.938595
ExtraTrees	Ridge	110	0.936555	0.866769	0.724879	0.94011
ExtraTrees	Ridge	115	0.939496	0.872686	0.737625	0.942372
ExtraTrees	Ridge	120	0.935294	0.863911	0.731788	0.938324
ExtraTrees	Ridge	125	0.936555	0.866553	0.735555	0.939444
ExtraTrees	Ridge	130	0.935714	0.864539	0.744731	0.938075
ExtraTrees	Ridge	135	0.934454	0.861645	0.751378	0.936428
ExtraTrees	Ridge	140	0.936975	0.866612	0.777229	0.938137
ExtraTrees	Ridge	145	0.939076	0.871157	0.784917	0.940194
ExtraTrees	Ridge	150	0.942017	0.877416	0.793567	0.943037
ExtraTrees	Ridge	155	0.943277	0.880101	0.79448	0.94431
ExtraTrees	Ridge	160	0.943697	0.88091	0.809591	0.944459
ExtraTrees	Ridge	165	0.943697	0.881078	0.78823	0.944888
ExtraTrees	Ridge	170	0.944958	0.883659	0.810605	0.945751
ExtraTrees	Ridge	175	0.946218	0.886191	0.839917	0.946647
ExtraTrees	Ridge	180	0.947059	0.887949	0.852123	0.947388
ExtraTrees	Ridge	185	0.944958	0.883479	0.850613	0.945277
ExtraTrees	Ridge	190	0.945378	0.884544	0.850972	0.945738
ExtraTrees	Ridge	195	0.945798	0.885262	0.864128	0.946033
ExtraTrees	Ridge	200	0.948319	0.890863	0.866006	0.948612
ExtraTrees	Ridge	205	0.947059	0.888278	0.840614	0.947555
ExtraTrees	Ridge	210	0.948319	0.890863	0.866006	0.948612
ExtraTrees	Ridge	215	0.948739	0.891842	0.866328	0.949047
ExtraTrees	Ridge	220	0.948739	0.891848	0.853349	0.94914
ExtraTrees	Ridge	225	0.947899	0.8899	0.852703	0.948267
ExtraTrees	Ridge	230	0.948739	0.89191	0.853365	0.949151
ExtraTrees	Ridge	235	0.947059	0.888501	0.8522	0.947491
ExtraTrees	Ridge	240	0.948739	0.892044	0.853395	0.949172
ExtraTrees	Ridge	245	0.95	0.89467	0.842682	0.950531
ExtraTrees	Ridge	250	0.95084	0.896318	0.843251	0.951351
ExtraTrees	Ridge	255	0.954622	0.904183	0.857593	0.95501
ExtraTrees	Ridge	260	0.956723	0.908814	0.847535	0.957249
ExtraTrees	Ridge	265	0.954202	0.903562	0.835322	0.954851
ExtraTrees	Ridge	270	0.954622	0.904414	0.846046	0.955152
ExtraTrees	Ridge	275	0.952941	0.900971	0.825083	0.953719
ExtraTrees	Ridge	280	0.951261	0.897331	0.833221	0.951903
ExtraTrees	Ridge	285	0.952101	0.899043	0.833805	0.952735
ExtraTrees	Ridge	290	0.951681	0.898248	0.833527	0.952329
ExtraTrees	Ridge	295	0.95084	0.896508	0.854897	0.951277
ExtraTrees	Ridge	300	0.951261	0.897651	0.855246	0.95173
ExtraTrees	Ridge	305	0.952941	0.901113	0.856426	0.9534
ExtraTrees	Ridge	310	0.951261	0.897722	0.843659	0.951845
ExtraTrees	Ridge	315	0.953361	0.902028	0.845131	0.95393
ExtraTrees	Ridge	320	0.953361	0.902035	0.856731	0.953824
ExtraTrees	Ridge	325	0.952101	0.899451	0.844321	0.952676
ExtraTrees	Ridge	330	0.953782	0.903129	0.870039	0.954169
ExtraTrees	Ridge	335	0.955462	0.906504	0.871205	0.95583
ExtraTrees	Ridge	340	0.954202	0.903784	0.884836	0.954483
ExtraTrees	Ridge	345	0.953782	0.902852	0.86992	0.954143
ExtraTrees	Ridge	350	0.953782	0.90278	0.869907	0.954133
ExtraTrees	Ridge	355	0.954202	0.90359	0.942058	0.954316
ExtraTrees	Ridge	360	0.955462	0.906349	0.92109	0.955616
ExtraTrees	Ridge	365	0.954202	0.903666	0.942071	0.954325
ExtraTrees	Ridge	370	0.955462	0.906362	0.942972	0.955587
ExtraTrees	Ridge	375	0.956723	0.908982	0.943859	0.95684
ExtraTrees	Ridge	380	0.956303	0.908058	0.943554	0.956416
ExtraTrees	Ridge	385	0.957143	0.909906	0.944163	0.957263
ExtraTrees	Ridge	390	0.954622	0.904439	0.942349	0.95473
ExtraTrees	Ridge	395	0.955462	0.906286	0.942958	0.955578
ExtraTrees	Ridge	400	0.955042	0.905438	0.942667	0.955163
ExtraTrees	Ridge	405	0.955462	0.906523	0.942998	0.955604
ExtraTrees	Ridge	410	0.957143	0.910064	0.944188	0.95728
ExtraTrees	Ridge	415	0.956723	0.909305	0.94391	0.956873
ExtraTrees	Ridge	420	0.957563	0.911074	0.944505	0.957711
ExtraTrees	Ridge	425	0.957143	0.910147	0.944201	0.957288
ExtraTrees	Ridge	430	0.958403	0.91276	0.945087	0.958541
ExtraTrees	Ridge	435	0.957563	0.91099	0.944492	0.957703
ExtraTrees	Ridge	440	0.956303	0.908134	0.943567	0.956425
ExtraTrees	Ridge	445	0.960084	0.91628	0.924398	0.960248
ExtraTrees	Ridge	450	0.959244	0.914699	0.945706	0.959394
ExtraTrees	Ridge	455	0.959664	0.915317	0.924159	0.959816
ExtraTrees	Ridge	460	0.960084	0.916486	0.924497	0.960261
ExtraTrees	Ridge	465	0.957563	0.911054	0.922624	0.957742
ExtraTrees	Ridge	470	0.957563	0.911439	0.944554	0.957743
ExtraTrees	Ridge	475	0.957983	0.912275	0.944845	0.958158
ExtraTrees	Ridge	480	0.957983	0.912275	0.944845	0.958158
ExtraTrees	Ridge	485	0.959664	0.915626	0.946009	0.959817
ExtraTrees	Ridge	490	0.959244	0.914699	0.945706	0.959394
ExtraTrees	Ridge	495	0.958824	0.913771	0.945403	0.958971
ExtraTrees	Ridge	500	0.957983	0.912181	0.944833	0.95815
ExtraTrees	Ridge	505	0.958403	0.913019	0.945124	0.958564
ExtraTrees	Ridge	510	0.958403	0.912824	0.970567	0.958548
ExtraTrees	Ridge	515	0.959244	0.91451	0.971149	0.959377
ExtraTrees	Ridge	520	0.960924	0.918051	0.972339	0.961052
ExtraTrees	Ridge	525	0.960924	0.918218	0.972362	0.961067
ExtraTrees	Ridge	530	0.959244	0.914613	0.945694	0.959386
ExtraTrees	Ridge	535	0.960084	0.916467	0.946301	0.960232
ExtraTrees	Ridge	540	0.960504	0.917145	0.946569	0.960631
ExtraTrees	Ridge	545	0.960084	0.916382	0.946289	0.960224
ExtraTrees	Ridge	550	0.961345	0.919077	0.947187	0.961484
ExtraTrees	Ridge	555	0.958403	0.91276	0.945087	0.958541
ExtraTrees	Ridge	560	0.958824	0.913686	0.945391	0.958964
ExtraTrees	Ridge	565	0.961345	0.919163	0.947198	0.961491
ExtraTrees	Ridge	570	0.958403	0.912679	0.945075	0.958533
ExtraTrees	Ridge	575	0.957563	0.91068	0.944442	0.95767
ExtraTrees	Ridge	580	0.956303	0.908134	0.943567	0.956425
ExtraTrees	Ridge	585	0.957563	0.910971	0.922611	0.957733
ExtraTrees	Ridge	590	0.957983	0.911738	0.92289	0.95814
ExtraTrees	Ridge	595	0.959244	0.914432	0.92379	0.959402
ExtraTrees	Ridge	600	0.957563	0.910908	0.94448	0.957695
ExtraTrees	Ridge	605	0.957143	0.909983	0.944176	0.957271
ExtraTrees	Ridge	610	0.958403	0.912503	0.970517	0.958514
ExtraTrees	Ridge	615	0.957983	0.911917	0.944796	0.958126
ExtraTrees	Ridge	620	0.960084	0.91628	0.971744	0.960214
ExtraTrees	Ridge	625	0.957983	0.911896	0.970263	0.958125
ExtraTrees	Ridge	630	0.958403	0.912824	0.970567	0.958548
ExtraTrees	Ridge	635	0.959244	0.91451	0.971149	0.959377
ExtraTrees	Ridge	640	0.957983	0.911982	0.970276	0.958133
ExtraTrees	Ridge	645	0.957563	0.910969	0.96996	0.957702
ExtraTrees	Ridge	650	0.957143	0.910126	0.969669	0.957287
ExtraTrees	Ridge	655	0.956303	0.908271	0.969061	0.956441
ExtraTrees	Ridge	660	0.956303	0.908189	0.969048	0.956432
ExtraTrees	Ridge	665	0.955462	0.906261	0.968426	0.955576
ExtraTrees	Ridge	670	0.957143	0.909961	0.969643	0.95727
ExtraTrees	Ridge	675	0.956723	0.908958	0.969326	0.956838
ExtraTrees	Ridge	680	0.955882	0.907186	0.96873	0.956
ExtraTrees	Ridge	685	0.956303	0.908189	0.969048	0.956432
ExtraTrees	Ridge	690	0.953782	0.90264	0.96722	0.953891
ExtraTrees	Ridge	695	0.955882	0.90711	0.968717	0.955991
ExtraTrees	Ridge	700	0.956723	0.908884	0.969313	0.956829
ExtraTrees	Ridge	705	0.955882	0.907344	0.968757	0.956018
ExtraTrees	Ridge	710	0.955882	0.907186	0.96873	0.956
ExtraTrees	Ridge	715	0.956723	0.908884	0.969313	0.956829
ExtraTrees	Ridge	720	0.956303	0.90811	0.969035	0.956423
ExtraTrees	Ridge	725	0.955882	0.907186	0.96873	0.956
ExtraTrees	Ridge	730	0.956723	0.908958	0.969326	0.956838
ExtraTrees	Ridge	735	0.955462	0.906187	0.968412	0.955567
ExtraTrees	Ridge	740	0.954202	0.90364	0.967539	0.954324
ExtraTrees	Ridge	745	0.955042	0.905337	0.968121	0.955153
ExtraTrees	Ridge	750	0.956303	0.90811	0.969035	0.956423
ExtraTrees	Ridge	755	0.957983	0.911813	0.970251	0.958116
ExtraTrees	Ridge	760	0.957143	0.910213	0.969681	0.957296
ExtraTrees	Ridge	765	0.959244	0.914593	0.971162	0.959385
ExtraTrees	Ridge	770	0.960084	0.9162	0.971732	0.960207
ExtraTrees	Ridge	775	0.957983	0.912071	0.970288	0.958141
ExtraTrees	Ridge	780	0.957143	0.910042	0.969656	0.957279
ExtraTrees	Ridge	785	0.955882	0.907344	0.968757	0.956018
ExtraTrees	Ridge	790	0.956303	0.908443	0.969087	0.956458
ExtraTrees	Ridge	795	0.956303	0.908533	0.9691	0.956467
ExtraTrees	Ridge	800	0.954622	0.904904	0.967898	0.954784
ExtraTrees	Ridge	805	0.955882	0.90779	0.968822	0.956061
ExtraTrees	Ridge	810	0.956723	0.909198	0.969365	0.956864
ExtraTrees	Ridge	815	0.957563	0.911232	0.969997	0.957727
ExtraTrees	Ridge	820	0.956303	0.908533	0.9691	0.956467
ExtraTrees	Ridge	825	0.957983	0.911982	0.970276	0.958133
ExtraTrees	Ridge	830	0.957143	0.910394	0.969707	0.957312
ExtraTrees	Ridge	835	0.956303	0.908533	0.9691	0.956467
ExtraTrees	Ridge	840	0.957563	0.911054	0.969972	0.95771
ExtraTrees	Ridge	845	0.955462	0.906674	0.968492	0.955621
ExtraTrees	Ridge	850	0.955042	0.905744	0.968188	0.955198
ExtraTrees	Ridge	855	0.955462	0.906674	0.968492	0.955621
ExtraTrees	Ridge	860	0.954622	0.904996	0.967911	0.954792
ExtraTrees	Ridge	865	0.955462	0.906764	0.968506	0.95563
ExtraTrees	Ridge	870	0.954622	0.904904	0.967898	0.954784
ExtraTrees	Ridge	875	0.956723	0.909372	0.969391	0.956881
ExtraTrees	Ridge	880	0.955462	0.906954	0.968532	0.955647
ExtraTrees	Ridge	885	0.955462	0.906858	0.968519	0.955638
ExtraTrees	Ridge	890	0.955462	0.906586	0.968479	0.955612
ExtraTrees	Ridge	895	0.957143	0.910042	0.969656	0.957279
ExtraTrees	Ridge	900	0.957143	0.910213	0.969681	0.957296
ExtraTrees	Ridge	905	0.957563	0.910969	0.96996	0.957702
ExtraTrees	Ridge	910	0.955882	0.907514	0.968783	0.956035
ExtraTrees	Ridge	915	0.955042	0.905657	0.968175	0.955189
ExtraTrees	Ridge	920	0.954202	0.904065	0.967607	0.954369
ExtraTrees	Ridge	925	0.953782	0.903135	0.967303	0.953946
ExtraTrees	Ridge	930	0.953782	0.903419	0.967344	0.953973
ExtraTrees	Ridge	935	0.954622	0.90509	0.967925	0.954801
ExtraTrees	Ridge	940	0.953782	0.903419	0.967344	0.953973
ExtraTrees	Ridge	945	0.955882	0.90779	0.968822	0.956061
ExtraTrees	Ridge	950	0.954622	0.905187	0.967938	0.95481
ExtraTrees	Ridge	955	0.955042	0.90612	0.968241	0.955232
ExtraTrees	Ridge	960	0.953361	0.902486	0.967041	0.95355
ExtraTrees	Ridge	965	0.954202	0.904353	0.967648	0.954396
ExtraTrees	Ridge	970	0.954622	0.905389	0.967964	0.954827
ExtraTrees	Ridge	975	0.954622	0.905389	0.967964	0.954827
ExtraTrees	Ridge	980	0.953782	0.90352	0.967358	0.953982
ExtraTrees	Ridge	985	0.954622	0.904996	0.967911	0.954792
ExtraTrees	Ridge	990	0.952521	0.900818	0.966461	0.952722
ExtraTrees	Ridge	995	0.952521	0.900719	0.966447	0.952713
ExtraTrees	Ridge	1000	0.953782	0.903227	0.967317	0.953955
ExtraTrees	Ridge	1005	0.952521	0.900719	0.966447	0.952713
ExtraTrees	Ridge	1010	0.953782	0.90352	0.967358	0.953982
ExtraTrees	Ridge	1015	0.954622	0.905187	0.967938	0.95481
ExtraTrees	Ridge	1020	0.954622	0.90509	0.967925	0.954801
ExtraTrees	Ridge	1025	0.954202	0.903975	0.967594	0.95436
ExtraTrees	Ridge	1030	0.955042	0.905834	0.968202	0.955207
ExtraTrees	Ridge	1035	0.955462	0.906764	0.968506	0.95563
ExtraTrees	Ridge	1040	0.954202	0.904065	0.967607	0.954369
ExtraTrees	Ridge	1045	0.952941	0.901458	0.966723	0.953118
ExtraTrees	Ridge	1050	0.952521	0.900527	0.966419	0.952695
ExtraTrees	Ridge	1055	0.952521	0.900527	0.966419	0.952695
ExtraTrees	Ridge	1060	0.952101	0.899596	0.966114	0.952272
ExtraTrees	Ridge	1065	0.951261	0.897826	0.96552	0.951434
ExtraTrees	Ridge	1070	0.951681	0.898951	0.965853	0.951876
ExtraTrees	Ridge	1075	0.95042	0.896453	0.964984	0.950635
ExtraTrees	Ridge	1080	0.95042	0.896249	0.964955	0.950616
ExtraTrees	Ridge	1085	0.95	0.895219	0.964636	0.950183
ExtraTrees	Ridge	1090	0.952101	0.899596	0.966114	0.952272
ExtraTrees	Ridge	1095	0.952101	0.899689	0.966129	0.952281
ExtraTrees	Ridge	1100	0.95	0.895219	0.964636	0.950183
ExtraTrees	Ridge	1105	0.95084	0.896805	0.965201	0.951001
ExtraTrees	Ridge	1110	0.95	0.895035	0.964606	0.950163
ExtraTrees	Ridge	1115	0.954622	0.90473	0.967871	0.954766
ExtraTrees	Ridge	1120	0.955462	0.906338	0.968439	0.955585
ExtraTrees	Ridge	1125	0.954202	0.903887	0.96758	0.954351
ExtraTrees	Ridge	1130	0.954202	0.903887	0.96758	0.954351
ExtraTrees	Ridge	1135	0.953782	0.903045	0.96729	0.953937
ExtraTrees	Ridge	1140	0.953782	0.903045	0.96729	0.953937
ExtraTrees	Ridge	1145	0.955882	0.907344	0.968757	0.956018
ExtraTrees	Ridge	1150	0.955042	0.905744	0.968188	0.955198
ExtraTrees	Ridge	1155	0.955882	0.907695	0.968809	0.956052
ExtraTrees	Ridge	1160	0.953782	0.903135	0.967303	0.953946
ExtraTrees	Ridge	1165	0.952101	0.899689	0.966129	0.952281
ExtraTrees	Ridge	1170	0.954202	0.90372	0.967553	0.954333
ExtraTrees	Ridge	1175	0.955462	0.906418	0.968452	0.955594
ExtraTrees	Ridge	1180	0.953361	0.902116	0.966985	0.953514
ExtraTrees	Ridge	1185	0.954622	0.904646	0.967857	0.954757
ExtraTrees	Ridge	1190	0.952101	0.899786	0.966143	0.95229
ExtraTrees	Ridge	1195	0.951261	0.897826	0.96552	0.951434
ExtraTrees	Ridge	1200	0.95	0.895316	0.96465	0.950193
ExtraTrees	Ridge	1205	0.952521	0.900527	0.966419	0.952695
ExtraTrees	Ridge	1210	0.952101	0.899786	0.966143	0.95229
ExtraTrees	Ridge	1215	0.95084	0.897183	0.965259	0.951039
ExtraTrees	Ridge	1220	0.952101	0.899986	0.966171	0.952308
ExtraTrees	Ridge	1225	0.952521	0.900921	0.966474	0.952731
ExtraTrees	Ridge	1230	0.952941	0.901963	0.966792	0.953163
ExtraTrees	Ridge	1235	0.952521	0.901134	0.966502	0.952749
ExtraTrees	Ridge	1240	0.951261	0.898432	0.965606	0.95149
ExtraTrees	Ridge	1245	0.95	0.895729	0.964709	0.950231
ExtraTrees	Ridge	1250	0.948739	0.892919	0.963797	0.948962
ExtraTrees	Ridge	1255	0.95042	0.89635	0.964969	0.950626
ExtraTrees	Ridge	1260	0.95042	0.896249	0.964955	0.950616
ExtraTrees	Ridge	1265	0.947899	0.890749	0.963142	0.948085
ExtraTrees	Ridge	1270	0.95	0.895415	0.964665	0.950202
ExtraTrees	Ridge	1275	0.951681	0.899051	0.965867	0.951885
ExtraTrees	Ridge	1280	0.95	0.895729	0.964709	0.950231
ExtraTrees	Ridge	1285	0.95084	0.897284	0.965273	0.951049
ExtraTrees	Ridge	1290	0.94958	0.894792	0.964405	0.949808
ExtraTrees	Ridge	1295	0.948739	0.892815	0.963782	0.948952
ExtraTrees	Ridge	1300	0.947479	0.890216	0.962899	0.947702
ExtraTrees	Ridge	1305	0.946218	0.887728	0.962032	0.946462
ExtraTrees	Ridge	1310	0.944958	0.885134	0.96115	0.945212
ExtraTrees	Ridge	1315	0.945378	0.885852	0.961423	0.945615
ExtraTrees	Ridge	1320	0.946639	0.888666	0.962336	0.946885
ExtraTrees	Ridge	1325	0.944538	0.884195	0.960845	0.944788
ExtraTrees	Ridge	1330	0.944538	0.884085	0.960829	0.944778
ExtraTrees	Ridge	1335	0.942857	0.880894	0.959692	0.943137
ExtraTrees	Ridge	1340	0.944118	0.8836	0.960589	0.944396
ExtraTrees	Ridge	1345	0.944538	0.884424	0.960877	0.944809
ExtraTrees	Ridge	1350	0.944958	0.885248	0.961166	0.945222
ExtraTrees	Ridge	1355	0.947059	0.889494	0.962625	0.947298
ExtraTrees	Ridge	1360	0.947479	0.890658	0.96296	0.947741
ExtraTrees	Ridge	1365	0.948319	0.892423	0.963552	0.948577
ExtraTrees	Ridge	1370	0.947899	0.89137	0.963234	0.948144
ExtraTrees	Ridge	1375	0.947899	0.89137	0.963234	0.948144
ExtraTrees	Ridge	1380	0.946639	0.889012	0.962382	0.946914
ExtraTrees	Ridge	1385	0.947899	0.891838	0.963293	0.948182
ExtraTrees	Ridge	1390	0.948319	0.892539	0.963567	0.948586
ExtraTrees	Ridge	1395	0.948319	0.892539	0.963567	0.948586
ExtraTrees	Ridge	1400	0.95042	0.896778	0.965027	0.950663
ExtraTrees	Ridge	1405	0.94958	0.894792	0.964405	0.949808
ExtraTrees	Ridge	1410	0.95042	0.896667	0.965013	0.950653
ExtraTrees	Ridge	1415	0.94958	0.894792	0.964405	0.949808
ExtraTrees	Ridge	1420	0.947899	0.89126	0.963218	0.948135
ExtraTrees	Ridge	1425	0.948319	0.891983	0.963493	0.948538
ExtraTrees	Ridge	1430	0.948319	0.891779	0.963462	0.948519
ExtraTrees	Ridge	1435	0.948739	0.892713	0.963767	0.948942
ExtraTrees	Ridge	1440	0.948319	0.891983	0.963493	0.948538
ExtraTrees	Ridge	1445	0.946639	0.888449	0.962305	0.946865
ExtraTrees	Ridge	1450	0.944538	0.883978	0.960813	0.944768
ExtraTrees	Ridge	1455	0.947479	0.889816	0.962837	0.947661
ExtraTrees	Ridge	1460	0.945378	0.885852	0.961423	0.945615
ExtraTrees	Ridge	1465	0.944118	0.883041	0.960508	0.944344
ExtraTrees	Ridge	1470	0.946639	0.888143	0.962258	0.946834
ExtraTrees	Ridge	1475	0.94916	0.893088	0.963981	0.949306
ExtraTrees	Ridge	1480	0.946639	0.887861	0.962211	0.946802
ExtraTrees	Ridge	1485	0.946639	0.887773	0.962194	0.946792
ExtraTrees	Ridge	1490	0.945378	0.885159	0.96131	0.94554
ExtraTrees	Ridge	1495	0.944118	0.882457	0.960408	0.944278
ExtraTrees	Ridge	1500	0.941597	0.877738	0.958726	0.941833
ExtraTrees	Ridge	1505	0.941176	0.876695	0.958404	0.941398
ExtraTrees	Ridge	1510	0.939496	0.873373	0.957251	0.939746
ExtraTrees	Ridge	1515	0.939916	0.874312	0.957556	0.940171
ExtraTrees	Ridge	1520	0.941597	0.878188	0.958794	0.941877
ExtraTrees	Ridge	1525	0.941597	0.878071	0.958778	0.941866
ExtraTrees	Ridge	1530	0.939916	0.874687	0.932136	0.940199
ExtraTrees	Ridge	1535	0.941597	0.878216	0.933322	0.941872
ExtraTrees	Ridge	1540	0.942017	0.878705	0.93356	0.942253
ExtraTrees	Ridge	1545	0.941176	0.877048	0.932983	0.941427
ExtraTrees	Ridge	1550	0.939076	0.872892	0.957016	0.939368
ExtraTrees	Ridge	1555	0.939916	0.874658	0.957609	0.940204
ExtraTrees	Ridge	1560	0.939496	0.873835	0.957321	0.939792
ExtraTrees	Ridge	1565	0.938235	0.871629	0.956493	0.938576
ExtraTrees	Ridge	1570	0.935714	0.866475	0.954736	0.936081
ExtraTrees	Ridge	1575	0.936134	0.867157	0.955005	0.936481
ExtraTrees	Ridge	1580	0.934454	0.86418	0.953894	0.934856
ExtraTrees	Ridge	1585	0.933193	0.86119	0.952961	0.933574
ExtraTrees	Ridge	1590	0.935294	0.865969	0.92901	0.935683
ExtraTrees	Ridge	1595	0.935714	0.867063	0.929332	0.936117
ExtraTrees	Ridge	1600	0.936555	0.868652	0.955381	0.936949
ExtraTrees	Ridge	1605	0.936555	0.868237	0.955327	0.936916
ExtraTrees	Ridge	1610	0.937395	0.870272	0.955954	0.937774
ExtraTrees	Ridge	1615	0.934874	0.864447	0.954107	0.935222
ExtraTrees	Ridge	1620	0.932773	0.860105	0.952636	0.933138
ExtraTrees	Ridge	1625	0.934874	0.864318	0.954089	0.93521
ExtraTrees	Ridge	1630	0.934034	0.862554	0.953496	0.934374
ExtraTrees	Ridge	1635	0.929832	0.854282	0.950614	0.930244
ExtraTrees	Ridge	1640	0.931513	0.857666	0.951777	0.931903
ExtraTrees	Ridge	1645	0.933613	0.862278	0.953284	0.934009
ExtraTrees	Ridge	1650	0.930672	0.855631	0.951146	0.931043
ExtraTrees	Ridge	1655	0.928151	0.85076	0.949431	0.928573
ExtraTrees	Ridge	1660	0.92563	0.84577	0.947698	0.926093
ExtraTrees	Ridge	1665	0.926471	0.847382	0.948268	0.926915
ExtraTrees	Ridge	1670	0.92563	0.845921	0.947718	0.926106
ExtraTrees	Ridge	1675	0.926471	0.847382	0.948268	0.926915
ExtraTrees	Ridge	1680	0.921849	0.837331	0.944962	0.922287
ExtraTrees	Ridge	1685	0.920588	0.835057	0.94413	0.921069
ExtraTrees	Ridge	1690	0.920588	0.834907	0.944108	0.921055
ExtraTrees	Ridge	1695	0.918908	0.832003	0.943015	0.91944
ExtraTrees	Ridge	1700	0.917227	0.828169	0.941788	0.917742
ExtraTrees	Ridge	1705	0.918067	0.829623	0.942333	0.918549
ExtraTrees	Ridge	1710	0.919328	0.832492	0.943254	0.919823
ExtraTrees	Ridge	1715	0.918487	0.830732	0.942663	0.918988
ExtraTrees	Ridge	1720	0.918908	0.831845	0.942992	0.919426
ExtraTrees	Ridge	1725	0.92395	0.841388	0.946387	0.924342
ExtraTrees	Ridge	1730	0.921429	0.836669	0.944699	0.92189
ExtraTrees	Ridge	1735	0.919748	0.833605	0.943583	0.920261
ExtraTrees	Ridge	1740	0.915966	0.826092	0.940983	0.916539
ExtraTrees	Ridge	1745	0.917647	0.829285	0.942118	0.918181
ExtraTrees	Ridge	1750	0.915966	0.826258	0.941006	0.916553
ExtraTrees	Ridge	1755	0.913445	0.820328	0.939141	0.913991
ExtraTrees	Ridge	1760	0.916387	0.82595	0.941127	0.916863
ExtraTrees	Ridge	1765	0.912185	0.817769	0.938266	0.912746
ExtraTrees	Ridge	1770	0.912605	0.819399	0.938669	0.913229
ExtraTrees	Ridge	1775	0.911765	0.817817	0.938104	0.912409
ExtraTrees	Ridge	1780	0.912605	0.819573	0.938693	0.913243
ExtraTrees	Ridge	1785	0.910924	0.815713	0.937466	0.911546
ExtraTrees	Ridge	1790	0.907563	0.809395	0.935206	0.908268
ExtraTrees	Ridge	1795	0.904622	0.80372	0.933207	0.905386
ExtraTrees	Ridge	1800	0.907983	0.810182	0.935488	0.908677
ExtraTrees	Ridge	1805	0.904622	0.80316	0.933131	0.905341
ExtraTrees	Ridge	1810	0.89958	0.792258	0.929542	0.900305
ExtraTrees	Ridge	1815	0.894958	0.784664	0.926591	0.895886
ExtraTrees	Ridge	1820	0.892857	0.779566	0.925025	0.893748
ExtraTrees	Ridge	1825	0.890756	0.775699	0.923626	0.891705
ExtraTrees	Ridge	1830	0.890336	0.775353	0.923403	0.891329
ExtraTrees	Ridge	1835	0.888655	0.771853	0.922229	0.889663
ExtraTrees	Ridge	1840	0.889076	0.773273	0.922593	0.890119
ExtraTrees	Ridge	1845	0.886975	0.767923	0.920997	0.887965
ExtraTrees	Ridge	1850	0.886134	0.766386	0.920439	0.887149
ExtraTrees	Ridge	1855	0.882353	0.759281	0.917901	0.883459
ExtraTrees	Ridge	1860	0.880672	0.756238	0.916788	0.881827
ExtraTrees	Ridge	1865	0.880252	0.755419	0.890944	0.881405
ExtraTrees	Ridge	1870	0.880252	0.754964	0.890884	0.881372
ExtraTrees	Ridge	1875	0.878992	0.753146	0.890111	0.880181
ExtraTrees	Ridge	1880	0.87563	0.745522	0.865844	0.876802
ExtraTrees	Ridge	1885	0.877731	0.750466	0.867388	0.878926
ExtraTrees	Ridge	1890	0.877731	0.748889	0.867171	0.878806
ExtraTrees	Ridge	1895	0.87437	0.743481	0.865043	0.875596
ExtraTrees	Ridge	1900	0.871849	0.738958	0.86338	0.873149
ExtraTrees	Ridge	1905	0.876891	0.748488	0.866771	0.878077
ExtraTrees	Ridge	1910	0.878571	0.753157	0.868094	0.879822
ExtraTrees	Ridge	1915	0.87395	0.741799	0.864639	0.875119
ExtraTrees	Ridge	1920	0.87479	0.744005	0.865289	0.875987
ExtraTrees	Ridge	1925	0.87605	0.74651	0.866153	0.877227
ExtraTrees	Ridge	1930	0.869748	0.732896	0.842772	0.870958
ExtraTrees	Ridge	1935	0.873109	0.741455	0.864242	0.874389
ExtraTrees	Ridge	1940	0.878151	0.751223	0.867666	0.879334
ExtraTrees	Ridge	1945	0.87563	0.746931	0.86603	0.876902
ExtraTrees	Ridge	1950	0.866387	0.728485	0.859687	0.8678
ExtraTrees	Ridge	1955	0.868067	0.730742	0.860696	0.869379
ExtraTrees	Ridge	1960	0.863866	0.723255	0.857933	0.865304
ExtraTrees	Ridge	1965	0.869748	0.733994	0.861835	0.871026
ExtraTrees	Ridge	1970	0.860924	0.716273	0.855768	0.862331
ExtraTrees	Ridge	1975	0.864706	0.724497	0.858452	0.866102
ExtraTrees	Ridge	1980	0.863025	0.722282	0.857446	0.864523
ExtraTrees	Ridge	1985	0.863866	0.723573	0.839063	0.865341
ExtraTrees	Ridge	1990	0.865966	0.728638	0.85958	0.867425
ExtraTrees	Ridge	1995	0.871008	0.738009	0.843988	0.872388
[truncated: 5,201 more rows]

## Sheet: Basal cells
Feature ranking algorithm	Classification algorithm	Number of features	ACC	MCC	Macro F1	Weighted F1
AdaBoost	Ridge	5	0.527192	0.109806	0.442215	0.5523
AdaBoost	Ridge	10	0.556049	0.189873	0.472252	0.580982
AdaBoost	Ridge	15	0.776915	0.549511	0.637706	0.794466
AdaBoost	Ridge	20	0.789123	0.574608	0.653871	0.805006
AdaBoost	Ridge	25	0.785794	0.568561	0.652765	0.801387
AdaBoost	Ridge	30	0.786903	0.570249	0.653547	0.802453
AdaBoost	Ridge	35	0.791343	0.580289	0.656962	0.807036
AdaBoost	Ridge	40	0.791343	0.580289	0.656962	0.807036
AdaBoost	Ridge	45	0.790233	0.574135	0.663281	0.80391
AdaBoost	Ridge	50	0.791343	0.573628	0.667827	0.804055
AdaBoost	Ridge	55	0.794673	0.57978	0.671844	0.807062
AdaBoost	Ridge	60	0.798002	0.582962	0.686412	0.808295
AdaBoost	Ridge	65	0.794673	0.575444	0.681751	0.805173
AdaBoost	Ridge	70	0.794673	0.575161	0.683586	0.804934
AdaBoost	Ridge	75	0.798002	0.582416	0.690282	0.807828
AdaBoost	Ridge	80	0.802442	0.587471	0.692615	0.811927
AdaBoost	Ridge	85	0.803552	0.590863	0.695474	0.812989
AdaBoost	Ridge	90	0.802442	0.589109	0.694708	0.811945
AdaBoost	Ridge	95	0.804661	0.594914	0.69888	0.814035
AdaBoost	Ridge	100	0.805771	0.598207	0.697788	0.815414
AdaBoost	Ridge	105	0.807991	0.604522	0.697793	0.81795
AdaBoost	Ridge	110	0.798002	0.580437	0.700843	0.806791
AdaBoost	Ridge	115	0.795782	0.576983	0.699333	0.804713
AdaBoost	Ridge	120	0.794673	0.573787	0.693168	0.803989
AdaBoost	Ridge	125	0.802442	0.596677	0.705682	0.811699
AdaBoost	Ridge	130	0.803552	0.596799	0.708656	0.812446
AdaBoost	Ridge	135	0.807991	0.610159	0.7161	0.816698
AdaBoost	Ridge	140	0.809101	0.613218	0.717092	0.817829
AdaBoost	Ridge	145	0.804661	0.603247	0.710592	0.813725
AdaBoost	Ridge	150	0.81465	0.619998	0.725453	0.822795
AdaBoost	Ridge	155	0.810211	0.611782	0.722175	0.818534
AdaBoost	Ridge	160	0.812431	0.614339	0.726763	0.820291
AdaBoost	Ridge	165	0.81798	0.624374	0.740575	0.825047
AdaBoost	Ridge	170	0.807991	0.612292	0.724869	0.816336
AdaBoost	Ridge	175	0.811321	0.616272	0.733442	0.818989
AdaBoost	Ridge	180	0.804661	0.606565	0.722793	0.813049
AdaBoost	Ridge	185	0.811321	0.616077	0.736688	0.818839
AdaBoost	Ridge	190	0.803552	0.602577	0.724387	0.811837
AdaBoost	Ridge	195	0.794673	0.585486	0.721233	0.803038
AdaBoost	Ridge	200	0.793563	0.583834	0.72049	0.801999
AdaBoost	Ridge	205	0.796892	0.593868	0.723271	0.805537
AdaBoost	Ridge	210	0.795782	0.59223	0.722528	0.804497
AdaBoost	Ridge	215	0.802442	0.605537	0.730555	0.810931
AdaBoost	Ridge	220	0.799112	0.598781	0.73504	0.807492
AdaBoost	Ridge	225	0.803552	0.606643	0.741939	0.811611
AdaBoost	Ridge	230	0.794673	0.590585	0.735554	0.803164
AdaBoost	Ridge	235	0.802442	0.602084	0.74072	0.810401
AdaBoost	Ridge	240	0.807991	0.616159	0.745378	0.815923
AdaBoost	Ridge	245	0.803552	0.611061	0.742637	0.811857
AdaBoost	Ridge	250	0.806881	0.614677	0.740939	0.814999
AdaBoost	Ridge	255	0.807991	0.613104	0.748766	0.815647
AdaBoost	Ridge	260	0.806881	0.611613	0.744168	0.814717
AdaBoost	Ridge	265	0.813541	0.625031	0.753368	0.820915
AdaBoost	Ridge	270	0.81576	0.629484	0.763312	0.822883
AdaBoost	Ridge	275	0.812431	0.624792	0.752845	0.819959
AdaBoost	Ridge	280	0.812431	0.624476	0.761074	0.819778
AdaBoost	Ridge	285	0.81909	0.643	0.771256	0.826381
AdaBoost	Ridge	290	0.813541	0.631839	0.767105	0.821052
AdaBoost	Ridge	295	0.811321	0.627222	0.760998	0.818975
AdaBoost	Ridge	300	0.810211	0.622628	0.759812	0.817787
AdaBoost	Ridge	305	0.813541	0.632263	0.754469	0.821301
AdaBoost	Ridge	310	0.812431	0.626236	0.753068	0.820038
AdaBoost	Ridge	315	0.81687	0.635754	0.7565	0.824345
AdaBoost	Ridge	320	0.81576	0.631783	0.759733	0.822963
AdaBoost	Ridge	325	0.82242	0.647651	0.761077	0.829598
AdaBoost	Ridge	330	0.81909	0.639649	0.762414	0.82623
AdaBoost	Ridge	335	0.809101	0.62308	0.743501	0.817214
AdaBoost	Ridge	340	0.807991	0.618508	0.742313	0.816025
AdaBoost	Ridge	345	0.809101	0.622922	0.747195	0.817101
AdaBoost	Ridge	350	0.813541	0.630222	0.771495	0.820918
AdaBoost	Ridge	355	0.806881	0.617713	0.757589	0.81468
AdaBoost	Ridge	360	0.807991	0.619346	0.758329	0.815716
AdaBoost	Ridge	365	0.806881	0.622095	0.762663	0.814835
AdaBoost	Ridge	370	0.806881	0.620437	0.76706	0.814711
AdaBoost	Ridge	375	0.802442	0.612461	0.763895	0.810501
AdaBoost	Ridge	380	0.800222	0.609398	0.757806	0.808478
AdaBoost	Ridge	385	0.802442	0.616465	0.760093	0.810567
AdaBoost	Ridge	390	0.802442	0.619474	0.765143	0.810644
AdaBoost	Ridge	395	0.802442	0.619474	0.765143	0.810644
AdaBoost	Ridge	400	0.813541	0.633945	0.772312	0.820958
AdaBoost	Ridge	405	0.810211	0.626946	0.76488	0.817943
AdaBoost	Ridge	410	0.804661	0.61431	0.760521	0.812545
AdaBoost	Ridge	415	0.810211	0.629085	0.770089	0.817847
AdaBoost	Ridge	420	0.807991	0.632442	0.756195	0.8162
AdaBoost	Ridge	425	0.801332	0.613319	0.75914	0.809465
AdaBoost	Ridge	430	0.805771	0.624346	0.76273	0.813809
AdaBoost	Ridge	435	0.803552	0.618192	0.756415	0.811667
AdaBoost	Ridge	440	0.807991	0.628843	0.773871	0.815861
AdaBoost	Ridge	445	0.803552	0.621053	0.765878	0.811682
AdaBoost	Ridge	450	0.799112	0.613045	0.767577	0.807438
AdaBoost	Ridge	455	0.792453	0.60045	0.762767	0.801094
AdaBoost	Ridge	460	0.799112	0.610008	0.762296	0.807344
AdaBoost	Ridge	465	0.801332	0.615531	0.764351	0.809356
AdaBoost	Ridge	470	0.800222	0.615412	0.768673	0.808344
AdaBoost	Ridge	475	0.809101	0.630992	0.785365	0.816738
AdaBoost	Ridge	480	0.810211	0.627311	0.779774	0.81771
AdaBoost	Ridge	485	0.809101	0.630992	0.785365	0.816738
AdaBoost	Ridge	490	0.802442	0.622542	0.770408	0.810727
AdaBoost	Ridge	495	0.803552	0.626514	0.771702	0.81168
AdaBoost	Ridge	500	0.799112	0.60883	0.7777	0.807103
AdaBoost	Ridge	505	0.805771	0.619847	0.787899	0.813384
AdaBoost	Ridge	510	0.805771	0.621289	0.793992	0.813476
AdaBoost	Ridge	515	0.811321	0.628053	0.78599	0.818549
AdaBoost	Ridge	520	0.807991	0.623189	0.78378	0.815446
AdaBoost	Ridge	525	0.813541	0.634335	0.787895	0.820756
AdaBoost	Ridge	530	0.82131	0.650157	0.799281	0.828201
AdaBoost	Ridge	535	0.82242	0.653496	0.789348	0.829328
AdaBoost	Ridge	540	0.81798	0.64662	0.809299	0.825208
AdaBoost	Ridge	545	0.812431	0.638613	0.805622	0.820036
AdaBoost	Ridge	550	0.809101	0.632462	0.79116	0.816804
AdaBoost	Ridge	555	0.809101	0.634146	0.785776	0.816853
AdaBoost	Ridge	560	0.811321	0.635639	0.79263	0.818877
AdaBoost	Ridge	565	0.813541	0.641783	0.80656	0.821129
AdaBoost	Ridge	570	0.809101	0.633862	0.803425	0.816931
AdaBoost	Ridge	575	0.801332	0.621576	0.780442	0.809529
AdaBoost	Ridge	580	0.806881	0.630901	0.789899	0.814787
AdaBoost	Ridge	585	0.805771	0.626828	0.794482	0.813858
AdaBoost	Ridge	590	0.796892	0.615491	0.771697	0.805718
AdaBoost	Ridge	595	0.795782	0.60974	0.775522	0.804713
AdaBoost	Ridge	600	0.798002	0.611355	0.771417	0.806714
AdaBoost	Ridge	605	0.800222	0.608483	0.762047	0.808546
AdaBoost	Ridge	610	0.796892	0.603559	0.764705	0.805418
AdaBoost	Ridge	615	0.806881	0.62289	0.794196	0.814819
AdaBoost	Ridge	620	0.811321	0.633975	0.797772	0.819153
AdaBoost	Ridge	625	0.810211	0.626952	0.796546	0.817723
AdaBoost	Ridge	630	0.810211	0.626952	0.796546	0.817723
AdaBoost	Ridge	635	0.809101	0.626105	0.795657	0.81688
AdaBoost	Ridge	640	0.809101	0.626105	0.795657	0.81688
AdaBoost	Ridge	645	0.809101	0.626105	0.795657	0.81688
AdaBoost	Ridge	650	0.805771	0.620744	0.781623	0.81387
AdaBoost	Ridge	655	0.809101	0.625451	0.789405	0.81697
AdaBoost	Ridge	660	0.81465	0.639468	0.806518	0.822167
AdaBoost	Ridge	665	0.812431	0.634028	0.79829	0.820116
AdaBoost	Ridge	670	0.809101	0.627655	0.795877	0.816952
AdaBoost	Ridge	675	0.802442	0.616627	0.785402	0.810666
AdaBoost	Ridge	680	0.802442	0.618902	0.791869	0.810633
AdaBoost	Ridge	685	0.801332	0.619151	0.779876	0.809614
AdaBoost	Ridge	690	0.800222	0.617377	0.79063	0.808626
AdaBoost	Ridge	695	0.804661	0.62626	0.782128	0.812977
AdaBoost	Ridge	700	0.803552	0.627121	0.781961	0.811856
AdaBoost	Ridge	705	0.801332	0.622193	0.79178	0.809776
AdaBoost	Ridge	710	0.799112	0.619293	0.778838	0.80765
AdaBoost	Ridge	715	0.801332	0.620662	0.785685	0.809687
AdaBoost	Ridge	720	0.800222	0.620644	0.791054	0.80874
AdaBoost	Ridge	725	0.794673	0.606331	0.786575	0.803336
AdaBoost	Ridge	730	0.798002	0.61101	0.788747	0.806437
AdaBoost	Ridge	735	0.799112	0.612578	0.789472	0.80747
AdaBoost	Ridge	740	0.801332	0.615726	0.790925	0.809536
AdaBoost	Ridge	745	0.801332	0.615726	0.790925	0.809536
AdaBoost	Ridge	750	0.801332	0.615726	0.790925	0.809536
AdaBoost	Ridge	755	0.801332	0.615726	0.790925	0.809536
AdaBoost	Ridge	760	0.800222	0.61415	0.790198	0.808503
AdaBoost	Ridge	765	0.800222	0.61415	0.790198	0.808503
AdaBoost	Ridge	770	0.800222	0.61415	0.790198	0.808503
AdaBoost	Ridge	775	0.800222	0.61415	0.790198	0.808503
AdaBoost	Ridge	780	0.800222	0.61415	0.790198	0.808503
AdaBoost	Ridge	785	0.800222	0.61415	0.790198	0.808503
AdaBoost	Ridge	790	0.800222	0.61415	0.790198	0.808503
AdaBoost	Ridge	795	0.800222	0.61415	0.790198	0.808503
AdaBoost	Ridge	800	0.800222	0.61415	0.790198	0.808503
AdaBoost	Ridge	805	0.801332	0.617328	0.791142	0.8096
AdaBoost	Ridge	810	0.801332	0.617328	0.791142	0.8096
AdaBoost	Ridge	815	0.801332	0.617328	0.791142	0.8096
AdaBoost	Ridge	820	0.804661	0.62048	0.793109	0.812634
AdaBoost	Ridge	825	0.804661	0.62048	0.793109	0.812634
AdaBoost	Ridge	830	0.804661	0.62048	0.793109	0.812634
AdaBoost	Ridge	835	0.800222	0.615978	0.778933	0.808518
AdaBoost	Ridge	840	0.800222	0.615978	0.778933	0.808518
AdaBoost	Ridge	845	0.800222	0.615978	0.778933	0.808518
AdaBoost	Ridge	850	0.800222	0.615978	0.778933	0.808518
AdaBoost	Ridge	855	0.800222	0.615978	0.778933	0.808518
AdaBoost	Ridge	860	0.800222	0.615978	0.778933	0.808518
AdaBoost	Ridge	865	0.800222	0.615978	0.778933	0.808518
AdaBoost	Ridge	870	0.800222	0.615978	0.778933	0.808518
AdaBoost	Ridge	875	0.801332	0.617662	0.774333	0.809556
AdaBoost	Ridge	880	0.799112	0.619293	0.778838	0.80765
AdaBoost	Ridge	885	0.792453	0.601131	0.767711	0.801281
AdaBoost	Ridge	890	0.793563	0.602326	0.785269	0.802379
AdaBoost	Ridge	895	0.795782	0.605692	0.775222	0.804387
AdaBoost	Ridge	900	0.794673	0.607608	0.764515	0.803484
AdaBoost	Ridge	905	0.788013	0.599208	0.76003	0.79746
AdaBoost	Ridge	910	0.790233	0.598972	0.761033	0.799417
AdaBoost	Ridge	915	0.780244	0.577568	0.75887	0.789649
AdaBoost	Ridge	920	0.783574	0.588238	0.751616	0.793157
AdaBoost	Ridge	925	0.782464	0.582297	0.760538	0.791781
AdaBoost	Ridge	930	0.778024	0.573133	0.747235	0.78753
AdaBoost	Ridge	935	0.778024	0.570896	0.767933	0.7875
AdaBoost	Ridge	940	0.781354	0.577321	0.764701	0.790631
AdaBoost	Ridge	945	0.782464	0.578593	0.776931	0.791736
AdaBoost	Ridge	950	0.789123	0.589715	0.775576	0.797944
AdaBoost	Ridge	955	0.783574	0.585228	0.772447	0.792918
AdaBoost	Ridge	960	0.782464	0.580511	0.765653	0.79173
AdaBoost	Ridge	965	0.783574	0.588814	0.761937	0.792993
AdaBoost	Ridge	970	0.783574	0.585356	0.766833	0.792889
AdaBoost	Ridge	975	0.789123	0.59661	0.760449	0.798181
AdaBoost	Ridge	980	0.793563	0.602815	0.763349	0.802326
AdaBoost	Ridge	985	0.790233	0.599791	0.761394	0.799277
AdaBoost	Ridge	990	0.791343	0.601212	0.767209	0.800306
AdaBoost	Ridge	995	0.785794	0.592126	0.75342	0.795087
AdaBoost	Ridge	1000	0.788013	0.593562	0.754644	0.797105
AdaBoost	Ridge	1005	0.786903	0.590526	0.749056	0.79604
AdaBoost	Ridge	1010	0.781354	0.586029	0.750533	0.790931
AdaBoost	Ridge	1015	0.782464	0.585748	0.755895	0.791901
AdaBoost	Ridge	1020	0.784684	0.592134	0.757781	0.794087
AdaBoost	Ridge	1025	0.785794	0.593658	0.758502	0.795125
AdaBoost	Ridge	1030	0.780244	0.584258	0.759782	0.789881
AdaBoost	Ridge	1035	0.783574	0.590142	0.779027	0.793139
AdaBoost	Ridge	1040	0.785794	0.596783	0.769383	0.795241
AdaBoost	Ridge	1045	0.786903	0.598298	0.770102	0.796279
AdaBoost	Ridge	1050	0.782464	0.592485	0.756775	0.792108
AdaBoost	Ridge	1055	0.781354	0.591102	0.751187	0.791078
AdaBoost	Ridge	1060	0.783574	0.594107	0.752629	0.793162
AdaBoost	Ridge	1065	0.782464	0.592723	0.74726	0.792147
AdaBoost	Ridge	1070	0.779134	0.584696	0.749313	0.788901
AdaBoost	Ridge	1075	0.786903	0.600438	0.750367	0.796364
AdaBoost	Ridge	1080	0.785794	0.597126	0.754074	0.795245
AdaBoost	Ridge	1085	0.774695	0.577981	0.74144	0.784919
AdaBoost	Ridge	1090	0.786903	0.599252	0.765103	0.79611
AdaBoost	Ridge	1095	0.790233	0.605379	0.772827	0.799288
AdaBoost	Ridge	1100	0.789123	0.605556	0.772314	0.798295
AdaBoost	Ridge	1105	0.781354	0.591619	0.766852	0.790921
AdaBoost	Ridge	1110	0.783574	0.591102	0.773474	0.792937
AdaBoost	Ridge	1115	0.783574	0.598158	0.76336	0.793071
AdaBoost	Ridge	1120	0.779134	0.588744	0.760062	0.788819
AdaBoost	Ridge	1125	0.778024	0.587148	0.7647	0.787796
AdaBoost	Ridge	1130	0.775805	0.584295	0.757911	0.785689
AdaBoost	Ridge	1135	0.781354	0.598677	0.762331	0.791055
AdaBoost	Ridge	1140	0.776915	0.589078	0.770031	0.786866
AdaBoost	Ridge	1145	0.786903	0.603402	0.771209	0.796045
AdaBoost	Ridge	1150	0.788013	0.601398	0.777128	0.797029
AdaBoost	Ridge	1155	0.789123	0.602914	0.77785	0.798069
AdaBoost	Ridge	1160	0.790233	0.614783	0.774179	0.799322
AdaBoost	Ridge	1165	0.788013	0.606712	0.766788	0.797115
AdaBoost	Ridge	1170	0.789123	0.6133	0.773456	0.798277
AdaBoost	Ridge	1175	0.785794	0.60528	0.776509	0.795105
AdaBoost	Ridge	1180	0.784684	0.601183	0.775256	0.794201
AdaBoost	Ridge	1185	0.785794	0.603727	0.76488	0.795409
AdaBoost	Ridge	1190	0.789123	0.603759	0.777716	0.798275
AdaBoost	Ridge	1195	0.791343	0.608582	0.77376	0.800375
AdaBoost	Ridge	1200	0.789123	0.605657	0.766969	0.798283
AdaBoost	Ridge	1205	0.785794	0.599547	0.759495	0.795116
AdaBoost	Ridge	1210	0.788013	0.604255	0.76115	0.797244
AdaBoost	Ridge	1215	0.786903	0.602646	0.765523	0.796199
AdaBoost	Ridge	1220	0.780244	0.594676	0.756428	0.789759
AdaBoost	Ridge	1225	0.780244	0.594676	0.756428	0.789759
AdaBoost	Ridge	1230	0.775805	0.586266	0.748139	0.785725
AdaBoost	Ridge	1235	0.780244	0.599259	0.747181	0.790065
AdaBoost	Ridge	1240	0.786903	0.611388	0.761433	0.796382
AdaBoost	Ridge	1245	0.789123	0.612515	0.767782	0.798442
AdaBoost	Ridge	1250	0.783574	0.601444	0.774743	0.793197
AdaBoost	Ridge	1255	0.784684	0.600315	0.775382	0.793989
AdaBoost	Ridge	1260	0.791343	0.61094	0.785813	0.800324
AdaBoost	Ridge	1265	0.791343	0.613598	0.779987	0.800532
AdaBoost	Ridge	1270	0.786903	0.604358	0.76573	0.796241
AdaBoost	Ridge	1275	0.784684	0.604852	0.764693	0.794226
AdaBoost	Ridge	1280	0.778024	0.593297	0.765654	0.787721
AdaBoost	Ridge	1285	0.769145	0.573712	0.753408	0.779387
AdaBoost	Ridge	1290	0.775805	0.59047	0.75886	0.785604
AdaBoost	Ridge	1295	0.766926	0.577518	0.733807	0.777205
AdaBoost	Ridge	1300	0.761376	0.566617	0.734279	0.771873
AdaBoost	Ridge	1305	0.758047	0.56222	0.736809	0.768704
AdaBoost	Ridge	1310	0.758047	0.561422	0.73182	0.768914
AdaBoost	Ridge	1315	0.765816	0.573947	0.746461	0.776513
AdaBoost	Ridge	1320	0.770255	0.577838	0.754218	0.780684
AdaBoost	Ridge	1325	0.766926	0.573589	0.746963	0.777532
AdaBoost	Ridge	1330	0.766926	0.575388	0.747174	0.777561
AdaBoost	Ridge	1335	0.771365	0.580875	0.766578	0.781424
AdaBoost	Ridge	1340	0.769145	0.577874	0.771071	0.779391
AdaBoost	Ridge	1345	0.769145	0.577874	0.771071	0.779391
AdaBoost	Ridge	1350	0.773585	0.585486	0.774127	0.783602
AdaBoost	Ridge	1355	0.782464	0.599089	0.774149	0.791938
AdaBoost	Ridge	1360	0.773585	0.58212	0.76217	0.783444
AdaBoost	Ridge	1365	0.775805	0.586724	0.769435	0.785605
AdaBoost	Ridge	1370	0.770255	0.577627	0.765656	0.780348
AdaBoost	Ridge	1375	0.765816	0.571132	0.751483	0.77628
AdaBoost	Ridge	1380	0.770255	0.581419	0.755075	0.780333
AdaBoost	Ridge	1385	0.781354	0.601413	0.75775	0.790896
AdaBoost	Ridge	1390	0.782464	0.601027	0.763377	0.791919
AdaBoost	Ridge	1395	0.780244	0.596425	0.756631	0.78979
AdaBoost	Ridge	1400	0.779134	0.594955	0.75591	0.788742
AdaBoost	Ridge	1405	0.778024	0.593694	0.745663	0.787723
AdaBoost	Ridge	1410	0.775805	0.591556	0.748753	0.785818
AdaBoost	Ridge	1415	0.776915	0.59026	0.754267	0.786617
AdaBoost	Ridge	1420	0.781354	0.599556	0.762656	0.790872
AdaBoost	Ridge	1425	0.784684	0.606693	0.75979	0.794256
AdaBoost	Ridge	1430	0.781354	0.602389	0.752754	0.79112
AdaBoost	Ridge	1435	0.784684	0.609336	0.760307	0.794097
AdaBoost	Ridge	1440	0.784684	0.606007	0.750402	0.794081
AdaBoost	Ridge	1445	0.783574	0.606195	0.754521	0.793032
AdaBoost	Ridge	1450	0.783574	0.606287	0.749871	0.793057
AdaBoost	Ridge	1455	0.780244	0.600045	0.752157	0.789855
AdaBoost	Ridge	1460	0.783574	0.604345	0.759195	0.792994
AdaBoost	Ridge	1465	0.780244	0.599952	0.757029	0.789846
AdaBoost	Ridge	1470	0.779134	0.597798	0.746459	0.789014
AdaBoost	Ridge	1475	0.776915	0.58884	0.73963	0.787038
AdaBoost	Ridge	1480	0.781354	0.597025	0.757022	0.791017
AdaBoost	Ridge	1485	0.772475	0.582641	0.75119	0.782394
AdaBoost	Ridge	1490	0.772475	0.585523	0.741736	0.782658
AdaBoost	Ridge	1495	0.775805	0.592546	0.743975	0.786053
AdaBoost	Ridge	1500	0.783574	0.600091	0.753597	0.793121
AdaBoost	Ridge	1505	0.784684	0.603304	0.754523	0.794203
AdaBoost	Ridge	1510	0.791343	0.614544	0.774706	0.800333
AdaBoost	Ridge	1515	0.791343	0.611523	0.754372	0.800306
AdaBoost	Ridge	1520	0.788013	0.607125	0.74775	0.797207
AdaBoost	Ridge	1525	0.789123	0.608515	0.752914	0.798212
AdaBoost	Ridge	1530	0.792453	0.615152	0.73869	0.801644
AdaBoost	Ridge	1535	0.785794	0.608125	0.727182	0.795536
AdaBoost	Ridge	1540	0.791343	0.615444	0.734426	0.800714
AdaBoost	Ridge	1545	0.786903	0.610458	0.727776	0.796795
AdaBoost	Ridge	1550	0.786903	0.611203	0.731216	0.796908
AdaBoost	Ridge	1555	0.783574	0.604436	0.721954	0.793703
AdaBoost	Ridge	1560	0.785794	0.610594	0.730812	0.795674
AdaBoost	Ridge	1565	0.781354	0.602242	0.723793	0.791701
AdaBoost	Ridge	1570	0.788013	0.609159	0.735282	0.797811
AdaBoost	Ridge	1575	0.791343	0.618728	0.738062	0.801064
AdaBoost	Ridge	1580	0.792453	0.61672	0.742291	0.801968
AdaBoost	Ridge	1585	0.790233	0.61533	0.745087	0.79984
AdaBoost	Ridge	1590	0.785794	0.608549	0.742309	0.795431
AdaBoost	Ridge	1595	0.782464	0.598824	0.743782	0.792137
AdaBoost	Ridge	1600	0.779134	0.596037	0.74626	0.788986
AdaBoost	Ridge	1605	0.772475	0.587309	0.741938	0.782683
AdaBoost	Ridge	1610	0.774695	0.588651	0.734466	0.784832
AdaBoost	Ridge	1615	0.775805	0.590224	0.731115	0.785938
AdaBoost	Ridge	1620	0.769145	0.58152	0.726783	0.779617
AdaBoost	Ridge	1625	0.772475	0.593112	0.725824	0.782917
AdaBoost	Ridge	1630	0.775805	0.595524	0.731708	0.786009
AdaBoost	Ridge	1635	0.778024	0.600191	0.73335	0.78814
AdaBoost	Ridge	1640	0.786903	0.615433	0.735652	0.796695
AdaBoost	Ridge	1645	0.781354	0.608582	0.717946	0.791776
AdaBoost	Ridge	1650	0.785794	0.615923	0.727794	0.795829
AdaBoost	Ridge	1655	0.780244	0.605269	0.72033	0.790595
AdaBoost	Ridge	1660	0.788013	0.617198	0.725644	0.798027
AdaBoost	Ridge	1665	0.790233	0.622622	0.731047	0.799873
AdaBoost	Ridge	1670	0.786903	0.616604	0.725229	0.796779
AdaBoost	Ridge	1675	0.784684	0.613696	0.72376	0.794658
AdaBoost	Ridge	1680	0.781354	0.609161	0.728582	0.791291
AdaBoost	Ridge	1685	0.783574	0.612048	0.730043	0.79341
AdaBoost	Ridge	1690	0.789123	0.618458	0.733385	0.798889
AdaBoost	Ridge	1695	0.791343	0.620645	0.731419	0.800891
AdaBoost	Ridge	1700	0.781354	0.610853	0.732502	0.791226
AdaBoost	Ridge	1705	0.780244	0.607723	0.727853	0.790231
AdaBoost	Ridge	1710	0.776915	0.604425	0.721954	0.787347
AdaBoost	Ridge	1715	0.772475	0.598852	0.715597	0.783183
AdaBoost	Ridge	1720	0.774695	0.603402	0.720681	0.785229
AdaBoost	Ridge	1725	0.772475	0.600494	0.722822	0.783023
AdaBoost	Ridge	1730	0.768036	0.594988	0.716327	0.778838
AdaBoost	Ridge	1735	0.772475	0.600585	0.719228	0.783101
AdaBoost	Ridge	1740	0.772475	0.600585	0.719228	0.783101
AdaBoost	Ridge	1745	0.772475	0.600585	0.719228	0.783101
AdaBoost	Ridge	1750	0.773585	0.601992	0.719954	0.784165
AdaBoost	Ridge	1755	0.773585	0.601992	0.719954	0.784165
AdaBoost	Ridge	1760	0.773585	0.601992	0.719954	0.784165
AdaBoost	Ridge	1765	0.773585	0.601992	0.719954	0.784165
AdaBoost	Ridge	1770	0.773585	0.601992	0.719954	0.784165
AdaBoost	Ridge	1775	0.773585	0.601992	0.719954	0.784165
AdaBoost	Ridge	1780	0.773585	0.601992	0.719954	0.784165
AdaBoost	Ridge	1785	0.773585	0.601992	0.719954	0.784165
AdaBoost	Ridge	1790	0.773585	0.601992	0.719954	0.784165
AdaBoost	Ridge	1795	0.773585	0.601992	0.719954	0.784165
AdaBoost	Ridge	1800	0.773585	0.601992	0.719954	0.784165
AdaBoost	Ridge	1805	0.776915	0.606141	0.725726	0.787274
AdaBoost	Ridge	1810	0.764706	0.58915	0.7072	0.77581
AdaBoost	Ridge	1815	0.769145	0.596476	0.713599	0.779989
AdaBoost	Ridge	1820	0.770255	0.594209	0.713961	0.781049
AdaBoost	Ridge	1825	0.770255	0.59797	0.711011	0.781149
AdaBoost	Ridge	1830	0.774695	0.603496	0.717234	0.785318
AdaBoost	Ridge	1835	0.774695	0.603402	0.720681	0.785229
AdaBoost	Ridge	1840	0.778024	0.607561	0.726453	0.788336
AdaBoost	Ridge	1845	0.778024	0.607561	0.726453	0.788336
AdaBoost	Ridge	1850	0.773585	0.596445	0.722993	0.784061
AdaBoost	Ridge	1855	0.773585	0.596445	0.722993	0.784061
AdaBoost	Ridge	1860	0.773585	0.596445	0.722993	0.784061
AdaBoost	Ridge	1865	0.773585	0.596445	0.722993	0.784061
AdaBoost	Ridge	1870	0.775805	0.599513	0.717412	0.786353
AdaBoost	Ridge	1875	0.774695	0.59641	0.713189	0.785378
AdaBoost	Ridge	1880	0.772475	0.595124	0.718676	0.78308
AdaBoost	Ridge	1885	0.786903	0.619131	0.728709	0.796905
AdaBoost	Ridge	1890	0.786903	0.620895	0.728889	0.79692
AdaBoost	Ridge	1895	0.791343	0.626692	0.731825	0.801158
AdaBoost	Ridge	1900	0.790233	0.623398	0.734486	0.799988
AdaBoost	Ridge	1905	0.789123	0.621852	0.737483	0.798848
AdaBoost	Ridge	1910	0.793563	0.62779	0.736688	0.803159
AdaBoost	Ridge	1915	0.793563	0.629523	0.736869	0.80318
AdaBoost	Ridge	1920	0.790233	0.625238	0.73109	0.800099
AdaBoost	Ridge	1925	0.786903	0.622848	0.722333	0.797137
AdaBoost	Ridge	1930	0.782464	0.617128	0.719397	0.792882
AdaBoost	Ridge	1935	0.784684	0.617684	0.742712	0.794508
AdaBoost	Ridge	1940	0.778024	0.610288	0.726934	0.788129
AdaBoost	Ridge	1945	0.773585	0.602819	0.723846	0.783869
AdaBoost	Ridge	1950	0.778024	0.608381	0.730498	0.788052
AdaBoost	Ridge	1955	0.778024	0.608381	0.730498	0.788052
AdaBoost	Ridge	1960	0.778024	0.608381	0.730498	0.788052
AdaBoost	Ridge	1965	0.778024	0.608381	0.730498	0.788052
AdaBoost	Ridge	1970	0.778024	0.608381	0.730498	0.788052
AdaBoost	Ridge	1975	0.776915	0.606964	0.729771	0.786989
AdaBoost	Ridge	1980	0.776915	0.605234	0.725848	0.787056
AdaBoost	Ridge	1985	0.779134	0.607905	0.734947	0.789041
AdaBoost	Ridge	1990	0.784684	0.616866	0.738768	0.794349
AdaBoost	Ridge	1995	0.782464	0.611957	0.749901	0.792082
AdaBoost	Ridge	2000	0.783574	0.612498	0.750317	0.793338
AdaBoost	RF	5	0.771365	0.494401	0.739728	0.775512
AdaBoost	RF	10	0.764706	0.500897	0.721284	0.771674
AdaBoost	RF	15	0.862375	0.697267	0.823784	0.865296
AdaBoost	RF	20	0.857936	0.693967	0.807818	0.861562
AdaBoost	RF	25	0.873474	0.730117	0.844087	0.876767
AdaBoost	RF	30	0.869034	0.710859	0.838774	0.871572
AdaBoost	RF	35	0.865705	0.704021	0.829846	0.868374
AdaBoost	RF	40	0.867925	0.712951	0.854667	0.870891
AdaBoost	RF	45	0.869034	0.709397	0.853937	0.871395
AdaBoost	RF	50	0.873474	0.722555	0.856551	0.876151
AdaBoost	RF	55	0.873474	0.725858	0.859205	0.876369
AdaBoost	RF	60	0.862375	0.692917	0.848555	0.864611
AdaBoost	RF	65	0.866815	0.705867	0.852825	0.869327
AdaBoost	RF	70	0.863485	0.692884	0.839761	0.865482
AdaBoost	RF	75	0.861265	0.686166	0.846578	0.862945
AdaBoost	RF	80	0.859046	0.6844	0.851236	0.861433
AdaBoost	RF	85	0.871254	0.710533	0.850989	0.873296
AdaBoost	RF	90	0.861265	0.689431	0.835777	0.863607
AdaBoost	RF	95	0.855716	0.674278	0.8328	0.857725
AdaBoost	RF	100	0.863485	0.699758	0.841328	0.866289
AdaBoost	RF	105	0.873474	0.713063	0.861953	0.875095
AdaBoost	RF	110	0.857936	0.679623	0.825465	0.860001
AdaBoost	RF	115	0.861265	0.692728	0.839099	0.86389
AdaBoost	RF	120	0.867925	0.702401	0.845512	0.869662
AdaBoost	RF	125	0.874584	0.72097	0.858584	0.876693
AdaBoost	RF	130	0.866815	0.698366	0.851017	0.868373
AdaBoost	RF	135	0.867925	0.703573	0.821514	0.86997
AdaBoost	RF	140	0.863485	0.689446	0.847915	0.864877
AdaBoost	RF	145	0.865705	0.700471	0.831882	0.867888
AdaBoost	RF	150	0.865705	0.694052	0.821386	0.867136
AdaBoost	RF	155	0.866815	0.70033	0.829332	0.868741
AdaBoost	RF	160	0.867925	0.696101	0.841519	0.868848
AdaBoost	RF	165	0.869034	0.698099	0.823091	0.869867
AdaBoost	RF	170	0.865705	0.687864	0.822456	0.866178
AdaBoost	RF	175	0.870144	0.699673	0.842882	0.870786
AdaBoost	RF	180	0.873474	0.709287	0.846248	0.874434
AdaBoost	RF	185	0.866815	0.692945	0.84755	0.867683
AdaBoost	RF	190	0.873474	0.709724	0.843829	0.874624
AdaBoost	RF	195	0.872364	0.702237	0.841377	0.872661
AdaBoost	RF	200	0.857936	0.676309	0.827415	0.859409
AdaBoost	RF	205	0.872364	0.707927	0.845673	0.873522
AdaBoost	RF	210	0.871254	0.701479	0.841054	0.871898
AdaBoost	RF	215	0.864595	0.685436	0.783687	0.86521
AdaBoost	RF	220	0.865705	0.689784	0.819597	0.866619
AdaBoost	RF	225	0.874584	0.711098	0.861616	0.875504
AdaBoost	RF	230	0.874584	0.712681	0.827639	0.87581
AdaBoost	RF	235	0.865705	0.687043	0.814801	0.866206
AdaBoost	RF	240	0.862375	0.686666	0.809381	0.863973
AdaBoost	RF	245	0.869034	0.690317	0.799	0.868634
AdaBoost	RF	250	0.879023	0.718564	0.836643	0.879337
AdaBoost	RF	255	0.860155	0.674134	0.779714	0.8607
AdaBoost	RF	260	0.861265	0.681497	0.800902	0.862557
AdaBoost	RF	265	0.863485	0.680897	0.801034	0.86382
AdaBoost	RF	270	0.856826	0.670296	0.772559	0.858077
AdaBoost	RF	275	0.861265	0.68186	0.788055	0.862603
AdaBoost	RF	280	0.857936	0.66896	0.777854	0.858484
AdaBoost	RF	285	0.864595	0.684842	0.777429	0.865135
AdaBoost	RF	290	0.854606	0.661382	0.763318	0.855193
AdaBoost	RF	295	0.855716	0.665199	0.764626	0.856507
AdaBoost	RF	300	0.867925	0.688235	0.791322	0.867611
AdaBoost	RF	305	0.845727	0.640235	0.748726	0.846191
AdaBoost	RF	310	0.864595	0.685041	0.807229	0.865182
AdaBoost	RF	315	0.866815	0.692753	0.820639	0.867788
AdaBoost	RF	320	0.869034	0.696134	0.793444	0.869748
AdaBoost	RF	325	0.870144	0.702647	0.817481	0.871438
AdaBoost	RF	330	0.862375	0.679278	0.788034	0.862843
AdaBoost	RF	335	0.849057	0.647438	0.787318	0.849408
AdaBoost	RF	340	0.865705	0.687252	0.817993	0.866345
AdaBoost	RF	345	0.874584	0.707223	0.832938	0.874918
AdaBoost	RF	350	0.852386	0.658544	0.767899	0.853339
AdaBoost	RF	355	0.874584	0.70615	0.847813	0.874831
AdaBoost	RF	360	0.874584	0.707931	0.833172	0.875051
AdaBoost	RF	365	0.869034	0.696544	0.825384	0.869866
AdaBoost	RF	370	0.873474	0.704441	0.820649	0.873819
AdaBoost	RF	375	0.863485	0.683684	0.798854	0.864278
AdaBoost	RF	380	0.867925	0.689828	0.804254	0.867966
AdaBoost	RF	385	0.864595	0.683525	0.80673	0.864901
AdaBoost	RF	390	0.864595	0.683525	0.789018	0.864926
AdaBoost	RF	395	0.872364	0.701659	0.827325	0.872711
AdaBoost	RF	400	0.869034	0.690939	0.816217	0.868743
AdaBoost	RF	405	0.859046	0.672747	0.805165	0.85984
AdaBoost	RF	410	0.865705	0.68821	0.819107	0.866346
AdaBoost	RF	415	0.873474	0.704088	0.820934	0.873745
AdaBoost	RF	420	0.869034	0.696326	0.804811	0.869775
AdaBoost	RF	425	0.861265	0.676692	0.811096	0.861785
AdaBoost	RF	430	0.867925	0.692415	0.809887	0.868431
AdaBoost	RF	435	0.865705	0.685467	0.811612	0.865805
AdaBoost	RF	440	0.863485	0.682488	0.793823	0.864099
AdaBoost	RF	445	0.871254	0.699092	0.830027	0.871526
AdaBoost	RF	450	0.855716	0.662119	0.801483	0.85602
AdaBoost	RF	455	0.865705	0.686697	0.801425	0.866118
AdaBoost	RF	460	0.853496	0.654264	0.784822	0.853175
AdaBoost	RF	465	0.859046	0.672119	0.797839	0.859686
AdaBoost	RF	470	0.864595	0.680683	0.823391	0.864268
AdaBoost	RF	475	0.845727	0.637617	0.800956	0.845592
AdaBoost	RF	480	0.857936	0.663571	0.821459	0.857511
AdaBoost	RF	485	0.855716	0.659271	0.812168	0.855409
AdaBoost	RF	490	0.846837	0.637525	0.785521	0.846316
AdaBoost	RF	495	0.857936	0.663338	0.806268	0.857288
AdaBoost	RF	500	0.852386	0.653292	0.785413	0.85248
AdaBoost	RF	505	0.862375	0.67801	0.806621	0.862433
AdaBoost	RF	510	0.859046	0.667241	0.836237	0.858572
AdaBoost	RF	515	0.863485	0.677725	0.822315	0.863075
AdaBoost	RF	520	0.854606	0.654506	0.783586	0.853617
AdaBoost	RF	525	0.854606	0.657974	0.818335	0.854249
AdaBoost	RF	530	0.856826	0.661295	0.798698	0.856269
AdaBoost	RF	535	0.851276	0.648572	0.791985	0.850619
AdaBoost	RF	540	0.847947	0.641032	0.79145	0.847517
AdaBoost	RF	545	0.864595	0.677501	0.839677	0.863386
AdaBoost	RF	550	0.851276	0.652222	0.771458	0.851609
AdaBoost	RF	555	0.855716	0.660224	0.785823	0.855492
AdaBoost	RF	560	0.861265	0.672732	0.816991	0.861046
AdaBoost	RF	565	0.853496	0.654748	0.807089	0.85313
AdaBoost	RF	570	0.857936	0.665469	0.807107	0.857778
AdaBoost	RF	575	0.864595	0.682291	0.817032	0.864585
AdaBoost	RF	580	0.852386	0.652751	0.799794	0.852122
AdaBoost	RF	585	0.855716	0.658318	0.81529	0.855016
AdaBoost	RF	590	0.861265	0.675298	0.817934	0.861283
AdaBoost	RF	595	0.847947	0.642585	0.774345	0.847898
AdaBoost	RF	600	0.855716	0.66132	0.785822	0.855726
AdaBoost	RF	605	0.851276	0.649766	0.782051	0.851027
AdaBoost	RF	610	0.850166	0.645281	0.799814	0.849568
AdaBoost	RF	615	0.855716	0.660996	0.805512	0.855716
AdaBoost	RF	620	0.844617	0.63228	0.781786	0.843927
AdaBoost	RF	625	0.857936	0.665697	0.782064	0.857804
AdaBoost	RF	630	0.856826	0.66224	0.792617	0.856469
AdaBoost	RF	635	0.852386	0.651516	0.759841	0.852066
AdaBoost	RF	640	0.862375	0.679098	0.787406	0.862849
AdaBoost	RF	645	0.847947	0.636737	0.80725	0.846344
AdaBoost	RF	650	0.849057	0.646388	0.775706	0.849252
AdaBoost	RF	655	0.862375	0.672979	0.798136	0.861581
AdaBoost	RF	660	0.860155	0.669754	0.812461	0.859657
AdaBoost	RF	665	0.847947	0.639773	0.786311	0.847342
AdaBoost	RF	670	0.852386	0.649119	0.78287	0.851471
AdaBoost	RF	675	0.849057	0.640141	0.779572	0.847847
AdaBoost	RF	680	0.849057	0.644283	0.786165	0.848745
AdaBoost	RF	685	0.861265	0.672282	0.823427	0.860612
AdaBoost	RF	690	0.864595	0.678033	0.826544	0.86386
AdaBoost	RF	695	0.854606	0.653984	0.795933	0.853518
AdaBoost	RF	700	0.857936	0.6638	0.813762	0.857468
AdaBoost	RF	705	0.852386	0.654031	0.80687	0.852435
AdaBoost	RF	710	0.863485	0.67911	0.805155	0.863425
AdaBoost	RF	715	0.854606	0.653229	0.817608	0.85356
AdaBoost	RF	720	0.857936	0.660222	0.800553	0.856606
AdaBoost	RF	725	0.855716	0.65914	0.804393	0.855301
AdaBoost	RF	730	0.850166	0.643541	0.773818	0.849022
AdaBoost	RF	735	0.851276	0.64831	0.798112	0.850573
AdaBoost	RF	740	0.851276	0.646243	0.797199	0.850029
AdaBoost	RF	745	0.844617	0.630366	0.758216	0.843547
AdaBoost	RF	750	0.860155	0.668267	0.771113	0.859463
AdaBoost	RF	755	0.844617	0.632926	0.742219	0.844275
AdaBoost	RF	760	0.853496	0.64999	0.804983	0.851874
AdaBoost	RF	765	0.851276	0.646734	0.775284	0.850377
AdaBoost	RF	770	0.835738	0.6069	0.755042	0.834076
AdaBoost	RF	775	0.856826	0.662358	0.781013	0.85655
AdaBoost	RF	780	0.852386	0.651037	0.788556	0.851837
AdaBoost	RF	785	0.849057	0.636294	0.759484	0.846762
AdaBoost	RF	790	0.855716	0.653283	0.795216	0.85363
AdaBoost	RF	795	0.846837	0.635395	0.75248	0.84577
AdaBoost	RF	800	0.851276	0.649766	0.782051	0.851027
AdaBoost	RF	805	0.856826	0.657143	0.785495	0.855249
AdaBoost	RF	810	0.843507	0.630302	0.758344	0.843059
AdaBoost	RF	815	0.854606	0.653331	0.813293	0.853271
AdaBoost	RF	820	0.851276	0.646579	0.807525	0.850436
AdaBoost	RF	825	0.842397	0.626301	0.756611	0.841503
AdaBoost	RF	830	0.853496	0.648203	0.763745	0.851498
AdaBoost	RF	835	0.860155	0.66544	0.78851	0.858707
AdaBoost	RF	840	0.845727	0.632665	0.792262	0.844314
AdaBoost	RF	845	0.854606	0.655091	0.803292	0.853855
AdaBoost	RF	850	0.857936	0.663101	0.832317	0.857318
AdaBoost	RF	855	0.843507	0.624786	0.755197	0.841679
AdaBoost	RF	860	0.854606	0.655248	0.772443	0.853888
AdaBoost	RF	865	0.852386	0.653256	0.803606	0.852072
AdaBoost	RF	870	0.843507	0.623884	0.787375	0.841561
AdaBoost	RF	875	0.843507	0.62503	0.795848	0.841436
AdaBoost	RF	880	0.847947	0.634518	0.795396	0.845816
AdaBoost	RF	885	0.849057	0.637008	0.779162	0.847115
AdaBoost	RF	890	0.849057	0.637179	0.771794	0.846947
AdaBoost	RF	895	0.842397	0.624234	0.755643	0.84116
AdaBoost	RF	900	0.843507	0.627521	0.768759	0.842378
AdaBoost	RF	905	0.850166	0.641968	0.778843	0.84857
AdaBoost	RF	910	0.853496	0.650491	0.78999	0.852305
AdaBoost	RF	915	0.862375	0.672657	0.816404	0.861495
AdaBoost	RF	920	0.853496	0.653564	0.783364	0.852926
AdaBoost	RF	925	0.843507	0.625362	0.744237	0.841845
AdaBoost	RF	930	0.860155	0.664395	0.809123	0.858581
AdaBoost	RF	935	0.842397	0.625243	0.767967	0.841352
AdaBoost	RF	940	0.850166	0.642719	0.791821	0.848852
AdaBoost	RF	945	0.856826	0.656627	0.779714	0.855189
AdaBoost	RF	950	0.855716	0.655984	0.778494	0.854505
AdaBoost	RF	955	0.851276	0.647343	0.770025	0.850548
AdaBoost	RF	960	0.837958	0.611723	0.762834	0.836074
AdaBoost	RF	965	0.856826	0.661556	0.784774	0.856196
AdaBoost	RF	970	0.854606	0.6551	0.777655	0.853761
AdaBoost	RF	975	0.853496	0.653134	0.777428	0.852834
AdaBoost	RF	980	0.850166	0.642117	0.81622	0.848685
AdaBoost	RF	985	0.851276	0.643487	0.798762	0.84949
AdaBoost	RF	990	0.859046	0.663196	0.821101	0.857852
AdaBoost	RF	995	0.850166	0.642254	0.789334	0.84848
AdaBoost	RF	1000	0.865705	0.682777	0.810566	0.865198
AdaBoost	RF	1005	0.860155	0.664569	0.803356	0.858117
AdaBoost	RF	1010	0.850166	0.643136	0.798903	0.849027
AdaBoost	RF	1015	0.852386	0.648356	0.793446	0.851163
AdaBoost	RF	1020	0.835738	0.608446	0.766861	0.834225
AdaBoost	RF	1025	0.860155	0.667781	0.794476	0.859247
AdaBoost	RF	1030	0.857936	0.661548	0.774576	0.856823
AdaBoost	RF	1035	0.853496	0.651418	0.783671	0.852502
AdaBoost	RF	1040	0.863485	0.673828	0.805445	0.862285
AdaBoost	RF	1045	0.854606	0.654653	0.796229	0.853693
AdaBoost	RF	1050	0.860155	0.668839	0.81907	0.859483
AdaBoost	RF	1055	0.863485	0.6753	0.817776	0.862628
AdaBoost	RF	1060	0.849057	0.642608	0.773622	0.848348
AdaBoost	RF	1065	0.856826	0.659532	0.791477	0.855799
AdaBoost	RF	1070	0.857936	0.662523	0.801138	0.857192
AdaBoost	RF	1075	0.862375	0.67431	0.797841	0.86188
AdaBoost	RF	1080	0.856826	0.658128	0.811511	0.855576
AdaBoost	RF	1085	0.840178	0.618054	0.776361	0.838476
AdaBoost	RF	1090	0.851276	0.645707	0.792928	0.850065
AdaBoost	RF	1095	0.854606	0.655339	0.796521	0.853866
AdaBoost	RF	1100	0.850166	0.639955	0.793115	0.848298
AdaBoost	RF	1105	0.859046	0.664569	0.799737	0.857999
AdaBoost	RF	1110	0.860155	0.663526	0.809115	0.858338
AdaBoost	RF	1115	0.852386	0.646125	0.775156	0.850617
AdaBoost	RF	1120	0.853496	0.649452	0.800989	0.851927
AdaBoost	RF	1125	0.861265	0.668675	0.819457	0.860303
AdaBoost	RF	1130	0.851276	0.643216	0.805972	0.849502
AdaBoost	RF	1135	0.835738	0.608326	0.786388	0.834376
AdaBoost	RF	1140	0.852386	0.645312	0.795028	0.850544
AdaBoost	RF	1145	0.840178	0.616676	0.77568	0.838063
AdaBoost	RF	1150	0.841287	0.626904	0.784234	0.841002
AdaBoost	RF	1155	0.862375	0.671857	0.812942	0.861053
AdaBoost	RF	1160	0.845727	0.630597	0.789938	0.8442
AdaBoost	RF	1165	0.852386	0.647646	0.769939	0.851055
AdaBoost	RF	1170	0.856826	0.658204	0.799467	0.855643
AdaBoost	RF	1175	0.853496	0.653057	0.8134	0.852783
AdaBoost	RF	1180	0.846837	0.632921	0.79073	0.845223
AdaBoost	RF	1185	0.837958	0.610378	0.768091	0.83569
AdaBoost	RF	1190	0.859046	0.662433	0.792215	0.857341
AdaBoost	RF	1195	0.851276	0.643487	0.816969	0.849443
AdaBoost	RF	1200	0.849057	0.638523	0.78557	0.847457
AdaBoost	RF	1205	0.864595	0.678259	0.800025	0.863813
AdaBoost	RF	1210	0.850166	0.64219	0.786989	0.848857
AdaBoost	RF	1215	0.846837	0.630955	0.770325	0.844611
AdaBoost	RF	1220	0.849057	0.637599	0.77288	0.847245
AdaBoost	RF	1225	0.845727	0.626453	0.782506	0.84306
AdaBoost	RF	1230	0.846837	0.638547	0.77919	0.846499
AdaBoost	RF	1235	0.845727	0.62658	0.761629	0.843139
AdaBoost	RF	1240	0.842397	0.623668	0.772279	0.840778
AdaBoost	RF	1245	0.846837	0.633464	0.795254	0.845189
AdaBoost	RF	1250	0.851276	0.644087	0.768531	0.849823
AdaBoost	RF	1255	0.855716	0.660617	0.76844	0.855639
AdaBoost	RF	1260	0.855716	0.658312	0.780625	0.855166
AdaBoost	RF	1265	0.849057	0.644283	0.769007	0.848821
AdaBoost	RF	1270	0.853496	0.652613	0.806205	0.852608
AdaBoost	RF	1275	0.846837	0.635288	0.82226	0.845795
AdaBoost	RF	1280	0.849057	0.639274	0.773222	0.847686
AdaBoost	RF	1285	0.846837	0.633798	0.765328	0.845469
AdaBoost	RF	1290	0.849057	0.639798	0.724319	0.847836
AdaBoost	RF	1295	0.856826	0.658502	0.71652	0.85523
AdaBoost	RF	1300	0.839068	0.618952	0.723755	0.838223
AdaBoost	RF	1305	0.853496	0.649388	0.747222	0.85182
AdaBoost	RF	1310	0.837958	0.612919	0.694944	0.836245
AdaBoost	RF	1315	0.850166	0.642239	0.710318	0.848465
AdaBoost	RF	1320	0.859046	0.666843	0.735454	0.858302
AdaBoost	RF	1325	0.849057	0.635838	0.750948	0.846702
AdaBoost	RF	1330	0.851276	0.647327	0.728522	0.85032
AdaBoost	RF	1335	0.840178	0.618161	0.700183	0.838046
AdaBoost	RF	1340	0.846837	0.629931	0.69344	0.843735
AdaBoost	RF	1345	0.843507	0.623597	0.714671	0.841097
AdaBoost	RF	1350	0.840178	0.616058	0.670173	0.837274
AdaBoost	RF	1355	0.844617	0.629629	0.706826	0.843405
AdaBoost	RF	1360	0.836848	0.608326	0.676926	0.833888
AdaBoost	RF	1365	0.852386	0.646415	0.690316	0.849564
AdaBoost	RF	1370	0.846837	0.637188	0.703633	0.845813
AdaBoost	RF	1375	0.843507	0.623853	0.664139	0.840745
AdaBoost	RF	1380	0.834628	0.59947	0.67317	0.830794
AdaBoost	RF	1385	0.849057	0.635394	0.701109	0.845983
AdaBoost	RF	1390	0.849057	0.640607	0.697091	0.847225
AdaBoost	RF	1395	0.842397	0.619153	0.712935	0.839512
AdaBoost	RF	1400	0.852386	0.64557	0.684438	0.849421
AdaBoost	RF	1405	0.841287	0.618105	0.67474	0.83814
AdaBoost	RF	1410	0.843507	0.619984	0.701224	0.839862
AdaBoost	RF	1415	0.846837	0.632723	0.685501	0.843947
AdaBoost	RF	1420	0.845727	0.630901	0.747893	0.844149
AdaBoost	RF	1425	0.842397	0.619331	0.675496	0.83891
AdaBoost	RF	1430	0.839068	0.61481	0.673447	0.836999
AdaBoost	RF	1435	0.840178	0.616199	0.745798	0.83824
AdaBoost	RF	1440	0.845727	0.634558	0.786613	0.84529
AdaBoost	RF	1445	0.854606	0.651596	0.786644	0.853241
AdaBoost	RF	1450	0.844617	0.63386	0.76539	0.844409
AdaBoost	RF	1455	0.854606	0.650368	0.747444	0.852507
AdaBoost	RF	1460	0.857936	0.658948	0.766323	0.856178
AdaBoost	RF	1465	0.862375	0.672971	0.779361	0.861551
AdaBoost	RF	1470	0.852386	0.643404	0.768544	0.850108
AdaBoost	RF	1475	0.855716	0.654261	0.742281	0.853903
AdaBoost	RF	1480	0.852386	0.64996	0.791662	0.851855
AdaBoost	RF	1485	0.851276	0.647299	0.75131	0.850561
AdaBoost	RF	1490	0.853496	0.651375	0.764918	0.852516
AdaBoost	RF	1495	0.847947	0.6355	0.772695	0.8464
AdaBoost	RF	1500	0.854606	0.652072	0.792646	0.853313
AdaBoost	RF	1505	0.852386	0.647503	0.751252	0.851094
AdaBoost	RF	1510	0.859046	0.666554	0.803056	0.858642
AdaBoost	RF	1515	0.859046	0.669193	0.790183	0.859121
AdaBoost	RF	1520	0.862375	0.67696	0.787287	0.862426
AdaBoost	RF	1525	0.857936	0.660222	0.781103	0.856569
AdaBoost	RF	1530	0.853496	0.650321	0.740963	0.852009
AdaBoost	RF	1535	0.842397	0.62562	0.726108	0.84129
AdaBoost	RF	1540	0.847947	0.637687	0.749292	0.846842
AdaBoost	RF	1545	0.843507	0.627717	0.763265	0.842577
AdaBoost	RF	1550	0.845727	0.634272	0.735925	0.845091
AdaBoost	RF	1555	0.852386	0.650494	0.713291	0.851314
AdaBoost	RF	1560	0.850166	0.64284	0.705187	0.848654
AdaBoost	RF	1565	0.845727	0.631138	0.670795	0.843302
AdaBoost	RF	1570	0.834628	0.610194	0.65486	0.833547
AdaBoost	RF	1575	0.844617	0.630028	0.740045	0.843366
AdaBoost	RF	1580	0.839068	0.614411	0.71152	0.837011
AdaBoost	RF	1585	0.851276	0.642751	0.767923	0.849459
AdaBoost	RF	1590	0.834628	0.608517	0.668259	0.833631
AdaBoost	RF	1595	0.842397	0.619943	0.694861	0.839421
AdaBoost	RF	1600	0.849057	0.638417	0.746071	0.8474
AdaBoost	RF	1605	0.849057	0.642217	0.753647	0.848297
AdaBoost	RF	1610	0.845727	0.630274	0.733364	0.843863
AdaBoost	RF	1615	0.861265	0.66834	0.729762	0.859378
AdaBoost	RF	1620	0.844617	0.633212	0.712818	0.844104
AdaBoost	RF	1625	0.843507	0.624075	0.672574	0.840594
AdaBoost	RF	1630	0.846837	0.635402	0.72956	0.845559
AdaBoost	RF	1635	0.851276	0.645017	0.716634	0.849561
AdaBoost	RF	1640	0.850166	0.639526	0.682273	0.847033
AdaBoost	RF	1645	0.859046	0.664933	0.769762	0.858162
AdaBoost	RF	1650	0.846837	0.637666	0.75337	0.846289
AdaBoost	RF	1655	0.852386	0.646749	0.748202	0.850798
AdaBoost	RF	1660	0.849057	0.634903	0.729333	0.846307
AdaBoost	RF	1665	0.856826	0.65948	0.727106	0.855341
AdaBoost	RF	1670	0.861265	0.666832	0.760469	0.859357
AdaBoost	RF	1675	0.844617	0.626636	0.681656	0.841513
AdaBoost	RF	1680	0.849057	0.635068	0.700525	0.845868
AdaBoost	RF	1685	0.847947	0.637426	0.719214	0.846585
AdaBoost	RF	1690	0.845727	0.630152	0.699029	0.843314
AdaBoost	RF	1695	0.845727	0.628951	0.693245	0.843064
AdaBoost	RF	1700	0.840178	0.614937	0.693556	0.837306
AdaBoost	RF	1705	0.854606	0.651704	0.723847	0.852548
AdaBoost	RF	1710	0.846837	0.632582	0.679888	0.843955
AdaBoost	RF	1715	0.851276	0.643713	0.697274	0.848927
AdaBoost	RF	1720	0.833518	0.598842	0.663617	0.830304
AdaBoost	RF	1725	0.839068	0.618533	0.700727	0.837939
AdaBoost	RF	1730	0.864595	0.676843	0.772801	0.863343
AdaBoost	RF	1735	0.843507	0.62747	0.704696	0.842036
AdaBoost	RF	1740	0.842397	0.619848	0.712386	0.839652
AdaBoost	RF	1745	0.840178	0.614311	0.74331	0.837734
AdaBoost	RF	1750	0.849057	0.635724	0.699959	0.845998
AdaBoost	RF	1755	0.844617	0.624282	0.696723	0.841399
AdaBoost	RF	1760	0.845727	0.631138	0.740796	0.844131
AdaBoost	RF	1765	0.847947	0.637678	0.694889	0.846658
AdaBoost	RF	1770	0.853496	0.649654	0.736147	0.851634
AdaBoost	RF	1775	0.844617	0.625828	0.686783	0.841869
AdaBoost	RF	1780	0.849057	0.638746	0.720133	0.847102
AdaBoost	RF	1785	0.847947	0.64078	0.709026	0.847045
AdaBoost	RF	1790	0.856826	0.657594	0.765527	0.855388
AdaBoost	RF	1795	0.846837	0.638791	0.745145	0.846438
AdaBoost	RF	1800	0.849057	0.642447	0.726377	0.848176
AdaBoost	RF	1805	0.840178	0.61568	0.693017	0.837455
AdaBoost	RF	1810	0.846837	0.638694	0.728997	0.846485
AdaBoost	RF	1815	0.851276	0.643256	0.761225	0.849595
AdaBoost	RF	1820	0.856826	0.658291	0.787458	0.855696
AdaBoost	RF	1825	0.840178	0.618493	0.732585	0.838775
AdaBoost	RF	1830	0.851276	0.642686	0.781667	0.849482
AdaBoost	RF	1835	0.852386	0.652401	0.783753	0.852223
AdaBoost	RF	1840	0.864595	0.67664	0.80101	0.863503
AdaBoost	RF	1845	0.847947	0.638529	0.780502	0.847128
AdaBoost	RF	1850	0.851276	0.645784	0.762966	0.850186
AdaBoost	RF	1855	0.851276	0.644337	0.80213	0.85
AdaBoost	RF	1860	0.850166	0.64665	0.775372	0.849868
AdaBoost	RF	1865	0.843507	0.627521	0.75023	0.842398
AdaBoost	RF	1870	0.857936	0.664032	0.770056	0.857481
AdaBoost	RF	1875	0.859046	0.662823	0.77462	0.857593
AdaBoost	RF	1880	0.861265	0.671731	0.799417	0.860889
AdaBoost	RF	1885	0.862375	0.669213	0.798564	0.860703
AdaBoost	RF	1890	0.850166	0.640189	0.797036	0.848134
AdaBoost	RF	1895	0.860155	0.668996	0.788484	0.859542
AdaBoost	RF	1900	0.857936	0.664269	0.799782	0.857466
AdaBoost	RF	1905	0.853496	0.655251	0.796585	0.853338
AdaBoost	RF	1910	0.856826	0.660606	0.798414	0.856101
AdaBoost	RF	1915	0.849057	0.647366	0.770029	0.849447
AdaBoost	RF	1920	0.853496	0.653741	0.787524	0.852823
AdaBoost	RF	1925	0.850166	0.642793	0.780091	0.848945
AdaBoost	RF	1930	0.854606	0.656794	0.798766	0.854357
AdaBoost	RF	1935	0.851276	0.646579	0.788692	0.850423
AdaBoost	RF	1940	0.854606	0.655683	0.798749	0.854108
AdaBoost	RF	1945	0.860155	0.669631	0.789902	0.859766
AdaBoost	RF	1950	0.843507	0.631598	0.747289	0.843405
AdaBoost	RF	1955	0.842397	0.623692	0.787574	0.841134
AdaBoost	RF	1960	0.849057	0.646227	0.78648	0.849164
AdaBoost	RF	1965	0.857936	0.660222	0.781103	0.856569
AdaBoost	RF	1970	0.861265	0.671239	0.791776	0.86071
AdaBoost	RF	1975	0.863485	0.679466	0.804874	0.863499
AdaBoost	RF	1980	0.863485	0.673152	0.809447	0.861948
AdaBoost	RF	1985	0.864595	0.677021	0.799483	0.863493
AdaBoost	RF	1990	0.853496	0.651023	0.784492	0.852508
AdaBoost	RF	1995	0.852386	0.651908	0.776632	0.852038
AdaBoost	RF	2000	0.850166	0.640226	0.804854	0.848281
CATBoost	Ridge	5	0.774695	0.555311	0.576119	0.81466
CATBoost	Ridge	10	0.806881	0.604623	0.622691	0.833635
CATBoost	Ridge	15	0.829079	0.649743	0.671621	0.846835
CATBoost	Ridge	20	0.834628	0.656401	0.697399	0.847201
CATBoost	Ridge	25	0.850166	0.683344	0.759837	0.856799
CATBoost	Ridge	30	0.863485	0.712232	0.790567	0.868787
CATBoost	Ridge	35	0.885683	0.764636	0.772306	0.893044
CATBoost	Ridge	40	0.879023	0.752141	0.769704	0.88632
CATBoost	Ridge	45	0.886792	0.764112	0.80428	0.891424
CATBoost	Ridge	50	0.885683	0.766078	0.800047	0.890854
CATBoost	Ridge	55	0.895671	0.785274	0.791473	0.901708
CATBoost	Ridge	60	0.90455	0.802715	0.829591	0.908489
CATBoost	Ridge	65	0.91232	0.814811	0.849	0.91528
CATBoost	Ridge	70	0.915649	0.824361	0.862101	0.91844
CATBoost	Ridge	75	0.91343	0.818646	0.850076	0.916457
CATBoost	Ridge	80	0.9101	0.81468	0.847848	0.913391
CATBoost	Ridge	85	0.914539	0.820501	0.861032	0.917266
CATBoost	Ridge	90	0.90677	0.807641	0.866654	0.909777
CATBoost	Ridge	95	0.927858	0.846466	0.882421	0.929895
CATBoost	Ridge	100	0.928968	0.848584	0.877537	0.931059
CATBoost	Ridge	105	0.923418	0.834987	0.872888	0.925517
CATBoost	Ridge	110	0.922309	0.835555	0.861784	0.92487
CATBoost	Ridge	115	0.922309	0.834707	0.86167	0.924815
CATBoost	Ridge	120	0.926748	0.844879	0.876259	0.928892
CATBoost	Ridge	125	0.928968	0.849046	0.872504	0.93114
CATBoost	Ridge	130	0.930078	0.850158	0.890421	0.931844
CATBoost	Ridge	135	0.928968	0.847728	0.883851	0.930778
CATBoost	Ridge	140	0.931188	0.853441	0.891767	0.932921
CATBoost	Ridge	145	0.927858	0.846418	0.889144	0.92968
CATBoost	Ridge	150	0.931188	0.85264	0.891665	0.932871
CATBoost	Ridge	155	0.936737	0.867037	0.896366	0.93843
CATBoost	Ridge	160	0.934517	0.862537	0.888266	0.936434
CATBoost	Ridge	165	0.945616	0.883433	0.90911	0.946936
CATBoost	Ridge	170	0.950055	0.892055	0.91254	0.95122
CATBoost	Ridge	175	0.945616	0.883463	0.902773	0.947019
CATBoost	Ridge	180	0.948946	0.888242	0.918523	0.949924
CATBoost	Ridge	185	0.951165	0.893263	0.920329	0.952112
CATBoost	Ridge	190	0.947836	0.887339	0.924897	0.948893
CATBoost	Ridge	195	0.947836	0.888028	0.92498	0.948935
CATBoost	Ridge	200	0.950055	0.891336	0.934412	0.950938
CATBoost	Ridge	205	0.946726	0.885516	0.931927	0.947772
CATBoost	Ridge	210	0.947836	0.887666	0.932781	0.94884
CATBoost	Ridge	215	0.954495	0.901366	0.945933	0.955302
CATBoost	Ridge	220	0.953385	0.899184	0.937146	0.954229
CATBoost	Ridge	225	0.952275	0.896996	0.944216	0.953162
CATBoost	Ridge	230	0.952275	0.896355	0.93621	0.953119
CATBoost	Ridge	235	0.946726	0.885165	0.931532	0.947809
CATBoost	Ridge	240	0.952275	0.896996	0.944216	0.953162
CATBoost	Ridge	245	0.951165	0.894169	0.93535	0.952048
CATBoost	Ridge	250	0.954495	0.901366	0.945933	0.955302
CATBoost	Ridge	255	0.954495	0.90201	0.946007	0.955339
CATBoost	Ridge	260	0.954495	0.90201	0.946007	0.955339
CATBoost	Ridge	265	0.960044	0.913027	0.950324	0.960701
CATBoost	Ridge	270	0.952275	0.897668	0.944293	0.953201
CATBoost	Ridge	275	0.954495	0.901366	0.945933	0.955302
CATBoost	Ridge	280	0.953385	0.899174	0.95349	0.954263
CATBoost	Ridge	285	0.953385	0.899174	0.95349	0.954263
CATBoost	Ridge	290	0.952275	0.896338	0.952554	0.953153
CATBoost	Ridge	295	0.950055	0.891312	0.950762	0.950975
CATBoost	Ridge	300	0.950055	0.891976	0.950845	0.951019
CATBoost	Ridge	305	0.952275	0.896998	0.961584	0.95326
CATBoost	Ridge	310	0.952275	0.896998	0.961584	0.95326
CATBoost	Ridge	315	0.952275	0.896998	0.961584	0.95326
CATBoost	Ridge	320	0.952275	0.896998	0.961584	0.95326
CATBoost	Ridge	325	0.951165	0.894152	0.960649	0.952151
CATBoost	Ridge	330	0.953385	0.897904	0.962276	0.95424
CATBoost	Ridge	335	0.950055	0.891307	0.959712	0.951041
CATBoost	Ridge	340	0.950055	0.891976	0.959797	0.951086
CATBoost	Ridge	345	0.946726	0.884792	0.957162	0.947849
CATBoost	Ridge	350	0.950055	0.890658	0.959625	0.950995
CATBoost	Ridge	355	0.944506	0.879775	0.955377	0.945676
CATBoost	Ridge	360	0.944506	0.880493	0.955471	0.945725
CATBoost	Ridge	365	0.944506	0.879775	0.955377	0.945676
CATBoost	Ridge	370	0.946726	0.883429	0.95698	0.947753
CATBoost	Ridge	375	0.943396	0.877625	0.954533	0.944614
CATBoost	Ridge	380	0.945616	0.881933	0.956224	0.946738
CATBoost	Ridge	385	0.944506	0.880496	0.94651	0.945651
CATBoost	Ridge	390	0.946726	0.885502	0.948294	0.947824
CATBoost	Ridge	395	0.947836	0.887651	0.958099	0.948958
CATBoost	Ridge	400	0.950055	0.891976	0.959797	0.951086
CATBoost	Ridge	405	0.950055	0.891976	0.959797	0.951086
CATBoost	Ridge	410	0.952275	0.896337	0.961502	0.953217
CATBoost	Ridge	415	0.950055	0.891307	0.959712	0.951041
CATBoost	Ridge	420	0.951165	0.893497	0.960565	0.952106
CATBoost	Ridge	425	0.945616	0.881933	0.956224	0.946738
CATBoost	Ridge	430	0.944506	0.879075	0.955283	0.945626
CATBoost	Ridge	435	0.946726	0.883429	0.95698	0.947753
CATBoost	Ridge	440	0.944506	0.879775	0.955377	0.945676
CATBoost	Ridge	445	0.944506	0.879775	0.955377	0.945676
CATBoost	Ridge	450	0.944506	0.879775	0.955377	0.945676
CATBoost	Ridge	455	0.942286	0.875484	0.95369	0.943554
CATBoost	Ridge	460	0.942286	0.875484	0.95369	0.943554
CATBoost	Ridge	465	0.944506	0.881231	0.955564	0.945773
CATBoost	Ridge	470	0.942286	0.87623	0.953786	0.943604
CATBoost	Ridge	475	0.942286	0.875491	0.944727	0.943478
CATBoost	Ridge	480	0.942286	0.874768	0.944631	0.943428
CATBoost	Ridge	485	0.940067	0.871235	0.943041	0.941355
CATBoost	Ridge	490	0.941176	0.873358	0.943883	0.942416
CATBoost	Ridge	495	0.943396	0.87836	0.945665	0.944588
CATBoost	Ridge	500	0.940067	0.872002	0.943139	0.941405
CATBoost	Ridge	505	0.947836	0.886955	0.95801	0.948912
CATBoost	Ridge	510	0.945616	0.882638	0.956316	0.946786
CATBoost	Ridge	515	0.946726	0.885502	0.957252	0.947896
CATBoost	Ridge	520	0.945616	0.882638	0.956316	0.946786
CATBoost	Ridge	525	0.952275	0.895696	0.96142	0.953173
CATBoost	Ridge	530	0.952275	0.895075	0.961336	0.953128
CATBoost	Ridge	535	0.945616	0.880581	0.956036	0.946639
CATBoost	Ridge	540	0.945616	0.882638	0.956316	0.946786
CATBoost	Ridge	545	0.944506	0.879775	0.955377	0.945676
CATBoost	Ridge	550	0.952275	0.896337	0.961502	0.953217
CATBoost	Ridge	555	0.952275	0.895696	0.96142	0.953173
CATBoost	Ridge	560	0.952275	0.895696	0.96142	0.953173
CATBoost	Ridge	565	0.952275	0.894474	0.961252	0.953083
CATBoost	Ridge	570	0.946726	0.882792	0.947936	0.947637
CATBoost	Ridge	575	0.946726	0.882792	0.947936	0.947637
CATBoost	Ridge	580	0.944506	0.87841	0.946232	0.945506
CATBoost	Ridge	585	0.942286	0.87405	0.953494	0.943451
CATBoost	Ridge	590	0.934517	0.857573	0.947401	0.935927
CATBoost	Ridge	595	0.935627	0.860457	0.948346	0.937041
CATBoost	Ridge	600	0.938957	0.867599	0.950967	0.94027
CATBoost	Ridge	605	0.940067	0.86974	0.951808	0.94133
CATBoost	Ridge	610	0.932297	0.854123	0.945844	0.933872
CATBoost	Ridge	615	0.940067	0.869024	0.951705	0.941276
CATBoost	Ridge	620	0.936737	0.862586	0.949184	0.938099
CATBoost	Ridge	625	0.935627	0.861227	0.948454	0.937096
CATBoost	Ridge	630	0.931188	0.848922	0.944551	0.932576
CATBoost	Ridge	635	0.927858	0.842533	0.942052	0.929411
CATBoost	Ridge	640	0.935627	0.860457	0.948346	0.937041
CATBoost	Ridge	645	0.928968	0.847864	0.943355	0.930709
CATBoost	Ridge	650	0.932297	0.854123	0.945844	0.933872
CATBoost	Ridge	655	0.925638	0.840812	0.94076	0.927491
CATBoost	Ridge	660	0.932297	0.854139	0.936868	0.933785
CATBoost	Ridge	665	0.926748	0.842878	0.941585	0.928543
CATBoost	Ridge	670	0.923418	0.836723	0.930125	0.925291
CATBoost	Ridge	675	0.916759	0.822721	0.924955	0.918862
CATBoost	Ridge	680	0.917869	0.825688	0.917434	0.919901
CATBoost	Ridge	685	0.920089	0.827923	0.936275	0.922047
CATBoost	Ridge	690	0.924528	0.837916	0.930828	0.926283
CATBoost	Ridge	695	0.915649	0.821639	0.924271	0.917877
CATBoost	Ridge	700	0.920089	0.827097	0.927154	0.921883
CATBoost	Ridge	705	0.915649	0.820677	0.93314	0.91792
CATBoost	Ridge	710	0.921199	0.832629	0.937476	0.923289
CATBoost	Ridge	715	0.924528	0.838754	0.939937	0.92644
CATBoost	Ridge	720	0.922309	0.834663	0.938295	0.924339
CATBoost	Ridge	725	0.923418	0.838502	0.939359	0.92551
CATBoost	Ridge	730	0.925638	0.840812	0.94076	0.927491
CATBoost	Ridge	735	0.920089	0.829692	0.936532	0.922177
CATBoost	Ridge	740	0.922309	0.833777	0.938171	0.924276
CATBoost	Ridge	745	0.921199	0.834474	0.937724	0.923411
CATBoost	Ridge	750	0.920089	0.830602	0.936659	0.92224
CATBoost	Ridge	755	0.916759	0.82457	0.934216	0.919097
CATBoost	Ridge	760	0.917869	0.827537	0.926155	0.920099
CATBoost	Ridge	765	0.916759	0.826518	0.925468	0.91911
CATBoost	Ridge	770	0.916759	0.827508	0.925592	0.919169
CATBoost	Ridge	775	0.91343	0.819615	0.922908	0.915907
CATBoost	Ridge	780	0.916759	0.825545	0.925341	0.91905
CATBoost	Ridge	785	0.915649	0.821639	0.924271	0.917877
CATBoost	Ridge	790	0.91121	0.814684	0.921161	0.913752
CATBoost	Ridge	795	0.91343	0.820614	0.932048	0.916083
CATBoost	Ridge	800	0.9101	0.812709	0.929367	0.912824
CATBoost	Ridge	805	0.927858	0.847528	0.94276	0.929772
CATBoost	Ridge	810	0.926748	0.845491	0.941938	0.92872
CATBoost	Ridge	815	0.924528	0.840528	0.940178	0.92656
CATBoost	Ridge	820	0.932297	0.855757	0.946065	0.933985
CATBoost	Ridge	825	0.931188	0.852028	0.945013	0.932817
CATBoost	Ridge	830	0.925638	0.839963	0.940639	0.92743
CATBoost	Ridge	835	0.921199	0.831731	0.937351	0.923226
CATBoost	Ridge	840	0.917869	0.82564	0.9349	0.92008
CATBoost	Ridge	845	0.915649	0.821618	0.933273	0.917986
CATBoost	Ridge	850	0.91232	0.81764	0.931111	0.914976
CATBoost	Ridge	855	0.90455	0.803039	0.916341	0.907484
CATBoost	Ridge	860	0.915649	0.822592	0.924401	0.91794
CATBoost	Ridge	865	0.90899	0.811798	0.9287	0.911844
CATBoost	Ridge	870	0.90455	0.805206	0.925642	0.907737
CATBoost	Ridge	875	0.916759	0.826509	0.934473	0.919221
CATBoost	Ridge	880	0.915649	0.824537	0.933663	0.918174
CATBoost	Ridge	885	0.917869	0.828499	0.92628	0.920158
CATBoost	Ridge	890	0.916759	0.826509	0.934473	0.919221
CATBoost	Ridge	895	0.916759	0.826509	0.934473	0.919221
CATBoost	Ridge	900	0.9101	0.814783	0.929636	0.91295
CATBoost	Ridge	905	0.915649	0.825542	0.933791	0.918235
CATBoost	Ridge	910	0.914539	0.82258	0.923846	0.917015
CATBoost	Ridge	915	0.915649	0.824537	0.933663	0.918174
CATBoost	Ridge	920	0.920089	0.834408	0.928152	0.922372
CATBoost	Ridge	925	0.916759	0.828513	0.925716	0.919227
CATBoost	Ridge	930	0.922309	0.838855	0.929517	0.924588
CATBoost	Ridge	935	0.918979	0.832933	0.927079	0.921444
CATBoost	Ridge	940	0.920089	0.835395	0.928271	0.922428
CATBoost	Ridge	945	0.917869	0.830978	0.917791	0.920315
CATBoost	Ridge	950	0.926748	0.847781	0.932903	0.928844
CATBoost	Ridge	955	0.928968	0.851351	0.943809	0.930935
CATBoost	Ridge	960	0.932297	0.858339	0.94639	0.934147
CATBoost	Ridge	965	0.932297	0.857461	0.9373	0.934001
CATBoost	Ridge	970	0.932297	0.857461	0.946283	0.934094
CATBoost	Ridge	975	0.928968	0.850454	0.943697	0.93088
CATBoost	Ridge	980	0.926748	0.847317	0.942167	0.928833
CATBoost	Ridge	985	0.935627	0.863643	0.94877	0.937258
CATBoost	Ridge	990	0.936737	0.866548	0.949704	0.938365
CATBoost	Ridge	995	0.934517	0.861574	0.947939	0.936202
CATBoost	Ridge	1000	0.931188	0.855416	0.945457	0.93304
CATBoost	Ridge	1005	0.931188	0.855416	0.945457	0.93304
CATBoost	Ridge	1010	0.937847	0.867805	0.950436	0.93937
CATBoost	Ridge	1015	0.936737	0.866548	0.949704	0.938365
CATBoost	Ridge	1020	0.932297	0.854931	0.945955	0.933929
CATBoost	Ridge	1025	0.936737	0.864909	0.949499	0.938261
CATBoost	Ridge	1030	0.932297	0.855757	0.946065	0.933985
CATBoost	Ridge	1035	0.931188	0.852849	0.945125	0.932874
CATBoost	Ridge	1040	0.935627	0.861227	0.948454	0.937096
CATBoost	Ridge	1045	0.937847	0.866237	0.941262	0.939184
CATBoost	Ridge	1050	0.936737	0.862604	0.940216	0.938018
CATBoost	Ridge	1055	0.936737	0.863356	0.94032	0.938072
CATBoost	Ridge	1060	0.938957	0.867599	0.950967	0.94027
CATBoost	Ridge	1065	0.941176	0.874111	0.952946	0.942544
CATBoost	Ridge	1070	0.942286	0.875484	0.95369	0.943554
CATBoost	Ridge	1075	0.942286	0.875484	0.95369	0.943554
CATBoost	Ridge	1080	0.937847	0.86862	0.950536	0.939421
CATBoost	Ridge	1085	0.935627	0.86282	0.948666	0.937205
CATBoost	Ridge	1090	0.942286	0.875484	0.95369	0.943554
CATBoost	Ridge	1095	0.942286	0.87623	0.953786	0.943604
CATBoost	Ridge	1100	0.936737	0.86572	0.949602	0.938314
CATBoost	Ridge	1105	0.936737	0.864909	0.949499	0.938261
CATBoost	Ridge	1110	0.933407	0.859513	0.94711	0.935148
CATBoost	Ridge	1115	0.934517	0.861574	0.947939	0.936202
CATBoost	Ridge	1120	0.937847	0.86862	0.950536	0.939421
CATBoost	Ridge	1125	0.943396	0.880664	0.954907	0.944807
CATBoost	Ridge	1130	0.941176	0.875683	0.953139	0.942642
CATBoost	Ridge	1135	0.946726	0.886231	0.957341	0.947942
CATBoost	Ridge	1140	0.940067	0.872	0.952108	0.941486
CATBoost	Ridge	1145	0.937847	0.867805	0.950436	0.93937
CATBoost	Ridge	1150	0.934517	0.862427	0.948044	0.936254
CATBoost	Ridge	1155	0.936737	0.866548	0.949704	0.938365
CATBoost	Ridge	1160	0.940067	0.872	0.952108	0.941486
CATBoost	Ridge	1165	0.940067	0.872	0.952108	0.941486
CATBoost	Ridge	1170	0.943396	0.879108	0.954722	0.944712
CATBoost	Ridge	1175	0.937847	0.867805	0.950436	0.93937
CATBoost	Ridge	1180	0.937847	0.867805	0.950436	0.93937
CATBoost	Ridge	1185	0.940067	0.87279	0.952206	0.941536
CATBoost	Ridge	1190	0.945616	0.883362	0.956407	0.946834
CATBoost	Ridge	1195	0.943396	0.879108	0.954722	0.944712
CATBoost	Ridge	1200	0.948946	0.890511	0.959033	0.950067
CATBoost	Ridge	1205	0.946726	0.885502	0.957252	0.947896
CATBoost	Ridge	1210	0.945616	0.883362	0.956407	0.946834
CATBoost	Ridge	1215	0.947836	0.887651	0.958099	0.948958
CATBoost	Ridge	1220	0.945616	0.883362	0.956407	0.946834
CATBoost	Ridge	1225	0.944506	0.881231	0.955564	0.945773
CATBoost	Ridge	1230	0.946726	0.885502	0.957252	0.947896
CATBoost	Ridge	1235	0.943396	0.877625	0.954533	0.944614
CATBoost	Ridge	1240	0.944506	0.879775	0.955377	0.945676
CATBoost	Ridge	1245	0.947836	0.886277	0.957921	0.948865
CATBoost	Ridge	1250	0.945616	0.881248	0.95613	0.946689
CATBoost	Ridge	1255	0.948946	0.888463	0.958772	0.94993
CATBoost	Ridge	1260	0.947836	0.886277	0.957921	0.948865
CATBoost	Ridge	1265	0.947836	0.886277	0.957921	0.948865
CATBoost	Ridge	1270	0.951165	0.893497	0.960565	0.952106
CATBoost	Ridge	1275	0.952275	0.895696	0.96142	0.953173
CATBoost	Ridge	1280	0.955605	0.902349	0.963995	0.956377
CATBoost	Ridge	1285	0.955605	0.902349	0.963995	0.956377
CATBoost	Ridge	1290	0.953385	0.897904	0.962276	0.95424
CATBoost	Ridge	1295	0.953385	0.897904	0.962276	0.95424
CATBoost	Ridge	1300	0.950055	0.890658	0.959625	0.950995
CATBoost	Ridge	1305	0.948946	0.888463	0.958772	0.94993
CATBoost	Ridge	1310	0.951165	0.892862	0.96048	0.952061
CATBoost	Ridge	1315	0.947836	0.886955	0.95801	0.948912
CATBoost	Ridge	1320	0.945616	0.881933	0.956224	0.946738
CATBoost	Ridge	1325	0.952275	0.895696	0.96142	0.953173
CATBoost	Ridge	1330	0.948946	0.888463	0.958772	0.94993
CATBoost	Ridge	1335	0.952275	0.895696	0.96142	0.953173
CATBoost	Ridge	1340	0.951165	0.893497	0.960565	0.952106
CATBoost	Ridge	1345	0.953385	0.897904	0.962276	0.95424
CATBoost	Ridge	1350	0.953385	0.897904	0.962276	0.95424
CATBoost	Ridge	1355	0.951165	0.893497	0.960565	0.952106
CATBoost	Ridge	1360	0.946726	0.884101	0.957071	0.947801
CATBoost	Ridge	1365	0.945616	0.882638	0.956316	0.946786
CATBoost	Ridge	1370	0.944506	0.879775	0.955377	0.945676
CATBoost	Ridge	1375	0.946726	0.884792	0.957162	0.947849
CATBoost	Ridge	1380	0.944506	0.879075	0.955283	0.945626
CATBoost	Ridge	1385	0.943396	0.876912	0.954437	0.944564
CATBoost	Ridge	1390	0.944506	0.879075	0.955283	0.945626
CATBoost	Ridge	1395	0.945616	0.881248	0.95613	0.946689
CATBoost	Ridge	1400	0.947836	0.886277	0.957921	0.948865
CATBoost	Ridge	1405	0.943396	0.876218	0.95434	0.944513
CATBoost	Ridge	1410	0.943396	0.876218	0.95434	0.944513
CATBoost	Ridge	1415	0.941176	0.871188	0.952549	0.942337
CATBoost	Ridge	1420	0.945616	0.881248	0.95613	0.946689
CATBoost	Ridge	1425	0.946726	0.883429	0.95698	0.947753
CATBoost	Ridge	1430	0.947836	0.885619	0.957831	0.948817
CATBoost	Ridge	1435	0.948946	0.887819	0.958684	0.949882
CATBoost	Ridge	1440	0.947836	0.886277	0.957921	0.948865
CATBoost	Ridge	1445	0.948946	0.889126	0.95886	0.949976
CATBoost	Ridge	1450	0.946726	0.884101	0.957071	0.947801
CATBoost	Ridge	1455	0.946726	0.884101	0.957071	0.947801
CATBoost	Ridge	1460	0.947836	0.886277	0.957921	0.948865
CATBoost	Ridge	1465	0.948946	0.889809	0.958947	0.950022
CATBoost	Ridge	1470	0.950055	0.891976	0.959797	0.951086
CATBoost	Ridge	1475	0.948946	0.889809	0.958947	0.950022
CATBoost	Ridge	1480	0.948946	0.889809	0.958947	0.950022
CATBoost	Ridge	1485	0.951165	0.894152	0.960649	0.952151
CATBoost	Ridge	1490	0.950055	0.891976	0.959797	0.951086
CATBoost	Ridge	1495	0.952275	0.896337	0.961502	0.953217
CATBoost	Ridge	1500	0.951165	0.894152	0.960649	0.952151
CATBoost	Ridge	1505	0.947836	0.887651	0.958099	0.948958
CATBoost	Ridge	1510	0.948946	0.889809	0.958947	0.950022
CATBoost	Ridge	1515	0.947836	0.887651	0.958099	0.948958
CATBoost	Ridge	1520	0.947836	0.887651	0.958099	0.948958
CATBoost	Ridge	1525	0.948946	0.889809	0.958947	0.950022
CATBoost	Ridge	1530	0.947836	0.886955	0.95801	0.948912
CATBoost	Ridge	1535	0.946726	0.884792	0.957162	0.947849
CATBoost	Ridge	1540	0.946726	0.885502	0.957252	0.947896
CATBoost	Ridge	1545	0.946726	0.885502	0.957252	0.947896
CATBoost	Ridge	1550	0.947836	0.887651	0.958099	0.948958
CATBoost	Ridge	1555	0.947836	0.887651	0.958099	0.948958
CATBoost	Ridge	1560	0.947836	0.887651	0.958099	0.948958
CATBoost	Ridge	1565	0.945616	0.883361	0.947446	0.94676
CATBoost	Ridge	1570	0.945616	0.883361	0.947446	0.94676
CATBoost	Ridge	1575	0.945616	0.884099	0.947535	0.946805
CATBoost	Ridge	1580	0.947836	0.888362	0.949228	0.948932
CATBoost	Ridge	1585	0.944506	0.881229	0.946601	0.945697
CATBoost	Ridge	1590	0.945616	0.884099	0.947535	0.946805
CATBoost	Ridge	1595	0.945616	0.884099	0.947535	0.946805
CATBoost	Ridge	1600	0.944506	0.881229	0.946601	0.945697
CATBoost	Ridge	1605	0.943396	0.879106	0.945757	0.944635
CATBoost	Ridge	1610	0.943396	0.879106	0.945757	0.944635
CATBoost	Ridge	1615	0.944506	0.881229	0.946601	0.945697
CATBoost	Ridge	1620	0.944506	0.880496	0.94651	0.945651
CATBoost	Ridge	1625	0.943396	0.87836	0.945665	0.944588
CATBoost	Ridge	1630	0.944506	0.880496	0.94651	0.945651
CATBoost	Ridge	1635	0.943396	0.87836	0.945665	0.944588
CATBoost	Ridge	1640	0.943396	0.87836	0.945665	0.944588
CATBoost	Ridge	1645	0.943396	0.87836	0.945665	0.944588
CATBoost	Ridge	1650	0.944506	0.880496	0.94651	0.945651
CATBoost	Ridge	1655	0.943396	0.87836	0.945665	0.944588
CATBoost	Ridge	1660	0.941176	0.874113	0.943979	0.942465
CATBoost	Ridge	1665	0.942286	0.876232	0.944821	0.943526
CATBoost	Ridge	1670	0.941176	0.874113	0.943979	0.942465
CATBoost	Ridge	1675	0.945616	0.882642	0.947357	0.946714
CATBoost	Ridge	1680	0.946726	0.884796	0.948206	0.947778
CATBoost	Ridge	1685	0.944506	0.880496	0.94651	0.945651
CATBoost	Ridge	1690	0.944506	0.880496	0.94651	0.945651
CATBoost	Ridge	1695	0.946726	0.885502	0.948294	0.947824
CATBoost	Ridge	1700	0.946726	0.885502	0.948294	0.947824
CATBoost	Ridge	1705	0.950055	0.891976	0.950845	0.951019
CATBoost	Ridge	1710	0.948946	0.889809	0.949993	0.949953
CATBoost	Ridge	1715	0.948946	0.889809	0.949993	0.949953
CATBoost	Ridge	1720	0.948946	0.889809	0.949993	0.949953
CATBoost	Ridge	1725	0.950055	0.891976	0.950845	0.951019
CATBoost	Ridge	1730	0.948946	0.889809	0.949993	0.949953
CATBoost	Ridge	1735	0.950055	0.891976	0.950845	0.951019
CATBoost	Ridge	1740	0.948946	0.889809	0.949993	0.949953
CATBoost	Ridge	1745	0.948946	0.889809	0.949993	0.949953
CATBoost	Ridge	1750	0.950055	0.89266	0.950928	0.951062
CATBoost	Ridge	1755	0.947836	0.889093	0.949313	0.948975
CATBoost	Ridge	1760	0.947836	0.888362	0.949228	0.948932
CATBoost	Ridge	1765	0.948946	0.891224	0.95016	0.950039
CATBoost	Ridge	1770	0.945616	0.883361	0.947446	0.94676
CATBoost	Ridge	1775	0.945616	0.883361	0.947446	0.94676
CATBoost	Ridge	1780	0.945616	0.883361	0.947446	0.94676
CATBoost	Ridge	1785	0.945616	0.883361	0.947446	0.94676
CATBoost	Ridge	1790	0.945616	0.882642	0.947357	0.946714
CATBoost	Ridge	1795	0.945616	0.882642	0.947357	0.946714
CATBoost	Ridge	1800	0.946726	0.885502	0.948294	0.947824
CATBoost	Ridge	1805	0.946726	0.885502	0.948294	0.947824
CATBoost	Ridge	1810	0.946726	0.885502	0.948294	0.947824
CATBoost	Ridge	1815	0.948946	0.890507	0.950077	0.949996
CATBoost	Ridge	1820	0.948946	0.890507	0.950077	0.949996
CATBoost	Ridge	1825	0.947836	0.888362	0.949228	0.948932
CATBoost	Ridge	1830	0.947836	0.888362	0.949228	0.948932
CATBoost	Ridge	1835	0.947836	0.888362	0.949228	0.948932
CATBoost	Ridge	1840	0.947836	0.888362	0.949228	0.948932
CATBoost	Ridge	1845	0.945616	0.883361	0.947446	0.94676
CATBoost	Ridge	1850	0.947836	0.888362	0.949228	0.948932
CATBoost	Ridge	1855	0.950055	0.89266	0.950928	0.951062
CATBoost	Ridge	1860	0.947836	0.888362	0.949228	0.948932
CATBoost	Ridge	1865	0.945616	0.884099	0.947535	0.946805
CATBoost	Ridge	1870	0.945616	0.884099	0.947535	0.946805
CATBoost	Ridge	1875	0.945616	0.884099	0.947535	0.946805
CATBoost	Ridge	1880	0.946726	0.886227	0.948381	0.947868
CATBoost	Ridge	1885	0.946726	0.886227	0.948381	0.947868
CATBoost	Ridge	1890	0.948946	0.890507	0.950077	0.949996
CATBoost	Ridge	1895	0.948946	0.890507	0.950077	0.949996
CATBoost	Ridge	1900	0.948946	0.890507	0.950077	0.949996
CATBoost	Ridge	1905	0.948946	0.890507	0.950077	0.949996
CATBoost	Ridge	1910	0.948946	0.890507	0.950077	0.949996
CATBoost	Ridge	1915	0.947836	0.888362	0.949228	0.948932
CATBoost	Ridge	1920	0.947836	0.888362	0.949228	0.948932
CATBoost	Ridge	1925	0.948946	0.890507	0.950077	0.949996
CATBoost	Ridge	1930	0.951165	0.894823	0.95178	0.952128
CATBoost	Ridge	1935	0.950055	0.89266	0.950928	0.951062
CATBoost	Ridge	1940	0.946726	0.886227	0.948381	0.947868
CATBoost	Ridge	1945	0.948946	0.890507	0.950077	0.949996
CATBoost	Ridge	1950	0.948946	0.890507	0.950077	0.949996
CATBoost	Ridge	1955	0.948946	0.890507	0.950077	0.949996
CATBoost	Ridge	1960	0.951165	0.894823	0.95178	0.952128
CATBoost	Ridge	1965	0.950055	0.89266	0.950928	0.951062
CATBoost	Ridge	1970	0.948946	0.890507	0.950077	0.949996
CATBoost	Ridge	1975	0.948946	0.890507	0.950077	0.949996
CATBoost	Ridge	1980	0.950055	0.89266	0.950928	0.951062
CATBoost	Ridge	1985	0.948946	0.890507	0.950077	0.949996
CATBoost	Ridge	1990	0.950055	0.89266	0.950928	0.951062
CATBoost	Ridge	1995	0.950055	0.892664	0.959882	0.95113
CATBoost	Ridge	2000	0.948946	0.890511	0.959033	0.950067
CATBoost	RF	5	0.82242	0.615191	0.748132	0.827626
CATBoost	RF	10	0.90566	0.796089	0.890072	0.907785
CATBoost	RF	15	0.926748	0.840453	0.914436	0.928214
CATBoost	RF	20	0.931188	0.850852	0.917709	0.93265
CATBoost	RF	25	0.931188	0.848993	0.92714	0.932443
CATBoost	RF	30	0.928968	0.845492	0.92558	0.930384
CATBoost	RF	35	0.937847	0.865895	0.924474	0.93915
CATBoost	RF	40	0.935627	0.859754	0.930833	0.936855
CATBoost	RF	45	0.930078	0.850804	0.926864	0.931669
CATBoost	RF	50	0.933407	0.857857	0.929471	0.934895
CATBoost	RF	55	0.940067	0.869066	0.934313	0.941158
CATBoost	RF	60	0.943396	0.876939	0.93705	0.94445
CATBoost	RF	65	0.932297	0.855778	0.928637	0.933837
CATBoost	RF	70	0.932297	0.853796	0.920063	0.933739
CATBoost	RF	75	0.934517	0.858377	0.930098	0.935848
CATBoost	RF	80	0.937847	0.865499	0.932723	0.939084
CATBoost	RF	85	0.938957	0.867632	0.933567	0.940146
CATBoost	RF	90	0.928968	0.848738	0.926034	0.930612
CATBoost	RF	95	0.933407	0.857052	0.929366	0.934842
CATBoost	RF	100	0.935627	0.861258	0.931041	0.936962
CATBoost	RF	105	0.935627	0.860497	0.930937	0.936909
CATBoost	RF	110	0.940067	0.869774	0.934412	0.941209
CATBoost	RF	115	0.933407	0.855469	0.919787	0.934733
CATBoost	RF	120	0.934517	0.85762	0.929991	0.935794
CATBoost	RF	125	0.932297	0.855778	0.928637	0.933837
CATBoost	RF	130	0.936737	0.864141	0.931983	0.938073
CATBoost	RF	135	0.928968	0.848738	0.926034	0.930612
CATBoost	RF	140	0.923418	0.833348	0.911822	0.924986
CATBoost	RF	145	0.927858	0.84583	0.925091	0.9295
CATBoost	RF	150	0.932297	0.854161	0.928423	0.93373
CATBoost	RF	155	0.930078	0.846816	0.916944	0.931389
CATBoost	RF	160	0.936737	0.861185	0.931571	0.937863
CATBoost	RF	165	0.928968	0.850465	0.926254	0.93072
CATBoost	RF	170	0.930078	0.848806	0.918279	0.931564
CATBoost	RF	175	0.932297	0.854961	0.92853	0.933784
CATBoost	RF	180	0.931188	0.853709	0.927805	0.932779
CATBoost	RF	185	0.924528	0.838798	0.922491	0.926278
CATBoost	RF	190	0.933407	0.855495	0.929152	0.934734
CATBoost	RF	195	0.932297	0.853379	0.928314	0.933675
CATBoost	RF	200	0.931188	0.854556	0.927912	0.932832
CATBoost	RF	205	0.927858	0.84668	0.925204	0.929556
CATBoost	RF	210	0.930078	0.849979	0.926754	0.931614
CATBoost	RF	215	0.931188	0.852066	0.927587	0.932671
CATBoost	RF	220	0.926748	0.842898	0.914781	0.928385
CATBoost	RF	225	0.927858	0.84583	0.925091	0.9295
CATBoost	RF	230	0.926748	0.843768	0.924263	0.928445
CATBoost	RF	235	0.927858	0.84583	0.925091	0.9295
CATBoost	RF	240	0.931188	0.853709	0.927805	0.932779
CATBoost	RF	245	0.925638	0.841714	0.923435	0.92739
CATBoost	RF	250	0.926748	0.84463	0.924377	0.928501
CATBoost	RF	255	0.922309	0.830403	0.900922	0.923841
CATBoost	RF	260	0.930078	0.851647	0.926974	0.931723
CATBoost	RF	265	0.926748	0.84551	0.92449	0.928556
CATBoost	RF	270	0.926748	0.842923	0.924147	0.928388
CATBoost	RF	275	0.931188	0.852879	0.927697	0.932726
CATBoost	RF	280	0.928968	0.846277	0.925695	0.930443
CATBoost	RF	285	0.923418	0.835882	0.921546	0.925164
CATBoost	RF	290	0.927858	0.84668	0.925204	0.929556
CATBoost	RF	295	0.923418	0.836723	0.912299	0.925221
CATBoost	RF	300	0.928968	0.846277	0.925695	0.930443
CATBoost	RF	305	0.925638	0.841714	0.923435	0.92739
CATBoost	RF	310	0.923418	0.832591	0.921053	0.924915
CATBoost	RF	315	0.924528	0.83629	0.922131	0.926097
CATBoost	RF	320	0.925638	0.841714	0.923435	0.92739
CATBoost	RF	325	0.923418	0.835033	0.921424	0.925104
CATBoost	RF	330	0.928968	0.847901	0.925922	0.930557
CATBoost	RF	335	0.921199	0.829212	0.919522	0.92287
CATBoost	RF	340	0.925638	0.842589	0.92355	0.927446
CATBoost	RF	345	0.921199	0.831781	0.919897	0.923057
CATBoost	RF	350	0.925638	0.841714	0.923435	0.92739
CATBoost	RF	355	0.91232	0.811914	0.91282	0.914392
CATBoost	RF	360	0.921199	0.82839	0.919394	0.922805
CATBoost	RF	365	0.930078	0.849171	0.926642	0.931558
CATBoost	RF	370	0.917869	0.821309	0.916785	0.919579
CATBoost	RF	375	0.931188	0.850494	0.927366	0.932559
CATBoost	RF	380	0.926748	0.84049	0.923794	0.92821
CATBoost	RF	385	0.930078	0.849171	0.926642	0.931558
CATBoost	RF	390	0.932297	0.853379	0.928314	0.933675
CATBoost	RF	395	0.923418	0.834202	0.921302	0.925042
CATBoost	RF	400	0.917869	0.824748	0.907944	0.91984
CATBoost	RF	405	0.917869	0.821219	0.915861	0.919653
CATBoost	RF	410	0.926748	0.843768	0.924263	0.928445
CATBoost	RF	415	0.926748	0.84551	0.92449	0.928556
CATBoost	RF	420	0.920089	0.827989	0.918823	0.92188
CATBoost	RF	425	0.922309	0.832123	0.920474	0.923987
CATBoost	RF	430	0.925638	0.840856	0.923319	0.927332
CATBoost	RF	435	0.928968	0.847055	0.934258	0.930559
CATBoost	RF	440	0.921199	0.829212	0.919522	0.92287
CATBoost	RF	445	0.924528	0.835488	0.922009	0.926035
CATBoost	RF	450	0.920089	0.828857	0.918949	0.921943
CATBoost	RF	455	0.920089	0.826302	0.918567	0.921751
CATBoost	RF	460	0.925638	0.837597	0.922841	0.927091
CATBoost	RF	465	0.922309	0.833827	0.92072	0.92411
CATBoost	RF	470	0.924528	0.837109	0.922252	0.926158
CATBoost	RF	475	0.923418	0.835882	0.921546	0.925164
CATBoost	RF	480	0.920089	0.828857	0.918949	0.921943
CATBoost	RF	485	0.914539	0.815943	0.905099	0.916498
CATBoost	RF	490	0.925638	0.839192	0.923082	0.927214
CATBoost	RF	495	0.927858	0.84335	0.915385	0.929329
CATBoost	RF	500	0.925638	0.840015	0.923201	0.927274
CATBoost	RF	505	0.923418	0.835033	0.921424	0.925104
CATBoost	RF	510	0.930078	0.850787	0.917493	0.931662
CATBoost	RF	515	0.924528	0.838798	0.922491	0.926278
CATBoost	RF	520	0.922309	0.834705	0.920842	0.92417
CATBoost	RF	525	0.927858	0.844182	0.924862	0.929386
CATBoost	RF	530	0.923418	0.836747	0.921666	0.925224
CATBoost	RF	535	0.924528	0.840555	0.922726	0.926392
CATBoost	RF	540	0.923418	0.839444	0.922019	0.925395
CATBoost	RF	545	0.923418	0.835033	0.921424	0.925104
CATBoost	RF	550	0.922309	0.832967	0.920598	0.92405
CATBoost	RF	555	0.917869	0.823887	0.917178	0.919776
CATBoost	RF	560	0.921199	0.83267	0.920019	0.923117
CATBoost	RF	565	0.922309	0.831296	0.920349	0.923924
CATBoost	RF	570	0.922309	0.832967	0.920598	0.92405
CATBoost	RF	575	0.918979	0.825934	0.918	0.920828
CATBoost	RF	580	0.922309	0.832967	0.920598	0.92405
CATBoost	RF	585	0.921199	0.82839	0.919394	0.922805
CATBoost	RF	590	0.921199	0.831781	0.919897	0.923057
CATBoost	RF	595	0.918979	0.823345	0.908259	0.920642
CATBoost	RF	600	0.917869	0.819674	0.916516	0.919441
CATBoost	RF	605	0.91343	0.813055	0.913499	0.915373
CATBoost	RF	610	0.920089	0.828387	0.909185	0.921985
CATBoost	RF	615	0.921199	0.830052	0.919648	0.922934
CATBoost	RF	620	0.920089	0.824684	0.918306	0.921617
CATBoost	RF	625	0.91121	0.807194	0.911582	0.913133
CATBoost	RF	630	0.918979	0.825934	0.918	0.920828
CATBoost	RF	635	0.918979	0.822579	0.917478	0.920564
CATBoost	RF	640	0.922309	0.832967	0.920598	0.92405
CATBoost	RF	645	0.916759	0.820088	0.916095	0.918594
CATBoost	RF	650	0.917869	0.822151	0.916917	0.919646
CATBoost	RF	655	0.918979	0.824223	0.917741	0.920698
CATBoost	RF	660	0.9101	0.804645	0.901002	0.912128
CATBoost	RF	665	0.915649	0.814664	0.914726	0.917264
CATBoost	RF	670	0.918979	0.824223	0.917741	0.920698
CATBoost	RF	675	0.91232	0.809253	0.912401	0.914182
CATBoost	RF	680	0.916759	0.820959	0.916227	0.91866
CATBoost	RF	685	0.917869	0.822151	0.916917	0.919646
CATBoost	RF	690	0.91343	0.813946	0.913636	0.915441
CATBoost	RF	695	0.915649	0.816315	0.915003	0.917406
CATBoost	RF	700	0.91121	0.806703	0.901819	0.913176
CATBoost	RF	705	0.916759	0.816769	0.915552	0.918317
CATBoost	RF	710	0.914539	0.814243	0.914181	0.916354
CATBoost	RF	715	0.914539	0.815106	0.914318	0.916424
CATBoost	RF	720	0.917869	0.819674	0.916516	0.919441
CATBoost	RF	725	0.91343	0.809654	0.912937	0.915087
CATBoost	RF	730	0.91343	0.810842	0.903456	0.915275
CATBoost	RF	735	0.90899	0.800476	0.909508	0.910811
CATBoost	RF	740	0.922309	0.829694	0.920095	0.923794
CATBoost	RF	745	0.915649	0.815481	0.914865	0.917335
CATBoost	RF	750	0.914539	0.814243	0.914181	0.916354
CATBoost	RF	755	0.916759	0.815982	0.915413	0.918244
CATBoost	RF	760	0.9101	0.80249	0.900988	0.911881
CATBoost	RF	765	0.918979	0.822579	0.917478	0.920564
CATBoost	RF	770	0.916759	0.822752	0.916488	0.918788
CATBoost	RF	775	0.921199	0.82839	0.919394	0.922805
CATBoost	RF	780	0.91121	0.808077	0.911725	0.913204
CATBoost	RF	785	0.91121	0.807194	0.911582	0.913133
CATBoost	RF	790	0.914539	0.810892	0.90428	0.916086
CATBoost	RF	795	0.916759	0.815212	0.915273	0.91817
CATBoost	RF	800	0.91343	0.811321	0.913221	0.915233
CATBoost	RF	805	0.914539	0.813342	0.904696	0.916298
CATBoost	RF	810	0.90899	0.800476	0.909508	0.910811
CATBoost	RF	815	0.917869	0.819619	0.90717	0.919456
CATBoost	RF	820	0.914539	0.810435	0.912277	0.916165
CATBoost	RF	825	0.917869	0.818882	0.91638	0.91937
CATBoost	RF	830	0.916759	0.820088	0.916095	0.918594
CATBoost	RF	835	0.916759	0.815982	0.915413	0.918244
CATBoost	RF	840	0.915649	0.814551	0.895445	0.917262
CATBoost	RF	845	0.9101	0.802556	0.910327	0.91186
CATBoost	RF	850	0.90677	0.793713	0.898081	0.908503
CATBoost	RF	855	0.91121	0.807981	0.892429	0.91319
CATBoost	RF	860	0.91232	0.813264	0.90333	0.914573
CATBoost	RF	865	0.91232	0.80697	0.881836	0.914008
CATBoost	RF	870	0.91121	0.805477	0.911294	0.912986
CATBoost	RF	875	0.921199	0.830849	0.918839	0.923063
CATBoost	RF	880	0.920089	0.826302	0.918567	0.921751
CATBoost	RF	885	0.922309	0.830442	0.910869	0.923868
CATBoost	RF	890	0.924528	0.835488	0.922009	0.926035
CATBoost	RF	895	0.91343	0.812129	0.904011	0.915315
CATBoost	RF	900	0.91343	0.811648	0.893655	0.915324
CATBoost	RF	905	0.918979	0.825934	0.918	0.920828
CATBoost	RF	910	0.91121	0.808976	0.911865	0.913274
CATBoost	RF	915	0.91232	0.806204	0.892274	0.913988
CATBoost	RF	920	0.9101	0.804264	0.910621	0.91201
CATBoost	RF	925	0.91232	0.807562	0.912115	0.914036
CATBoost	RF	930	0.9101	0.804153	0.891336	0.912006
CATBoost	RF	935	0.9101	0.802556	0.910327	0.91186
CATBoost	RF	940	0.91121	0.807194	0.911582	0.913133
CATBoost	RF	945	0.914539	0.814243	0.914181	0.916354
CATBoost	RF	950	0.91121	0.809387	0.902243	0.91339
CATBoost	RF	955	0.917869	0.818882	0.91638	0.91937
CATBoost	RF	960	0.91343	0.810421	0.903735	0.915177
CATBoost	RF	965	0.917869	0.818823	0.907037	0.919387
CATBoost	RF	970	0.91343	0.810479	0.91308	0.915161
CATBoost	RF	975	0.90566	0.795573	0.897601	0.907867
CATBoost	RF	980	0.91121	0.80714	0.92005	0.913206
CATBoost	RF	985	0.90788	0.797907	0.898927	0.909806
CATBoost	RF	990	0.90899	0.80215	0.900459	0.910977
CATBoost	RF	995	0.918979	0.824603	0.908107	0.920805
CATBoost	RF	1000	0.90899	0.798809	0.909206	0.910655
CATBoost	RF	1005	0.91343	0.809948	0.893379	0.915184
CATBoost	RF	1010	0.91343	0.806444	0.903022	0.914808
CATBoost	RF	1015	0.900111	0.780469	0.902365	0.902112
CATBoost	RF	1020	0.91121	0.804644	0.911147	0.91291
CATBoost	RF	1025	0.91121	0.804644	0.911147	0.91291
CATBoost	RF	1030	0.918979	0.823345	0.908259	0.920642
CATBoost	RF	1035	0.91343	0.810421	0.903735	0.915177
CATBoost	RF	1040	0.90899	0.801272	0.900314	0.910905
CATBoost	RF	1045	0.9101	0.801727	0.910178	0.911783
CATBoost	RF	1050	0.917869	0.817662	0.906474	0.919334
CATBoost	RF	1055	0.9101	0.80334	0.901132	0.911954
CATBoost	RF	1060	0.91121	0.808077	0.911725	0.913204
CATBoost	RF	1065	0.91343	0.811267	0.921685	0.915303
CATBoost	RF	1070	0.90899	0.799219	0.891659	0.910735
CATBoost	RF	1075	0.91343	0.810421	0.921542	0.91523
CATBoost	RF	1080	0.91343	0.811321	0.913221	0.915233
CATBoost	RF	1085	0.90788	0.799274	0.90884	0.909839
CATBoost	RF	1090	0.90899	0.801709	0.900041	0.911006
CATBoost	RF	1095	0.90677	0.797222	0.908026	0.908791
CATBoost	RF	1100	0.90677	0.794551	0.898234	0.908581
CATBoost	RF	1105	0.90455	0.788274	0.895855	0.906339
CATBoost	RF	1110	0.90566	0.792544	0.906752	0.907509
CATBoost	RF	1115	0.90788	0.800103	0.917461	0.909991
CATBoost	RF	1120	0.916759	0.817573	0.91569	0.918388
CATBoost	RF	1125	0.903441	0.786603	0.895474	0.905278
CATBoost	RF	1130	0.90788	0.798404	0.908691	0.909762
CATBoost	RF	1135	0.90566	0.791621	0.897263	0.907454
CATBoost	RF	1140	0.9101	0.802913	0.90071	0.911979
CATBoost	RF	1145	0.90566	0.793406	0.906907	0.907588
CATBoost	RF	1150	0.914539	0.812568	0.913902	0.916212
CATBoost	RF	1155	0.9101	0.801657	0.900842	0.911806
CATBoost	RF	1160	0.90899	0.800476	0.909508	0.910811
CATBoost	RF	1165	0.90788	0.795891	0.908232	0.909525
CATBoost	RF	1170	0.901221	0.77973	0.872881	0.902894
CATBoost	RF	1175	0.90566	0.792902	0.897144	0.907633
CATBoost	RF	1180	0.903441	0.787897	0.89536	0.90546
CATBoost	RF	1185	0.915649	0.815014	0.9051	0.917375
CATBoost	RF	1190	0.903441	0.786603	0.913273	0.905326
CATBoost	RF	1195	0.903441	0.786684	0.904803	0.90525
CATBoost	RF	1200	0.903441	0.784529	0.894713	0.90512
CATBoost	RF	1205	0.903441	0.787538	0.904964	0.905333
CATBoost	RF	1210	0.90899	0.797127	0.89957	0.910523
CATBoost	RF	1215	0.91232	0.803626	0.911373	0.913647
CATBoost	RF	1220	0.90788	0.794928	0.888826	0.909467
CATBoost	RF	1225	0.902331	0.783754	0.903826	0.904118
CATBoost	RF	1230	0.90677	0.792892	0.897927	0.908423
CATBoost	RF	1235	0.915649	0.810757	0.904682	0.916916
CATBoost	RF	1240	0.90788	0.795005	0.898748	0.909472
CATBoost	RF	1245	0.9101	0.804264	0.910621	0.91201
CATBoost	RF	1250	0.914539	0.811755	0.913761	0.916139
CATBoost	RF	1255	0.90677	0.797161	0.898682	0.908808
CATBoost	RF	1260	0.9101	0.803402	0.910475	0.911936
CATBoost	RF	1265	0.900111	0.779594	0.902199	0.902026
CATBoost	RF	1270	0.90899	0.798735	0.899873	0.91068
CATBoost	RF	1275	0.90677	0.795474	0.907722	0.908636
CATBoost	RF	1280	0.90455	0.788691	0.89629	0.906326
CATBoost	RF	1285	0.9101	0.800771	0.909124	0.911797
CATBoost	RF	1290	0.90455	0.787947	0.905458	0.906213
CATBoost	RF	1295	0.90899	0.801272	0.900314	0.910905
CATBoost	RF	1300	0.916759	0.820959	0.916227	0.91866
CATBoost	RF	1305	0.90899	0.797923	0.899722	0.910602
CATBoost	RF	1310	0.90788	0.795005	0.898748	0.909472
CATBoost	RF	1315	0.90677	0.792409	0.887571	0.90843
CATBoost	RF	1320	0.90788	0.795332	0.888545	0.909559
CATBoost	RF	1325	0.900111	0.780388	0.893035	0.902139
CATBoost	RF	1330	0.90677	0.792409	0.887571	0.90843
CATBoost	RF	1335	0.902331	0.780624	0.873096	0.903866
CATBoost	RF	1340	0.896781	0.768387	0.868683	0.898461
CATBoost	RF	1345	0.90788	0.796712	0.908386	0.909605
CATBoost	RF	1350	0.9101	0.801727	0.910178	0.911783
CATBoost	RF	1355	0.90566	0.789814	0.895414	0.907355
CATBoost	RF	1360	0.90566	0.786309	0.875398	0.906924
CATBoost	RF	1365	0.90677	0.790065	0.826926	0.907527
CATBoost	RF	1370	0.90677	0.79534	0.888454	0.908644
CATBoost	RF	1375	0.90788	0.796712	0.908386	0.909605
CATBoost	RF	1380	0.90566	0.788386	0.896633	0.907125
CATBoost	RF	1385	0.903441	0.781166	0.903634	0.904625
CATBoost	RF	1390	0.902331	0.781605	0.89373	0.903985
CATBoost	RF	1395	0.90788	0.79755	0.908539	0.909684
CATBoost	RF	1400	0.90455	0.785569	0.904965	0.90595
CATBoost	RF	1405	0.896781	0.769931	0.89908	0.898533
CATBoost	RF	1410	0.899001	0.774549	0.900431	0.900718
CATBoost	RF	1415	0.90455	0.791346	0.906093	0.906541
CATBoost	RF	1420	0.903441	0.782944	0.894379	0.904941
CATBoost	RF	1425	0.90899	0.79705	0.889649	0.910517
CATBoost	RF	1430	0.897891	0.775467	0.900579	0.899937
CATBoost	RF	1435	0.903441	0.784219	0.904312	0.904991
CATBoost	RF	1440	0.91232	0.806613	0.91106	0.914048
CATBoost	RF	1445	0.90566	0.788776	0.89635	0.907214
CATBoost	RF	1450	0.91232	0.805075	0.902342	0.913832
CATBoost	RF	1455	0.91232	0.806741	0.911969	0.913961
CATBoost	RF	1460	0.903441	0.781426	0.894039	0.904756
CATBoost	RF	1465	0.901221	0.782532	0.903176	0.903157
CATBoost	RF	1470	0.902331	0.782831	0.894338	0.904065
CATBoost	RF	1475	0.903441	0.785024	0.904477	0.905079
CATBoost	RF	1480	0.90455	0.787862	0.896133	0.906244
CATBoost	RF	1485	0.90677	0.79044	0.887543	0.908176
CATBoost	RF	1490	0.902331	0.784957	0.876584	0.904281
CATBoost	RF	1495	0.902331	0.785394	0.894818	0.904312
CATBoost	RF	1500	0.900111	0.77943	0.882951	0.902051
CATBoost	RF	1505	0.90455	0.790708	0.875824	0.906524
CATBoost	RF	1510	0.90788	0.794528	0.888391	0.909478
CATBoost	RF	1515	0.899001	0.775621	0.881814	0.90084
CATBoost	RF	1520	0.903441	0.784219	0.904312	0.904991
CATBoost	RF	1525	0.90788	0.795005	0.898748	0.909472
CATBoost	RF	1530	0.903441	0.787538	0.904964	0.905333
CATBoost	RF	1535	0.900111	0.777384	0.8921	0.901894
CATBoost	RF	1540	0.90788	0.795087	0.908076	0.909443
CATBoost	RF	1545	0.90899	0.801334	0.909657	0.910887
CATBoost	RF	1550	0.90566	0.78917	0.896793	0.907209
CATBoost	RF	1555	0.91232	0.805149	0.911674	0.913806
CATBoost	RF	1560	0.90566	0.791621	0.897263	0.907454
CATBoost	RF	1565	0.90677	0.792815	0.888005	0.908417
CATBoost	RF	1570	0.90899	0.79908	0.908027	0.910845
CATBoost	RF	1575	0.90677	0.793791	0.907413	0.908476
CATBoost	RF	1580	0.900111	0.780388	0.893035	0.902139
CATBoost	RF	1585	0.902331	0.782418	0.893897	0.904074
CATBoost	RF	1590	0.90677	0.795474	0.907722	0.908636
CATBoost	RF	1595	0.900111	0.777294	0.882188	0.901896
CATBoost	RF	1600	0.903441	0.784127	0.894992	0.905027
CATBoost	RF	1605	0.900111	0.778995	0.882518	0.902068
CATBoost	RF	1610	0.901221	0.781585	0.893685	0.903102
CATBoost	RF	1615	0.901221	0.779901	0.893358	0.902933
CATBoost	RF	1620	0.90566	0.790377	0.896672	0.907386
CATBoost	RF	1625	0.899001	0.775111	0.870814	0.900814
CATBoost	RF	1630	0.90566	0.789085	0.905224	0.907277
CATBoost	RF	1635	0.903441	0.785681	0.885395	0.905192
CATBoost	RF	1640	0.899001	0.773944	0.881482	0.900668
CATBoost	RF	1645	0.900111	0.781736	0.892929	0.902326
CATBoost	RF	1650	0.895671	0.766373	0.878423	0.897447
CATBoost	RF	1655	0.91232	0.803544	0.919827	0.913709
CATBoost	RF	1660	0.90677	0.792815	0.888005	0.908417
CATBoost	RF	1665	0.91343	0.806301	0.882528	0.914756
CATBoost	RF	1670	0.90566	0.78997	0.896951	0.907292
CATBoost	RF	1675	0.90566	0.790869	0.906437	0.907345
CATBoost	RF	1680	0.90455	0.786562	0.885616	0.906167
CATBoost	RF	1685	0.895671	0.767645	0.879043	0.897532
CATBoost	RF	1690	0.90455	0.787138	0.905296	0.906127
CATBoost	RF	1695	0.9101	0.801657	0.900842	0.911806
CATBoost	RF	1700	0.901221	0.780316	0.893082	0.903028
CATBoost	RF	1705	0.90899	0.797923	0.899722	0.910602
CATBoost	RF	1710	0.903441	0.788713	0.885588	0.905529
CATBoost	RF	1715	0.90899	0.798327	0.899441	0.910695
CATBoost	RF	1720	0.91121	0.802557	0.901084	0.912794
CATBoost	RF	1725	0.897891	0.773974	0.880731	0.899894
CATBoost	RF	1730	0.90788	0.796153	0.888697	0.909638
CATBoost	RF	1735	0.90566	0.78687	0.896308	0.906952
CATBoost	RF	1740	0.90677	0.794059	0.887879	0.90859
CATBoost	RF	1745	0.889012	0.753754	0.885069	0.890986
CATBoost	RF	1750	0.902331	0.781515	0.883818	0.903987
CATBoost	RF	1755	0.90455	0.784613	0.885578	0.905908
CATBoost	RF	1760	0.897891	0.771836	0.880667	0.899622
CATBoost	RF	1765	0.90899	0.799499	0.890091	0.910743
CATBoost	RF	1770	0.903441	0.787461	0.895632	0.905359
CATBoost	RF	1775	0.90677	0.794976	0.897959	0.90868
CATBoost	RF	1780	0.90455	0.79166	0.886553	0.906652
CATBoost	RF	1785	0.90677	0.793226	0.887725	0.908511
CATBoost	RF	1790	0.901221	0.777696	0.872114	0.902732
CATBoost	RF	1795	0.90677	0.792409	0.887571	0.90843
CATBoost	RF	1800	0.90455	0.790836	0.89633	0.906587
CATBoost	RF	1805	0.90677	0.792007	0.887853	0.908338
CATBoost	RF	1810	0.903441	0.78618	0.89504	0.905293
CATBoost	RF	1815	0.897891	0.770914	0.888885	0.899604
CATBoost	RF	1820	0.901221	0.781759	0.895028	0.903023
CATBoost	RF	1825	0.896781	0.766765	0.868335	0.898276
CATBoost	RF	1830	0.903441	0.782078	0.884305	0.904857
CATBoost	RF	1835	0.9101	0.803402	0.910475	0.911936
CATBoost	RF	1840	0.90455	0.787138	0.905296	0.906127
CATBoost	RF	1845	0.90899	0.797127	0.89957	0.910523
CATBoost	RF	1850	0.902331	0.786663	0.884777	0.904484
CATBoost	RF	1855	0.90566	0.788298	0.88672	0.907126
CATBoost	RF	1860	0.90677	0.797222	0.908026	0.908791
CATBoost	RF	1865	0.900111	0.777294	0.882188	0.901896
CATBoost	RF	1870	0.901221	0.780651	0.883604	0.903016
CATBoost	RF	1875	0.90455	0.789537	0.896447	0.906406
CATBoost	RF	1880	0.90455	0.791723	0.878672	0.906608
CATBoost	RF	1885	0.901221	0.779234	0.880754	0.90297
CATBoost	RF	1890	0.903441	0.78703	0.895201	0.905377
CATBoost	RF	1895	0.90566	0.791621	0.897263	0.907454
CATBoost	RF	1900	0.902331	0.783669	0.894499	0.904149
CATBoost	RF	1905	0.902331	0.784957	0.894388	0.904332
CATBoost	RF	1910	0.900111	0.778735	0.902032	0.901939
CATBoost	RF	1915	0.9101	0.804264	0.910621	0.91201
CATBoost	RF	1920	0.894562	0.766627	0.897638	0.896538
CATBoost	RF	1925	0.90788	0.793528	0.907759	0.909274
CATBoost	RF	1930	0.90899	0.800839	0.899893	0.910931
CATBoost	RF	1935	0.896781	0.771463	0.879485	0.898865
CATBoost	RF	1940	0.90899	0.797127	0.89957	0.910523
CATBoost	RF	1945	0.900111	0.776156	0.892207	0.90171
CATBoost	RF	1950	0.90566	0.789407	0.87603	0.907259
CATBoost	RF	1955	0.895671	0.765138	0.878522	0.89726
CATBoost	RF	1960	0.90455	0.784521	0.875022	0.905875
CATBoost	RF	1965	0.90455	0.787049	0.91376	0.906198
CATBoost	RF	1970	0.90899	0.798	0.909053	0.910574
CATBoost	RF	1975	0.887902	0.750923	0.872598	0.890063
CATBoost	RF	1980	0.90455	0.787705	0.875645	0.906197
CATBoost	RF	1985	0.90566	0.790298	0.886752	0.907382
CATBoost	RF	1990	0.90899	0.799634	0.909358	0.910733
CATBoost	RF	1995	0.896781	0.771641	0.899429	0.898716
CATBoost	RF	2000	0.90566	0.790711	0.887186	0.907368
ExtraTrees	Ridge	5	0.753607	0.551804	0.560567	0.811639
ExtraTrees	Ridge	10	0.772475	0.575834	0.579208	0.823905
ExtraTrees	Ridge	15	0.775805	0.550383	0.587401	0.810115
ExtraTrees	Ridge	20	0.791343	0.570219	0.623285	0.811914
ExtraTrees	Ridge	25	0.829079	0.658839	0.669288	0.847283
ExtraTrees	Ridge	30	0.846837	0.68682	0.68125	0.864605
ExtraTrees	Ridge	35	0.843507	0.680515	0.684746	0.860887
ExtraTrees	Ridge	40	0.845727	0.685533	0.699972	0.859524
ExtraTrees	Ridge	45	0.836848	0.675089	0.685083	0.85357
ExtraTrees	Ridge	50	0.846837	0.690907	0.696673	0.861993
ExtraTrees	Ridge	55	0.843507	0.681438	0.70931	0.855273
ExtraTrees	Ridge	60	0.849057	0.694295	0.715993	0.860511
ExtraTrees	Ridge	65	0.845727	0.686952	0.714699	0.85702
ExtraTrees	Ridge	70	0.832408	0.660342	0.724982	0.84163
ExtraTrees	Ridge	75	0.836848	0.670164	0.711096	0.847789
ExtraTrees	Ridge	80	0.847947	0.693713	0.737287	0.856882
ExtraTrees	Ridge	85	0.857936	0.714507	0.741108	0.867149
ExtraTrees	Ridge	90	0.847947	0.694973	0.749909	0.855767
ExtraTrees	Ridge	95	0.856826	0.70947	0.751138	0.864691
ExtraTrees	Ridge	100	0.860155	0.717562	0.749158	0.868498
ExtraTrees	Ridge	105	0.862375	0.717775	0.757241	0.869815
ExtraTrees	Ridge	110	0.857936	0.718772	0.761157	0.865351
ExtraTrees	Ridge	115	0.852386	0.708187	0.772481	0.859071
ExtraTrees	Ridge	120	0.852386	0.709084	0.787598	0.858559
ExtraTrees	Ridge	125	0.851276	0.705805	0.771317	0.858111
ExtraTrees	Ridge	130	0.860155	0.717069	0.805581	0.865349
ExtraTrees	Ridge	135	0.856826	0.713162	0.79887	0.862386
ExtraTrees	Ridge	140	0.860155	0.719716	0.801375	0.865587
ExtraTrees	Ridge	145	0.876804	0.749378	0.801086	0.881862
ExtraTrees	Ridge	150	0.877913	0.751211	0.801886	0.882916
ExtraTrees	Ridge	155	0.884573	0.763057	0.823765	0.888724
ExtraTrees	Ridge	160	0.892342	0.777507	0.820727	0.896443
ExtraTrees	Ridge	165	0.895671	0.783055	0.831978	0.899319
ExtraTrees	Ridge	170	0.893452	0.781447	0.826125	0.897468
ExtraTrees	Ridge	175	0.890122	0.771834	0.832772	0.893742
ExtraTrees	Ridge	180	0.891232	0.774804	0.833725	0.894858
ExtraTrees	Ridge	185	0.894562	0.783647	0.84154	0.89809
ExtraTrees	Ridge	190	0.901221	0.795607	0.846143	0.904532
ExtraTrees	Ridge	195	0.902331	0.79844	0.857774	0.905459
ExtraTrees	Ridge	200	0.90455	0.802752	0.865547	0.907434
ExtraTrees	Ridge	205	0.90788	0.808564	0.867987	0.910594
ExtraTrees	Ridge	210	0.91232	0.815123	0.859533	0.914987
ExtraTrees	Ridge	215	0.90788	0.806718	0.855842	0.910806
ExtraTrees	Ridge	220	0.9101	0.811082	0.863346	0.912773
ExtraTrees	Ridge	225	0.90677	0.804265	0.855292	0.909641
ExtraTrees	Ridge	230	0.90788	0.805691	0.861846	0.910493
ExtraTrees	Ridge	235	0.9101	0.811561	0.863745	0.912724
ExtraTrees	Ridge	240	0.90566	0.800297	0.859668	0.908364
ExtraTrees	Ridge	245	0.91121	0.814441	0.87044	0.913758
ExtraTrees	Ridge	250	0.915649	0.824836	0.862494	0.918387
ExtraTrees	Ridge	255	0.915649	0.82426	0.873969	0.918095
ExtraTrees	Ridge	260	0.917869	0.827255	0.881548	0.920087
ExtraTrees	Ridge	265	0.917869	0.830058	0.888282	0.920204
ExtraTrees	Ridge	270	0.927858	0.847218	0.895613	0.929669
ExtraTrees	Ridge	275	0.924528	0.840228	0.893005	0.926437
ExtraTrees	Ridge	280	0.923418	0.837321	0.89206	0.925324
ExtraTrees	Ridge	285	0.925638	0.84142	0.893725	0.927442
ExtraTrees	Ridge	290	0.930078	0.850826	0.918902	0.931638
ExtraTrees	Ridge	295	0.928968	0.849271	0.896449	0.93073
ExtraTrees	Ridge	300	0.928968	0.848403	0.903057	0.930636
ExtraTrees	Ridge	305	0.925638	0.841378	0.900445	0.927403
ExtraTrees	Ridge	310	0.931188	0.852928	0.912225	0.932695
ExtraTrees	Ridge	315	0.926748	0.842986	0.908667	0.928349
ExtraTrees	Ridge	320	0.925638	0.839271	0.907605	0.927178
ExtraTrees	Ridge	325	0.923418	0.833483	0.905699	0.924942
ExtraTrees	Ridge	330	0.923418	0.835915	0.913576	0.925128
ExtraTrees	Ridge	335	0.923418	0.834394	0.892003	0.925062
ExtraTrees	Ridge	340	0.921199	0.82936	0.896932	0.922843
ExtraTrees	Ridge	345	0.923418	0.835677	0.885465	0.925271
ExtraTrees	Ridge	350	0.924528	0.838105	0.893068	0.926234
ExtraTrees	Ridge	355	0.927858	0.845598	0.889037	0.929628
ExtraTrees	Ridge	360	0.922309	0.836169	0.891346	0.924321
ExtraTrees	Ridge	365	0.915649	0.82131	0.892767	0.917783
ExtraTrees	Ridge	370	0.918979	0.827099	0.87569	0.921145
ExtraTrees	Ridge	375	0.918979	0.827866	0.888228	0.92108
ExtraTrees	Ridge	380	0.915649	0.820504	0.87953	0.9178
ExtraTrees	Ridge	385	0.914539	0.819517	0.867042	0.916957
ExtraTrees	Ridge	390	0.916759	0.823825	0.887256	0.91882
ExtraTrees	Ridge	395	0.91343	0.818255	0.891257	0.915739
ExtraTrees	Ridge	400	0.9101	0.810382	0.888547	0.91246
ExtraTrees	Ridge	405	0.90899	0.808848	0.894601	0.91153
ExtraTrees	Ridge	410	0.91121	0.812804	0.896223	0.913625
ExtraTrees	Ridge	415	0.91121	0.811897	0.888961	0.913556
ExtraTrees	Ridge	420	0.90788	0.804609	0.872842	0.91044
ExtraTrees	Ridge	425	0.90677	0.804018	0.878301	0.90954
ExtraTrees	Ridge	430	0.90677	0.801672	0.871884	0.909319
ExtraTrees	Ridge	435	0.91343	0.815449	0.890188	0.915697
ExtraTrees	Ridge	440	0.91343	0.816323	0.897447	0.915766
ExtraTrees	Ridge	445	0.91121	0.810354	0.911738	0.913453
ExtraTrees	Ridge	450	0.90899	0.804059	0.901427	0.911199
ExtraTrees	Ridge	455	0.90788	0.802035	0.900615	0.910153
ExtraTrees	Ridge	460	0.91121	0.807633	0.91131	0.913236
ExtraTrees	Ridge	465	0.90677	0.800866	0.917093	0.909166
ExtraTrees	Ridge	470	0.9101	0.807366	0.919258	0.912414
ExtraTrees	Ridge	475	0.914539	0.815499	0.922511	0.9166
ExtraTrees	Ridge	480	0.914539	0.816391	0.92265	0.916671
ExtraTrees	Ridge	485	0.91343	0.813454	0.921695	0.915553
ExtraTrees	Ridge	490	0.9101	0.808305	0.919402	0.912487
ExtraTrees	Ridge	495	0.9101	0.807366	0.919258	0.912414
ExtraTrees	Ridge	500	0.91232	0.813299	0.91269	0.91457
ExtraTrees	Ridge	505	0.91232	0.813299	0.91269	0.91457
ExtraTrees	Ridge	510	0.91232	0.811417	0.920882	0.914506
ExtraTrees	Ridge	515	0.91343	0.815313	0.913503	0.915617
ExtraTrees	Ridge	520	0.90899	0.806302	0.918594	0.911442
ExtraTrees	Ridge	525	0.90566	0.80034	0.916176	0.908311
ExtraTrees	Ridge	530	0.903441	0.794404	0.91427	0.906078
ExtraTrees	Ridge	535	0.901221	0.790451	0.912667	0.903994
ExtraTrees	Ridge	540	0.902331	0.791436	0.913314	0.904959
ExtraTrees	Ridge	545	0.902331	0.789931	0.922428	0.904883
ExtraTrees	Ridge	550	0.90788	0.803824	0.918046	0.910282
ExtraTrees	Ridge	555	0.90899	0.806783	0.918996	0.911397
ExtraTrees	Ridge	560	0.9101	0.80878	0.919806	0.912443
ExtraTrees	Ridge	565	0.90455	0.79688	0.91548	0.907077
ExtraTrees	Ridge	570	0.90677	0.801831	0.917238	0.909237
ExtraTrees	Ridge	575	0.903441	0.792897	0.923387	0.906002
ExtraTrees	Ridge	580	0.90677	0.800825	0.926102	0.90928
ExtraTrees	Ridge	585	0.90788	0.803788	0.927055	0.910396
ExtraTrees	Ridge	590	0.90677	0.802781	0.926394	0.909423
ExtraTrees	Ridge	595	0.90455	0.797868	0.915627	0.907148
ExtraTrees	Ridge	600	0.900111	0.790029	0.912421	0.902977
ExtraTrees	Ridge	605	0.901221	0.791942	0.922241	0.904142
ExtraTrees	Ridge	610	0.901221	0.789949	0.912919	0.903874
ExtraTrees	Ridge	615	0.900111	0.788996	0.91227	0.902905
ExtraTrees	Ridge	620	0.897891	0.784058	0.910519	0.900748
ExtraTrees	Ridge	625	0.895671	0.77912	0.908768	0.898591
ExtraTrees	Ridge	630	0.895671	0.780213	0.90043	0.89857
ExtraTrees	Ridge	635	0.893452	0.776401	0.890828	0.896416
ExtraTrees	Ridge	640	0.886792	0.763852	0.88591	0.890096
ExtraTrees	Ridge	645	0.886792	0.763852	0.88591	0.890096
ExtraTrees	Ridge	650	0.881243	0.754462	0.881977	0.884901
ExtraTrees	Ridge	655	0.875694	0.746454	0.878244	0.879786
ExtraTrees	Ridge	660	0.876804	0.749457	0.887227	0.880986
ExtraTrees	Ridge	665	0.870144	0.736109	0.882245	0.874632
ExtraTrees	Ridge	670	0.865705	0.731725	0.856676	0.870399
ExtraTrees	Ridge	675	0.864595	0.727236	0.870353	0.869359
ExtraTrees	Ridge	680	0.865705	0.730417	0.856504	0.870332
ExtraTrees	Ridge	685	0.871254	0.740538	0.867719	0.875638
ExtraTrees	Ridge	690	0.875694	0.746406	0.886282	0.879879
ExtraTrees	Ridge	695	0.874584	0.744636	0.877468	0.878749
ExtraTrees	Ridge	700	0.879023	0.754366	0.88091	0.883038
ExtraTrees	Ridge	705	0.874584	0.747095	0.885846	0.878985
ExtraTrees	Ridge	710	0.871254	0.741817	0.867887	0.875705
ExtraTrees	Ridge	715	0.870144	0.74127	0.882932	0.874912
ExtraTrees	Ridge	720	0.865705	0.732918	0.879696	0.870707
ExtraTrees	Ridge	725	0.864595	0.728459	0.887125	0.869671
ExtraTrees	Ridge	730	0.856826	0.71631	0.873256	0.862306
ExtraTrees	Ridge	735	0.857936	0.715262	0.8822	0.863339
ExtraTrees	Ridge	740	0.841287	0.686154	0.853526	0.847572
ExtraTrees	Ridge	745	0.843507	0.697634	0.840945	0.849973
ExtraTrees	Ridge	750	0.846837	0.701165	0.843009	0.853006
ExtraTrees	Ridge	755	0.852386	0.70464	0.861232	0.857946
ExtraTrees	Ridge	760	0.859046	0.72045	0.874581	0.864539
ExtraTrees	Ridge	765	0.853496	0.711126	0.879544	0.859358
ExtraTrees	Ridge	770	0.845727	0.699349	0.865726	0.851987
ExtraTrees	Ridge	775	0.839068	0.684315	0.844593	0.845478
ExtraTrees	Ridge	780	0.843507	0.693972	0.840749	0.849662
ExtraTrees	Ridge	785	0.845727	0.698714	0.849653	0.851872
ExtraTrees	Ridge	790	0.841287	0.695135	0.832438	0.84803
ExtraTrees	Ridge	795	0.839068	0.688865	0.830569	0.845834
ExtraTrees	Ridge	800	0.849057	0.705913	0.851911	0.855214
ExtraTrees	Ridge	805	0.849057	0.705913	0.851911	0.855214
ExtraTrees	Ridge	810	0.864595	0.733238	0.87085	0.869796
ExtraTrees	Ridge	815	0.870144	0.741962	0.874678	0.874969
ExtraTrees	Ridge	820	0.866815	0.736006	0.880632	0.871808
ExtraTrees	Ridge	825	0.862375	0.731204	0.861884	0.867705
ExtraTrees	Ridge	830	0.862375	0.729274	0.840875	0.867624
ExtraTrees	Ridge	835	0.861265	0.72953	0.853922	0.866606
ExtraTrees	Ridge	840	0.869034	0.742275	0.85965	0.873766
ExtraTrees	Ridge	845	0.855716	0.718887	0.857342	0.861258
ExtraTrees	Ridge	850	0.854606	0.718599	0.86438	0.860376
ExtraTrees	Ridge	855	0.859046	0.723951	0.867237	0.864455
ExtraTrees	Ridge	860	0.860155	0.727058	0.868168	0.865552
ExtraTrees	Ridge	865	0.852386	0.716693	0.87112	0.858489
ExtraTrees	Ridge	870	0.869034	0.740871	0.874279	0.873838
ExtraTrees	Ridge	875	0.870144	0.742623	0.875048	0.874874
ExtraTrees	Ridge	880	0.864595	0.73527	0.879443	0.869867
ExtraTrees	Ridge	885	0.857936	0.725112	0.859201	0.863449
ExtraTrees	Ridge	890	0.851276	0.712199	0.847105	0.857042
ExtraTrees	Ridge	895	0.851276	0.712199	0.847105	0.857042
ExtraTrees	Ridge	900	0.860155	0.725699	0.860382	0.865402
ExtraTrees	Ridge	905	0.847947	0.706429	0.851702	0.85413
ExtraTrees	Ridge	910	0.845727	0.701683	0.842803	0.851922
ExtraTrees	Ridge	915	0.845727	0.703826	0.858189	0.852041
ExtraTrees	Ridge	920	0.843507	0.699911	0.834645	0.849853
ExtraTrees	Ridge	925	0.843507	0.700577	0.849057	0.849866
ExtraTrees	Ridge	930	0.850166	0.712726	0.846344	0.856242
ExtraTrees	Ridge	935	0.860155	0.727792	0.860362	0.865634
ExtraTrees	Ridge	940	0.856826	0.724148	0.858257	0.862589
ExtraTrees	Ridge	945	0.854606	0.719424	0.842538	0.860338
ExtraTrees	Ridge	950	0.866815	0.742261	0.851425	0.871935
ExtraTrees	Ridge	955	0.872364	0.752243	0.84898	0.87718
ExtraTrees	Ridge	960	0.870144	0.745954	0.88323	0.875271
ExtraTrees	Ridge	965	0.876804	0.757762	0.887997	0.881545
ExtraTrees	Ridge	970	0.871254	0.747689	0.883996	0.876306
ExtraTrees	Ridge	975	0.870144	0.745954	0.88323	0.875271
ExtraTrees	Ridge	980	0.874584	0.752948	0.878248	0.879308
ExtraTrees	Ridge	985	0.880133	0.763077	0.88227	0.884557
ExtraTrees	Ridge	990	0.876804	0.755173	0.879631	0.881317
ExtraTrees	Ridge	995	0.882353	0.76662	0.891861	0.886726
ExtraTrees	Ridge	1000	0.883463	0.768409	0.892637	0.887763
ExtraTrees	Ridge	1005	0.880133	0.761755	0.898683	0.884713
ExtraTrees	Ridge	1010	0.883463	0.76649	0.910273	0.887815
ExtraTrees	Ridge	1015	0.881243	0.762274	0.899296	0.885681
ExtraTrees	Ridge	1020	0.882353	0.765334	0.90023	0.886783
ExtraTrees	Ridge	1025	0.880133	0.761755	0.898683	0.884713
ExtraTrees	Ridge	1030	0.884573	0.768937	0.901782	0.888854
ExtraTrees	Ridge	1035	0.889012	0.777431	0.905052	0.893066
ExtraTrees	Ridge	1040	0.893452	0.784771	0.908183	0.897216
ExtraTrees	Ridge	1045	0.897891	0.794527	0.911624	0.901501
ExtraTrees	Ridge	1050	0.893452	0.784771	0.908183	0.897216
ExtraTrees	Ridge	1055	0.895671	0.788479	0.909756	0.899293
ExtraTrees	Ridge	1060	0.891232	0.779893	0.906463	0.895073
ExtraTrees	Ridge	1065	0.894562	0.786622	0.908969	0.898254
ExtraTrees	Ridge	1070	0.894562	0.784861	0.918087	0.898183
ExtraTrees	Ridge	1075	0.897891	0.790498	0.920454	0.9013
ExtraTrees	Ridge	1080	0.897891	0.79163	0.920601	0.901366
ExtraTrees	Ridge	1085	0.901221	0.797296	0.922976	0.904486
ExtraTrees	Ridge	1090	0.90455	0.805206	0.925642	0.907737
ExtraTrees	Ridge	1095	0.900111	0.796527	0.922327	0.90351
ExtraTrees	Ridge	1100	0.896781	0.788613	0.919664	0.90026
ExtraTrees	Ridge	1105	0.901221	0.797296	0.922976	0.904486
ExtraTrees	Ridge	1110	0.90455	0.801955	0.925222	0.907543
ExtraTrees	Ridge	1115	0.90677	0.805829	0.926821	0.909628
ExtraTrees	Ridge	1120	0.90566	0.803889	0.926021	0.908585
ExtraTrees	Ridge	1125	0.90899	0.809732	0.928426	0.911714
ExtraTrees	Ridge	1130	0.90788	0.807777	0.927623	0.910671
ExtraTrees	Ridge	1135	0.903441	0.798964	0.92428	0.906435
ExtraTrees	Ridge	1140	0.90566	0.803889	0.926021	0.908585
ExtraTrees	Ridge	1145	0.90677	0.805829	0.926821	0.909628
ExtraTrees	Ridge	1150	0.90899	0.809732	0.928426	0.911714
ExtraTrees	Ridge	1155	0.90566	0.803889	0.926021	0.908585
ExtraTrees	Ridge	1160	0.90677	0.806892	0.917942	0.909572
ExtraTrees	Ridge	1165	0.90677	0.806892	0.917942	0.909572
ExtraTrees	Ridge	1170	0.91232	0.818671	0.92223	0.914921
ExtraTrees	Ridge	1175	0.91121	0.815698	0.921293	0.913814
ExtraTrees	Ridge	1180	0.91343	0.819615	0.922908	0.915907
ExtraTrees	Ridge	1185	0.917869	0.829477	0.926404	0.920217
ExtraTrees	Ridge	1190	0.917869	0.829487	0.91793	0.920138
ExtraTrees	Ridge	1195	0.914539	0.821584	0.923718	0.916954
ExtraTrees	Ridge	1200	0.914539	0.821602	0.915242	0.916873
ExtraTrees	Ridge	1205	0.91121	0.814667	0.930172	0.913868
ExtraTrees	Ridge	1210	0.91121	0.816719	0.930439	0.913994
ExtraTrees	Ridge	1215	0.91232	0.816633	0.930978	0.914913
ExtraTrees	Ridge	1220	0.91343	0.819602	0.931917	0.916021
ExtraTrees	Ridge	1225	0.918979	0.829522	0.93597	0.921254
ExtraTrees	Ridge	1230	0.918979	0.829522	0.93597	0.921254
ExtraTrees	Ridge	1235	0.920089	0.832472	0.936909	0.922363
ExtraTrees	Ridge	1240	0.921199	0.834474	0.937724	0.923411
ExtraTrees	Ridge	1245	0.922309	0.836484	0.938541	0.92446
ExtraTrees	Ridge	1250	0.921199	0.834474	0.937724	0.923411
ExtraTrees	Ridge	1255	0.914539	0.822572	0.932855	0.917129
ExtraTrees	Ridge	1260	0.915649	0.823548	0.933534	0.918113
ExtraTrees	Ridge	1265	0.918979	0.829522	0.93597	0.921254
ExtraTrees	Ridge	1270	0.925638	0.841678	0.94088	0.927552
ExtraTrees	Ridge	1275	0.926748	0.843732	0.941704	0.928603
ExtraTrees	Ridge	1280	0.926748	0.843732	0.941704	0.928603
ExtraTrees	Ridge	1285	0.926748	0.843732	0.941704	0.928603
ExtraTrees	Ridge	1290	0.927858	0.845794	0.942529	0.929656
ExtraTrees	Ridge	1295	0.923418	0.837595	0.939238	0.92545
ExtraTrees	Ridge	1300	0.930078	0.849942	0.944183	0.931762
ExtraTrees	Ridge	1305	0.931188	0.853687	0.945237	0.932931
ExtraTrees	Ridge	1310	0.931188	0.853687	0.945237	0.932931
ExtraTrees	Ridge	1315	0.932297	0.855757	0.946065	0.933985
ExtraTrees	Ridge	1320	0.934517	0.860738	0.947834	0.936149
ExtraTrees	Ridge	1325	0.932297	0.855757	0.946065	0.933985
ExtraTrees	Ridge	1330	0.933407	0.857834	0.946895	0.935039
ExtraTrees	Ridge	1335	0.933407	0.857834	0.946895	0.935039
ExtraTrees	Ridge	1340	0.934517	0.85992	0.947727	0.936095
ExtraTrees	Ridge	1345	0.934517	0.85992	0.947727	0.936095
ExtraTrees	Ridge	1350	0.935627	0.86282	0.948666	0.937205
ExtraTrees	Ridge	1355	0.936737	0.86572	0.949602	0.938314
ExtraTrees	Ridge	1360	0.935627	0.86282	0.948666	0.937205
ExtraTrees	Ridge	1365	0.933407	0.857834	0.946895	0.935039
ExtraTrees	Ridge	1370	0.934517	0.860738	0.947834	0.936149
ExtraTrees	Ridge	1375	0.935627	0.862014	0.94856	0.937151
ExtraTrees	Ridge	1380	0.934517	0.860738	0.947834	0.936149
ExtraTrees	Ridge	1385	0.935627	0.86282	0.948666	0.937205
ExtraTrees	Ridge	1390	0.936737	0.86572	0.949602	0.938314
ExtraTrees	Ridge	1395	0.933407	0.858665	0.947003	0.935094
ExtraTrees	Ridge	1400	0.934517	0.861574	0.947939	0.936202
ExtraTrees	Ridge	1405	0.932297	0.857461	0.946283	0.934094
ExtraTrees	Ridge	1410	0.930078	0.852494	0.944521	0.931933
ExtraTrees	Ridge	1415	0.932297	0.857461	0.946283	0.934094
ExtraTrees	Ridge	1420	0.931188	0.855416	0.945457	0.93304
ExtraTrees	Ridge	1425	0.931188	0.855416	0.945457	0.93304
ExtraTrees	Ridge	1430	0.928968	0.851351	0.943809	0.930935
ExtraTrees	Ridge	1435	0.937847	0.867805	0.950436	0.93937
ExtraTrees	Ridge	1440	0.934517	0.859929	0.938751	0.936009
ExtraTrees	Ridge	1445	0.937847	0.866237	0.941262	0.939184
ExtraTrees	Ridge	1450	0.936737	0.864914	0.940526	0.938177
ExtraTrees	Ridge	1455	0.937847	0.867013	0.941363	0.939235
ExtraTrees	Ridge	1460	0.942286	0.876232	0.944821	0.943526
ExtraTrees	Ridge	1465	0.940067	0.871235	0.943041	0.941355
ExtraTrees	Ridge	1470	0.937847	0.867013	0.941363	0.939235
ExtraTrees	Ridge	1475	0.940067	0.871235	0.943041	0.941355
ExtraTrees	Ridge	1480	0.938957	0.868372	0.933665	0.940196
ExtraTrees	Ridge	1485	0.936737	0.864141	0.931983	0.938073
ExtraTrees	Ridge	1490	0.937847	0.866252	0.932823	0.939134
ExtraTrees	Ridge	1495	0.938957	0.86913	0.933763	0.940245
ExtraTrees	Ridge	1500	0.938957	0.86913	0.933763	0.940245
ExtraTrees	Ridge	1505	0.941176	0.87337	0.935449	0.94237
ExtraTrees	Ridge	1510	0.941176	0.87337	0.935449	0.94237
ExtraTrees	Ridge	1515	0.938957	0.86913	0.933763	0.940245
ExtraTrees	Ridge	1520	0.937847	0.866252	0.932823	0.939134
ExtraTrees	Ridge	1525	0.934517	0.859151	0.930203	0.935902
ExtraTrees	Ridge	1530	0.935627	0.862037	0.931144	0.937013
ExtraTrees	Ridge	1535	0.934517	0.859151	0.930203	0.935902
ExtraTrees	Ridge	1540	0.936737	0.864141	0.931983	0.938073
ExtraTrees	Ridge	1545	0.936737	0.864141	0.931983	0.938073
ExtraTrees	Ridge	1550	0.935627	0.862037	0.931144	0.937013
ExtraTrees	Ridge	1555	0.935627	0.862835	0.931246	0.937064
ExtraTrees	Ridge	1560	0.937847	0.86862	0.933118	0.939281
ExtraTrees	Ridge	1565	0.936737	0.865727	0.932183	0.938173
ExtraTrees	Ridge	1570	0.936737	0.865727	0.932183	0.938173
ExtraTrees	Ridge	1575	0.935627	0.863649	0.931347	0.937114
ExtraTrees	Ridge	1580	0.934517	0.86158	0.930512	0.936055
ExtraTrees	Ridge	1585	0.933407	0.859519	0.929679	0.934997
ExtraTrees	Ridge	1590	0.934517	0.86158	0.930512	0.936055
ExtraTrees	Ridge	1595	0.933407	0.859519	0.929679	0.934997
ExtraTrees	Ridge	1600	0.934517	0.860753	0.93041	0.936005
ExtraTrees	Ridge	1605	0.932297	0.855778	0.928637	0.933837
ExtraTrees	Ridge	1610	0.933407	0.858679	0.929576	0.934947
ExtraTrees	Ridge	1615	0.932297	0.857466	0.928847	0.93394
ExtraTrees	Ridge	1620	0.933407	0.859519	0.929679	0.934997
ExtraTrees	Ridge	1625	0.934517	0.860753	0.93041	0.936005
ExtraTrees	Ridge	1630	0.932297	0.856614	0.928743	0.933889
ExtraTrees	Ridge	1635	0.934517	0.860753	0.93041	0.936005
ExtraTrees	Ridge	1640	0.931188	0.853709	0.927805	0.932779
ExtraTrees	Ridge	1645	0.934517	0.860753	0.93041	0.936005
ExtraTrees	Ridge	1650	0.928968	0.849593	0.926144	0.930666
ExtraTrees	Ridge	1655	0.934517	0.862424	0.939063	0.936164
ExtraTrees	Ridge	1660	0.933407	0.859514	0.938129	0.935057
ExtraTrees	Ridge	1665	0.934517	0.862424	0.939063	0.936164
ExtraTrees	Ridge	1670	0.933407	0.860375	0.938233	0.935108
ExtraTrees	Ridge	1675	0.930078	0.853379	0.935645	0.931892
ExtraTrees	Ridge	1680	0.928968	0.85135	0.93482	0.930838
ExtraTrees	Ridge	1685	0.934517	0.861575	0.93896	0.936113
ExtraTrees	Ridge	1690	0.930078	0.853384	0.927189	0.931827
ExtraTrees	Ridge	1695	0.928968	0.85135	0.93482	0.930838
ExtraTrees	Ridge	1700	0.932297	0.857461	0.9373	0.934001
ExtraTrees	Ridge	1705	0.930078	0.853379	0.935645	0.931892
ExtraTrees	Ridge	1710	0.930078	0.853379	0.935645	0.931892
ExtraTrees	Ridge	1715	0.933407	0.859514	0.938129	0.935057
ExtraTrees	Ridge	1720	0.931188	0.855416	0.936471	0.932946
ExtraTrees	Ridge	1725	0.928968	0.850457	0.93471	0.930784
ExtraTrees	Ridge	1730	0.926748	0.846399	0.933062	0.928678
ExtraTrees	Ridge	1735	0.927858	0.849329	0.933996	0.929785
ExtraTrees	Ridge	1740	0.928968	0.85135	0.93482	0.930838
ExtraTrees	Ridge	1745	0.927858	0.849329	0.933996	0.929785
ExtraTrees	Ridge	1750	0.926748	0.845498	0.932948	0.928622
ExtraTrees	Ridge	1755	0.925638	0.843468	0.932125	0.92757
ExtraTrees	Ridge	1760	0.928968	0.85135	0.93482	0.930838
ExtraTrees	Ridge	1765	0.931188	0.855416	0.936471	0.932946
ExtraTrees	Ridge	1770	0.928968	0.850465	0.926254	0.93072
ExtraTrees	Ridge	1775	0.930078	0.853379	0.935645	0.931892
ExtraTrees	Ridge	1780	0.927858	0.848424	0.933885	0.929731
ExtraTrees	Ridge	1785	0.928968	0.850465	0.926254	0.93072
ExtraTrees	Ridge	1790	0.930078	0.852507	0.927082	0.931775
ExtraTrees	Ridge	1795	0.928968	0.850465	0.926254	0.93072
ExtraTrees	Ridge	1800	0.930078	0.851647	0.926974	0.931723
ExtraTrees	Ridge	1805	0.933407	0.857857	0.929471	0.934895
ExtraTrees	Ridge	1810	0.931188	0.853709	0.927805	0.932779
ExtraTrees	Ridge	1815	0.930078	0.852507	0.927082	0.931775
ExtraTrees	Ridge	1820	0.930078	0.851647	0.926974	0.931723
ExtraTrees	Ridge	1825	0.928968	0.849593	0.926144	0.930666
ExtraTrees	Ridge	1830	0.930078	0.851647	0.926974	0.931723
ExtraTrees	Ridge	1835	0.930078	0.851647	0.926974	0.931723
ExtraTrees	Ridge	1840	0.935627	0.863649	0.931347	0.937114
ExtraTrees	Ridge	1845	0.935627	0.863649	0.931347	0.937114
ExtraTrees	Ridge	1850	0.936737	0.866547	0.932281	0.938222
ExtraTrees	Ridge	1855	0.934517	0.860753	0.93041	0.936005
ExtraTrees	Ridge	1860	0.936737	0.865727	0.932183	0.938173
ExtraTrees	Ridge	1865	0.934517	0.86158	0.930512	0.936055
ExtraTrees	Ridge	1870	0.938957	0.870701	0.933956	0.940341
ExtraTrees	Ridge	1875	0.940067	0.872788	0.943235	0.941453
ExtraTrees	Ridge	1880	0.938957	0.870699	0.942397	0.940394
ExtraTrees	Ridge	1885	0.937847	0.868618	0.941562	0.939335
ExtraTrees	Ridge	1890	0.936737	0.866545	0.940727	0.938277
ExtraTrees	Ridge	1895	0.937847	0.86862	0.933118	0.939281
ExtraTrees	Ridge	1900	0.936737	0.866545	0.940727	0.938277
ExtraTrees	Ridge	1905	0.936737	0.866547	0.932281	0.938222
ExtraTrees	Ridge	1910	0.934517	0.86329	0.939165	0.936213
ExtraTrees	Ridge	1915	0.934517	0.862425	0.930613	0.936105
ExtraTrees	Ridge	1920	0.932297	0.858336	0.928951	0.93399
ExtraTrees	Ridge	1925	0.936737	0.867387	0.940826	0.938326
ExtraTrees	Ridge	1930	0.935627	0.865334	0.939995	0.93727
ExtraTrees	Ridge	1935	0.936737	0.867387	0.940826	0.938326
ExtraTrees	Ridge	1940	0.933407	0.860376	0.929781	0.935047
ExtraTrees	Ridge	1945	0.933407	0.860376	0.929781	0.935047
ExtraTrees	Ridge	1950	0.934517	0.862425	0.930613	0.936105
ExtraTrees	Ridge	1955	0.935627	0.865332	0.931545	0.937211
ExtraTrees	Ridge	1960	0.935627	0.865332	0.931545	0.937211
ExtraTrees	Ridge	1965	0.934517	0.863288	0.930713	0.936153
ExtraTrees	Ridge	1970	0.934517	0.863288	0.930713	0.936153
ExtraTrees	Ridge	1975	0.933407	0.861254	0.938336	0.935158
ExtraTrees	Ridge	1980	0.936737	0.867387	0.940826	0.938326
ExtraTrees	Ridge	1985	0.935627	0.865334	0.939995	0.93727
ExtraTrees	Ridge	1990	0.936737	0.867387	0.940826	0.938326
ExtraTrees	Ridge	1995	0.936737	0.867387	0.940826	0.938326
[truncated: 5,201 more rows]

## Sheet: B cells
Feature ranking algorithm	Classification algorithm	Number of features	ACC	MCC	Macro F1	Weighted F1
AdaBoost	Ridge	5	0.534462	0.228295	0.411778	0.602086
AdaBoost	Ridge	10	0.750907	0.501274	0.601336	0.785924
AdaBoost	Ridge	15	0.80532	0.586031	0.659207	0.833301
AdaBoost	Ridge	20	0.813785	0.603484	0.680355	0.837805
AdaBoost	Ridge	25	0.801693	0.592974	0.673365	0.829079
AdaBoost	Ridge	30	0.859734	0.688658	0.749159	0.873817
AdaBoost	Ridge	35	0.873035	0.704439	0.765453	0.88422
AdaBoost	Ridge	40	0.897219	0.746873	0.80202	0.9041
AdaBoost	Ridge	45	0.89601	0.753421	0.804036	0.904219
AdaBoost	Ridge	50	0.916566	0.794043	0.84319	0.921333
AdaBoost	Ridge	55	0.916566	0.794274	0.840131	0.921602
AdaBoost	Ridge	60	0.914148	0.789612	0.836238	0.919492
AdaBoost	Ridge	65	0.916566	0.793529	0.839096	0.921608
AdaBoost	Ridge	70	0.903265	0.769513	0.817487	0.910307
AdaBoost	Ridge	75	0.906892	0.776226	0.822319	0.913521
AdaBoost	Ridge	80	0.904474	0.770149	0.81834	0.911319
AdaBoost	Ridge	85	0.902056	0.767965	0.818526	0.908986
AdaBoost	Ridge	90	0.912938	0.789585	0.838063	0.9183
AdaBoost	Ridge	95	0.91052	0.783454	0.832208	0.916242
AdaBoost	Ridge	100	0.908102	0.776167	0.833029	0.913462
AdaBoost	Ridge	105	0.905683	0.771658	0.829161	0.911353
AdaBoost	Ridge	110	0.911729	0.78737	0.835433	0.917319
AdaBoost	Ridge	115	0.914148	0.790261	0.840419	0.919182
AdaBoost	Ridge	120	0.914148	0.789738	0.836552	0.919505
AdaBoost	Ridge	125	0.914148	0.793607	0.8365	0.919845
AdaBoost	Ridge	130	0.917775	0.797846	0.848049	0.922303
AdaBoost	Ridge	135	0.921403	0.807119	0.856384	0.925537
AdaBoost	Ridge	140	0.922612	0.812031	0.852257	0.927256
AdaBoost	Ridge	145	0.923821	0.811433	0.854486	0.928056
AdaBoost	Ridge	150	0.928658	0.823619	0.855964	0.933116
AdaBoost	Ridge	155	0.923821	0.815271	0.85294	0.9285
AdaBoost	Ridge	160	0.929867	0.827365	0.860723	0.93406
AdaBoost	Ridge	165	0.928658	0.824704	0.862646	0.932635
AdaBoost	Ridge	170	0.92503	0.817399	0.858934	0.929232
AdaBoost	Ridge	175	0.918984	0.804906	0.8486	0.923871
AdaBoost	Ridge	180	0.915357	0.797997	0.843418	0.920624
AdaBoost	Ridge	185	0.915357	0.79417	0.840266	0.920573
AdaBoost	Ridge	190	0.915357	0.793184	0.844017	0.920176
AdaBoost	Ridge	195	0.915357	0.793862	0.846638	0.920032
AdaBoost	Ridge	200	0.916566	0.797198	0.843993	0.92154
AdaBoost	Ridge	205	0.920193	0.807788	0.855793	0.924622
AdaBoost	Ridge	210	0.917775	0.802473	0.849013	0.92263
AdaBoost	Ridge	215	0.922612	0.811768	0.857224	0.9269
AdaBoost	Ridge	220	0.923821	0.812692	0.858132	0.927919
AdaBoost	Ridge	225	0.920193	0.804055	0.852459	0.924547
AdaBoost	Ridge	230	0.920193	0.803128	0.856629	0.924206
AdaBoost	Ridge	235	0.922612	0.812382	0.863458	0.926498
AdaBoost	Ridge	240	0.929867	0.826919	0.870797	0.933268
AdaBoost	Ridge	245	0.927449	0.822812	0.865818	0.931232
AdaBoost	Ridge	250	0.929867	0.8263	0.868023	0.933409
AdaBoost	Ridge	255	0.932285	0.831291	0.870526	0.935686
AdaBoost	Ridge	260	0.932285	0.829867	0.872045	0.935481
AdaBoost	Ridge	265	0.932285	0.829706	0.875799	0.935277
AdaBoost	Ridge	270	0.927449	0.81995	0.865264	0.931048
AdaBoost	Ridge	275	0.929867	0.823475	0.869265	0.933112
AdaBoost	Ridge	280	0.928658	0.823675	0.870451	0.932072
AdaBoost	Ridge	285	0.933495	0.834864	0.879569	0.936513
AdaBoost	Ridge	290	0.929867	0.826013	0.875609	0.933039
AdaBoost	Ridge	295	0.929867	0.826013	0.875609	0.933039
AdaBoost	Ridge	300	0.928658	0.822126	0.874096	0.931815
AdaBoost	Ridge	305	0.929867	0.827625	0.87009	0.93339
AdaBoost	Ridge	310	0.931076	0.831497	0.871589	0.934609
AdaBoost	Ridge	315	0.931076	0.829955	0.875116	0.934337
AdaBoost	Ridge	320	0.931076	0.829955	0.875116	0.934337
AdaBoost	Ridge	325	0.931076	0.831433	0.873455	0.934513
AdaBoost	Ridge	330	0.928658	0.825108	0.870732	0.932167
AdaBoost	Ridge	335	0.928658	0.826623	0.86913	0.93235
AdaBoost	Ridge	340	0.926239	0.821809	0.866694	0.930098
AdaBoost	Ridge	345	0.92503	0.820952	0.865766	0.929067
AdaBoost	Ridge	350	0.92503	0.820952	0.865766	0.929067
AdaBoost	Ridge	355	0.92503	0.820952	0.865766	0.929067
AdaBoost	Ridge	360	0.92503	0.821724	0.86671	0.929013
AdaBoost	Ridge	365	0.926239	0.825575	0.870081	0.93014
AdaBoost	Ridge	370	0.921403	0.813198	0.86099	0.925648
AdaBoost	Ridge	375	0.921403	0.813259	0.859205	0.925742
AdaBoost	Ridge	380	0.921403	0.81151	0.864458	0.925397
AdaBoost	Ridge	385	0.922612	0.815424	0.865941	0.926608
AdaBoost	Ridge	390	0.916566	0.802349	0.855941	0.921084
AdaBoost	Ridge	395	0.918984	0.808515	0.860466	0.923332
AdaBoost	Ridge	400	0.923821	0.817723	0.869104	0.927658
AdaBoost	Ridge	405	0.921403	0.813092	0.864752	0.925492
AdaBoost	Ridge	410	0.926239	0.82241	0.873523	0.929832
AdaBoost	Ridge	415	0.921403	0.813092	0.864752	0.925492
AdaBoost	Ridge	420	0.920193	0.81073	0.865556	0.924319
AdaBoost	Ridge	425	0.914148	0.797981	0.848329	0.919126
AdaBoost	Ridge	430	0.915357	0.803454	0.853553	0.920238
AdaBoost	Ridge	435	0.914148	0.801268	0.85062	0.919211
AdaBoost	Ridge	440	0.91052	0.793009	0.843443	0.915968
AdaBoost	Ridge	445	0.904474	0.782215	0.83444	0.910607
AdaBoost	Ridge	450	0.906892	0.784885	0.834955	0.912867
AdaBoost	Ridge	455	0.916566	0.802294	0.857808	0.92101
AdaBoost	Ridge	460	0.912938	0.797141	0.856579	0.91773
AdaBoost	Ridge	465	0.915357	0.801676	0.856947	0.919998
AdaBoost	Ridge	470	0.911729	0.796775	0.850058	0.916906
AdaBoost	Ridge	475	0.91052	0.792739	0.852325	0.915575
AdaBoost	Ridge	480	0.918984	0.81173	0.864986	0.923403
AdaBoost	Ridge	485	0.915357	0.804175	0.858584	0.920207
AdaBoost	Ridge	490	0.911729	0.797565	0.853186	0.916952
AdaBoost	Ridge	495	0.911729	0.796573	0.864291	0.916648
AdaBoost	Ridge	500	0.918984	0.810012	0.868889	0.923235
AdaBoost	Ridge	505	0.916566	0.805508	0.864442	0.921059
AdaBoost	Ridge	510	0.916566	0.805485	0.86659	0.921034
AdaBoost	Ridge	515	0.914148	0.801057	0.860065	0.918891
AdaBoost	Ridge	520	0.912938	0.80055	0.863504	0.917849
AdaBoost	Ridge	525	0.915357	0.806758	0.859808	0.920228
AdaBoost	Ridge	530	0.915357	0.803361	0.857253	0.920094
AdaBoost	Ridge	535	0.915357	0.805103	0.855669	0.920253
AdaBoost	Ridge	540	0.912938	0.800933	0.844779	0.918485
AdaBoost	Ridge	545	0.916566	0.807432	0.853261	0.921529
AdaBoost	Ridge	550	0.911729	0.798614	0.846867	0.917163
AdaBoost	Ridge	555	0.914148	0.804796	0.847835	0.919576
AdaBoost	Ridge	560	0.911729	0.798614	0.846867	0.917163
AdaBoost	Ridge	565	0.912938	0.802547	0.848321	0.918362
AdaBoost	Ridge	570	0.91052	0.798111	0.849517	0.915983
AdaBoost	Ridge	575	0.914148	0.804615	0.854806	0.919235
AdaBoost	Ridge	580	0.912938	0.802547	0.848321	0.918362
AdaBoost	Ridge	585	0.911729	0.800364	0.847159	0.917249
AdaBoost	Ridge	590	0.916566	0.80917	0.85184	0.921709
AdaBoost	Ridge	595	0.912938	0.802599	0.846662	0.918459
AdaBoost	Ridge	600	0.909311	0.796082	0.843172	0.915118
AdaBoost	Ridge	605	0.908102	0.793985	0.840393	0.914104
AdaBoost	Ridge	610	0.909311	0.797083	0.840893	0.915238
AdaBoost	Ridge	615	0.91052	0.7993	0.840558	0.916478
AdaBoost	Ridge	620	0.91052	0.799368	0.839105	0.916607
AdaBoost	Ridge	625	0.91052	0.799368	0.839105	0.916607
AdaBoost	Ridge	630	0.916566	0.809504	0.844176	0.922333
AdaBoost	Ridge	635	0.921403	0.819262	0.851381	0.926653
AdaBoost	Ridge	640	0.918984	0.813917	0.84802	0.924453
AdaBoost	Ridge	645	0.917775	0.812298	0.8523	0.92286
AdaBoost	Ridge	650	0.917775	0.810841	0.845883	0.923391
AdaBoost	Ridge	655	0.915357	0.80713	0.845884	0.920929
AdaBoost	Ridge	660	0.918984	0.812135	0.850748	0.924108
AdaBoost	Ridge	665	0.906892	0.790315	0.832969	0.91338
AdaBoost	Ridge	670	0.908102	0.794171	0.83584	0.914447
AdaBoost	Ridge	675	0.904474	0.787093	0.827285	0.911577
AdaBoost	Ridge	680	0.906892	0.791205	0.832336	0.913541
AdaBoost	Ridge	685	0.903265	0.784973	0.826115	0.910456
AdaBoost	Ridge	690	0.900846	0.780768	0.82379	0.908217
AdaBoost	Ridge	695	0.903265	0.78482	0.828843	0.910188
AdaBoost	Ridge	700	0.903265	0.78482	0.828843	0.910188
AdaBoost	Ridge	705	0.898428	0.77677	0.8189	0.906265
AdaBoost	Ridge	710	0.89601	0.772492	0.819198	0.90376
AdaBoost	Ridge	715	0.900846	0.780621	0.82654	0.907961
AdaBoost	Ridge	720	0.906892	0.791902	0.837663	0.913095
AdaBoost	Ridge	725	0.905683	0.789628	0.841418	0.91171
AdaBoost	Ridge	730	0.905683	0.789589	0.843167	0.911638
AdaBoost	Ridge	735	0.915357	0.80695	0.850662	0.920592
AdaBoost	Ridge	740	0.918984	0.813649	0.854212	0.92395
AdaBoost	Ridge	745	0.917775	0.811403	0.853023	0.922829
AdaBoost	Ridge	750	0.915357	0.80695	0.850662	0.920592
AdaBoost	Ridge	755	0.915357	0.806857	0.854135	0.920416
AdaBoost	Ridge	760	0.914148	0.804695	0.851201	0.919386
AdaBoost	Ridge	765	0.911729	0.800319	0.848882	0.917164
AdaBoost	Ridge	770	0.911729	0.800319	0.848882	0.917164
AdaBoost	Ridge	775	0.909311	0.795992	0.846582	0.914949
AdaBoost	Ridge	780	0.908102	0.793846	0.845439	0.913844
AdaBoost	Ridge	785	0.908102	0.793846	0.845439	0.913844
AdaBoost	Ridge	790	0.909311	0.795896	0.852146	0.91477
AdaBoost	Ridge	795	0.909311	0.795896	0.852146	0.91477
AdaBoost	Ridge	800	0.912938	0.80246	0.851816	0.918196
AdaBoost	Ridge	805	0.912938	0.80246	0.851816	0.918196
AdaBoost	Ridge	810	0.914148	0.804652	0.852973	0.919305
AdaBoost	Ridge	815	0.908102	0.793887	0.8437	0.913921
AdaBoost	Ridge	820	0.914148	0.804743	0.849489	0.919476
AdaBoost	Ridge	825	0.911729	0.800364	0.847159	0.917249
AdaBoost	Ridge	830	0.911729	0.800364	0.847159	0.917249
AdaBoost	Ridge	835	0.911729	0.800364	0.847159	0.917249
AdaBoost	Ridge	840	0.911729	0.800364	0.847159	0.917249
AdaBoost	Ridge	845	0.911729	0.800364	0.847159	0.917249
AdaBoost	Ridge	850	0.911729	0.800364	0.847159	0.917249
AdaBoost	Ridge	855	0.91052	0.798193	0.846001	0.916138
AdaBoost	Ridge	860	0.911729	0.800364	0.847159	0.917249
AdaBoost	Ridge	865	0.911729	0.80047	0.843884	0.917448
AdaBoost	Ridge	870	0.911729	0.80047	0.843884	0.917448
AdaBoost	Ridge	875	0.909311	0.796193	0.839987	0.915325
AdaBoost	Ridge	880	0.911729	0.80047	0.843884	0.917448
AdaBoost	Ridge	885	0.914148	0.804743	0.849489	0.919476
AdaBoost	Ridge	890	0.909311	0.796034	0.844848	0.915029
AdaBoost	Ridge	895	0.911729	0.800364	0.847159	0.917249
AdaBoost	Ridge	900	0.908102	0.793846	0.845439	0.913844
AdaBoost	Ridge	905	0.908102	0.793846	0.845439	0.913844
AdaBoost	Ridge	910	0.906892	0.791752	0.842556	0.912814
AdaBoost	Ridge	915	0.909311	0.795992	0.846582	0.914949
AdaBoost	Ridge	920	0.91052	0.798149	0.847729	0.916056
AdaBoost	Ridge	925	0.902056	0.78346	0.833075	0.908653
AdaBoost	Ridge	930	0.904474	0.787605	0.836946	0.910773
AdaBoost	Ridge	935	0.908102	0.794836	0.842921	0.913918
AdaBoost	Ridge	940	0.906892	0.792808	0.838567	0.913005
AdaBoost	Ridge	945	0.898428	0.777159	0.832962	0.905177
AdaBoost	Ridge	950	0.903265	0.785502	0.835807	0.909666
AdaBoost	Ridge	955	0.902056	0.783365	0.836323	0.908477
AdaBoost	Ridge	960	0.902056	0.78341	0.834672	0.908561
AdaBoost	Ridge	965	0.902056	0.781544	0.834358	0.908471
AdaBoost	Ridge	970	0.902056	0.781544	0.834358	0.908471
AdaBoost	Ridge	975	0.899637	0.777415	0.830492	0.906352
AdaBoost	Ridge	980	0.904474	0.787605	0.836946	0.910773
AdaBoost	Ridge	985	0.904474	0.785828	0.835057	0.910785
AdaBoost	Ridge	990	0.899637	0.777472	0.828942	0.90645
AdaBoost	Ridge	995	0.897219	0.773331	0.826678	0.904237
AdaBoost	Ridge	1000	0.89601	0.771398	0.822575	0.90334
AdaBoost	Ridge	1005	0.892382	0.765498	0.815049	0.900371
AdaBoost	Ridge	1010	0.889964	0.763381	0.814459	0.898114
AdaBoost	Ridge	1015	0.903265	0.78561	0.832676	0.909865
AdaBoost	Ridge	1020	0.903265	0.785502	0.835807	0.909666
AdaBoost	Ridge	1025	0.900846	0.781329	0.833542	0.907456
AdaBoost	Ridge	1030	0.902056	0.783515	0.831531	0.908754
AdaBoost	Ridge	1035	0.899637	0.779478	0.8263	0.906756
AdaBoost	Ridge	1040	0.899637	0.779478	0.8263	0.906756
AdaBoost	Ridge	1045	0.899637	0.779358	0.829255	0.906537
AdaBoost	Ridge	1050	0.897219	0.775196	0.828562	0.904234
AdaBoost	Ridge	1055	0.902056	0.78341	0.834672	0.908561
AdaBoost	Ridge	1060	0.893591	0.768129	0.824331	0.901039
AdaBoost	Ridge	1065	0.892382	0.766115	0.823229	0.899943
AdaBoost	Ridge	1070	0.893591	0.768351	0.818313	0.901423
AdaBoost	Ridge	1075	0.898428	0.7772	0.831295	0.905252
AdaBoost	Ridge	1080	0.893591	0.768129	0.824331	0.901039
AdaBoost	Ridge	1085	0.8948	0.771177	0.824759	0.90212
AdaBoost	Ridge	1090	0.892382	0.76627	0.818626	0.900211
AdaBoost	Ridge	1095	0.893591	0.769264	0.82064	0.901212
AdaBoost	Ridge	1100	0.893591	0.769158	0.823646	0.901019
AdaBoost	Ridge	1105	0.887545	0.759263	0.816595	0.895613
AdaBoost	Ridge	1110	0.888755	0.761463	0.81199	0.897124
AdaBoost	Ridge	1115	0.892382	0.76703	0.827449	0.899702
AdaBoost	Ridge	1120	0.886336	0.757223	0.818668	0.89437
AdaBoost	Ridge	1125	0.889964	0.763052	0.825274	0.89752
AdaBoost	Ridge	1130	0.889964	0.763001	0.828842	0.89743
AdaBoost	Ridge	1135	0.8948	0.77095	0.836938	0.901709
AdaBoost	Ridge	1140	0.892382	0.767949	0.835662	0.899428
AdaBoost	Ridge	1145	0.891173	0.765966	0.834589	0.898344
AdaBoost	Ridge	1150	0.893591	0.769942	0.836739	0.900513
AdaBoost	Ridge	1155	0.888755	0.762073	0.82683	0.896267
AdaBoost	Ridge	1160	0.891173	0.765994	0.830798	0.898402
AdaBoost	Ridge	1165	0.892382	0.768002	0.830077	0.899536
AdaBoost	Ridge	1170	0.887545	0.76014	0.823992	0.895226
AdaBoost	Ridge	1175	0.886336	0.758171	0.824685	0.894094
AdaBoost	Ridge	1180	0.886336	0.758171	0.824685	0.894094
AdaBoost	Ridge	1185	0.888755	0.762073	0.82683	0.896267
AdaBoost	Ridge	1190	0.889964	0.764095	0.824454	0.897465
AdaBoost	Ridge	1195	0.886336	0.758251	0.819545	0.894251
AdaBoost	Ridge	1200	0.881499	0.75058	0.813625	0.889952
AdaBoost	Ridge	1205	0.875453	0.741225	0.805182	0.884639
AdaBoost	Ridge	1210	0.876663	0.743133	0.804749	0.885806
AdaBoost	Ridge	1215	0.873035	0.737553	0.801564	0.882532
AdaBoost	Ridge	1220	0.873035	0.737553	0.801564	0.882532
AdaBoost	Ridge	1225	0.877872	0.744933	0.808846	0.886749
AdaBoost	Ridge	1230	0.879081	0.746818	0.80991	0.887838
AdaBoost	Ridge	1235	0.879081	0.746818	0.80991	0.887838
AdaBoost	Ridge	1240	0.874244	0.739447	0.801166	0.883703
AdaBoost	Ridge	1245	0.875453	0.741264	0.803683	0.884714
AdaBoost	Ridge	1250	0.875453	0.741357	0.800827	0.884887
AdaBoost	Ridge	1255	0.875453	0.741308	0.802232	0.884796
AdaBoost	Ridge	1260	0.879081	0.745948	0.803189	0.888306
AdaBoost	Ridge	1265	0.877872	0.745058	0.804377	0.886986
AdaBoost	Ridge	1270	0.88029	0.748845	0.806537	0.88918
AdaBoost	Ridge	1275	0.881499	0.750753	0.807623	0.890279
AdaBoost	Ridge	1280	0.875453	0.74141	0.799467	0.884985
AdaBoost	Ridge	1285	0.875453	0.741468	0.79815	0.885091
AdaBoost	Ridge	1290	0.879081	0.746999	0.804063	0.88818
AdaBoost	Ridge	1295	0.88029	0.749019	0.802509	0.889502
AdaBoost	Ridge	1300	0.879081	0.747184	0.800153	0.888518
AdaBoost	Ridge	1305	0.879081	0.747056	0.802716	0.888285
AdaBoost	Ridge	1310	0.879081	0.747329	0.797757	0.88878
AdaBoost	Ridge	1315	0.88029	0.749159	0.80004	0.889754
AdaBoost	Ridge	1320	0.877872	0.745433	0.796651	0.887669
AdaBoost	Ridge	1325	0.88029	0.749159	0.80004	0.889754
AdaBoost	Ridge	1330	0.876663	0.743473	0.796736	0.88643
AdaBoost	Ridge	1335	0.877872	0.745511	0.795509	0.887808
AdaBoost	Ridge	1340	0.876663	0.743546	0.795549	0.88656
AdaBoost	Ridge	1345	0.879081	0.747184	0.800153	0.888518
AdaBoost	Ridge	1350	0.88029	0.749235	0.798868	0.889891
AdaBoost	Ridge	1355	0.879081	0.747409	0.79662	0.888921
AdaBoost	Ridge	1360	0.876663	0.743473	0.796736	0.88643
AdaBoost	Ridge	1365	0.881499	0.750931	0.80361	0.890608
AdaBoost	Ridge	1370	0.881499	0.750931	0.80361	0.890608
AdaBoost	Ridge	1375	0.881499	0.750931	0.80361	0.890608
AdaBoost	Ridge	1380	0.879081	0.747184	0.800153	0.888518
AdaBoost	Ridge	1385	0.88029	0.749087	0.801254	0.889625
AdaBoost	Ridge	1390	0.873035	0.73809	0.789985	0.883506
AdaBoost	Ridge	1395	0.877872	0.745511	0.795509	0.887808
AdaBoost	Ridge	1400	0.877872	0.745359	0.797833	0.887537
AdaBoost	Ridge	1405	0.879081	0.747329	0.797757	0.88878
AdaBoost	Ridge	1410	0.874244	0.739546	0.798391	0.883887
AdaBoost	Ridge	1415	0.873035	0.737692	0.79732	0.88279
AdaBoost	Ridge	1420	0.879081	0.746947	0.805455	0.888083
AdaBoost	Ridge	1425	0.868198	0.728273	0.790075	0.878523
AdaBoost	Ridge	1430	0.870617	0.734062	0.793855	0.880697
AdaBoost	Ridge	1435	0.873035	0.737553	0.801564	0.882532
AdaBoost	Ridge	1440	0.869407	0.729989	0.793771	0.879421
AdaBoost	Ridge	1445	0.869407	0.729989	0.793771	0.879421
AdaBoost	Ridge	1450	0.866989	0.726199	0.795957	0.877005
AdaBoost	Ridge	1455	0.863362	0.720831	0.791364	0.873816
AdaBoost	Ridge	1460	0.869407	0.729889	0.796574	0.879251
AdaBoost	Ridge	1465	0.868198	0.728061	0.795525	0.878162
AdaBoost	Ridge	1470	0.869407	0.729889	0.796574	0.879251
AdaBoost	Ridge	1475	0.869407	0.729889	0.796574	0.879251
AdaBoost	Ridge	1480	0.868198	0.728061	0.795525	0.878162
AdaBoost	Ridge	1485	0.866989	0.726286	0.793046	0.877151
AdaBoost	Ridge	1490	0.86578	0.724522	0.790608	0.876145
AdaBoost	Ridge	1495	0.866989	0.726199	0.795957	0.877005
AdaBoost	Ridge	1500	0.86578	0.723362	0.791136	0.876202
AdaBoost	Ridge	1505	0.864571	0.721507	0.791537	0.875043
AdaBoost	Ridge	1510	0.862152	0.718976	0.793369	0.872617
AdaBoost	Ridge	1515	0.873035	0.735217	0.809216	0.882165
AdaBoost	Ridge	1520	0.870617	0.731643	0.800605	0.880197
AdaBoost	Ridge	1525	0.869407	0.729989	0.793771	0.879421
AdaBoost	Ridge	1530	0.866989	0.726511	0.787751	0.877533
AdaBoost	Ridge	1535	0.868198	0.728213	0.791372	0.878422
AdaBoost	Ridge	1540	0.873035	0.734257	0.801836	0.882502
AdaBoost	Ridge	1545	0.879081	0.74369	0.807147	0.887945
AdaBoost	Ridge	1550	0.882709	0.749462	0.810382	0.891224
AdaBoost	Ridge	1555	0.888755	0.759404	0.813016	0.896923
AdaBoost	Ridge	1560	0.893591	0.767062	0.828202	0.900697
AdaBoost	Ridge	1565	0.887545	0.758359	0.814197	0.895601
AdaBoost	Ridge	1570	0.885127	0.754492	0.810578	0.8935
AdaBoost	Ridge	1575	0.883918	0.752605	0.808107	0.892505
AdaBoost	Ridge	1580	0.887545	0.758557	0.810131	0.895948
AdaBoost	Ridge	1585	0.888755	0.760616	0.809996	0.897194
AdaBoost	Ridge	1590	0.888755	0.760697	0.808779	0.897335
AdaBoost	Ridge	1595	0.889964	0.762692	0.809919	0.898453
AdaBoost	Ridge	1600	0.881499	0.747914	0.801146	0.890771
AdaBoost	Ridge	1605	0.885127	0.753688	0.805726	0.893966
AdaBoost	Ridge	1610	0.882709	0.749938	0.801056	0.892015
AdaBoost	Ridge	1615	0.883918	0.751728	0.804611	0.892857
AdaBoost	Ridge	1620	0.883918	0.751521	0.808588	0.892511
AdaBoost	Ridge	1625	0.887545	0.757487	0.810547	0.895933
AdaBoost	Ridge	1630	0.887545	0.757487	0.810547	0.895933
AdaBoost	Ridge	1635	0.888755	0.760616	0.809996	0.897194
AdaBoost	Ridge	1640	0.888755	0.760697	0.808779	0.897335
AdaBoost	Ridge	1645	0.883918	0.7529	0.80307	0.893016
AdaBoost	Ridge	1650	0.887545	0.758797	0.806464	0.896365
AdaBoost	Ridge	1655	0.886336	0.756822	0.805328	0.895247
AdaBoost	Ridge	1660	0.88029	0.747091	0.799717	0.889678
AdaBoost	Ridge	1665	0.881499	0.7491	0.799667	0.890931
AdaBoost	Ridge	1670	0.881499	0.749187	0.798543	0.891079
AdaBoost	Ridge	1675	0.879081	0.745338	0.796301	0.888848
AdaBoost	Ridge	1680	0.88029	0.747014	0.800927	0.889547
AdaBoost	Ridge	1685	0.871826	0.73394	0.790843	0.882057
AdaBoost	Ridge	1690	0.871826	0.734098	0.788557	0.882322
AdaBoost	Ridge	1695	0.881499	0.748866	0.803283	0.890529
AdaBoost	Ridge	1700	0.877872	0.743192	0.798723	0.887333
AdaBoost	Ridge	1705	0.879081	0.745028	0.80108	0.888318
AdaBoost	Ridge	1710	0.876663	0.741368	0.796404	0.886352
AdaBoost	Ridge	1715	0.877872	0.743345	0.796325	0.887594
AdaBoost	Ridge	1720	0.876663	0.741527	0.794077	0.886623
AdaBoost	Ridge	1725	0.877872	0.743428	0.795187	0.887735
AdaBoost	Ridge	1730	0.873035	0.735881	0.790773	0.883293
AdaBoost	Ridge	1735	0.868198	0.728723	0.783127	0.879278
AdaBoost	Ridge	1740	0.871826	0.734273	0.786423	0.882615
AdaBoost	Ridge	1745	0.871826	0.734273	0.786423	0.882615
AdaBoost	Ridge	1750	0.871826	0.734273	0.786423	0.882615
AdaBoost	Ridge	1755	0.871826	0.734273	0.786423	0.882615
AdaBoost	Ridge	1760	0.874244	0.737925	0.78968	0.884691
AdaBoost	Ridge	1765	0.874244	0.737925	0.78968	0.884691
AdaBoost	Ridge	1770	0.874244	0.737925	0.78968	0.884691
AdaBoost	Ridge	1775	0.874244	0.737925	0.78968	0.884691
AdaBoost	Ridge	1780	0.875453	0.73981	0.790791	0.885805
AdaBoost	Ridge	1785	0.873035	0.73605	0.788573	0.883577
AdaBoost	Ridge	1790	0.873035	0.73605	0.788573	0.883577
AdaBoost	Ridge	1795	0.874244	0.737837	0.790756	0.884543
AdaBoost	Ridge	1800	0.874244	0.737837	0.790756	0.884543
AdaBoost	Ridge	1805	0.874244	0.737837	0.790756	0.884543
AdaBoost	Ridge	1810	0.874244	0.737837	0.790756	0.884543
AdaBoost	Ridge	1815	0.874244	0.737837	0.790756	0.884543
AdaBoost	Ridge	1820	0.876663	0.741527	0.794077	0.886623
AdaBoost	Ridge	1825	0.875453	0.738586	0.792087	0.885634
AdaBoost	Ridge	1830	0.875453	0.738425	0.794425	0.885369
AdaBoost	Ridge	1835	0.877872	0.742391	0.794299	0.887854
AdaBoost	Ridge	1840	0.876663	0.740484	0.793191	0.886743
AdaBoost	Ridge	1845	0.879081	0.743987	0.800195	0.888437
AdaBoost	Ridge	1850	0.88029	0.745983	0.80004	0.889664
AdaBoost	Ridge	1855	0.88029	0.745983	0.80004	0.889664
AdaBoost	Ridge	1860	0.882709	0.75073	0.805675	0.891515
AdaBoost	Ridge	1865	0.882709	0.75073	0.805675	0.891515
AdaBoost	Ridge	1870	0.882709	0.75073	0.805675	0.891515
AdaBoost	Ridge	1875	0.882709	0.75073	0.805675	0.891515
AdaBoost	Ridge	1880	0.882709	0.75073	0.805675	0.891515
AdaBoost	Ridge	1885	0.88029	0.747014	0.800927	0.889547
AdaBoost	Ridge	1890	0.879081	0.745098	0.799823	0.888439
AdaBoost	Ridge	1895	0.879081	0.745174	0.798609	0.888569
AdaBoost	Ridge	1900	0.882709	0.751038	0.800789	0.892046
AdaBoost	Ridge	1905	0.882709	0.7508	0.80439	0.891637
AdaBoost	Ridge	1910	0.879081	0.745028	0.80108	0.888318
AdaBoost	Ridge	1915	0.879081	0.745028	0.80108	0.888318
AdaBoost	Ridge	1920	0.886336	0.756585	0.809011	0.894838
AdaBoost	Ridge	1925	0.889964	0.762389	0.81503	0.897924
AdaBoost	Ridge	1930	0.887545	0.758713	0.807644	0.896218
AdaBoost	Ridge	1935	0.893591	0.768739	0.813367	0.901816
AdaBoost	Ridge	1940	0.897219	0.774286	0.827579	0.904139
AdaBoost	Ridge	1945	0.893591	0.768288	0.821217	0.901024
AdaBoost	Ridge	1950	0.898428	0.776535	0.824353	0.905588
AdaBoost	Ridge	1955	0.89601	0.772648	0.818105	0.903759
AdaBoost	Ridge	1960	0.89601	0.772648	0.818105	0.903759
AdaBoost	Ridge	1965	0.893591	0.768569	0.815803	0.90152
AdaBoost	Ridge	1970	0.897219	0.774473	0.823206	0.904472
AdaBoost	Ridge	1975	0.897219	0.774406	0.824614	0.904353
AdaBoost	Ridge	1980	0.897219	0.774406	0.824614	0.904353
AdaBoost	Ridge	1985	0.89601	0.772356	0.823477	0.903242
AdaBoost	Ridge	1990	0.889964	0.762531	0.812386	0.898173
AdaBoost	Ridge	1995	0.893591	0.768351	0.819793	0.901135
AdaBoost	Ridge	2000	0.889964	0.762531	0.812386	0.898173
AdaBoost	RF	5	0.825877	0.618417	0.715494	0.840381
AdaBoost	RF	10	0.927449	0.80878	0.861638	0.929571
AdaBoost	RF	15	0.950423	0.860744	0.91377	0.95096
AdaBoost	RF	20	0.946796	0.850453	0.895832	0.947201
AdaBoost	RF	25	0.962515	0.89328	0.931522	0.962696
AdaBoost	RF	30	0.956469	0.874457	0.916067	0.956416
AdaBoost	RF	35	0.958888	0.880388	0.924805	0.958703
AdaBoost	RF	40	0.951632	0.857091	0.898104	0.950764
AdaBoost	RF	45	0.962515	0.889464	0.915638	0.961731
AdaBoost	RF	50	0.960097	0.883294	0.925943	0.959781
AdaBoost	RF	55	0.964933	0.897838	0.92889	0.964677
AdaBoost	RF	60	0.967352	0.904573	0.927608	0.966965
AdaBoost	RF	65	0.970979	0.915333	0.939329	0.970701
AdaBoost	RF	70	0.961306	0.887058	0.931436	0.961072
AdaBoost	RF	75	0.963724	0.893439	0.921795	0.963153
AdaBoost	RF	80	0.962515	0.891155	0.925213	0.962282
AdaBoost	RF	85	0.961306	0.886786	0.921423	0.960875
AdaBoost	RF	90	0.963724	0.894167	0.931224	0.963474
AdaBoost	RF	95	0.970979	0.91516	0.946894	0.970727
AdaBoost	RF	100	0.961306	0.886666	0.934517	0.961024
AdaBoost	RF	105	0.958888	0.87921	0.924114	0.958434
AdaBoost	RF	110	0.961306	0.886666	0.934517	0.961024
AdaBoost	RF	115	0.964933	0.89748	0.931861	0.964622
AdaBoost	RF	120	0.962515	0.890066	0.928696	0.962122
AdaBoost	RF	125	0.96977	0.911443	0.944817	0.969476
AdaBoost	RF	130	0.962515	0.890036	0.93198	0.962156
AdaBoost	RF	135	0.964933	0.897228	0.935577	0.964588
AdaBoost	RF	140	0.968561	0.907994	0.94342	0.968297
AdaBoost	RF	145	0.957678	0.874836	0.921255	0.956967
AdaBoost	RF	150	0.962515	0.889727	0.927698	0.962015
AdaBoost	RF	155	0.957678	0.874796	0.917056	0.956904
AdaBoost	RF	160	0.967352	0.904599	0.945808	0.967147
AdaBoost	RF	165	0.963724	0.893775	0.937485	0.963448
AdaBoost	RF	170	0.963724	0.893495	0.937268	0.963362
AdaBoost	RF	175	0.968561	0.908243	0.939652	0.968313
AdaBoost	RF	180	0.963724	0.894131	0.941468	0.963553
AdaBoost	RF	185	0.968561	0.908278	0.947386	0.968397
AdaBoost	RF	190	0.963724	0.893535	0.941015	0.963372
AdaBoost	RF	195	0.96977	0.911953	0.948955	0.969643
AdaBoost	RF	200	0.968561	0.908021	0.947196	0.968322
AdaBoost	RF	205	0.967352	0.904876	0.942216	0.967195
AdaBoost	RF	210	0.968561	0.908257	0.943599	0.968367
AdaBoost	RF	215	0.96977	0.911953	0.948955	0.969643
AdaBoost	RF	220	0.968561	0.908278	0.947386	0.968397
AdaBoost	RF	225	0.962515	0.890066	0.935889	0.962191
AdaBoost	RF	230	0.96977	0.911953	0.948955	0.969643
AdaBoost	RF	235	0.968561	0.908606	0.951217	0.968481
AdaBoost	RF	240	0.962515	0.889707	0.92346	0.961931
AdaBoost	RF	245	0.963724	0.893422	0.925036	0.963178
AdaBoost	RF	250	0.960097	0.881858	0.919835	0.959253
AdaBoost	RF	255	0.958888	0.878311	0.918442	0.958077
AdaBoost	RF	260	0.968561	0.90756	0.935055	0.968049
AdaBoost	RF	265	0.962515	0.889727	0.927698	0.962015
AdaBoost	RF	270	0.967352	0.904162	0.932758	0.966889
AdaBoost	RF	275	0.964933	0.896723	0.934545	0.964422
AdaBoost	RF	280	0.964933	0.896893	0.930674	0.964441
AdaBoost	RF	285	0.958888	0.8788	0.918898	0.958256
AdaBoost	RF	290	0.958888	0.878311	0.918442	0.958077
AdaBoost	RF	295	0.961306	0.8854	0.916859	0.960343
AdaBoost	RF	300	0.966143	0.900377	0.93207	0.965619
AdaBoost	RF	305	0.963724	0.892648	0.919689	0.962713
AdaBoost	RF	310	0.958888	0.878278	0.914062	0.957987
AdaBoost	RF	315	0.962515	0.889445	0.918851	0.961749
AdaBoost	RF	320	0.961306	0.885538	0.917063	0.960422
AdaBoost	RF	325	0.967352	0.904059	0.933649	0.966867
AdaBoost	RF	330	0.963724	0.893158	0.920429	0.962995
AdaBoost	RF	335	0.964933	0.896378	0.921477	0.964042
AdaBoost	RF	340	0.963724	0.892853	0.914577	0.962743
AdaBoost	RF	345	0.964933	0.896691	0.930482	0.964366
AdaBoost	RF	350	0.957678	0.874546	0.912446	0.956724
AdaBoost	RF	355	0.963724	0.892695	0.919878	0.962786
AdaBoost	RF	360	0.961306	0.885316	0.916651	0.960263
AdaBoost	RF	365	0.956469	0.870651	0.910576	0.955361
AdaBoost	RF	370	0.952842	0.859515	0.901365	0.951537
AdaBoost	RF	375	0.961306	0.885626	0.916173	0.96044
AdaBoost	RF	380	0.964933	0.896541	0.930288	0.96429
AdaBoost	RF	385	0.960097	0.881666	0.919378	0.959073
AdaBoost	RF	390	0.956469	0.870651	0.910576	0.955361
AdaBoost	RF	395	0.956469	0.870546	0.910327	0.955263
AdaBoost	RF	400	0.95526	0.866768	0.904154	0.953889
AdaBoost	RF	405	0.95526	0.867026	0.904646	0.954082
AdaBoost	RF	410	0.95526	0.86687	0.904402	0.953987
AdaBoost	RF	415	0.960097	0.881823	0.915457	0.959163
AdaBoost	RF	420	0.949214	0.84796	0.891097	0.947346
AdaBoost	RF	425	0.95526	0.86682	0.908669	0.953982
AdaBoost	RF	430	0.952842	0.859327	0.896394	0.951313
AdaBoost	RF	435	0.960097	0.881661	0.910684	0.958966
AdaBoost	RF	440	0.952842	0.859327	0.896394	0.951313
AdaBoost	RF	445	0.956469	0.870852	0.900642	0.955228
AdaBoost	RF	450	0.952842	0.859327	0.896394	0.951313
AdaBoost	RF	455	0.954051	0.863122	0.892227	0.952446
AdaBoost	RF	460	0.958888	0.877856	0.908626	0.957532
AdaBoost	RF	465	0.951632	0.855868	0.90853	0.950405
AdaBoost	RF	470	0.957678	0.874382	0.897073	0.956229
AdaBoost	RF	475	0.956469	0.870499	0.905802	0.955165
AdaBoost	RF	480	0.964933	0.896289	0.916551	0.963786
AdaBoost	RF	485	0.958888	0.878311	0.918442	0.958077
AdaBoost	RF	490	0.961306	0.885481	0.925432	0.960495
AdaBoost	RF	495	0.958888	0.878311	0.918442	0.958077
AdaBoost	RF	500	0.961306	0.885316	0.90893	0.960146
AdaBoost	RF	505	0.958888	0.87805	0.902532	0.957593
AdaBoost	RF	510	0.962515	0.889023	0.92152	0.961538
AdaBoost	RF	515	0.960097	0.882027	0.919887	0.959309
AdaBoost	RF	520	0.95526	0.867268	0.907434	0.954233
AdaBoost	RF	525	0.964933	0.896541	0.930288	0.96429
AdaBoost	RF	530	0.961306	0.885351	0.915744	0.960272
AdaBoost	RF	535	0.961306	0.885316	0.914619	0.960194
AdaBoost	RF	540	0.958888	0.877945	0.907044	0.957639
AdaBoost	RF	545	0.956469	0.87046	0.901077	0.955036
AdaBoost	RF	550	0.962515	0.889046	0.922646	0.961616
AdaBoost	RF	555	0.95526	0.866881	0.885606	0.953514
AdaBoost	RF	560	0.949214	0.848975	0.906093	0.948194
AdaBoost	RF	565	0.963724	0.893495	0.930084	0.963297
AdaBoost	RF	570	0.961306	0.887027	0.934748	0.961116
AdaBoost	RF	575	0.956469	0.871019	0.911061	0.955551
AdaBoost	RF	580	0.957678	0.87438	0.912213	0.956633
AdaBoost	RF	585	0.956469	0.871153	0.923632	0.955725
AdaBoost	RF	590	0.960097	0.882261	0.912655	0.959302
AdaBoost	RF	595	0.95526	0.868055	0.917656	0.954668
AdaBoost	RF	600	0.956469	0.871019	0.911061	0.955551
AdaBoost	RF	605	0.956469	0.871055	0.915431	0.955637
AdaBoost	RF	610	0.954051	0.863673	0.91128	0.953115
AdaBoost	RF	615	0.966143	0.900701	0.927111	0.965622
AdaBoost	RF	620	0.957678	0.875369	0.915573	0.957065
AdaBoost	RF	625	0.957678	0.874622	0.907005	0.956631
AdaBoost	RF	630	0.951632	0.856314	0.899389	0.950499
AdaBoost	RF	635	0.954051	0.864131	0.916877	0.953361
AdaBoost	RF	640	0.956469	0.871895	0.920012	0.955933
AdaBoost	RF	645	0.958888	0.878073	0.909282	0.957786
AdaBoost	RF	650	0.95526	0.868418	0.917925	0.954776
AdaBoost	RF	655	0.958888	0.878278	0.914062	0.957987
AdaBoost	RF	660	0.95526	0.866832	0.899677	0.953857
AdaBoost	RF	665	0.950423	0.852391	0.898608	0.949197
AdaBoost	RF	670	0.948005	0.844998	0.883971	0.946433
AdaBoost	RF	675	0.950423	0.851923	0.877094	0.94834
AdaBoost	RF	680	0.950423	0.85171	0.88307	0.948438
AdaBoost	RF	685	0.948005	0.844888	0.889731	0.946549
AdaBoost	RF	690	0.949214	0.848287	0.88504	0.947478
AdaBoost	RF	695	0.949214	0.84815	0.891681	0.947578
AdaBoost	RF	700	0.950423	0.85216	0.898328	0.949087
AdaBoost	RF	705	0.956469	0.870852	0.892548	0.955044
AdaBoost	RF	710	0.956469	0.870552	0.896359	0.954957
AdaBoost	RF	715	0.95526	0.866714	0.888479	0.953432
AdaBoost	RF	720	0.954051	0.863025	0.896895	0.952501
AdaBoost	RF	725	0.960097	0.881526	0.900779	0.958577
AdaBoost	RF	730	0.946796	0.840298	0.864219	0.944185
AdaBoost	RF	735	0.958888	0.877945	0.909067	0.957703
AdaBoost	RF	740	0.956469	0.871117	0.897689	0.955295
AdaBoost	RF	745	0.950423	0.852116	0.893621	0.948967
AdaBoost	RF	750	0.950423	0.851775	0.873787	0.948244
AdaBoost	RF	755	0.957678	0.874225	0.907439	0.956436
AdaBoost	RF	760	0.948005	0.844312	0.876925	0.945982
AdaBoost	RF	765	0.951632	0.855431	0.883571	0.949625
AdaBoost	RF	770	0.951632	0.855588	0.888947	0.949903
AdaBoost	RF	775	0.951632	0.85539	0.884469	0.949616
AdaBoost	RF	780	0.952842	0.859327	0.896394	0.951313
AdaBoost	RF	785	0.952842	0.859358	0.890592	0.951177
AdaBoost	RF	790	0.950423	0.851812	0.879083	0.948446
AdaBoost	RF	795	0.952842	0.859358	0.890592	0.951177
AdaBoost	RF	800	0.950423	0.851931	0.891305	0.948784
AdaBoost	RF	805	0.945586	0.836489	0.876076	0.943182
AdaBoost	RF	810	0.951632	0.855619	0.89943	0.950147
AdaBoost	RF	815	0.949214	0.848188	0.88591	0.947455
AdaBoost	RF	820	0.944377	0.832922	0.864452	0.941831
AdaBoost	RF	825	0.951632	0.855898	0.887199	0.95007
AdaBoost	RF	830	0.948005	0.844097	0.874432	0.945683
AdaBoost	RF	835	0.945586	0.836573	0.865833	0.943001
AdaBoost	RF	840	0.945586	0.836734	0.875805	0.943437
AdaBoost	RF	845	0.957678	0.874516	0.907887	0.956609
AdaBoost	RF	850	0.951632	0.85576	0.889209	0.950006
AdaBoost	RF	855	0.951632	0.855351	0.884218	0.94952
AdaBoost	RF	860	0.948005	0.844823	0.87127	0.945995
AdaBoost	RF	865	0.950423	0.85171	0.88307	0.948438
AdaBoost	RF	870	0.952842	0.859327	0.896394	0.951313
AdaBoost	RF	875	0.946796	0.840546	0.87748	0.944723
AdaBoost	RF	880	0.951632	0.855483	0.894466	0.949928
AdaBoost	RF	885	0.948005	0.844019	0.874163	0.945579
AdaBoost	RF	890	0.94075	0.821638	0.865269	0.938321
AdaBoost	RF	895	0.951632	0.855619	0.891578	0.950024
AdaBoost	RF	900	0.952842	0.859274	0.895238	0.951222
AdaBoost	RF	905	0.951632	0.855566	0.894737	0.950034
AdaBoost	RF	910	0.950423	0.851857	0.897752	0.948859
AdaBoost	RF	915	0.950423	0.851703	0.887012	0.948514
AdaBoost	RF	920	0.952842	0.859205	0.886702	0.950872
AdaBoost	RF	925	0.945586	0.836324	0.858325	0.942429
AdaBoost	RF	930	0.941959	0.825192	0.87159	0.939536
AdaBoost	RF	935	0.946796	0.8404	0.883146	0.94475
AdaBoost	RF	940	0.944377	0.833116	0.877234	0.942392
AdaBoost	RF	945	0.944377	0.832762	0.879405	0.94202
AdaBoost	RF	950	0.944377	0.832968	0.876921	0.942269
AdaBoost	RF	955	0.945586	0.836489	0.876076	0.943182
AdaBoost	RF	960	0.941959	0.824999	0.865663	0.939102
AdaBoost	RF	965	0.945586	0.836471	0.858884	0.942646
AdaBoost	RF	970	0.941959	0.825076	0.856592	0.939041
AdaBoost	RF	975	0.943168	0.828994	0.869876	0.940702
AdaBoost	RF	980	0.935913	0.806059	0.857184	0.932989
AdaBoost	RF	985	0.941959	0.824885	0.846654	0.938403
AdaBoost	RF	990	0.939541	0.817448	0.847811	0.93634
AdaBoost	RF	995	0.94075	0.821045	0.851504	0.937241
AdaBoost	RF	1000	0.944377	0.832525	0.855741	0.941145
AdaBoost	RF	1005	0.943168	0.828861	0.859186	0.94033
AdaBoost	RF	1010	0.946796	0.840254	0.865196	0.94374
AdaBoost	RF	1015	0.946796	0.840465	0.878359	0.944706
AdaBoost	RF	1020	0.939541	0.817093	0.836664	0.935376
AdaBoost	RF	1025	0.94075	0.821045	0.851504	0.937241
AdaBoost	RF	1030	0.939541	0.81714	0.839076	0.93561
AdaBoost	RF	1035	0.941959	0.824875	0.842229	0.93818
AdaBoost	RF	1040	0.941959	0.825201	0.865442	0.939376
AdaBoost	RF	1045	0.948005	0.843963	0.867177	0.945147
AdaBoost	RF	1050	0.945586	0.83654	0.864403	0.942447
AdaBoost	RF	1055	0.939541	0.817156	0.844134	0.935803
AdaBoost	RF	1060	0.945586	0.836556	0.881127	0.943326
AdaBoost	RF	1065	0.938331	0.813477	0.85445	0.935126
AdaBoost	RF	1070	0.937122	0.809573	0.852331	0.93366
AdaBoost	RF	1075	0.950423	0.85168	0.887353	0.948287
AdaBoost	RF	1080	0.938331	0.813427	0.854087	0.93498
AdaBoost	RF	1085	0.941959	0.825036	0.865993	0.939233
AdaBoost	RF	1090	0.939541	0.817384	0.861821	0.936331
AdaBoost	RF	1095	0.94075	0.821109	0.857218	0.937466
AdaBoost	RF	1100	0.937122	0.809498	0.84753	0.933442
AdaBoost	RF	1105	0.938331	0.813353	0.849274	0.934756
AdaBoost	RF	1110	0.941959	0.825284	0.866638	0.939486
AdaBoost	RF	1115	0.935913	0.805773	0.845631	0.932427
AdaBoost	RF	1120	0.938331	0.813701	0.849417	0.93517
AdaBoost	RF	1125	0.941959	0.824859	0.846925	0.938153
AdaBoost	RF	1130	0.934704	0.80163	0.83222	0.930415
AdaBoost	RF	1135	0.939541	0.817109	0.837876	0.935496
AdaBoost	RF	1140	0.941959	0.825201	0.865442	0.939376
AdaBoost	RF	1145	0.94075	0.82118	0.857901	0.937738
AdaBoost	RF	1150	0.945586	0.836407	0.864379	0.942793
AdaBoost	RF	1155	0.941959	0.825596	0.869129	0.93978
AdaBoost	RF	1160	0.939541	0.817686	0.852295	0.936565
AdaBoost	RF	1165	0.945586	0.836492	0.869015	0.943021
AdaBoost	RF	1170	0.946796	0.840546	0.87748	0.944723
AdaBoost	RF	1175	0.943168	0.828831	0.866491	0.940413
AdaBoost	RF	1180	0.945586	0.836407	0.864379	0.942793
AdaBoost	RF	1185	0.948005	0.844002	0.870899	0.945373
AdaBoost	RF	1190	0.948005	0.84419	0.889084	0.945923
AdaBoost	RF	1195	0.945586	0.836922	0.895718	0.943854
AdaBoost	RF	1200	0.938331	0.813504	0.859538	0.935162
AdaBoost	RF	1205	0.943168	0.828896	0.87175	0.940582
AdaBoost	RF	1210	0.956469	0.870394	0.900615	0.954857
AdaBoost	RF	1215	0.951632	0.855364	0.883312	0.949523
AdaBoost	RF	1220	0.949214	0.848031	0.877426	0.947168
AdaBoost	RF	1225	0.951632	0.855371	0.883962	0.949421
AdaBoost	RF	1230	0.945586	0.836593	0.875496	0.943314
AdaBoost	RF	1235	0.950423	0.8516	0.881644	0.94824
AdaBoost	RF	1240	0.949214	0.847899	0.884739	0.946988
AdaBoost	RF	1245	0.945586	0.836567	0.880803	0.943197
AdaBoost	RF	1250	0.948005	0.84419	0.889396	0.946048
AdaBoost	RF	1255	0.945586	0.836559	0.875448	0.942932
AdaBoost	RF	1260	0.941959	0.825058	0.861916	0.938684
AdaBoost	RF	1265	0.943168	0.829271	0.87275	0.940982
AdaBoost	RF	1270	0.935913	0.806331	0.854475	0.933126
AdaBoost	RF	1275	0.941959	0.825472	0.881815	0.939927
AdaBoost	RF	1280	0.945586	0.836928	0.886939	0.943829
AdaBoost	RF	1285	0.938331	0.813803	0.870534	0.935746
AdaBoost	RF	1290	0.946796	0.840354	0.871878	0.944414
AdaBoost	RF	1295	0.935913	0.805715	0.846506	0.932414
AdaBoost	RF	1300	0.944377	0.832737	0.874683	0.942007
AdaBoost	RF	1305	0.943168	0.829174	0.871555	0.940872
AdaBoost	RF	1310	0.937122	0.810678	0.871189	0.935029
AdaBoost	RF	1315	0.945586	0.836454	0.869901	0.943009
AdaBoost	RF	1320	0.950423	0.851624	0.876589	0.948145
AdaBoost	RF	1325	0.943168	0.829124	0.86627	0.94069
AdaBoost	RF	1330	0.943168	0.829688	0.879336	0.941371
AdaBoost	RF	1335	0.943168	0.829741	0.884209	0.941502
AdaBoost	RF	1340	0.943168	0.829924	0.869218	0.94112
AdaBoost	RF	1345	0.937122	0.809788	0.85431	0.934089
AdaBoost	RF	1350	0.948005	0.844488	0.885409	0.946267
AdaBoost	RF	1355	0.951632	0.855357	0.879133	0.949409
AdaBoost	RF	1360	0.946796	0.840228	0.872484	0.944293
AdaBoost	RF	1365	0.946796	0.840282	0.877776	0.944478
AdaBoost	RF	1370	0.948005	0.844288	0.883627	0.945562
AdaBoost	RF	1375	0.949214	0.848103	0.88679	0.947437
AdaBoost	RF	1380	0.943168	0.829994	0.879653	0.941495
AdaBoost	RF	1385	0.945586	0.836973	0.881199	0.943721
AdaBoost	RF	1390	0.946796	0.840788	0.882874	0.945007
AdaBoost	RF	1395	0.946796	0.840282	0.877776	0.944478
AdaBoost	RF	1400	0.94075	0.821432	0.874901	0.938366
AdaBoost	RF	1405	0.937122	0.80969	0.858162	0.933995
AdaBoost	RF	1410	0.941959	0.825401	0.876978	0.939814
AdaBoost	RF	1415	0.94075	0.821437	0.864942	0.938193
AdaBoost	RF	1420	0.945586	0.837088	0.882372	0.943819
AdaBoost	RF	1425	0.939541	0.817835	0.868849	0.937204
AdaBoost	RF	1430	0.938331	0.814982	0.862053	0.936166
AdaBoost	RF	1435	0.939541	0.817296	0.857065	0.936425
AdaBoost	RF	1440	0.943168	0.828965	0.872089	0.940718
AdaBoost	RF	1445	0.945586	0.836928	0.886939	0.943829
AdaBoost	RF	1450	0.943168	0.829297	0.883534	0.941233
AdaBoost	RF	1455	0.931076	0.790549	0.8514	0.927843
AdaBoost	RF	1460	0.939541	0.817835	0.868849	0.937204
AdaBoost	RF	1465	0.939541	0.818013	0.873038	0.937371
AdaBoost	RF	1470	0.939541	0.818137	0.874253	0.937489
AdaBoost	RF	1475	0.937122	0.810332	0.865775	0.934741
AdaBoost	RF	1480	0.939541	0.817673	0.862368	0.936913
AdaBoost	RF	1485	0.94075	0.821497	0.870215	0.938368
AdaBoost	RF	1490	0.939541	0.818716	0.867857	0.937545
AdaBoost	RF	1495	0.945586	0.836753	0.862057	0.942968
AdaBoost	RF	1500	0.928658	0.782779	0.830385	0.924762
AdaBoost	RF	1505	0.939541	0.817902	0.873895	0.937346
AdaBoost	RF	1510	0.938331	0.816326	0.888365	0.93721
AdaBoost	RF	1515	0.938331	0.814407	0.871689	0.936215
AdaBoost	RF	1520	0.937122	0.811589	0.871101	0.935364
AdaBoost	RF	1525	0.931076	0.792007	0.840184	0.928149
AdaBoost	RF	1530	0.937122	0.810559	0.860863	0.934709
AdaBoost	RF	1535	0.94075	0.821822	0.88045	0.938764
AdaBoost	RF	1540	0.922612	0.764589	0.830539	0.91925
AdaBoost	RF	1545	0.931076	0.792168	0.858707	0.92883
AdaBoost	RF	1550	0.939541	0.818137	0.874253	0.937489
AdaBoost	RF	1555	0.934704	0.802423	0.849513	0.931668
AdaBoost	RF	1560	0.934704	0.802922	0.856606	0.932143
AdaBoost	RF	1565	0.937122	0.811005	0.871561	0.935178
AdaBoost	RF	1570	0.937122	0.810678	0.871189	0.935029
AdaBoost	RF	1575	0.938331	0.816219	0.879198	0.937025
AdaBoost	RF	1580	0.932285	0.796326	0.859611	0.930178
AdaBoost	RF	1585	0.934704	0.803093	0.857818	0.932258
AdaBoost	RF	1590	0.931076	0.793676	0.851454	0.929069
AdaBoost	RF	1595	0.935913	0.806776	0.852812	0.933235
AdaBoost	RF	1600	0.94075	0.821994	0.873905	0.938705
AdaBoost	RF	1605	0.934704	0.802783	0.839352	0.931417
AdaBoost	RF	1610	0.931076	0.791504	0.851819	0.928379
AdaBoost	RF	1615	0.931076	0.792281	0.847131	0.928499
AdaBoost	RF	1620	0.938331	0.814572	0.854168	0.935749
AdaBoost	RF	1625	0.928658	0.786613	0.85083	0.926748
AdaBoost	RF	1630	0.943168	0.82902	0.871214	0.940734
AdaBoost	RF	1635	0.931076	0.790878	0.836917	0.927575
AdaBoost	RF	1640	0.932285	0.796158	0.837039	0.929254
AdaBoost	RF	1645	0.94075	0.821303	0.856158	0.937773
AdaBoost	RF	1650	0.922612	0.764589	0.828474	0.919157
AdaBoost	RF	1655	0.937122	0.810146	0.859295	0.934451
AdaBoost	RF	1660	0.935913	0.807362	0.873849	0.934024
AdaBoost	RF	1665	0.933495	0.800206	0.856036	0.931297
AdaBoost	RF	1670	0.935913	0.806324	0.851238	0.932975
AdaBoost	RF	1675	0.941959	0.825424	0.886072	0.939857
AdaBoost	RF	1680	0.933495	0.7989	0.841617	0.930323
AdaBoost	RF	1685	0.933495	0.798868	0.864719	0.930953
AdaBoost	RF	1690	0.935913	0.806414	0.844662	0.932771
AdaBoost	RF	1695	0.931076	0.790878	0.838993	0.927673
AdaBoost	RF	1700	0.939541	0.817516	0.868139	0.936922
AdaBoost	RF	1705	0.939541	0.817881	0.877481	0.937322
AdaBoost	RF	1710	0.931076	0.791095	0.857459	0.92833
AdaBoost	RF	1715	0.935913	0.806449	0.861964	0.933333
AdaBoost	RF	1720	0.933495	0.799758	0.855658	0.931147
AdaBoost	RF	1725	0.932285	0.794877	0.857958	0.929511
AdaBoost	RF	1730	0.934704	0.802173	0.855434	0.931671
AdaBoost	RF	1735	0.935913	0.806725	0.862362	0.933495
AdaBoost	RF	1740	0.94075	0.821822	0.88045	0.938764
AdaBoost	RF	1745	0.929867	0.788383	0.850913	0.927401
AdaBoost	RF	1750	0.94075	0.821808	0.869696	0.938527
AdaBoost	RF	1755	0.934704	0.803132	0.871698	0.932542
AdaBoost	RF	1760	0.935913	0.806331	0.86281	0.933304
AdaBoost	RF	1765	0.934704	0.804521	0.874136	0.933152
AdaBoost	RF	1770	0.932285	0.795163	0.858381	0.929683
AdaBoost	RF	1775	0.932285	0.795889	0.859208	0.930017
AdaBoost	RF	1780	0.938331	0.814427	0.881986	0.936371
AdaBoost	RF	1785	0.932285	0.795501	0.858798	0.929851
AdaBoost	RF	1790	0.935913	0.806581	0.863201	0.933462
AdaBoost	RF	1795	0.939541	0.817575	0.867266	0.936937
AdaBoost	RF	1800	0.932285	0.794561	0.852321	0.929193
AdaBoost	RF	1805	0.938331	0.81395	0.870925	0.935905
AdaBoost	RF	1810	0.933495	0.799077	0.860127	0.930999
AdaBoost	RF	1815	0.94075	0.821604	0.884317	0.938535
AdaBoost	RF	1820	0.94075	0.821724	0.884702	0.938692
AdaBoost	RF	1825	0.928658	0.783997	0.848755	0.925921
AdaBoost	RF	1830	0.937122	0.81048	0.875628	0.934981
AdaBoost	RF	1835	0.932285	0.794755	0.858801	0.929483
AdaBoost	RF	1840	0.937122	0.810271	0.858446	0.934479
AdaBoost	RF	1845	0.929867	0.786868	0.843773	0.92654
AdaBoost	RF	1850	0.935913	0.807295	0.869016	0.933913
AdaBoost	RF	1855	0.94075	0.821994	0.873905	0.938705
AdaBoost	RF	1860	0.941959	0.826196	0.880823	0.940272
AdaBoost	RF	1865	0.935913	0.806883	0.863586	0.933617
AdaBoost	RF	1870	0.938331	0.813792	0.866768	0.935756
AdaBoost	RF	1875	0.94075	0.821491	0.874029	0.938382
AdaBoost	RF	1880	0.938331	0.814273	0.872538	0.936186
AdaBoost	RF	1885	0.941959	0.825401	0.876978	0.939814
AdaBoost	RF	1890	0.939541	0.818556	0.884103	0.937839
AdaBoost	RF	1895	0.937122	0.810179	0.868321	0.934611
AdaBoost	RF	1900	0.941959	0.825213	0.8754	0.939547
AdaBoost	RF	1905	0.935913	0.806153	0.856329	0.933013
AdaBoost	RF	1910	0.934704	0.803132	0.871698	0.932542
AdaBoost	RF	1915	0.934704	0.802619	0.856222	0.931989
AdaBoost	RF	1920	0.938331	0.814477	0.876519	0.936325
AdaBoost	RF	1925	0.938331	0.814496	0.8658	0.936105
AdaBoost	RF	1930	0.932285	0.795257	0.852319	0.929563
AdaBoost	RF	1935	0.94075	0.821866	0.874754	0.938675
AdaBoost	RF	1940	0.929867	0.788747	0.86038	0.927745
AdaBoost	RF	1945	0.931076	0.793249	0.867377	0.929342
AdaBoost	RF	1950	0.923821	0.76984	0.849571	0.921477
AdaBoost	RF	1955	0.934704	0.802726	0.872117	0.932339
AdaBoost	RF	1960	0.929867	0.789124	0.850522	0.927616
AdaBoost	RF	1965	0.934704	0.802522	0.869556	0.932036
AdaBoost	RF	1970	0.937122	0.810614	0.864087	0.934803
AdaBoost	RF	1975	0.923821	0.768784	0.823488	0.920278
AdaBoost	RF	1980	0.934704	0.802619	0.854147	0.931893
AdaBoost	RF	1985	0.934704	0.802526	0.866061	0.932105
AdaBoost	RF	1990	0.934704	0.802558	0.860216	0.932015
AdaBoost	RF	1995	0.938331	0.813875	0.865903	0.935775
AdaBoost	RF	2000	0.932285	0.794673	0.853584	0.929335
CATBoost	Ridge	5	0.83555	0.599334	0.652832	0.85796
CATBoost	Ridge	10	0.85127	0.643064	0.672536	0.873212
CATBoost	Ridge	15	0.85127	0.645564	0.686201	0.872257
CATBoost	Ridge	20	0.853688	0.665204	0.701162	0.87643
CATBoost	Ridge	25	0.864571	0.689566	0.722185	0.885526
CATBoost	Ridge	30	0.885127	0.735413	0.75966	0.901599
CATBoost	Ridge	35	0.891173	0.748808	0.769568	0.906234
CATBoost	Ridge	40	0.900846	0.764635	0.781006	0.913727
CATBoost	Ridge	45	0.909311	0.783154	0.797544	0.920361
CATBoost	Ridge	50	0.898428	0.767522	0.785663	0.913679
CATBoost	Ridge	55	0.909311	0.78913	0.805776	0.920509
CATBoost	Ridge	60	0.918984	0.808533	0.828098	0.927206
CATBoost	Ridge	65	0.918984	0.808158	0.825488	0.927763
CATBoost	Ridge	70	0.921403	0.812573	0.831503	0.92947
CATBoost	Ridge	75	0.92503	0.820178	0.83818	0.932453
CATBoost	Ridge	80	0.927449	0.826497	0.845839	0.933829
CATBoost	Ridge	85	0.932285	0.837363	0.853439	0.938106
CATBoost	Ridge	90	0.928658	0.828784	0.846461	0.934893
CATBoost	Ridge	95	0.933495	0.835324	0.86694	0.937309
CATBoost	Ridge	100	0.929867	0.828962	0.858018	0.934462
CATBoost	Ridge	105	0.933495	0.836586	0.87056	0.937116
CATBoost	Ridge	110	0.931076	0.829747	0.865264	0.934921
CATBoost	Ridge	115	0.932285	0.833597	0.866768	0.936143
CATBoost	Ridge	120	0.931076	0.829559	0.868528	0.934641
CATBoost	Ridge	125	0.931076	0.829958	0.862237	0.935243
CATBoost	Ridge	130	0.934704	0.839167	0.862254	0.939364
CATBoost	Ridge	135	0.932285	0.831391	0.860532	0.93671
CATBoost	Ridge	140	0.938331	0.84582	0.86928	0.942305
CATBoost	Ridge	145	0.929867	0.825026	0.857698	0.934314
CATBoost	Ridge	150	0.931076	0.828738	0.86059	0.935355
CATBoost	Ridge	155	0.934704	0.83687	0.865137	0.938747
CATBoost	Ridge	160	0.931076	0.830192	0.857681	0.935724
CATBoost	Ridge	165	0.928658	0.825478	0.852478	0.933791
CATBoost	Ridge	170	0.927449	0.823713	0.852172	0.932601
CATBoost	Ridge	175	0.927449	0.82359	0.853468	0.932409
CATBoost	Ridge	180	0.933495	0.836763	0.869013	0.937258
CATBoost	Ridge	185	0.935913	0.843192	0.870261	0.939792
CATBoost	Ridge	190	0.928658	0.827325	0.858034	0.933307
CATBoost	Ridge	195	0.928658	0.827116	0.860873	0.932963
CATBoost	Ridge	200	0.934704	0.840698	0.868969	0.938633
CATBoost	Ridge	205	0.938331	0.848522	0.878529	0.941601
CATBoost	Ridge	210	0.934704	0.842664	0.86996	0.938636
CATBoost	Ridge	215	0.934704	0.842511	0.87323	0.938359
CATBoost	Ridge	220	0.934704	0.841285	0.869753	0.938575
CATBoost	Ridge	225	0.941959	0.854666	0.887606	0.944619
CATBoost	Ridge	230	0.946796	0.867934	0.900102	0.949013
CATBoost	Ridge	235	0.943168	0.85906	0.891991	0.945693
CATBoost	Ridge	240	0.945586	0.864216	0.894551	0.947988
CATBoost	Ridge	245	0.944377	0.86163	0.893268	0.946839
CATBoost	Ridge	250	0.946796	0.866712	0.899905	0.94895
CATBoost	Ridge	255	0.949214	0.874302	0.904989	0.951286
CATBoost	Ridge	260	0.946796	0.86922	0.898214	0.949157
CATBoost	Ridge	265	0.945586	0.866664	0.896942	0.948013
CATBoost	Ridge	270	0.949214	0.873095	0.9048	0.951225
CATBoost	Ridge	275	0.946796	0.867934	0.900102	0.949013
CATBoost	Ridge	280	0.939541	0.852752	0.890455	0.942256
CATBoost	Ridge	285	0.938331	0.850407	0.883288	0.941385
CATBoost	Ridge	290	0.939541	0.852841	0.886446	0.942426
CATBoost	Ridge	295	0.935913	0.844898	0.876212	0.939378
CATBoost	Ridge	300	0.935913	0.844726	0.881766	0.939067
CATBoost	Ridge	305	0.941959	0.857267	0.886142	0.944864
CATBoost	Ridge	310	0.943168	0.860391	0.890243	0.945856
CATBoost	Ridge	315	0.943168	0.860253	0.896309	0.945592
CATBoost	Ridge	320	0.941959	0.857725	0.895056	0.944456
CATBoost	Ridge	325	0.946796	0.866712	0.899905	0.94895
CATBoost	Ridge	330	0.948005	0.870573	0.89931	0.950247
CATBoost	Ridge	335	0.949214	0.873184	0.9006	0.951397
CATBoost	Ridge	340	0.945586	0.866708	0.894929	0.948105
CATBoost	Ridge	345	0.944377	0.864167	0.893656	0.94696
CATBoost	Ridge	350	0.941959	0.859178	0.889169	0.944771
CATBoost	Ridge	355	0.949214	0.874338	0.902844	0.951363
CATBoost	Ridge	360	0.945586	0.8654	0.896749	0.947953
CATBoost	Ridge	365	0.945586	0.8654	0.896749	0.947953
CATBoost	Ridge	370	0.943168	0.860293	0.894213	0.945668
CATBoost	Ridge	375	0.946796	0.867978	0.898026	0.949099
CATBoost	Ridge	380	0.943168	0.860253	0.896309	0.945592
CATBoost	Ridge	385	0.948005	0.870454	0.905748	0.950018
CATBoost	Ridge	390	0.946796	0.867896	0.902254	0.94894
CATBoost	Ridge	395	0.950423	0.875654	0.910587	0.952245
CATBoost	Ridge	400	0.95526	0.88739	0.918255	0.956831
CATBoost	Ridge	405	0.951632	0.878268	0.914232	0.953341
CATBoost	Ridge	410	0.95526	0.886316	0.915726	0.956827
CATBoost	Ridge	415	0.950423	0.875684	0.908294	0.952302
CATBoost	Ridge	420	0.951632	0.879561	0.905418	0.953661
CATBoost	Ridge	425	0.954051	0.884853	0.908017	0.955968
CATBoost	Ridge	430	0.954051	0.883624	0.914432	0.955678
CATBoost	Ridge	435	0.949214	0.874273	0.907212	0.951223
CATBoost	Ridge	440	0.950423	0.876849	0.910781	0.95231
CATBoost	Ridge	445	0.950423	0.876849	0.910781	0.95231
CATBoost	Ridge	450	0.949214	0.874302	0.904989	0.951286
CATBoost	Ridge	455	0.945586	0.866571	0.903438	0.947813
CATBoost	Ridge	460	0.943168	0.861518	0.900951	0.945551
CATBoost	Ridge	465	0.938331	0.851584	0.900854	0.94102
CATBoost	Ridge	470	0.941959	0.859001	0.90206	0.944392
CATBoost	Ridge	475	0.952842	0.880983	0.910865	0.954595
CATBoost	Ridge	480	0.948005	0.870406	0.910444	0.949932
CATBoost	Ridge	485	0.945586	0.865248	0.907949	0.947671
CATBoost	Ridge	490	0.951632	0.879432	0.916891	0.953378
CATBoost	Ridge	495	0.956469	0.890054	0.92198	0.957934
CATBoost	Ridge	500	0.951632	0.879464	0.912051	0.95345
CATBoost	Ridge	505	0.952842	0.882124	0.911042	0.954653
CATBoost	Ridge	510	0.950423	0.876873	0.908483	0.952364
CATBoost	Ridge	515	0.951632	0.87949	0.909759	0.953507
CATBoost	Ridge	520	0.950423	0.876831	0.913164	0.95227
CATBoost	Ridge	525	0.948005	0.871717	0.903718	0.950144
CATBoost	Ridge	530	0.946796	0.869181	0.900295	0.949075
CATBoost	Ridge	535	0.948005	0.871653	0.910656	0.950004
CATBoost	Ridge	540	0.954051	0.884776	0.912331	0.955801
CATBoost	Ridge	545	0.954051	0.884747	0.91461	0.955737
CATBoost	Ridge	550	0.956469	0.890099	0.917194	0.958033
CATBoost	Ridge	555	0.962515	0.903735	0.928484	0.963683
CATBoost	Ridge	560	0.956469	0.890131	0.914929	0.958104
CATBoost	Ridge	565	0.952842	0.882124	0.911042	0.954653
CATBoost	Ridge	570	0.950423	0.876904	0.906266	0.952431
CATBoost	Ridge	575	0.948005	0.871791	0.899492	0.950304
CATBoost	Ridge	580	0.950423	0.876941	0.904128	0.952511
CATBoost	Ridge	585	0.946796	0.869181	0.900295	0.949075
CATBoost	Ridge	590	0.945586	0.866627	0.89903	0.947934
CATBoost	Ridge	595	0.949214	0.874234	0.911907	0.951136
CATBoost	Ridge	600	0.944377	0.864037	0.902192	0.946681
CATBoost	Ridge	605	0.954051	0.884699	0.921963	0.95563
CATBoost	Ridge	610	0.944377	0.864014	0.914712	0.946632
CATBoost	Ridge	615	0.939541	0.854046	0.9072	0.942154
CATBoost	Ridge	620	0.938331	0.851586	0.903385	0.941024
CATBoost	Ridge	625	0.934704	0.844316	0.899819	0.937696
CATBoost	Ridge	630	0.944377	0.864029	0.917491	0.946666
CATBoost	Ridge	635	0.944377	0.864029	0.917491	0.946666
CATBoost	Ridge	640	0.937122	0.849173	0.907536	0.939971
CATBoost	Ridge	645	0.939541	0.854059	0.909906	0.942184
CATBoost	Ridge	650	0.937122	0.849173	0.907536	0.939971
CATBoost	Ridge	655	0.928658	0.832529	0.899401	0.932281
CATBoost	Ridge	660	0.927449	0.830207	0.898259	0.931188
CATBoost	Ridge	665	0.928658	0.832505	0.896644	0.932225
CATBoost	Ridge	670	0.922612	0.820966	0.880707	0.926631
CATBoost	Ridge	675	0.917775	0.81201	0.878614	0.922275
CATBoost	Ridge	680	0.920193	0.816465	0.880868	0.924457
CATBoost	Ridge	685	0.912938	0.803222	0.869288	0.917871
CATBoost	Ridge	690	0.91052	0.798909	0.867068	0.915696
CATBoost	Ridge	695	0.908102	0.794634	0.862528	0.913506
CATBoost	Ridge	700	0.905683	0.790407	0.85806	0.911324
CATBoost	Ridge	705	0.897219	0.775986	0.852786	0.903782
CATBoost	Ridge	710	0.897219	0.776027	0.857622	0.903874
CATBoost	Ridge	715	0.886336	0.758193	0.843369	0.894146
CATBoost	Ridge	720	0.883918	0.754324	0.838965	0.891963
CATBoost	Ridge	725	0.892382	0.767999	0.85096	0.899538
CATBoost	Ridge	730	0.889964	0.764	0.841882	0.897277
CATBoost	Ridge	735	0.887545	0.760086	0.829456	0.895117
CATBoost	Ridge	740	0.889964	0.763993	0.833521	0.897262
CATBoost	Ridge	745	0.891173	0.766073	0.825546	0.898559
CATBoost	Ridge	750	0.888755	0.76216	0.821717	0.896438
CATBoost	Ridge	755	0.900846	0.782167	0.839572	0.907142
CATBoost	Ridge	760	0.8948	0.77207	0.828847	0.901849
CATBoost	Ridge	765	0.897219	0.77612	0.831069	0.904048
CATBoost	Ridge	770	0.899637	0.780138	0.836686	0.906105
CATBoost	Ridge	775	0.8948	0.772204	0.824126	0.902109
CATBoost	Ridge	780	0.889964	0.764169	0.821216	0.897611
CATBoost	Ridge	785	0.892382	0.768062	0.826642	0.899655
CATBoost	Ridge	790	0.882709	0.75246	0.816318	0.890979
CATBoost	Ridge	795	0.885127	0.756385	0.815294	0.893304
CATBoost	Ridge	800	0.882709	0.752618	0.810138	0.891283
CATBoost	Ridge	805	0.891173	0.766196	0.820781	0.898798
CATBoost	Ridge	810	0.873035	0.737692	0.79732	0.88279
CATBoost	Ridge	815	0.88029	0.748796	0.80797	0.889089
CATBoost	Ridge	820	0.879081	0.747118	0.801413	0.888398
CATBoost	Ridge	825	0.882709	0.75267	0.808714	0.891379
CATBoost	Ridge	830	0.881499	0.750703	0.809052	0.890185
CATBoost	Ridge	835	0.891173	0.766196	0.820781	0.898798
CATBoost	Ridge	840	0.8948	0.772204	0.824126	0.902109
CATBoost	Ridge	845	0.892382	0.768099	0.825006	0.899728
CATBoost	Ridge	850	0.89601	0.77413	0.828335	0.903028
CATBoost	Ridge	855	0.893591	0.770142	0.824533	0.900911
CATBoost	Ridge	860	0.8948	0.772005	0.832263	0.901721
CATBoost	Ridge	865	0.902056	0.784171	0.846341	0.908106
CATBoost	Ridge	870	0.902056	0.784171	0.846341	0.908106
CATBoost	Ridge	875	0.905683	0.790457	0.847741	0.911429
CATBoost	Ridge	880	0.906892	0.792596	0.847003	0.912583
CATBoost	Ridge	885	0.898428	0.778005	0.843048	0.904836
CATBoost	Ridge	890	0.909311	0.796771	0.857072	0.914612
CATBoost	Ridge	895	0.91052	0.798901	0.862486	0.915678
CATBoost	Ridge	900	0.921403	0.818716	0.872714	0.925558
CATBoost	Ridge	905	0.921403	0.818752	0.868518	0.925634
CATBoost	Ridge	910	0.926239	0.827839	0.879572	0.929959
CATBoost	Ridge	915	0.922612	0.820966	0.880707	0.926631
CATBoost	Ridge	920	0.922612	0.820981	0.873875	0.926664
CATBoost	Ridge	925	0.922612	0.820972	0.883142	0.926645
CATBoost	Ridge	930	0.921403	0.818712	0.882003	0.92555
CATBoost	Ridge	935	0.927449	0.830143	0.887748	0.93104
CATBoost	Ridge	940	0.926239	0.82783	0.886589	0.929939
CATBoost	Ridge	945	0.931076	0.837163	0.891254	0.934354
CATBoost	Ridge	950	0.931076	0.837174	0.886542	0.934377
CATBoost	Ridge	955	0.921403	0.818705	0.879563	0.925534
CATBoost	Ridge	960	0.920193	0.816465	0.880868	0.924457
CATBoost	Ridge	965	0.917775	0.811999	0.876158	0.92225
CATBoost	Ridge	970	0.917775	0.812026	0.881152	0.922312
CATBoost	Ridge	975	0.915357	0.807591	0.873912	0.920069
CATBoost	Ridge	980	0.912938	0.803232	0.871684	0.917893
CATBoost	Ridge	985	0.916566	0.809782	0.872652	0.921144
CATBoost	Ridge	990	0.916566	0.809781	0.870349	0.921142
CATBoost	Ridge	995	0.917775	0.811994	0.871485	0.922239
CATBoost	Ridge	1000	0.912938	0.803222	0.869288	0.917871
CATBoost	Ridge	1005	0.920193	0.816465	0.880868	0.924457
CATBoost	Ridge	1010	0.916566	0.809781	0.870349	0.921142
CATBoost	Ridge	1015	0.920193	0.816456	0.873771	0.924437
CATBoost	Ridge	1020	0.920193	0.816454	0.876058	0.924431
CATBoost	Ridge	1025	0.918984	0.814226	0.870408	0.923352
CATBoost	Ridge	1030	0.912938	0.803225	0.862556	0.917877
CATBoost	Ridge	1035	0.914148	0.805397	0.870405	0.918961
CATBoost	Ridge	1040	0.916566	0.809781	0.870349	0.921142
CATBoost	Ridge	1045	0.920193	0.816454	0.876058	0.924431
CATBoost	Ridge	1050	0.927449	0.830172	0.878568	0.931102
CATBoost	Ridge	1055	0.927449	0.830172	0.878568	0.931102
CATBoost	Ridge	1060	0.926239	0.827839	0.879572	0.929959
CATBoost	Ridge	1065	0.927449	0.830146	0.883002	0.931046
CATBoost	Ridge	1070	0.923821	0.823247	0.877236	0.927745
CATBoost	Ridge	1075	0.920193	0.816456	0.873771	0.924437
CATBoost	Ridge	1080	0.917775	0.811994	0.871485	0.922239
CATBoost	Ridge	1085	0.918984	0.814217	0.874918	0.923334
CATBoost	Ridge	1090	0.916566	0.809782	0.872652	0.921144
CATBoost	Ridge	1095	0.918984	0.814222	0.877288	0.923343
CATBoost	Ridge	1100	0.916566	0.809789	0.875033	0.921159
CATBoost	Ridge	1105	0.920193	0.816454	0.876058	0.924431
CATBoost	Ridge	1110	0.926239	0.82783	0.886589	0.929939
CATBoost	Ridge	1115	0.922612	0.82097	0.876076	0.926641
CATBoost	Ridge	1120	0.920193	0.816456	0.873771	0.924437
CATBoost	Ridge	1125	0.926239	0.827839	0.88909	0.929958
CATBoost	Ridge	1130	0.923821	0.823245	0.884286	0.927741
CATBoost	Ridge	1135	0.928658	0.832487	0.893979	0.932184
CATBoost	Ridge	1140	0.923821	0.823245	0.884286	0.927741
CATBoost	Ridge	1145	0.92503	0.825531	0.885435	0.928839
CATBoost	Ridge	1150	0.926239	0.827839	0.88909	0.929958
CATBoost	Ridge	1155	0.933495	0.841979	0.906849	0.936724
CATBoost	Ridge	1160	0.934704	0.844328	0.902456	0.937724
CATBoost	Ridge	1165	0.934704	0.844328	0.902456	0.937724
CATBoost	Ridge	1170	0.935913	0.846735	0.903634	0.938828
CATBoost	Ridge	1175	0.934704	0.844328	0.902456	0.937724
CATBoost	Ridge	1180	0.937122	0.849195	0.910349	0.940022
CATBoost	Ridge	1185	0.937122	0.849173	0.907536	0.939971
CATBoost	Ridge	1190	0.938331	0.851629	0.911526	0.941125
CATBoost	Ridge	1195	0.935913	0.846752	0.906358	0.938867
CATBoost	Ridge	1200	0.937122	0.849222	0.913261	0.940088
CATBoost	Ridge	1205	0.943168	0.861518	0.916287	0.945554
CATBoost	Ridge	1210	0.945586	0.866575	0.921571	0.947826
CATBoost	Ridge	1215	0.943168	0.861568	0.922155	0.945674
CATBoost	Ridge	1220	0.943168	0.861568	0.922155	0.945674
CATBoost	Ridge	1225	0.946796	0.869141	0.925748	0.948997
CATBoost	Ridge	1230	0.950423	0.876859	0.92939	0.952339
CATBoost	Ridge	1235	0.948005	0.871727	0.930024	0.950182
CATBoost	Ridge	1240	0.949214	0.874298	0.931232	0.951292
CATBoost	Ridge	1245	0.950423	0.876886	0.932445	0.952405
CATBoost	Ridge	1250	0.949214	0.874248	0.925214	0.95117
CATBoost	Ridge	1255	0.951632	0.879491	0.933664	0.95352
CATBoost	Ridge	1260	0.949214	0.874248	0.925214	0.95117
CATBoost	Ridge	1265	0.951632	0.879432	0.924831	0.953379
CATBoost	Ridge	1270	0.949214	0.874223	0.919607	0.951111
CATBoost	Ridge	1275	0.949214	0.874232	0.922361	0.951133
CATBoost	Ridge	1280	0.944377	0.864014	0.914712	0.946632
CATBoost	Ridge	1285	0.946796	0.869086	0.917148	0.948868
CATBoost	Ridge	1290	0.948005	0.871646	0.918375	0.949988
CATBoost	Ridge	1295	0.945586	0.866542	0.915927	0.947749
CATBoost	Ridge	1300	0.949214	0.874248	0.925214	0.95117
CATBoost	Ridge	1305	0.949214	0.874248	0.925214	0.95117
CATBoost	Ridge	1310	0.949214	0.874248	0.925214	0.95117
CATBoost	Ridge	1315	0.949214	0.874232	0.922361	0.951133
CATBoost	Ridge	1320	0.951632	0.879426	0.919444	0.953363
CATBoost	Ridge	1325	0.95526	0.88736	0.92858	0.956763
CATBoost	Ridge	1330	0.952842	0.882052	0.923339	0.954493
CATBoost	Ridge	1335	0.95526	0.88736	0.92858	0.956763
CATBoost	Ridge	1340	0.95526	0.887358	0.925858	0.956758
CATBoost	Ridge	1345	0.960097	0.898178	0.933664	0.961308
CATBoost	Ridge	1350	0.960097	0.898178	0.933664	0.961308
CATBoost	Ridge	1355	0.958888	0.895446	0.932383	0.960168
CATBoost	Ridge	1360	0.958888	0.895448	0.929681	0.960172
CATBoost	Ridge	1365	0.957678	0.892733	0.9284	0.959032
CATBoost	Ridge	1370	0.958888	0.895456	0.927075	0.960192
CATBoost	Ridge	1375	0.960097	0.898181	0.930968	0.961315
CATBoost	Ridge	1380	0.958888	0.895448	0.929681	0.960172
CATBoost	Ridge	1385	0.958888	0.895456	0.927075	0.960192
CATBoost	Ridge	1390	0.961306	0.900932	0.932261	0.96246
CATBoost	Ridge	1395	0.958888	0.895448	0.929681	0.960172
CATBoost	Ridge	1400	0.960097	0.898181	0.930968	0.961315
CATBoost	Ridge	1405	0.958888	0.895448	0.929681	0.960172
CATBoost	Ridge	1410	0.963724	0.906482	0.940317	0.964739
CATBoost	Ridge	1415	0.962515	0.903696	0.936243	0.963594
CATBoost	Ridge	1420	0.962515	0.903702	0.933561	0.963608
CATBoost	Ridge	1425	0.964933	0.90929	0.938849	0.96589
CATBoost	Ridge	1430	0.964933	0.90929	0.938849	0.96589
CATBoost	Ridge	1435	0.966143	0.912116	0.940162	0.967041
CATBoost	Ridge	1440	0.967352	0.914961	0.941481	0.968196
CATBoost	Ridge	1445	0.968561	0.917826	0.942807	0.969352
CATBoost	Ridge	1450	0.968561	0.91782	0.945553	0.969336
CATBoost	Ridge	1455	0.968561	0.91782	0.945553	0.969336
CATBoost	Ridge	1460	0.968561	0.91782	0.945553	0.969336
CATBoost	Ridge	1465	0.96977	0.920703	0.946879	0.970492
CATBoost	Ridge	1470	0.96977	0.920703	0.946879	0.970492
CATBoost	Ridge	1475	0.967352	0.914961	0.941481	0.968196
CATBoost	Ridge	1480	0.96977	0.920712	0.94414	0.970512
CATBoost	Ridge	1485	0.968561	0.917826	0.942807	0.969352
CATBoost	Ridge	1490	0.968561	0.917826	0.942807	0.969352
CATBoost	Ridge	1495	0.968561	0.917826	0.942807	0.969352
CATBoost	Ridge	1500	0.96977	0.920712	0.94414	0.970512
CATBoost	Ridge	1505	0.96977	0.920712	0.94414	0.970512
CATBoost	Ridge	1510	0.967352	0.914961	0.941481	0.968196
CATBoost	Ridge	1515	0.968561	0.917826	0.942807	0.969352
CATBoost	Ridge	1520	0.968561	0.917826	0.942807	0.969352
CATBoost	Ridge	1525	0.96977	0.920712	0.94414	0.970512
CATBoost	Ridge	1530	0.970979	0.923618	0.94548	0.971674
CATBoost	Ridge	1535	0.970979	0.923618	0.94548	0.971674
CATBoost	Ridge	1540	0.970979	0.923618	0.94548	0.971674
CATBoost	Ridge	1545	0.970979	0.923618	0.94548	0.971674
CATBoost	Ridge	1550	0.970979	0.923618	0.94548	0.971674
CATBoost	Ridge	1555	0.972189	0.926532	0.949551	0.972812
CATBoost	Ridge	1560	0.972189	0.926532	0.949551	0.972812
CATBoost	Ridge	1565	0.972189	0.926532	0.949551	0.972812
CATBoost	Ridge	1570	0.972189	0.926532	0.949551	0.972812
CATBoost	Ridge	1575	0.972189	0.926532	0.949551	0.972812
CATBoost	Ridge	1580	0.972189	0.926532	0.949551	0.972812
CATBoost	Ridge	1585	0.972189	0.926532	0.949551	0.972812
CATBoost	Ridge	1590	0.972189	0.926532	0.949551	0.972812
CATBoost	Ridge	1595	0.973398	0.929478	0.950898	0.973976
CATBoost	Ridge	1600	0.973398	0.929478	0.950898	0.973976
CATBoost	Ridge	1605	0.973398	0.929478	0.950898	0.973976
CATBoost	Ridge	1610	0.973398	0.929478	0.950898	0.973976
CATBoost	Ridge	1615	0.970979	0.923618	0.94548	0.971674
CATBoost	Ridge	1620	0.973398	0.929491	0.948181	0.974006
CATBoost	Ridge	1625	0.972189	0.926544	0.946827	0.972839
CATBoost	Ridge	1630	0.972189	0.926544	0.946827	0.972839
CATBoost	Ridge	1635	0.974607	0.932444	0.952251	0.975142
CATBoost	Ridge	1640	0.973398	0.929478	0.950898	0.973976
CATBoost	Ridge	1645	0.974607	0.932444	0.952251	0.975142
CATBoost	Ridge	1650	0.973398	0.929491	0.948181	0.974006
CATBoost	Ridge	1655	0.973398	0.929491	0.948181	0.974006
CATBoost	Ridge	1660	0.973398	0.929491	0.948181	0.974006
CATBoost	Ridge	1665	0.973398	0.929491	0.948181	0.974006
CATBoost	Ridge	1670	0.972189	0.926544	0.946827	0.972839
CATBoost	Ridge	1675	0.972189	0.926544	0.946827	0.972839
CATBoost	Ridge	1680	0.973398	0.929478	0.950898	0.973976
CATBoost	Ridge	1685	0.973398	0.929478	0.950898	0.973976
CATBoost	Ridge	1690	0.972189	0.926532	0.949551	0.972812
CATBoost	Ridge	1695	0.972189	0.926532	0.949551	0.972812
CATBoost	Ridge	1700	0.972189	0.926532	0.949551	0.972812
CATBoost	Ridge	1705	0.973398	0.929478	0.950898	0.973976
CATBoost	Ridge	1710	0.973398	0.929478	0.950898	0.973976
CATBoost	Ridge	1715	0.972189	0.926532	0.949551	0.972812
CATBoost	Ridge	1720	0.970979	0.923607	0.948212	0.971651
CATBoost	Ridge	1725	0.972189	0.926532	0.949551	0.972812
CATBoost	Ridge	1730	0.973398	0.929478	0.950898	0.973976
CATBoost	Ridge	1735	0.973398	0.929478	0.950898	0.973976
CATBoost	Ridge	1740	0.973398	0.929478	0.950898	0.973976
CATBoost	Ridge	1745	0.972189	0.926532	0.949551	0.972812
CATBoost	Ridge	1750	0.974607	0.932444	0.952251	0.975142
CATBoost	Ridge	1755	0.974607	0.932444	0.952251	0.975142
CATBoost	Ridge	1760	0.974607	0.932444	0.952251	0.975142
CATBoost	Ridge	1765	0.972189	0.926544	0.946827	0.972839
CATBoost	Ridge	1770	0.973398	0.929491	0.948181	0.974006
CATBoost	Ridge	1775	0.973398	0.929491	0.948181	0.974006
CATBoost	Ridge	1780	0.973398	0.929491	0.948181	0.974006
CATBoost	Ridge	1785	0.972189	0.926544	0.946827	0.972839
CATBoost	Ridge	1790	0.972189	0.926544	0.946827	0.972839
CATBoost	Ridge	1795	0.972189	0.926544	0.946827	0.972839
CATBoost	Ridge	1800	0.972189	0.926544	0.946827	0.972839
CATBoost	Ridge	1805	0.974607	0.932459	0.949542	0.975177
CATBoost	Ridge	1810	0.974607	0.932459	0.949542	0.975177
CATBoost	Ridge	1815	0.973398	0.929491	0.948181	0.974006
CATBoost	Ridge	1820	0.973398	0.929491	0.948181	0.974006
CATBoost	Ridge	1825	0.974607	0.932459	0.949542	0.975177
CATBoost	Ridge	1830	0.972189	0.926544	0.946827	0.972839
CATBoost	Ridge	1835	0.972189	0.926544	0.946827	0.972839
CATBoost	Ridge	1840	0.972189	0.926544	0.946827	0.972839
CATBoost	Ridge	1845	0.972189	0.926544	0.946827	0.972839
CATBoost	Ridge	1850	0.972189	0.926544	0.946827	0.972839
CATBoost	Ridge	1855	0.972189	0.926544	0.946827	0.972839
CATBoost	Ridge	1860	0.972189	0.926544	0.946827	0.972839
CATBoost	Ridge	1865	0.972189	0.926544	0.946827	0.972839
CATBoost	Ridge	1870	0.973398	0.929491	0.948181	0.974006
CATBoost	Ridge	1875	0.973398	0.929491	0.948181	0.974006
CATBoost	Ridge	1880	0.972189	0.926544	0.946827	0.972839
CATBoost	Ridge	1885	0.973398	0.929491	0.948181	0.974006
CATBoost	Ridge	1890	0.973398	0.929491	0.948181	0.974006
CATBoost	Ridge	1895	0.973398	0.929491	0.948181	0.974006
CATBoost	Ridge	1900	0.973398	0.929491	0.948181	0.974006
CATBoost	Ridge	1905	0.972189	0.926544	0.946827	0.972839
CATBoost	Ridge	1910	0.972189	0.926544	0.946827	0.972839
CATBoost	Ridge	1915	0.973398	0.929491	0.948181	0.974006
CATBoost	Ridge	1920	0.972189	0.926544	0.946827	0.972839
CATBoost	Ridge	1925	0.972189	0.926544	0.946827	0.972839
CATBoost	Ridge	1930	0.972189	0.926544	0.946827	0.972839
CATBoost	Ridge	1935	0.975816	0.935433	0.953612	0.976312
CATBoost	Ridge	1940	0.973398	0.929491	0.948181	0.974006
CATBoost	Ridge	1945	0.972189	0.926544	0.946827	0.972839
CATBoost	Ridge	1950	0.972189	0.926544	0.946827	0.972839
CATBoost	Ridge	1955	0.973398	0.929491	0.948181	0.974006
CATBoost	Ridge	1960	0.973398	0.929491	0.948181	0.974006
CATBoost	Ridge	1965	0.973398	0.929491	0.948181	0.974006
CATBoost	Ridge	1970	0.974607	0.932444	0.952251	0.975142
CATBoost	Ridge	1975	0.974607	0.932444	0.952251	0.975142
CATBoost	Ridge	1980	0.974607	0.932444	0.952251	0.975142
CATBoost	Ridge	1985	0.974607	0.932444	0.952251	0.975142
CATBoost	Ridge	1990	0.974607	0.932444	0.952251	0.975142
CATBoost	Ridge	1995	0.974607	0.932444	0.952251	0.975142
CATBoost	Ridge	2000	0.975816	0.935433	0.953612	0.976312
CATBoost	RF	5	0.916566	0.792503	0.850144	0.920653
CATBoost	RF	10	0.937122	0.833151	0.88358	0.938892
CATBoost	RF	15	0.957678	0.882546	0.893954	0.95858
CATBoost	RF	20	0.962515	0.896671	0.904045	0.963736
CATBoost	RF	25	0.958888	0.886963	0.916882	0.959522
CATBoost	RF	30	0.950423	0.865774	0.896188	0.951459
CATBoost	RF	35	0.954051	0.876346	0.905447	0.955188
CATBoost	RF	40	0.954051	0.874999	0.898476	0.955201
CATBoost	RF	45	0.962515	0.898627	0.917541	0.963676
CATBoost	RF	50	0.954051	0.875391	0.907616	0.955057
CATBoost	RF	55	0.948005	0.858138	0.899288	0.949
CATBoost	RF	60	0.951632	0.867605	0.906428	0.95234
CATBoost	RF	65	0.95526	0.877264	0.91543	0.955971
CATBoost	RF	70	0.957678	0.881712	0.912425	0.958217
CATBoost	RF	75	0.950423	0.862949	0.900503	0.951152
CATBoost	RF	80	0.954051	0.872574	0.908826	0.954558
CATBoost	RF	85	0.950423	0.864794	0.917131	0.951341
CATBoost	RF	90	0.951632	0.868769	0.908217	0.952674
CATBoost	RF	95	0.950423	0.863781	0.915561	0.951262
CATBoost	RF	100	0.956469	0.881056	0.923412	0.957226
CATBoost	RF	105	0.951632	0.869561	0.912634	0.952646
CATBoost	RF	110	0.956469	0.881044	0.936136	0.957358
CATBoost	RF	115	0.952842	0.872387	0.928764	0.953943
CATBoost	RF	120	0.95526	0.877243	0.927895	0.95606
CATBoost	RF	125	0.952842	0.869618	0.917384	0.953528
CATBoost	RF	130	0.954051	0.873438	0.919662	0.954767
CATBoost	RF	135	0.956469	0.880258	0.91766	0.957169
CATBoost	RF	140	0.952842	0.869619	0.914352	0.953494
CATBoost	RF	145	0.950423	0.862866	0.928273	0.951448
CATBoost	RF	150	0.954051	0.872571	0.918676	0.954668
CATBoost	RF	155	0.952842	0.870509	0.921422	0.953665
CATBoost	RF	160	0.950423	0.861966	0.921283	0.951172
CATBoost	RF	165	0.948005	0.856096	0.925481	0.949094
CATBoost	RF	170	0.949214	0.859949	0.927016	0.950324
CATBoost	RF	175	0.949214	0.861883	0.924113	0.950424
CATBoost	RF	180	0.944377	0.847439	0.904034	0.945351
CATBoost	RF	185	0.951632	0.866727	0.91856	0.952446
CATBoost	RF	190	0.951632	0.864936	0.922566	0.952307
CATBoost	RF	195	0.943168	0.841579	0.893647	0.943742
CATBoost	RF	200	0.945586	0.84657	0.900165	0.946011
CATBoost	RF	205	0.944377	0.844513	0.889055	0.944823
CATBoost	RF	210	0.94075	0.836822	0.902906	0.941847
CATBoost	RF	215	0.941959	0.838682	0.903049	0.942863
CATBoost	RF	220	0.939541	0.832419	0.887119	0.940372
CATBoost	RF	225	0.950423	0.861101	0.913289	0.950972
CATBoost	RF	230	0.946796	0.850426	0.901712	0.947244
CATBoost	RF	235	0.938331	0.826971	0.890888	0.938984
CATBoost	RF	240	0.941959	0.838682	0.903049	0.942863
CATBoost	RF	245	0.946796	0.852246	0.905352	0.947485
CATBoost	RF	250	0.943168	0.83795	0.902258	0.943541
CATBoost	RF	255	0.939541	0.829436	0.885334	0.939905
CATBoost	RF	260	0.938331	0.825989	0.893841	0.93895
CATBoost	RF	265	0.941959	0.837706	0.898491	0.94265
CATBoost	RF	270	0.943168	0.837125	0.890997	0.943174
CATBoost	RF	275	0.934704	0.815205	0.883821	0.935198
CATBoost	RF	280	0.937122	0.821116	0.879764	0.937273
CATBoost	RF	285	0.928658	0.797537	0.853783	0.928786
CATBoost	RF	290	0.948005	0.851398	0.899115	0.948056
CATBoost	RF	295	0.94075	0.831926	0.890145	0.94115
CATBoost	RF	300	0.943168	0.840183	0.902103	0.943858
CATBoost	RF	305	0.939541	0.829923	0.886361	0.939915
CATBoost	RF	310	0.944377	0.843585	0.91278	0.945177
CATBoost	RF	315	0.941959	0.838245	0.896685	0.942717
CATBoost	RF	320	0.94075	0.83287	0.895591	0.941281
CATBoost	RF	325	0.939541	0.8299	0.895399	0.940187
CATBoost	RF	330	0.938331	0.825509	0.885144	0.938737
CATBoost	RF	335	0.945586	0.845709	0.897579	0.945805
CATBoost	RF	340	0.935913	0.819129	0.886618	0.936477
CATBoost	RF	345	0.943168	0.836719	0.883783	0.942905
CATBoost	RF	350	0.939541	0.829419	0.886703	0.939974
CATBoost	RF	355	0.941959	0.83582	0.897915	0.942435
CATBoost	RF	360	0.935913	0.819128	0.883377	0.936397
CATBoost	RF	365	0.939541	0.828481	0.886404	0.939862
CATBoost	RF	370	0.937122	0.822072	0.892274	0.937709
CATBoost	RF	375	0.941959	0.836758	0.89377	0.942418
CATBoost	RF	380	0.938331	0.829036	0.894758	0.939292
CATBoost	RF	385	0.945586	0.844067	0.904809	0.945801
CATBoost	RF	390	0.94075	0.83287	0.895591	0.941281
CATBoost	RF	395	0.94075	0.834795	0.904923	0.941737
CATBoost	RF	400	0.935913	0.819136	0.889997	0.936577
CATBoost	RF	405	0.937122	0.824077	0.896314	0.938054
CATBoost	RF	410	0.935913	0.819129	0.894428	0.936694
CATBoost	RF	415	0.937122	0.822077	0.891237	0.937694
CATBoost	RF	420	0.943168	0.837957	0.897823	0.943422
CATBoost	RF	425	0.939541	0.83088	0.892438	0.940217
CATBoost	RF	430	0.938331	0.825992	0.897233	0.93905
CATBoost	RF	435	0.94075	0.831925	0.896354	0.941197
CATBoost	RF	440	0.938331	0.825037	0.893526	0.938831
CATBoost	RF	445	0.945586	0.848407	0.910489	0.946434
CATBoost	RF	450	0.937122	0.822072	0.899917	0.937898
CATBoost	RF	455	0.935913	0.819645	0.883889	0.936538
CATBoost	RF	460	0.934704	0.812323	0.882831	0.934825
CATBoost	RF	465	0.938331	0.82411	0.884227	0.938468
CATBoost	RF	470	0.941959	0.834926	0.89762	0.942324
CATBoost	RF	475	0.94075	0.831943	0.904659	0.941349
CATBoost	RF	480	0.94075	0.83017	0.899108	0.941052
CATBoost	RF	485	0.938331	0.824118	0.900825	0.938887
CATBoost	RF	490	0.928658	0.797463	0.863566	0.928808
CATBoost	RF	495	0.932285	0.808321	0.881024	0.932846
CATBoost	RF	500	0.934704	0.815196	0.880467	0.9351
CATBoost	RF	505	0.934704	0.816208	0.893196	0.93558
CATBoost	RF	510	0.943168	0.837125	0.906202	0.943512
CATBoost	RF	515	0.934704	0.816216	0.888763	0.935463
CATBoost	RF	520	0.941959	0.83408	0.909004	0.942444
CATBoost	RF	525	0.931076	0.804373	0.877406	0.931548
CATBoost	RF	530	0.938331	0.825035	0.889118	0.938719
CATBoost	RF	535	0.931076	0.805408	0.878036	0.931822
[truncated: 5,893 more rows]

## Sheet: Ciliated cells
Feature ranking algorithm	Classification algorithm	Number of features	ACC	MCC	Macro F1	Weighted F1
[truncated: 7,200 more rows]

[truncated: 10 more sheets: Endothelium, Fibroblasts, Macrophages, Mast cells, Mesothelium, Neutrophils, Plasmacells, Secretory cells, Smooth muscle cells, T cells]
