# Supplementary material for: Machine Learning Identification of Cell-Type-Specific Molecular Signatures Distinguishing COVID-19 from Other Lower Respiratory Tract Diseases
Source: Life (Basel). 2026 May 4;16(5):771. doi: 10.3390/life16050771 (PMC13208634; doi:10.3390/life16050771)
Supplement: Supplementary file 1 [file life-16-00771-s001.zip › life-4219234-supplementary/Table S4.xlsx]

## Sheet: AT1
Features found by 9 algorithms	Feature found by 8 algorithms	Feature found by 7 algorithms	Feature found by 6 algorithms	Features found by 5 algorithms	Features found by 4 algorithms	Features found by 3 algorithms	Features found by 2 algorithms	Features found by 1 algorithm
	TSIX	MT-ATP6	MALAT1	PLCG2	SFTPB	S100A6	HSPA1B	NAMPT
			MACROD2	NTM	CAV1	UTY	AC130456.2	HEG1
			MT-ND3	KCNIP1	LINC02615	EDIL3	CEBPD	NEAT1
			MT-CO3	MT-CYB	MT-ATP8	SEC14L4	XIST	RPS25
			MT-ND4	ABCA1	MT-ND5	GOLGA8B	MT-CO1	REPS2
			MT-CO2	MT-ND1	NEDD4L	ST6GALNAC5	BCAT1	ATP8A1
				USP9Y	MECOM	TIMP3	CADM1	KCNQ3
				B2M	AC044810.2	FTH1	AHNAK	UNC13B
				EVL	DSP	MUC1	AC112770.1	SFN
				ADIRF	VEGFA	PTPRG	MLLT3	TTTY14
					SLC30A8	LINC02211	STK32A	LMO3
					ITLN2	EYA4	HMGB1	KTN1
						MALRD1	HMGN3	UBA6-AS1
						ELOVL5	AC007319.1	TMSB10
						C4BPA	EMP2	AC087286.2
						HOPX	ADGRG3	AP002518.2
						JUND	HULC	GNAS
						S100A4	NBPF12	HSPA6
						AC005165.1	CCDC144A	MUC4
						CXCL8	AP002856.2	WDR72
						CLU	CXCL14	AL499604.1
							AL583808.1	DMD
							AC114971.1	SOX14
							SLC6A4	MT-ND6
							BCL2A1	AC097110.1
							SPTSSA	AC113383.1
							MS4A15	MAP3K5
							SLC11A1	FOLR1
							G0S2	TTN
							RPS20	GPRC5D
							S100A10	KRT19
							CDH1	CPM
							CEBPB	LIMCH1
							ACTB	RPS26
							CLIC5	HBA1
							HSPB1	SCGB1A1
							KRT7	GOLGA8A
							FTL	KLRD1
							PCBP1	RPS29
							KLF6	B3GALNT1
							RPS21	HBB
							POSTN	TMEM9B-AS1
							HSD17B6	TUBA1B
							OTULINL	SLC39A7
							CST3	AATK
							SERPINE1	GNAI2
							IFITM2	IGHA1
							AL079338.1	CXADR
								PATL2
								OSBP2
								PTGR1
								HNRNPAB
								EIF4A1
								TTLL12
								MIR222HG
								NBEAL2
								ATP5MF
								TCEAL3
								DGKE
								AC119674.1
								PHKG2
								ZHX1
								ZNF430
								RNH1
								CNOT7
								AP1G2
								F11R
								AL645465.1
								GJA1
								ACO1
								TRIM69
								GCLC
								LRRIQ1
								TINAGL1
								ABHD10
								SMARCA1
								CPQ
								GADD45B
								STIL
								ADHFE1
								PTGFRN
								GNG5
								SQOR
								MKNK2
								SRI
								AZI2
								C5orf17
								PPL
								IKZF3
								HNRNPL
								RUBCN
								ANKRD52
								ANKRD1
								DKC1
								RHOU
								EIF1AY
								PRMT1
								HBD
								SLC27A4
								LINC00486
								TIMM13
								AC092902.4
								ATP5MC3
								COA5
								ZNF484
								MYO19
								KRT8
								LINC01170
								CHCHD10
								GPRIN2
								DNAJA4
								S100A13
								RPL7A
								WDR75
								C21orf62-AS1
								AC005237.1
								KIFAP3
								BCAP31
								NUFIP2
								TNRC18
								PLIN5
								DBNL
								RPL27
								GNG12
								BAG1
								CSGALNACT1
								AC011029.1
								FABP5
								PCSK7
								SNAPC3
								PXMP4
								CFAP70
								FAM106A
								GMPPB
								ARFIP1
								PCNT
								MAP3K7CL
								CD226
								AF165147.1
								GRK4
								AC015923.1
								SNHG16
								LINC01934
								HOMER1
								SNRPD2
								AL035078.1
								AC092118.1
								WASHC5
								TRIM27
								C8orf37-AS1
								TCEAL9
								FOXJ2
								CAMK2A
								SDHC
								RGS2
								KNDC1
								IGHG1
								C2orf91
								MMP14
								DNAJB6
								LPAR6
								RPS10-NUDT3
								MFAP1
								GPR137
								AAGAB
								ASRGL1
								ERO1A
								AC137932.3
								INTS1
								POLR3A
								FAM210B
								SULT1A1
								C1QA
								MIR663AHG
								RHBDD1
								WDR83OS
								DYNC1LI1
								PTGR2
								NFRKB
								CETN3
								PRUNE2
								WASF3
								CRIP2
								GPR137B
								SPG21
								FECH
								NUDCD1
								ARPC5L
								RASGRP1
								PMP22
								PARP16
								USP38
								SARM1
								PRKCSH
								RFTN1
								ZMIZ2
								TRMT1L
								ENPP4
								EEF1G
								CLEC4A
								TUBGCP5
								EXD3
								PIK3CA
								MRS2
								HDAC7
								SUPT16H
								NPHP3
								HBA2
								SLC25A48
								TNFSF13B
								TMEM161B
								C2orf68
								EMC1
								CC2D1A
								ZNF136
								INTS2
								LRIG2
								CRNDE
								CCDC141
								SYT7
								PAX8
								C8orf76
								SLC36A4
								MAP3K4
								TRAF3
								SYTL1
								MRPL41
								ZNF638
								ZNF844
								NDUFS8
								SCGB2B2
								IQCG
								AL512603.2
								AZGP1
								PBXIP1
								SYNJ2BP
								KLRG2
								TUBB
								RSBN1L
								PIGG
								AC010967.1
								FAT4
								BCL7C
								SERP1
								GAS2L1
								UPK3B
								LCP1
								DUBR
								SMYD3
								SURF6
								TMCO4
								TOMM7
								ARPC1B
								KIAA1191
								CDC42EP3
								PEBP1
								MIR100HG
								CARHSP1
								PON3
								TPD52L2
								ZFP36L1
								SPOCK2
								KHDRBS2
								WDR61
								GPC3
								MTUS1
								SNHG9
								MED13L
								AC008760.2
								S100A11
								BUD13
								WDYHV1
								RAB8A
								TSPAN9
								AHSP
								TACSTD2
								AC090844.2
								PEX2
								BCOR
								GPLD1
								RILPL2
								TSHZ1
								AC034195.1
								PSMB1
								AC018682.1
								CPNE3
								AC005670.3
								SLC14A1
								MORF4L1
								PSMA5
								C11orf54
								NCL
								NALCN
								PPP1R7
								C11orf80
								PI4K2B
								RAB5A
								COPS7B
								DR1
								AC098829.1
								KIAA0319
								RNF8
								SNHG8
								PMS1
								LINS1
								HPN-AS1
								TNFRSF1B
								PCGF5
								YWHAQ
								POLE4
								EPN2
								AC060765.2
								BBIP1
								LIG1
								DUSP1
								AGER
								LDB2
								H3F3B
								AC096531.2
								TMSB4X
								EIF1
								LINC02006
								TFPI
								MYL12A
								LINC01811
								PECAM1
								C3orf79
								ANKRD29
								TAGLN2
								RPS28
								CACNA1C
								COLEC12
								LAMA2
								UACA
								TSPAN13
								LSAMP
								AC090001.1
								TPT1
								VWF
								MYL6
								RPL10
								LAMA3
								ATP5F1E
								AL121584.1
								CFTR
								ITGA1
								PTPRB
								COX7C
								RPS27
								BMPR1B
								MYL9
								ITM2B
								AC022217.3
								USP13
								JMJD1C
								TJP1
								COX6C
								COP1
								NTM-AS1
								MAP1B
								MPZL1
								TMEM135
								MAP7
								VPS13B
								EDEM1
								ZNF280D
								TPST1
								SMURF2
								PER1
								KHDRBS3
								AC243964.3
								ZNF90
								NDUFB11
								NRGN
								NCOA4
								NR1H2
								DENND6A
								FOSB
								ANKUB1
								PRPF40A
								HSPA1A
								MARK3

## Sheet: AT2
Features found by 9 algorithms	Feature found by 8 algorithms	Feature found by 7 algorithms	Feature found by 6 algorithms	Features found by 5 algorithms	Features found by 4 algorithms	Features found by 3 algorithms	Features found by 2 algorithms	Features found by 1 algorithm
	MT-ATP6	MT-CO3	MT-CYB	MTRNR2L12	NPC2	UBB	SNX3	FOXP1
	TSIX	MT-ND4		AZGP1	MT-ATP8	MECOM	RDX	ANXA7
		EVL		MT-ND3	SFTPC	MT-ND1	MAPK1	RPS24
		LINC01811		UTY	MT-CO2	MALRD1	FOSB	SLC39A8
				RPS19	LINC02006	IGHA1	TPT1	LPCAT3
				CCDC141	CPM	TMC5	CADM1	HADHA
				CAMK1D	USP9Y	MT-ND6	TMEM135	MAST4
						C4BPA	TFPI	AKAP8L
						MALAT1	RPS16	LMO7
						CRTAC1	IGKC	CALM2
						TMEM108	SHC3	SLC34A2
						EEF1A1	PTPRG	GBF1
						MUC4	SFTPB	NAPSA
						HP	RPL8	SGPP2
						AC022217.3	ABCA1	EFNA5
						EIF1	VEPH1	RBPMS-AS1
						DCC	SORCS2	MGMT
						RPS2	JUND	CCDC69
						MT-ND2	AP003086.1	ATP2B4
						HBA1	BARHL1	CMTM8
							ALPG	ACTR2
							HSPA6	FTH1
							DUSP2	C3orf38
							AL450344.1	NAALADL2
							MACROD2	MRPL33
							SERTAD1	HSPE1
							HMGB1	DBI
							C2CD4B	COX7B
							BAG3	SUSD6
							MT-ND5	EHF
							NEDD4L	PPP1R10
							AC087286.2	GPATCH2L
							AC007319.1	THUMPD3-AS1
							HBA2	NABP1
							HBB	RPL28
							LINC02211	PDE4D
							C3orf79	JUN
								B2M
								SOX6
								RPL29
								RPLP2
								GTF2I
								ATP11A
								RPL37
								PIGR
								MLLT3
								SCD
								RFTN1
								GPR39
								PARD3B
								ACTB
								MT-CO1
								SLC30A8
								AC008397.1
								AC021504.1
								AC026254.2
								AP003498.2
								AC090001.1
								AL049779.4
								IQCN
								BOLA1
								TCEAL2
								LINC01504
								LINC01876
								PLK3
								APOL4
								AP001922.5
								RPL26
								ITM2B
								HSP90AB1
								LPCAT1
								SFTPA2
								HSPA1A
								SYNE2
								RPL13
								LMO3
								PTMA
								AC015923.1
								RIPOR2
								UNC13B
								CPSF6
								FGD4
								SFPQ
								MPRIP
								CYP1B1
								RYR2
								ESYT2
								PUM3
								EPN2
								FOS
								HMCN1
								GABPB1-AS1
								DSP
								RPN2
								PHF8
								SOD2
								PRPF38B
								FGFR2
								UBC
								IGLC1
								NLGN1
								IGLC2
								CNN3
								TNRC6A
								XAF1
								KANK1
								RPL23A
								EIF4E2
								CD83
								ETV5
								CLIC2
								DYNC2H1
								CHD4
								TXNDC5
								AC118658.1
								AL121761.1
								LINC01093
								PRDM8
								LYPD2
								LINC01785
								AC106876.1
								CECR3
								AC022167.4
								DCXR-DT
								AP002761.1
								AC137695.3
								AC001226.1
								AL163195.2
								CYP1A1
								CCL23
								PGF
								AC113133.1
								LCN6
								MPIG6B
								AC104187.1
								AC092803.2
								ZNF705A
								AC005618.4
								IFITM1
								IL6
								GPR146
								AL035425.3
								PTHLH
								HCAR3
								AL135999.3
								AL645728.1
								C1orf189
								AC005540.1
								Z98885.2
								SIRPB1
								PROK2
								AC004471.1
								AL354714.3
								AL158175.1
								NRARP
								SERPINE1
								LDB2
								SLC11A1
								CXCL8
								PECAM1
								AF064860.1
								AC104984.4
								AC021028.1
								AC104561.4
								GJC2
								AC009185.1
								ITGA1
								TTTY14
								ID3
								AL442128.2
								AC108134.2
								BMX
								AP002518.2
								C20orf187
								LINC00681
								LSAMP
								AC121764.1
								MED14OS
								HIST2H4B
								AL591806.1
								AC036176.1
								CALCRL
								GNG11
								CACNA2D2
								RPS28
								RACK1
								S100A6
								RPS21
								STAG2
								AL079338.1
								H3F3A
								TXNDC17
								CD47
								KIAA1217
								ARAP2
								TMBIM6
								ATF6
								IVNS1ABP

## Sheet: Basal cells
Features found by 9 algorithms	Feature found by 8 algorithms	Feature found by 7 algorithms	Feature found by 6 algorithms	Features found by 5 algorithms	Features found by 4 algorithms	Features found by 3 algorithms	Features found by 2 algorithms	Features found by 1 algorithm
	AP002336.2	CHST9	EYA4	EYA1	C12orf57	RPL34	CTTN	EVI5
			BMPR1B	MT-ND4	RPLP2	RPS20	PPP1R15A	RPL23
			WDR49	EYA2	MTRNR2L12	RPS26	RPL27A	BRD4
			LINC02057	NEAT1	ABCA13	CD44	ANKUB1	MRPS9
			EEF1A1	MT-CO2	PLEKHS1	ANK3	LCOR	SLC25A12
			PRKG1	PRSS23	AC093865.1	SERF2	MT-CO1	PAPOLG
				TSHZ2	RPS24	FOXP2	NQO1	HNRNPH1
				FILIP1L	CEBPD	TNFRSF21	LGR4	KTN1
				AQP3	MT-ATP8	MTRNR2L8	PLEKHA5	KHDRBS2
				AL139807.1	SPOCK3	XIST	MT-CYB	MPZL2
				AC007319.1	TCEAL2	HSPA1A	KRT7	TNKS2
				MACROD2	SEMA5A	DUSP1	FAM107B	DDX1
				AC112206.2	LDB2	LINC01091	CAMK1D	PRKCA
					LRRK2	MACC1	RPL36	KIF16B
						RPL28	RPLP1	ARID1A
						FDFT1	DLEU1	BCL9
						F3	UBA6-AS1	TXNIP
						RASSF6	NDUFB3	RPL31
						SERPINE1	COX4I1	KLHL2
						CHL1	TCEAL4	MT-ND1
						TOX3	SNHG8	RPL19
						TSIX	FAM229B	AFF3
						AL117329.1	MMP1	LAMA2
						FN1	RASD1	DLG2
						EDN2	MALAT1	AP002026.1
						MT-ND6	AVPI1	PSMB6
						DDIT3	BHLHE40	AC104073.4
						SLPI	MT-CO3	ATP6V1G1
						AC120193.1	SOX5	PET100
						RPL6	SORBS2	SAP18
						SFTPB	PPFIA1	VEGFA
						NTM	PBX1	TUBA1B
						MET	RPL21	RORA
						RPL41	S100A6	CCN1
						CALD1	HNRNPA2B1	MIR205HG
						BTG2	PFN1	RPS28
						RPS18	ZNF385B	NAV2
						LDHA	TANC2	LINC00511
						KRT6A	CDON	GNGT1
						RPS15	STK39	GOLGB1
						SERPINB3	PAX9	ABI1
						RPL5	IKZF2	JMJD1C
							PCDH7	ASH1L
							MUC16	PTPRK
							SEMA3A	PPP1R13L
							KLF5	MT-ATP6
							AC087286.2	DPYD
							HIF1A-AS3	ST3GAL1
							ASXL3	MAST4
							RPS23	LDLRAD3
							C12orf74	ENAH
							PPARGC1A	YAP1
							HS3ST1	MTSS1
							WFDC2	ADARB2
							RPS6	GRAMD2B
							ADGRF1	ALCAM
							NTN1	NFIA
							TIMP3	BCL11A
							PLAC8	KIAA1217
							RPS4X	ALDH1A3
							GALNT7	EHF
							ATP2C1	PDHX
							RPS25	AQP4-AS1
							TMSB10	NFIB
							HES1	AP001011.1
							RPL32	KRT19
							SELENOP	MID1
							RPL14	CLIC6
							COX7C	SOBP
								CDC42
								ATP1B3
								RUNX1
								RPL37A
								PKP4
								MRTFB
								LSAMP
								PTCSC2
								DLEU7
								RASSF9
								ATP2C2
								FYB2
								GRHL2
								CDH13
								MYOF
								RDH10
								NFIX
								STK38
								FAF1
								SCARA3
								SPATS2L
								EIF4A1
								RFX3
								GAS5
								KCTD1
								CD99L2
								CACNA1C
								ANKS1B
								CDH26
								RPLP0
								SLCO1B3
								PLS1
								MIR31HG
								PECAM1
								AC130650.2
								APP
								SLC9A9
								NIPAL2
								PROSER2
								COL4A5
								SORBS1
								RPL3
								CLDN1
								HMGB3
								GAPDH
								SNRPD2
								RBM6
								ZNF708
								AC104041.1
								HNF4G
								CSMD1
								PPM1L
								ILRUN
								AC008735.2
								CBLB
								RPS27
								ANKRD36C
								SH2D4A
								FTL
								FABP5
								RPL18
								LRIG1
								UBC
								S100A11
								RPS2
								ADGRV1
								BACE2
								RAB11A
								ERRFI1
								PDLIM5
								CLU
								SREBF2
								ANXA1
								S100A10
								ANKRD12
								ZSWIM6
								FXYD3
								MAML3
								BEND5
								AL035587.2
								UGT2A1
								CYP26A1
								SERPINB10
								DGCR6
								AC066580.1
								AL627309.4
								SIRPB1
								RPS10
								AC020765.2
								RPS13
								AC090771.2
								AC025154.2
								ZG16B
								AQP5
								RPS3A
								AL138921.1
								DDTL
								HPCA
								AC245014.3
								RPS12
								RPL30
								CYB561D2.1
								FMC1
								RPS8
								CXCL6
								MT1E
								AGR2
								ANKRD37
								CD300LB
								RPL9
								CXCL1
								PRSS55
								PNRC1
								UQCRB
								C11orf1
								HIST1H4B
								RPL10A
								FAU
								FOXN3-AS1
								GPX4
								UNC5B-AS1
								SELENOM
								SFTPC
								LRRN1
								NDUFC1
								ADCY2
								CAPN13
								NACA
								AL035411.3
								SERTAD3
								HDAC4-AS1
								IER3
								AC027237.2
								TMA7
								CHP2
								RPL22
								RPL11
								PLEKHH1
								AC034243.1
								GDF15
								HOOK1
								RPL23A
								SERPINI2
								TTC6
								LINC01436
								SERPINF1
								HES4
								ADIRF
								PPM1H
								AC005062.1
								CEACAM6
								ATP5MG
								RPL10
								RPS15A
								DHRS9
								RPL29
								SBDS
								RPL12
								SSR2
								PRKY
								SPTSSA
								GMNN
								YBX1
								ARHGEF10L
								FAM200A
								AASS
								MARVELD2
								SMURF1
								CPNE4
								KMT2A
								BMPR1A
								KCMF1
								C19orf48
								ATP9A
								MRPS35
								RPL37
								PLD1
								JARID2
								WDTC1
								CKAP5
								NBEA
								DNM2
								LAMTOR5
								SQSTM1
								SIAH2
								ACTR2
								RBPJ
								ABR
								COX6B1
								FLVCR1
								SLC8A1
								MAPK14
								RCAN1
								SSR4
								UBE3C
								TTN-AS1
								TIPRL
								TMX1
								AHCTF1
								TXNDC17

## Sheet: B cells
Features found by 9 algorithms	Feature found by 8 algorithms	Feature found by 7 algorithms	Feature found by 6 algorithms	Features found by 5 algorithms	Features found by 4 algorithms	Features found by 3 algorithms	Features found by 2 algorithms	Features found by 1 algorithm
	HSP90AA1	FOSB	MALAT1	MT-ND3	MT-ATP6	SRPK2	PTPRC	SIAH2
	HSPD1	DNAJB1	HSPA1A	MT-CO2	MT-CO3	RAB8B	EIF4A3	CNPY2
		AC022217.3	JUN	ELL2	ANKRD44	DUSP2	BTG1	PSMD5
			HSPH1	MT-CO1	NR4A1	RPS16	BLK	MEGF9
			NUDC	CD83	UTY	RPS26	RPS8	ST6GAL1
				RPS10	RPS25	RPL39	EBF1	HNRNPH3
				SQSTM1	FOS	IMMP2L	JUND	DYRK1A
				NR4A2	RPS3A	RPS13	NAMPT	NAP1L4
				SLC35F1	HSPE1	RPL37	MGAT5	ARPP19
				RPS14	ZFAND2A	AP001011.1	SLC2A3	MX2
				STIP1	RGS2	STX7	LINC01004	EMP3
					HSPA6	MT-CYB	MAPRE2	SPTAN1
					ZNF10	ABHD15-AS1	TRA2B	SF1
						ABHD3	RPL31	INTS6
						MT-ND4	GCH1	RPL21
						RASGEF1B	SNHG14	PLCG2
						RPL34	WTAP	CBLB
						RCSD1	RPS27	FMNL2
						AP002075.1	RPL9	DDX17
						S100A9	RPL3	SSH2
						RPL35A	RPL6	ELOVL5
						IER5	DNAJB6	DMXL1
						DNAJA1	RPS3	PHC3
						RPS18	BAG3	PAX5
						RPL30	TSPYL2	DNTTIP2
						RPS4X	RACK1	IRF1
						RPL12	RPL7A	AREG
						RPS7	CD69	SNRPD2
						JUNB	HSPA8	RPS11
						HSP90AB1	RPL29	MIR29B2CHG
						DNAJA4	CD70	JOSD1
						PPP1R15A	RPS28	SRSF7
						SELENOK	RPL19	RPS5
						RPS21	PMAIP1	SNHG8
						XIST	POLR2A	RPS2
						RPL18A	RPL5	LRIF1
						RPS23	RPL37A	UQCRB
						KLF2	COX4I1	AL157944.1
						TPT1	RPL11	IER5L
						EIF1	TNFSF9	ERO1B
						RPLP2	RPL22	RPL36
						EEF1B2	UBA52	SNX8
						AL499604.1	RPS29	SERTAD1
						RPL38	RPL23	NFKB2
						RPL7	RPL36AL	MXD1
						RPL23A	ARIH1	TUBA4A
						UBC	LITAF	ZFAS1
						CD52	TMSB10	RPL4
						RPL26	NOCT	MBNL1
						RPL8	MAP1LC3B	AC025259.3
						EEF1G	RPLP1	PRMT9
						DUSP1	WDR47	NACA
						SLC49A4	RPS20	CLASP1
						RPL10A	AP000640.2	MECOM
						GADD45B	PDE7A	HSPB1
						RPL36A	RPS15A	CXCR4
						ZNF331	RPL32	TRMT112
						CCT4	FAU	RYR2
						SYAP1	RPS12	AC073046.1
						CACYBP	COX7C	RNASE3
							RPS27A	AC010746.2
							RPS15	AL445490.1
							RPL24	HLA-DQA2
							IER2	AC068831.1
							RPL14	AC005162.3
							LY9	AC008115.1
							HSPA1B	AC110760.2
							CD79A	FCGR3B
							RPL28	CCL20
							GOLGA4	GSTA1
							QKI	KCNMB1
							CD55	ITLN1
							MT-ND1	AC073968.2
							RPL15	AC010285.3
							OST4	CMTM2
								NXPH4
								RBM34
								RAB33A
								AL121658.1
								TMPRSS4
								AL161757.5
								AC024559.1
								AL136115.3
								HKDC1
								LINC01744
								IL10RB-DT
								HSPA1L
								AL121944.1
								ZNF442
								AL024507.2
								PCDHGA5
								EHD4-AS1
								GJA3
								PNP
								ADAMTSL4-AS1
								AL590438.1
								AL158168.1
								AC016907.2
								AC239799.2
								LINC02715
								AC074008.2
								AC018730.1
								AL445524.1
								VTCN1
								AC009518.1
								AP001160.4
								PFDN2
								AC005837.1
								IFT46
								LINC02408
								CCNB1IP1
								AFF3
								NEAT1
								LRRK2
								CCDC6
								GPBP1
								AC079793.1
								RPS19
								RPL18
								RPL41
								RPL27
								RPS9
								RPL13A
								ANKRD37
								H3F3B
								RPL35
								COMMD6
								ATM
								HIST1H4C
								LPP
								NOP53
								REL
								GLDN
								SNHG29
								MIF
								CRIP1
								NR4A3
								PNRC1
								CREM
								NFKB1
								SNHG7
								MT-ATP8
								RPL10
								GRASP
								SNX13
								RPSA
								CDK11A
								SLC25A33
								MTRNR2L8
								AUTS2
								PARP15
								UBE2B
								BMP2K
								SRGN
								DLEU2
								AC007384.1
								FTL
								RAC2
								FXR1
								ZDHHC21
								USPL1
								DOCK2
								DDX3X
								SOS2
								RNF130
								ATP11B
								PKIG
								EEF1AKMT2
								HLA-DQA1
								FAM126A
								CASP4
								PRKACB
								SNX9
								LGALS1
								PDK3
								PTBP3
								SLC38A2
								PPP1R2
								CHPT1
								CDK14
								PTPN1
								ZNF407
								FCRL3
								SH3BGRL
								SNX1
								SMYD3
								MNDA
								CD79B
								HLA-DRB5
								MEF2C
								CTSB
								GOLGA8A
								SNHG25
								CARD11
								NFKBIZ
								SAMD4B
								HIVEP2
								UBASH3B
								SLC25A6
								ISG20
								CNN2
								ZC3HAV1
								RABGAP1L
								LARP7
								RLF
								SLC45A4
								PHF20
								ETV6
								CCDC186
								GPD2
								RBM26
								SBF2
								PDK4
								YME1L1
								TOX
								DEDD2
								BCAS2
								MRPL18
								RPS6
								TOMM7
								AHSA1
								SOD1
								DNAJB4
								UBB
								AC004687.1
								S100A8
								WDR70
								TRA2A
								AL136441.1
								SEMA6D
								SOS1
								TBC1D19
								IFT57
								TJP1
								CLSTN1
								SIGLEC6
								ZNF397
								IGKC
								TMBIM4
								TMSB15B-AS1
								AKAP17A
								PTPRJ
								WNT5B
								TBCA
								ALOX5
								SUMF1

## Sheet: Ciliated cells
Features found by 9 algorithms	Feature found by 8 algorithms	Feature found by 7 algorithms	Feature found by 6 algorithms	Features found by 5 algorithms	Features found by 4 algorithms	Features found by 3 algorithms	Features found by 2 algorithms	Features found by 1 algorithm
AC073578.1		MALAT1	MT-CO3	LRRC74B	HSP90AA1	PLCG2	NAV2	RC3H1
		LINC01605	MT-CO2	IQSEC1	ARHGAP42	FTO	IFI6	SLC7A2
		PRMT8	DAPK1	MT-ND4	S100A6	MT-ND1	CLU	IL7
				MT-CYB	TMC5	HSPA1B	BCAS3	MT-ND5
				EEF1A1	MT-ATP6	MT-ND3	AC068051.1	RPS3A
				KAZN	MTRNR2L12	CFAP70	XIST	CROCC2
				TSIX	ST8SIA1	PDE4D	AC130456.2	ECT2L
				CYP4B1	MTRNR2L8	RPL41	EPCAM	UTY
				FGF14	TMSB4X	TXNIP	B2M	FBXL7
				LINC01392	AQP4-AS1	SLC9C1	SNED1	DHRS9
				AC104078.2	LRRC9	SAXO2	SPAG6	MT-ATP8
					LRG1	TNS3	RPL34	BACE2
					FYB2	PPP4R4	SLC1A1	ANXA4
					CLEC19A	RPL12	ZFP36	CFAP58
					ZDHHC11B	HS6ST2	SPEF2	FTX
						KRT19	STK33	PRSS12
						TTC34	RPS21	C10orf67
						RPL32	NTM	TPT1
						AC015923.1	RPL26	RPS2
						ECRG4	SLITRK6	RPL22
						RPS20	RPLP1	CFAP53
							ZNF385B	CCDC170
							IQCH	ICA1L
							IQUB	HYDIN
							RPS29	CLUAP1
							PRKG1	MKX
							RPS26	ANKMY1
							HSPA1A	EFCAB1
							RSPH1	RPS8
							CXCL8	ARMC3
							EPHX1	CCDC180
							SH3BGRL	TMEM231
							KANK1	H3F3A
							SMYD3	TTN
							MANBA	AC010255.3
							FHOD3	SERPINH1
							HNMT	C19orf33
							ALDH1A1	TOX
							SYT17	PLAC4
							LINC02055	UBE2L5
							PRKCB	AC009041.2
							CALM1	AC023813.1
							HSPB1	LPA
							RPL19	CD3E
							LINC00342	EFCAB13
							UQCRB	ZBTB16
							RPLP2	ATP2B1-AS1
								AL499604.1
								ADGRG3
								ESR1
								IER5
								CYP4X1
								FO393418.1
								DST
								NDUFC1
								ANO4
								RGS2
								AC136624.1
								NDUFB10
								SEC62
								AD000090.1
								ARX
								UACA
								EFEMP1
								TANC2
								RHOBTB3
								IFI27
								MT-CO1
								BX284613.2
								RNLS
								KIAA2012
								UQCRQ
								DNAH12
								ETFB
								WDR49
								CFAP44
								RP1
								SPAG16
								CFAP47
								CFAP43
								C4orf47
								SPATA18
								RPL23A
								CD24
								AC246817.1
								SOX5
								PERP
								TSPAN19
								FN1
								C5AR1
								DPY19L2
								IQCA1
								ZNF273
								JPT2
								MT1E
								RUNX1
								ARFGEF3
								TAX1BP1
								CFAP69
								DYNC1H1
								PLSCR1
								SKIL
								PIAS1
								STK17A
								LINC00486
								SERP1
								TMEM232
								FOXO1
								IGF1R
								MAST4
								SLC2A13
								PPIL6
								CELF2
								PTMA
								PEBP1
								SOX4
								C1orf87
								KIF21A
								LXN
								PLG
								CSGALNACT1
								CSPP1
								TTC3
								CFAP97D2
								ERBB4
								RIIAD1
								SMARCD3
								EFCAB11
								GADD45A
								NRG4
								NIBAN2
								SRGAP3-AS2
								AKAP9
								CWH43
								LRRFIP1
								CTSD
								HOPX
								TUBGCP2
								GABRB3
								THRAP3
								ABR
								ATF7IP2
								CP
								FOLR1
								RPL30
								PTPRG
								RPS25
								RPS13
								RPS23
								RPL24
								RPL35A
								RPL5
								RPS27A
								SFTPB
								PPDPF
								ATP5F1E
								FAU
								GSTP1
								RPL21
								NDUFA3
								RPL39
								RPS10
								UBL5
								RPL11
								RPL37
								RPS15A
								RPS4X
								CRIP1
								TOMM7
								RPS24
								SHCBP1
								TCAF1
								EFHC1
								NFASC
								TUBA1B
								RPL35
								GINS1
								ALOX15
								HIST1H1E
								TFPI
								RPL13
								AGBL4
								AC108690.1
								ATP2C1
								FANCI
								TSHZ2
								SLPI
								RPL7A
								NPR3
								ZNF609

## Sheet: Endothelium
Features found by 9 algorithms	Feature found by 8 algorithms	Feature found by 7 algorithms	Feature found by 6 algorithms	Features found by 5 algorithms	Features found by 4 algorithms	Features found by 3 algorithms	Features found by 2 algorithms	Features found by 1 algorithm
HSPA1B	HSP90AA1	HSPA1A	MT-ND1	ITM2B	RPS25	RPS11	XIST	QKI
DNAJB1	HSPE1	HLA-B	B2M	MT-ND4	FOSB	ANO2	IL33	XRRA1
	MT-ND3	TIMP3	MTRNR2L8	EDN1	NR4A1	ABI3BP	PRICKLE2	SUN1
	HLA-E	CAVIN2	KLF2	IGHA1	TTN	RPS18	CD74	KDM3A
	SLC6A4	MALAT1	RPL34	DEPP1	MT-CO2	SPARC	HSD17B11	CCDC174
	HSPH1	JUN	HLA-C	RPS10	RPS26	MSN	USP9Y	SMURF2
	HSPB1	PPP1R15A	RPL19	SERPINE1	IGKC	HSPG2	LINC00486	KALRN
	TSIX	CLEC3B	MT-ATP6	MACROD2	PECAM1	CARD16	UTY	BACH2
		CCL14	IFITM3	IGLC2	SFTPB	PLCG2	CLIC5	PTPRM
			MT-CO3	CLU	KCTD12	MT-ND5	ZNF385B	DCAF5
			UBC	IGHG1	DUSP1	ADAMTSL4-AS1	HYAL2	FUT8-AS1
			MT-ATP8	RPS20	MT-CYB	PTPRB	WARS	AL391262.1
			DCN	HSPD1	ZBTB16	IGLC1	IQCN	AL133313.1
			S100A6		MT-CO1	EIF1	EPAS1	FUT8
					TMSB10	SLC26A3	KIAA0355	AL355076.2
					RYR2	FN1	ADGRF5	PLEKHG3
					RPS28	ZFP36	TMEM135	LINC02324
					IFI27	TXNIP	CSMD1	AL132986.1
					HES1	FTL	STOM	AL139022.1
					ACTB	AC007319.1	PRRC2C	MAX
					SLC35F1	RPS27A	UBL5	AL139022.2
					BAG3	RPL30	TMSB4X	SPTB
					HSP90AB1	IFITM2	SRP14	ZFP36L1
					GIMAP7	SERPINH1	MYL6	FNTB
					CACYBP	RPL41	ID3	AL121820.1
					RPL11	TPT1	RPL37A	RAB15
					RPL10	RPS27	MT-ND2	CHURC1
					PTGES3	RPS23	PRDX1	GPX2
					CCDC144A	SRGN	MT-ND4L	PRKY
					RPL32	FTH1	RPS16	SORBS2
						RPL39	RPS3A	STXBP6
						RPL27A	RPLP2	CNKSR3
						RPS4X	RPL5	CNN3
						RPL27	CD63	TBC1D8
						RPL37	RPL7A	IFNGR1
						TNFSF10	MTRNR2L12	ABLIM1
						RPS29	NTM	ELMO1
						UBA52	RPS8	MACF1
						RPL14	MT2A	ROMO1
						ELOB	S100A10	COL6A1
						RPS15	ABCC8	CADM2
						RPLP1	UBB	RACK1
						BST2	RPL36	HLA-A
						ACTA1	BTG2	PPIA
						DNAJB4	RPL12	TFPI
						CTNNAL1	RPS15A	RRAS
						RPS14	RPL23A	PFN1
						RPL24	MT1M	EBF1
						RPL18	RPL28	RPL13
						ADIRF	FAU	RPS2
						GNG11	TMA7	RAD51B
						CHORDC1	RPL21	COL1A2
						KRTCAP2	MYL12B	RBM8A
							TRMT112	GRIA4
							ACTG1	YBX3
							PRX	MRPL33
							DNTTIP2	MYL2
							AQP1	RNASEK
							ARHGAP10	TUBA1B
							HLA-DRB5	IL32
							SCGB1A1	KLF4
							GAPDH	CNTN1
							LSAMP	PTMA
							HSPA6	AHSA1
							COX7C	SNTG1
							VAMP5	IL18R1
							TCEAL9	BHLHE40
							RPL6	CCDC85A
							SLCO2A1	TREM1
							TOMM7	AC055854.1
							BTF3	CYYR1
							DNAJA1	ALDH2
							RPL35A	FKBP5
							RPL36A	GNA14-AS1
							GIMAP4	CDHR3
							H3F3A	SOD2
							COX7A2	RBM25
							RPL18A	PTPRG
							MT1E	RAPGEF5
							RPL10A	IGHG4
							HSPA8	ST8SIA6-AS1
							OST4	JUND
							JUNB	EEF1A1
							RPS17	SPARCL1
							MMRN2	COX4I1
							ATF3	SERTAD1
							LRRK2	PCAT19
							RPS12	APOD
							THBD	SYT1
							CHRM3	CALR
							NUTM2A-AS1	RPS19
							PKHD1L1	HSP90B1
							DAP3	ANXA2
							LYPD2	MAFF
							TMEM100	SNHG25
							H3F3B	APPL2
							PLA1A	FCN3
							OMD	PRDX3
							CLEC14A	C1orf43
							ADGRG6	MUC1
								AKAP17A
								PRMT9
								EGFL7
								GOLPH3L
								WFDC2
								NR2F2-AS1
								PKP2
								IFT20
								ALG9
								DKK2
								CYB5D2
								DTX4
								FBLN2
								TPP1
								CDH2
								CRIPT
								BEND7
								ZNF718
								AL354696.2
								ST6GAL1
								VCPIP1
								SLC35B1
								SPIN4
								ATF6B
								MTA1
								PLEK
								DHFR
								AC021752.1
								ZNF626
								EIF5A
								AC027243.3
								ARPC4
								TULP3
								PALM
								IFT88
								VPS37A
								NDRG4
								RMC1
								FYCO1
								NSMCE4A
								SLC36A1
								BET1
								CD82
								ZNF506
								TTC29
								PGGT1B
								PCMTD2
								AC018362.1
								COL27A1
								IFIH1
								ESF1
								SLC25A40
								AASS
								CCL4
								MEGF11
								FABP4
								AP4E1
								MAPK6
								AC006115.2
								CDC37L1
								PLGRKT
								AC090630.1
								LYVE1
								JADE2
								ROBO4
								AC025171.2
								TCTN1
								PDPK1
								AP1B1
								SNHG31
								ARHGEF6
								ATXN7L3B
								PLEKHG2
								CROCC
								PDLIM1
								CTBS
								LINC00504
								DLGAP4
								FRG1
								PSMD3
								LINC02802
								EBAG9
								ANKRD16
								NRIR
								SYTL4
								ACADVL
								FAM50A
								LYZ
								OBI1
								C16orf72
								ZNF627
								PBDC1
								ARRDC2
								TNFRSF6B
								SLC3A2
								FAM192A
								SNHG1
								SAMD3
								DHRS7
								PCSK5
								AL357093.2
								PDIA3
								TAF8
								AL445426.1
								NR2F1
								PDE2A
								ISM1
								SLC25A16
								AC068051.1
								AC022217.3
								SMIM8
								AK1
								SULT1A1
								EIF4E
								NLGN4X
								C1RL-AS1
								EMC8
								EIF3J
								TBC1D9B
								NMNAT1
								RAB11B
								ZNRF3
								SDHAF2
								HAUS1
								MLF2
								KIF9-AS1
								PSMD8
								IER3IP1
								FAM89A
								GGCT
								CHST9
								AC025569.1
								B4GALT6
								LINC01876
								ABRAXAS2
								TIMM21
								ZPR1
								YIPF5
								LINC02388
								EMC4
								AP3S1
								UNC13D
								BAALC-AS1
								TMEM205
								STK24
								TCEAL4
								TENT4A
								LINC00944
								PLEKHA6
								MRFAP1
								CCDC80
								JCHAIN
								AC002460.2
								ATP5F1A
								AC010997.3
								LSS
								FEM1C
								SH3PXD2A
								RAPGEF4-AS1
								ATP11B
								AC026124.1
								SAP30L-AS1
								RNF145
								APEH
								SPP1
								MYO1D
								MCU
								CSF3
								CDK19
								AC026202.2
								ELOC
								VPS51
								DGLUCY
								SNRPE
								IGSF21
								ZNF260
								CEP120
								ZBTB47
								TYMP
								PABPN1
								TMEM37
								SCRG1
								MYLIP
								PLCXD3
								ZFAND2A
								RPS21
								RPS13
								RPL26
								MYL12A
								BCAS2
								ARC
								RPL22
								RPL38
								RPS7
								RPL23
								SERF2
								CCL23
								POLR2L
								RPL8
								FKBP4
								RPL29
								RAMP2
								CEBPD
								SOX18
								SOD1
								RPS6
								SELP
								SELENOK
								FOXF1
								RPL9
								C12orf57
								GNG5
								FOS
								DNAJA4
								RPL15
								RPS24
								NACA
								PNRC1
								MT1X
								ID2
								RNASE1
								IER2
								NRARP
								ANKRD37
								RPL3
								UQCRB
								HLA-DRB1
								ACKR1
								NOP10
								RPL31
								ATP5F1E
								RPL35
								RPL7
								PSME1
								DDIT4
								TMEM35B
								FAM107A
								SNHG8
								COX5B
								DUSP2
								POMP
								ST13
								PFDN5
								PPIB
								IER5L
								C4orf3
								SBDS
								PPDPF
								TMEM258
								CDKN1A
								NDUFA3
								NRN1
								HSPB8
								PNMT
								RPL36AL
								COMMD6
								CCDC50
								RBFOX1
								AC117944.1
								GBP2
								MORF4L2
								CAMSAP1
								SHROOM3
								TCF25
								NEFL
								RBM20
								DDX3Y
								PPP4R4
								LRRC7
								EXOC4
								NF1
								ERCC6L2
								EPB41L2
								STK33
								PALMD
								LINC01811
								CSE1L
								IP6K1
								SLC1A2
								FGF12
								TMEM64
								OAZ1
								AL499604.1
								AC104162.2
								TFF3
								VEPH1
								VCAN
								RBIS
								IL7R
								PDP2
								CTNNA1
								MTSS1
								SDCCAG8
								TRPC4AP
								RPF2
								GATAD2A
								CDK5RAP2
								CSNK1A1
								ADAMTS9-AS1
								HMBOX1
								YY1
								DHX37
								GHR
								SLC6A6
								RBM12
								CETN2
								RB1
								ME3
								C2orf69
								SH3BGRL3
								RB1CC1
								CCDC14
								HSPA5
								AC004594.1
								CBLB
								ATG12
								SUPT3H
								GALNT2
								PRMT3
								EHMT1
								TTC17
								TP53BP1
								XRN1
								AC073167.1
								SCMH1
								RAP1B
								DNAH12
								ZNF521
								NUDT21
								ATP5MG
								APLN
								LRRC4C
								TMEM259
								RSRP1
								HSDL2
								TNS2
								XPR1
								RAB11A
								H19
								UBE2H
								SYF2
								ZSWIM6
								ERG
								UPF2
								SAP30BP
								ESAM
								TUSC3
								ATP1A1
								RAB8B
								SLC25A46
								NUMB
								ANKRD44
								BCAT2
								PKP4-AS1
								RAB11FIP3
								AL583824.1
								NCK1
								MNS1
								PTPRE
								LAMA2
								EPB41L4A
								PNN

## Sheet: Fibroblasts
Features found by 9 algorithms	Feature found by 8 algorithms	Feature found by 7 algorithms	Feature found by 6 algorithms	Features found by 5 algorithms	Features found by 4 algorithms	Features found by 3 algorithms	Features found by 2 algorithms	Features found by 1 algorithm
	MALAT1	GRIA1	MT-ATP6	HSPA1A	XIST	MT-ND2	SFTPB	CEBPD
	TSIX		MT-ND3	CCN1	HSPA1B	HIF3A	VMP1	SRGN
			LMCD1	CALD1	CYP4B1	UBC	HSP90AA1	CENPC
			POSTN	MT-ND4	COL4A4	ZFP36	COL3A1	AP3S2
			MT-CYB	MT-CO3	MT-ATP8	HSPE1	UTY	RBMX
				MT-CO2	LINC00486	VCAN	CCBE1	VIPR2
				RPS26	IGKC	DNAJB1	AEBP1	IGFBP4
					EBF1	APOD	AC092691.1	FAM221A
					MACROD2	TMSB10	MT-CO1	ADAMTS9-AS2
					DCLK1	HSPD1	USP53	COL5A2
					ROBO2	NR4A3	PRRC2C	PROSER2
					EBF2	PHACTR3	RPL26	TRA2B
					GSN	S100A6	EPS8	ABLIM1
					ITLN1		MACF1	ADH1B
							CEMIP	TGFBR1
							CDH19	MYH10
							MTRNR2L12	EIF2AK3
							RPL12	RHEB
							MT-ND6	NR1D1
							CXCL8	TPT1
							AC022217.3	CCNB1IP1
							NKD1	RPS27A
							DDIT3	KLHL24
							MME	SERPINE1
							LINC00578	ARHGAP10
							NEAT1	USP9Y
							SLC11A1	PDGFRA
							PTPRB	IGHG1
							ALDH1A1	B2M
							NR4A1	IGHA1
							AL079338.1	DCN
							AP003555.2	TRPS1
							TMEM176A	MT-ND1
							RARRES2	TMSB4X
							GABPB1-AS1	AL139807.1
							CCN5	CREB5
							CCDC144A	LINC00342
							MMP11	AC026316.2
							AC025159.1	AC007032.1
							RPS25	HSPH1
							TIMP3	LINC02289
							HGF	AC090044.1
							CEBPB	SLC9C1
							PCDH9	PRKAG2
							RPL34	HIST3H2A
								AASS
								RPL36AL
								ULK4
								C2CD4B
								AL583808.1
								GADD45B
								TTN
								CCDC102B
								IGF1
								RUNX1
								PHC2
								ABCA9-AS1
								RBMS3
								RPS27
								FTL
								ADIRF
								NBPF12
								PIP4P2
								AC107208.1
								PSMA7
								UBA6-AS1
								CCL2
								DHX33
								ANXA3
								MMADHC
								ZBTB16
								NPRL3
								EOGT
								OAZ1
								AF117829.1
								MTHFD2L
								KIAA1217
								ELOVL2
								AC025682.1
								IGLC2
								DAPK2
								AL355612.1
								ALKBH8
								LGALS3BP
								ACP1
								LINC01572
								LAMA4
								KITLG
								KIAA0930
								DMAP1
								PFDN1
								BGN
								SCGB1A1
								SUPV3L1
								MXRA8
								TMA7
								ZNF639
								TTC39B
								GNG11
								C1QTNF7
								SUPT5H
								WDR35
								WDR48
								MARVELD1
								GSK3A
								PDHX
								RFX3-AS1
								PDK4
								ZNF417
								LRRC28
								RSU1
								RPS28
								GPR108
								NTNG1
								UFL1
								TXNDC16
								RORA-AS1
								DIPK2A
								ADI1
								TRIM5
								CLIP4
								ATP13A4
								NFKBIA
								ECM1
								CD163
								EEF1E1
								CUEDC1
								GNG5
								LINC02055
								AC063944.1
								IL15RA
								AL031599.1
								LONRF1
								NCL
								HSPA9
								FRAS1
								POLR1C
								RARRES1
								STAM2
								TOGARAM1
								TMEM131L
								SLPI
								SIRPA
								FAM126B
								IER2
								DDHD1
								AC090579.1
								IGHG3
								DALRD3
								C3orf35
								FKBP7
								SFTPA2
								FAM114A2
								XBP1
								NGDN
								SMIM19
								MAPK10
								AC104596.1
								EPB41L2
								ATP5PF
								ITGB8
								OSBPL6
								DDX18
								STT3A
								PRPS2
								FAM174A
								PPM1G
								RGCC
								HES1
								CRYAB
								CDH13
								FOS
								ATOH8
								LPL
								S100A8
								LINC00922
								SOX6
								KCND2
								BTG2
								FAM153CP
								RPL30
								FBXO32
								PCSK6
								CHRDL1
								LINC01945
								S100A12
								FAU
								KIF26B
								CREB3L2
								DDX5
								RBMS3-AS2
								USP47
								CCDC50
								RHOB
								PDE5A
								RPS16
								CFDP1
								AC109361.2
								ZCCHC7
								ARRDC3
								JUNB
								VEGFD
								IFITM2
								TPM2
								FIGN
								TAGLN
								PRDX6
								MGP
								TAGLN2
								NSMAF
								P4HB
								ETAA1
								LARP4B
								MAPK1
								ARID4B
								EDNRB
								DNAJB4
								PLPP1
								AC007319.1
								ABCG1
								LGR4
								TMEM130
								MAN1A1
								RPS15
								MEIS1-AS2
								FAM120A
								SOX5

## Sheet: Macrophages
Features found by 9 algorithms	Feature found by 8 algorithms	Feature found by 7 algorithms	Feature found by 6 algorithms	Features found by 5 algorithms	Features found by 4 algorithms	Features found by 3 algorithms	Features found by 2 algorithms	Features found by 1 algorithm
FOLR3	CACYBP	PLCG2	MT-ND1	MT-CO2	TTN	HLA-C	UBL5	PRKAG2
HLA-DQA2	SERPINH1	HLA-DRB5	RPS24	LINC01127	FKBP5	CTSD	RPS9	FAM20A
	TSIX	CD163	UTY	MTRNR2L8	MT-ND3	TNFRSF1B	DOCK4	RAP1A
		LINC02432	SLC35F1	LYZ	MT-ATP8	MT-ND5	XIST	HNRNPU
		FOSB	MACROD2	DNAJB1	LINC01619	RPS13	TYMP	YPEL5
		MT-CO3	MALAT1	MT-ND4	LINC00278	PLIN2	SKAP2	NOL7
		MT-ATP6	HSPA1A	S100A9	AMPH	RPS26	CD83	HBB
		HSPD1	HSPB1	APOE	MT-CO1	NR4A3	RAB7A	ILK
		HSPA6	MRC1	HSP90AA1	AC068587.4	THBS1	MTRNR2L12	RLF
		SERPINA1	FTH1	RBMS1	BAG3	C1QC	SAMSN1	VNN2
			AP005262.2	SIPA1L1	HSPH1	MAP4K4	SLC11A1	RETN
			MT-CYB	AIF1	CTSL	RNF130	RPS21	ITPK1
			TPT1	LSAMP	HIF1A	DIRC3	RPS10	AP003086.1
			AL035446.2	AC018362.1	USP9Y	TFRC	RPL22	TSC22D3
			ZFAND2A	RPS28	RBM3	B2M	RPL28	CD55
			RPS20	LDB2	UBA52	IGKC	ARHGAP18	EMILIN2
				EVI2A	SFTPB	ACSL1	SRGN	GNAQ
				CSTA	NR4A1	IGHA1	FAU	TAGLN2
				RPL39	ABCA1	HSPA1B	RPS18	MS4A4A
				RPS14	UBC	LST1	TTTY14	ETS2
				CHORDC1	HSP90AB1	ATP5F1E	RPL19	IQGAP2
				S100A8	SLC9A9	RPL24	RPL15	PTPRB
					SERF2	RPS27	MERTK	SLC39A8
					EVI2B	RPS23	COLEC12	AL163541.1
					S100A4	FBXL14	FPR3	VMP1
					RPLP2	EEF1A1	UBB	CD302
					S100A6	STIP1	BTF3	C6orf62
					TECR	RPS25	RPS29	PARP14
						FTL	ST13	PRKCH
						RPL26	ATF3	MAN1A1
						RPL12	NUDC	ANKRD12
						TMSB4X	EEF1B2	PLEKHG2
						NSA2	NOP10	SUB1
						RPL6	MYL12B	MTUS1
						RPS15A	S100A10	SNTB1
						MRPL18	PTMA	BTG1
						RPL36A	IFITM2	ZEB2
						CFD	CST3	MYO5A
						HLA-DRB1	PNRC1	DUSP1
						FMN1	RPL10	HBD
						RPL18	COPS9	AC093843.2
						USPL1	OAZ1	ADIRF
						RPS7	CGAS	AHSP
						RPL5	SLC16A10	CCDC92
						SNAP23	PFDN5	NCF1
						RPL38	TYROBP	MMP2-AS1
						DNAJA4	RPS27A	COL14A1
						RPL37A	SELENOK	SLC25A39
						RPL34	HCST	MRPL43
						RPS15	RPL29	OAF
						EPB41L3	AC022217.3	CCL13
						RPL9	C1QB	ZNF444
						DNAJA1	ITM2B	WBP2
						CHIT1	PSMA7	MIIP
						CCDC144A	RNASE1	RASD1
						FCGR3B	RPS16	NPIPB4
						CTSS	RPL41	HBQ1
						RGS2	RPS19	DHFR
						SERPINE1	NACA	GTF3C5
						NEAT1	PRKG1	AC018754.1
						IL1R2	RPS3A	CYP1B1-AS1
						RPL32	RPS4X	LINC00570
						RPL37	RPL21	FPR1
							MTHFS	AC021752.1
							RPS12	PEAK3
							CTSB	FHOD3
							APOC1	EIF3D
							KLHL25	LINC01176
							HLA-DPA1	DGKI
							RPL7	CA1
							SNHG29	CRYGS
							RPS3	VNN1
							RPL14	DNAJA2
							RPL11	KDM7A-DT
							SH3BGRL3	ZNHIT3
							TRPS1	TNFSF12
							TMEM14C	AC008875.3
							RPL18A	FGD5
							JAKMIP2	ZFYVE21
							LAT2	CSPP1
							BHLHE40	LINC00641
							MT-ND6	PUS7
							IGLC1	PLCXD2
							LINC02211	AL157886.1
							ACTB	RHOJ
							RPL17	ECT2L
							DEDD2	GDF15
							PTPRG	GZMB
							RPS11	AC007391.3
							RPL31	TRIM58
							COX7C	AC098484.4
							HSPE1	SLC1A5
							H3F3A	AC003681.1
							CARD16	AL590705.1
							TMSB10	HIST1H4C
							KLF2	GPANK1
							DLG2	GULP1
							RPS6	MRPL17
							COQ10B	APRT
							DNAJB4	AWAT2
							MYL12A	ARL5B
							CALD1	STEAP4
							DNAJB6	VNN3
							ZNF385B	PJVK
							CA2	LINC02087
							TCP1	ISG20
							IER5	TSC22D4
							WNT5B	LRG1
							UQCRB	GINM1
							RPL35A	MORC2-AS1
							RPL30	MSANTD2
							RPL10A	RGS18
							FCER1G	FOXP1-AS1
							WDR61	QPCT
							MECOM	CENPU
							RPL36AL	SPATA2L
							RPL23	SUSD3
							RPLP1	FOXRED1
							MPZL3	LONP1
							AC243829.5	PIP4K2C
							CCL3L1	MIR3945HG
							GAPT	AASS
							RPS5	WDR83OS
							HLA-B	SLC25A42
							NUPR1	TNFRSF10A
							CRIP1	RCL1
							CD52	PDE11A
							FABP4	UQCRC1
							SLC25A5	GSTM3
							FCN1	CCDC25
							RPL8	RASGRF2
							GABARAP	SORCS2
							BCL2A1	STIMATE
							NTM	LINC01857
							IFI30	AC069549.1
							ATP5PD	AMPD2
							GSTP1	CCDC32
								DERL2
								AC107884.1
								SOBP
								WDR91
								TRHDE
								DARS2
								PON2
								ZNF844
								LINC01003
								ANK1
								AL049869.3
								CD5L
								THAP1
								HP
								CPA6
								NSUN7
								EEF1D
								MBTPS2
								CXCR2
								SCGB1A1
								CDH20
								NR2F2
								GCFC2
								PPIF
								SF3A3
								TYW5
								SLC6A12
								PTCD2
								MANBAL
								AP002498.1
								AL512306.3
								PDP2
								MARCO
								LINC00863
								ABHD6
								PRDM8
								OAZ2
								ALG9
								CATSPERE
								CEP78
								PTX3
								MYPOP
								TWSG1
								EGR2
								ARF5
								LINC01739
								MRPL13
								GRAMD2A
								GATD3A
								MRPL55
								IGSF21
								ABHD17A
								SLC26A6
								SHROOM1
								LINC01504
								C9orf78
								PACRGL
								MFNG
								CCL2
								ZBTB20-AS1
								TAF13
								TAF4B
								MRC2
								HEXD
								TUBB3
								TSC2
								ZMAT3
								IAH1
								TSPAN13
								POP1
								ZNF76
								RYR3
								ZNF41
								CUBN
								AC092683.1
								MIEN1
								GRAP2
								FKBP4
								HSPA8
								PPP1R15A
								EIF1
								RPL23A
								RPS8
								TOMM7
								TSPYL2
								S100A11
								AHSA1
								SOD1
								RPL7A
								RPL27A
								NUCB1-AS1
								BCAS2
								OST4
								CDC42EP3
								RACK1
								ATP5MC2
								JUN
								ALAS1
								LSP1
								GADD45B
								PSME1
								DUSP2
								RPL27
								RPS17
								TMA7
								DYNLL1
								EEF1G
								RNASEK
								SRP14
								PFDN2
								PRRG4
								PARD6G-AS1
								LGALS1
								AL049779.4
								HLA-DPB1
								RPL13
								COX5B
								COMMD6
								RPL4
								ATP5MG
								PHLDA2
								GNG5
								CD37
								RPS2
								COX6A1
								UQCRQ
								TNFSF14
								SLCO2B1
								RSL24D1
								YBX1
								BCL10
								COX7B
								MAP1LC3B
								COX6B1
								C17orf67
								RPL35
								RPL36
								CYBA
								TCEAL9
								RPL3
								HAUS2
								S100A13
								DOK2
								RGL1
								ARPC3
								TRMT112
								GPN1
								EIF3K
								DNTTIP2
								RBM8A
								NDUFA1
								RSL1D1
								CCDC134
								CCT4
								INHBA
								TKT
								COX4I1
								SQSTM1
								COX7A2
								ARG2
								H3F3B
								NDUFA3
								ELOB
								SERP1
								C19orf53
								ATP5MD
								NME2
								DGKE
								DBI
								HLA-DRA
								UQCRH
								APOBEC3A
								GMFG
								LYVE1
								IFITM3
								TMEM258
								SUMO2
								RGS10
								COX17
								GAPDH
								GNG7
								AP001439.1
								MRPL33
								SERTAD1
								ACAT2
								NDUFB1
								AC026369.3
								MBOAT7
								ATP5ME
								RPL13A
								ZFAS1
								AC020656.1
								TRA2B
								PTGES3
								ITSN1
								CLEC2B
								ZNF433-AS1
								CD74
								SNAI1
								SAP18
								NKRF
								STARD13
								DEFB1
								DUS2
								PARK7
								MOB4
								JAML
								GALNT18
								DHRS7
								SNU13
								MME
								KLHL28
								AL499604.1
								ATP8B4
								SF3B6
								TUBB2A
								TCF4
								MIF
								ABCA3
								SYF2
								TSPO
								DUSP10
								G0S2
								TREM1
								HEIH
								HLA-DQA1
								TENT5A
								FXR1
								SEC11A
								EDF1
								RUVBL2
								SMIM25
								SLC25A33
								FHIT
								CHCHD2
								EIF4A3
								STAB1
								TNS3
								SELENOP
								CSF1
								CBX3
								PMAIP1
								PYCARD
								ITFG2-AS1
								VAMP8
								VIM
								KRT10
								ROS1
								CRTAM
								NDUFB2
								BNC2
								ID3
								AL356124.1
								NUDT4
								ELOVL5
								ABHD3
								HIKESHI
								SPP1
								AC011476.3
								TBC1D14
								ERBB4
								SNRPG
								TWISTNB
								PRR13
								NDUFB11
								HLA-DQB1
								MPPED2
								ARL4A
								PDE7B
								TMEM230
								PARD3
								ALOX5AP
								F13A1
								LINC02006
								LINC01090
								EMP3
								SNRPB2
								NDUFA4
								H2AFZ
								SDC2
								RBPMS
								SNHG8
								CD48
								PTPRK
								ENGASE
								RBIS
								HEBP2
								NDUFB3
								CCL18
								BID
								CLIC1
								FRMD4A
								FRMD4B
								SLBP
								CALM1
								AL132857.1
								S100A12
								C1orf162
								NDUFS5
								KCNMA1
								ELOC
								LGMN
								NDUFB4
								FXYD5
								SNRPD2
								CLK1
								TFPI
								SKP1
								MTPN
								CADPS2
								POLB
								MIR4300HG
								UBE2B
								GLA
								ITPR2
								HINT1
								CXCL8
								ACP5
								YTHDF3
								ADGRG3
								PRG2
								AC092691.1
								AC090617.5
								BTBD9
								SND1
								RPSA
								JARID2
								ACADVL
								LY6E
								IL18R1
								BORCS5
								AP5Z1
								OLR1
								RNF149
								HIST2H2BF
								EPHA1-AS1
								AC023194.3
								STK10
								HPS5
								HECW2
								PRKN
								INTS2
								SNRK
								AL157944.1
								TRIM14
								ZDHHC20
								LIMA1
								KLHL29
								MED15
								TMEM87B
								HCAR3
								PARVG
								PDE8A
								AHR
								AC025283.2
								PTAFR
								MCEMP1
								AP001011.1
								CCDC93
								VAMP7
								GRB2
								MKRN2OS
								STK40
								AC022182.2
								RUBCNL

## Sheet: Mast cells
Features found by 9 algorithms	Feature found by 8 algorithms	Feature found by 7 algorithms	Feature found by 6 algorithms	Features found by 5 algorithms	Features found by 4 algorithms	Features found by 3 algorithms	Features found by 2 algorithms	Features found by 1 algorithm
GSTM3	RPL34	AC022217.3	MT-CO3	AL163541.1	CD83	VPS37B	IQGAP2	CALM2
	MALAT1	RPS20	MS4A2	AC079209.2	SLC35F1	MT-ND5	PBX1	SNAP23
	RPS4X	RPL38	GALC	LMNA	UQCRB	RPL14	FUT8	OPHN1
		RPL24	RPS25	IGKC	HSP90AB1	RPL37	HLA-B	SRGN
		TPT1	AREG	XIST	RPS27	NFKBIA	CDC42EP3	SIGLEC6
		TPSB2	PPP1R15A	KLF2	RPL41	BMP2K	PEBP4	NENF
		RPL9	HSPD1	MT-CO2	RPS27A	SQSTM1	RPL13	ATP8A1
			H3F3B	MT-ND3	RPS12	NRCAM	RPS18	ACSL3
			RPL23	MT-ATP6	RPL26	RPL18	STIM2	IQSEC1
				FTH1	MT-CO1	RPL35A	RPL7A	MACF1
				RPS13	RPL21	RPL23A	RPL17	ST3GAL4
				MT-CYB	RPL12	RPS21	JUNB	PPDPF
				PTMA	FOSB	RPL18A	RPL5	CPEB4
				TPSAB1	RPS29	RPS15	RPS5	KCTD7
				JUN	NFKB1	RPS3A	RPL10A	MORF4L2
				DUSP1	HSP90AA1	FOS	NACA	RPL13A
				PLCG2	RPL30	EEF1B2	RPL31	VIM
				RPS26	RPS6	RPL22	OST4	RPS10
				RGS2	RPL32	DNAJB1	TOMM7	FXYD5
					RPL37A	RPS9	RPS3	CD37
					RPL27A	RPS15A	RPL36	RPL39
					DNAJA1	ALOX5AP	EEF1A1	RPS16
					SEMA4A	RPS24	CACYBP	ATRX
					RPS23	RPL11	PLIN2	KLF6
						NUDC	RSL24D1	ZFAS1
						HSPE1	UBC	ARHGDIB
						TNFAIP3	RPL36A	CLU
						CAMK2G	RPL10	CREM
						RPS7	HSPH1	POLR2A
						RACK1	RPL36AL	S100A6
						MSRA	EEF1D	CIRBP
						PLEKHA2	NR4A1	JUND
						RPS8	RPS28	IGHA1
						TDRD3	EIF1	NCL
						CAST	BTF3	AL499604.1
						S100A4	RYR2	SRSF7
						P2RY14	PFDN5	DNAJB4
						NR4A2	GNAQ	GPM6A
							IRF1	NSA2
							SLC2A3	RNF7
							HIST1H2BD	PARK7
							XRRA1	ITM2B
							KAT6A	SLC25A33
							COBL	ATP5MG
							EIF3E	NOP53
							RANBP2	LRBA
							SNRNP70	SYF2
							PTK2	GAPDH
							MT-ATP8	BRAF
							RPS11	PRKG1
							GOLGB1	GAS5
							N4BP2L2	REL
							LITAF	ANKRD10
							TSC22D3	UQCRH
							SRP14	GLA
							MT-ND1	AC134772.1
							RPLP2	TCP1
							RPL15	PDXP
							RPL29	APEH
							TTN	DHRS13
							BTG2	P2RY13
							EIF3K	BHLHE40
							EGR1	SEMA6B
							RPS14	TYMSOS
							FAU	BICRA
							AC020916.1	HNRNPM
							MSI2	C1orf35
							FAF1	OAT
							RERE	AL136317.2
							OGA	CCDC144A
							CLIC4	PIGL
								B4GALT4-AS1
								SMIM25
								SERPING1
								VEGFA
								EAF2
								HDAC5
								SH2B3
								NOL7
								APOM
								GLRX
								AC008781.1
								AC096577.1
								CD109
								AC025280.3
								LTBP3
								CAVIN2
								NAB2
								ARHGEF6
								SLC25A15
								ID3
								ZNF692
								PRR26
								AL139807.1
								TMEM208
								NR1I3
								TM4SF1
								POLK
								SCNM1
								AC000032.1
								KCNQ1
								AC108863.2
								PACC1
								ZNF628
								DNAJC8
								AC008649.2
								CCNY
								ZNF335
								SF3A1
								SAT1
								FOXP1
								ANKRD44
								B4GALT5
								MRPL33
								TMSB10
								SMYD3
								NABP1
								PDE7B
								RBBP6
								RAD51B
								LINC01578
								XPO7
								MAML3
								ANP32B
								ZSWIM6
								TUT4
								MT-ND2
								LAPTM4A
								FMNL1
								ARHGAP18
								TOP2B
								RHOA
								NDUFA4
								RPL3
								BTG1
								MT-ND4
								RPLP1
								COX7C
								RPL27
								SNHG8
								YBX1
								HSPA8
								DNAJB6
								NFE2L2
								SNHG29
								STMN1
								H3F3A
								NPM1
								ACTB
								ABCA1
								LINC02147
								HLA-A
								ALOX5
								RAP1A
								SIPA1L1
								HLA-E
								PELI2
								FKBP5
								NEAT1
								TRPS1
								RIC1
								SEPTIN6
								B2M
								ZEB2
								SMAP2
								DOCK8
								MED13
								MT2A
								CTNNB1
								FNBP1
								PRKX
								RBM39
								SCLT1
								EML4
								SERBP1
								JMJD1C
								ZNF638
								NAALADL2
								DENND4C
								CYTH3
								SMURF2
								SRRM1
								TPSD1
								TCAIM
								KAT6B
								HPGDS
								RPS19
								RPL19
								RELB
								HSPA1A
								SFTPB
								UBA52
								HSPA1B
								RPL7
								RPL8
								RPL6
								RPS2
								IER2
								UBB
								RPSA
								RPL35
								SFTPC
								HDAC4
								SCAF11
								RHEX
								C19orf12
								DENND1B
								MXD1
								C1orf162
								SFPQ
								FDXR
								AC078845.1
								ARHGAP25
								ZNF704
								AC112907.3
								SF3A3
								IL15
								PHF13
								ETFRF1
								TRMU
								AREL1
								MIF4GD
								PBX3
								PEX14
								PTRHD1
								CLIP4
								MEF2A
								CPM
								TYK2
								NELL1
								RGS1
								LINC02585
								HPRT1
								RHOB
								HLA-DRA
								TMEM258
								GLUL
								ARIH1
								LINC01619
								EPM2AIP1
								RASGEF1B
								PARL
								ZNF410
								RAB7A
								HSPA6
								KDM5C
								MARCH8
								HIST3H2BB
								OSBPL9
								NDUFV3
								CAPZB
								CREB3L2
								LCP2
								FAM76A
								KPNA3
								HES4
								NDUFS5
								IL18
								BPTF
								EPSTI1
								ZMYND11
								UFL1
								PRKD3
								EPC2
								ROCK1
								NDFIP1
								PPP2R3C
								SUZ12
								MARCH3
								AGO3
								RBM10
								SENP6
								RABEPK
								PAQR3
								MRPL20
								LUZP1
								PRRC2C
								DLGAP4
								ARHGEF40
								PUM1
								ATP1A1
								CSF3R
								LAPTM5
								JAK1
								JARID2
								MBP
								LRCH3

## Sheet: Mesothelium
Features found by 9 algorithms	Feature found by 8 algorithms	Feature found by 7 algorithms	Feature found by 6 algorithms	Features found by 5 algorithms	Features found by 4 algorithms	Features found by 3 algorithms	Features found by 2 algorithms	Features found by 1 algorithm
		ITLN1	MT-CO3	S100A6	MXD1	TOMM7	ILRUN	TPD52
		MT-ATP6	RBP4	LSAMP	ADIRF	CSMD1	H3F3B	LSM8
				MT-ND4	HSP90AA1	LINC01208	CYP3A5	EMB
				MT-CO2	RPS26	NIBAN1	ALOX15	HSPA1B
				MT-ND3	MALAT1	KRT19	CLEC2B	PELI2
				TM4SF1	CNTN1	MEG3	TRA2B	TLE5
				MT-ND6	MT-CYB	MACROD2	CARD19	TTF2
					TPT1	ADGRB3	EEF1B2	FYB1
					KCNIP4	MAGI2	CHD2	C3
					TSIX	HSPH1	B2M	HMGB2
						NEAT1	RPL30	SUB1
						IGLC2	EEF1A1	HSD17B14
						MT-CO1	SNTG1	MBNL1
						C19orf33	RPS13	RGS2
						SNHG25	FLRT2	ZNRF2
							RPS4X	SNAP23
							TFPI2	AKIRIN2
							RPS15	CTNNB1
							ABL1	HSPB1
							CADM2	TBCA
							RPL11	DNAJB1
							EGFL6	SORL1
							RBFOX1	ATP5MC3
							PHACTR1	NDUFA4
							RPS10	AL139383.1
							IFNGR1	TSHZ2
							MARCH1	UPK3B
							RPS28	CTNND2
							AC092691.1	LRP1B
							MT-ATP8	RPL23
							USP1	AC078923.1
							RPL35A	DLG2
							RPS29	RPL13
							RPL37A	ITPRID1
							TRMT112	GABRB1
							CLU	RPL31
							AC245041.2	HSPD1
							GALNT15	IFI6
							PRG4	ATRNL1
							NTM	AFF3
							ARHGAP29	TXNIP
							CTNNA2	RIMS2
							ROBO2	HSPA4L
							MT-ND1	DAB1
							DMD	KCNMA1
							ACTB	FNIP1
							PCDH9	DEK
							S100A10	MAPK10
							RPS27A	NAALADL2
							RPL14	SORBS2
							RPL5	HP
							MSLN	FNDC3B
							IFITM2	STEAP4
							IGFBP6	COPZ1
							CRIP1	LYZ
							RPL34	GRIA2
							FAU	COL4A1
								OSBPL1A
								FOXO3
								SRGAP3
								CTNNA1
								DPYS
								GOLGB1
								LPAR1
								ANXA2
								RPL6
								PTPRG
								HSPA1A
								LDLRAD3
								AAMDC
								RBM6
								ADGRL3
								NAV3
								LRRC7
								DEFA3
								XCL1
								ECRG4
								AC011445.2
								HCFC1R1
								RNASEK
								CD300LB
								AL499604.1
								LINC00842
								TMEM176A
								NR4A2
								AC079834.2
								CHRNA1
								AC022217.3
								RASSF7
								AL451085.1
								TALDO1
								C12orf57
								FCGR3B
								AC005540.1
								CXCL8
								DDIT3
								AL160408.4
								MPP7-DT
								CHMP2A
								MYCT1
								KRTAP10-4
								RBM5-AS1
								MTRNR2L12
								GSN
								TTN
								NRG3
								MT-ND5
								RPLP1
								MMP16
								MACF1
								LIMCH1
								ASAP1
								AKAP13
								HS2ST1
								AC110023.1
								PDE4D
								PPDPF
								ACTG1
								RPL28
								JUND
								HLA-C
								MT2A
								FBXW7
								XIST
								VPS54
								BAZ1B
								NDRG1
								AKT3
								CAV2
								PPP6R2
								RPL7
								CBLB
								NFKBIZ
								PLA2G2A
								HLA-A
								EGFR
								LDB2
								GNG12
								CD151
								RPL36
								CELF2
								EVA1C
								SNHG5
								ITM2B
								CSNK2A1
								ADH1B
								CTSB
								KANK1
								P4HB
								STXBP3
								RPS23
								RPS21
								RPS3A
								RPL26
								RPL19
								RPS12
								RPL8
								RPL10
								RPL10A
								RPS25
								RPS16
								RPL24
								RPS15A
								RPL23A
								RPL18
								COX7C
								RPS8
								RPS18
								RPL7A
								RPS27
								IFITM3
								RPL41
								RPL29
								RPS20
								RPL32
								PKP2
								CCDC80
								IFT22
								NDUFS5
								RYR2
								MYL12A
								FBXW11
								TNFRSF19
								TMEM178B
								MIR181A1HG
								EIF3E
								HOMER2
								DAAM1
								FAM126B
								MOB1B
								PCAT19
								DEPDC5
								FARP1
								PLAC8
								TFPI
								PLTP
								FBXL5
								DOCK8
								NNMT
								CA12
								CPED1
								DLG1
								RPS14
								EEF1G
								NPL
								CPEB4
								RPS6
								FDCSP
								NKAP
								AC098829.1
								RARB
								RPL22
								PTPRB
								XRN2
								RAD50
								SEPTIN7
								UBN2
								DYNC1I1
								RC3H1
								AAK1
								GFM1
								SYNPO2
								ARPC1B
								C11orf58
								HIBCH
								EYA1
								C1R
								CCND3
								CCBE1
								NDUFB10

[truncated: 5 more sheets: Neutrophils, Plasma cells, Secretory cells, Smooth muscle cells, T cells]
