# Supplementary material for: Machine Learning Identification of Cell-Type-Specific Molecular Signatures Distinguishing COVID-19 from Other Lower Respiratory Tract Diseases
Source: Life (Basel). 2026 May 4;16(5):771. doi: 10.3390/life16050771 (PMC13208634; doi:10.3390/life16050771)
Supplement: Supplementary file 1 [file life-16-00771-s001.zip › life-4219234-supplementary/Table S5.xlsx]

## Sheet: Summary
Cell type	Number of genes	Number of enriched GO terms
Macrophages	783	3985
Endothelium	691	3731
Smoothmusclecells	546	3648
Neutrophils	490	3483
AT1	481	3307
Mastcells	459	3284
Tcell	435	3142
Basal	415	3014
Bcells	415	2861
Secretorycells	328	2543
Mesothelium	323	2643
Fibroblasts	314	2636
Ciliatedcells	291	2315
AT2	276	2455
Plasmacells	194	1726

## Sheet: AT1
Gene_set	Term	Overlap	P-value	Adjusted P-value	Old P-value	Old Adjusted P-value	Odds Ratio	Combined Score	Genes
GO_Biological_Process_2021	regulation of p38MAPK cascade (GO:1900744)	8/37	2.2077e-06	0.00579964	0	0	11.3669	148.038	PER1;GADD45B;DUSP1;PRMT1;AGER;RASGRP1;MAP3K4;VEGFA
GO_Biological_Process_2021	maintenance of blood-brain barrier (GO:0035633)	7/30	5.61339e-06	0.00737318	0	0	12.5181	151.348	TJP1;GJA1;LAMA2;PECAM1;DMD;F11R;ACTB
GO_Biological_Process_2021	cytoplasmic translation (GO:0002181)	11/93	1.43343e-05	0.0125521	0	0	5.54766	61.8723	RPS26;EIF4A1;RPL7A;RPS25;RPS28;RPS27;RPL10;RPS29;RPL27;RPS20;RPS21
GO_Biological_Process_2021	protein targeting to ER (GO:0045047)	11/103	3.78102e-05	0.0248318	0	0	4.94211	50.3252	RPS26;RPS25;RPL7A;RPS28;RPS27;RPL10;RPS29;EDEM1;RPL27;RPS20;RPS21
GO_Biological_Process_2021	SRP-dependent cotranslational protein targeting to membrane (GO:0006614)	10/90	6.03906e-05	0.0270743	0	0	5.15897	50.1177	RPS26;RPL7A;RPS25;RPS28;RPS27;RPL10;RPS29;RPL27;RPS20;RPS21
GO_Biological_Process_2021	negative regulation of inclusion body assembly (GO:0090084)	4/10	6.1837e-05	0.0270743	0	0	27.2718	264.292	DNAJB6;DNAJA4;HSPA1B;HSPA1A
GO_Biological_Process_2021	cotranslational protein targeting to membrane (GO:0006613)	10/94	8.76285e-05	0.031303	0	0	4.91229	45.8926	RPS26;RPL7A;RPS25;RPS28;RPS27;RPL10;RPS29;RPL27;RPS20;RPS21
GO_Biological_Process_2021	regulation of inclusion body assembly (GO:0090083)	4/11	9.53271e-05	0.031303	0	0	23.3747	216.407	DNAJB6;DNAJA4;HSPA1B;HSPA1A
GO_Biological_Process_2021	neutrophil degranulation (GO:0043312)	26/481	0.000114433	0.0315434	0	0	2.39422	21.7288	ATP8A1;HBB;HMGB1;CST3;ADGRG3;FTH1;PSMB1;CPNE3;ENPP4;B2M;S100A11;DSP;DBNL;SLC11A1;TUBB;HSPA6;NBEAL2;TNFRSF1B;PSMA5;DYNC1LI1;PTPRB;FABP5;PECAM1;HSPA1B;HSPA1A;FTL
GO_Biological_Process_2021	neutrophil activation involved in immune response (GO:0002283)	26/485	0.00013063	0.0315434	0	0	2.37286	21.2208	ATP8A1;HBB;HMGB1;CST3;ADGRG3;FTH1;PSMB1;CPNE3;ENPP4;B2M;S100A11;DSP;DBNL;SLC11A1;TUBB;HSPA6;NBEAL2;TNFRSF1B;PSMA5;DYNC1LI1;PTPRB;FABP5;PECAM1;HSPA1B;HSPA1A;FTL
GO_Biological_Process_2021	intracellular sequestering of iron ion (GO:0006880)	3/5	0.000133345	0.0315434	0	0	61.2458	546.47	FTH1;SRI;FTL
GO_Biological_Process_2021	neutrophil mediated immunity (GO:0002446)	26/488	0.000144089	0.0315434	0	0	2.35708	20.8486	ATP8A1;HBB;HMGB1;CST3;ADGRG3;FTH1;PSMB1;CPNE3;ENPP4;B2M;S100A11;DSP;DBNL;SLC11A1;TUBB;HSPA6;NBEAL2;TNFRSF1B;PSMA5;DYNC1LI1;PTPRB;FABP5;PECAM1;HSPA1B;HSPA1A;FTL
GO_Biological_Process_2021	platelet aggregation (GO:0070527)	6/36	0.000197922	0.0382653	0	0	8.20589	69.9769	GNAS;HBB;HSPB1;MYL9;ACTB;MYL12A
GO_Biological_Process_2021	positive regulation of p38MAPK cascade (GO:1900745)	5/24	0.000229421	0.0382653	0	0	10.7806	90.3412	GADD45B;PRMT1;AGER;MAP3K4;VEGFA
GO_Biological_Process_2021	cellular heat acclimation (GO:0070370)	3/6	0.000261921	0.0382653	0	0	40.8285	336.731	HSPA6;HSPA1B;HSPA1A
GO_Biological_Process_2021	heat acclimation (GO:0010286)	3/6	0.000261921	0.0382653	0	0	40.8285	336.731	HSPA6;HSPA1B;HSPA1A
GO_Biological_Process_2021	membrane raft assembly (GO:0001765)	3/6	0.000261921	0.0382653	0	0	40.8285	336.731	RFTN1;EMP2;S100A10
GO_Biological_Process_2021	nuclear-transcribed mRNA catabolic process (GO:0000956)	13/171	0.000262191	0.0382653	0	0	3.40383	28.0695	RPL10;ZFP36L1;PATL2;RPS26;RPS25;RPL7A;RPS28;CNOT7;RPS27;RPS29;RPL27;RPS20;RPS21
GO_Biological_Process_2021	chaperone cofactor-dependent protein refolding (GO:0051085)	5/26	0.00034126	0.0456912	0	0	9.7529	77.8561	ERO1A;BAG1;HSPA6;HSPA1B;HSPA1A
GO_Biological_Process_2021	response to muscle stretch (GO:0035994)	4/15	0.000365252	0.0456912	0	0	14.8717	117.709	PIK3CA;ANKRD1;DMD;TTN
GO_Biological_Process_2021	protein localization to cell-cell junction (GO:0150105)	4/15	0.000365252	0.0456912	0	0	14.8717	117.709	DSP;TJP1;F11R;ACTB
GO_Biological_Process_2021	nuclear-transcribed mRNA catabolic process, nonsense-mediated decay (GO:0000184)	10/113	0.000401402	0.0479311	0	0	4.00223	31.2996	RPS26;RPS25;RPL7A;RPS28;RPS27;RPL10;RPS29;RPL27;RPS20;RPS21
GO_Biological_Process_2021	peptide biosynthetic process (GO:0043043)	12/162	0.000565388	0.0645772	0	0	3.30388	24.7064	RPS26;MRPL41;RPS25;RPL7A;RPS28;RPS27;RPL10;RPS29;RPL27;RPS20;DMD;RPS21
GO_Biological_Process_2021	homotypic cell-cell adhesion (GO:0034109)	6/44	0.000609869	0.0667553	0	0	6.47568	47.9347	GNAS;HBB;HSPB1;MYL9;ACTB;MYL12A
GO_Biological_Process_2021	positive regulation of stress-activated MAPK cascade (GO:0032874)	9/99	0.000637335	0.0669712	0	0	4.11631	30.2887	GADD45B;PRMT1;TRAF3;HMGB1;AGER;RASGRP1;MAP3K4;MAP3K5;VEGFA
GO_Biological_Process_2021	'de novo' posttranslational protein folding (GO:0051084)	5/31	0.000798497	0.0806789	0	0	7.87532	56.1729	ERO1A;BAG1;HSPA6;HSPA1B;HSPA1A
GO_Biological_Process_2021	regulation of cell adhesion molecule production (GO:0060353)	3/9	0.00104224	0.101406	0	0	20.4111	140.15	COLEC12;CXCL8;CAV1
GO_Biological_Process_2021	positive regulation of natural killer cell mediated cytotoxicity (GO:0045954)	4/20	0.00117856	0.110574	0	0	10.2217	68.9297	CADM1;CD226;KLRD1;RASGRP1
GO_Biological_Process_2021	negative regulation of epithelial cell migration (GO:0010633)	5/35	0.00140989	0.127717	0	0	6.82388	44.7936	DNAJA4;TACSTD2;EVL;SYNJ2BP;PTPRG
GO_Biological_Process_2021	macrophage activation (GO:0042116)	5/36	0.00160537	0.140577	0	0	6.60342	42.489	C1QA;SLC11A1;PLCG2;AGER;CLU
GO_Biological_Process_2021	regulation of erythrocyte differentiation (GO:0045646)	5/37	0.00182004	0.154234	0	0	6.39673	40.3563	FAM210B;PRMT1;HSPA1B;ZFP36L1;HSPA1A
GO_Biological_Process_2021	regulation of T cell mediated immunity (GO:0002709)	3/11	0.00197508	0.157205	0	0	15.3067	95.3174	HMGB1;TNFRSF1B;AGER
GO_Biological_Process_2021	positive regulation of triglyceride biosynthetic process (GO:0010867)	3/11	0.00197508	0.157205	0	0	15.3067	95.3174	NR1H2;GPLD1;PLIN5
GO_Biological_Process_2021	positive regulation of natural killer cell mediated immunity (GO:0002717)	4/23	0.00203463	0.157205	0	0	8.60642	53.3378	CADM1;CD226;KLRD1;RASGRP1
GO_Biological_Process_2021	negative regulation of NIK/NF-kappaB signaling (GO:1901223)	4/24	0.00239568	0.179813	0	0	8.17568	49.3328	ADGRG3;TMSB4X;UACA;HDAC7
GO_Biological_Process_2021	regulation of ventricular cardiac muscle cell action potential (GO:0098911)	3/12	0.00258668	0.188756	0	0	13.6053	81.052	DSP;CAV1;CACNA1C
GO_Biological_Process_2021	regulation of cardiac muscle cell action potential (GO:0098901)	4/25	0.00279845	0.19869	0	0	7.78596	45.7713	DSP;CXADR;CAV1;CACNA1C
GO_Biological_Process_2021	negative regulation of cellular component organization (GO:0051129)	7/80	0.00312203	0.206598	0	0	3.93393	22.6959	RUBCN;DNAJB6;DNAJA4;CLU;HSPA1B;VEGFA;HSPA1A
GO_Biological_Process_2021	regulation of cell death (GO:0010941)	8/102	0.00322024	0.206598	0	0	3.49512	20.056	SARM1;HBB;PARP16;HBA1;TNFRSF1B;CLU;HSPA1B;HSPA1A
GO_Biological_Process_2021	platelet degranulation (GO:0002576)	9/125	0.0032616	0.206598	0	0	3.18942	18.2611	VWF;TMSB4X;SERPINE1;PECAM1;TIMP3;TAGLN2;CLU;TTN;VEGFA
GO_Biological_Process_2021	cardiac cell development (GO:0055006)	3/13	0.00330305	0.206598	0	0	12.2441	69.9497	CXADR;TTN;VEGFA
GO_Biological_Process_2021	positive regulation of ERAD pathway (GO:1904294)	3/13	0.00330305	0.206598	0	0	12.2441	69.9497	BCAP31;USP13;CAV1
GO_Biological_Process_2021	positive regulation of leukocyte mediated cytotoxicity (GO:0001912)	5/43	0.00357259	0.208941	0	0	5.38506	30.3419	AZGP1;CADM1;CD226;KLRD1;RASGRP1
GO_Biological_Process_2021	regulation of blood coagulation (GO:0030193)	4/27	0.00373818	0.208941	0	0	7.10819	39.7288	CAV1;SERPINE1;ENPP4;TFPI
GO_Biological_Process_2021	regulation of cardiac muscle cell contraction (GO:0086004)	4/27	0.00373818	0.208941	0	0	7.10819	39.7288	DSP;CAV1;CACNA1C;SRI
GO_Biological_Process_2021	cellular response to unfolded protein (GO:0034620)	4/27	0.00373818	0.208941	0	0	7.10819	39.7288	RHBDD1;HSPA6;HSPA1B;HSPA1A
GO_Biological_Process_2021	positive regulation of erythrocyte differentiation (GO:0045648)	4/27	0.00373818	0.208941	0	0	7.10819	39.7288	FAM210B;PRMT1;HSPA1B;HSPA1A
GO_Biological_Process_2021	regulation of JNK cascade (GO:0046328)	8/105	0.00384789	0.210592	0	0	3.3865	18.8297	PER1;GADD45B;MECOM;TRAF3;HMGB1;AGER;RASGRP1;MAP3K5
GO_Biological_Process_2021	regulation of trophoblast cell migration (GO:1901163)	3/14	0.00412942	0.218308	0	0	11.1305	61.102	GJA1;SMURF2;VEGFA
GO_Biological_Process_2021	positive regulation of cell death (GO:0010942)	6/66	0.00504057	0.218308	0	0	4.09663	21.6721	C1QA;SARM1;HBB;HBA1;CLU;MAP3K5
GO_Biological_Process_2021	Arp2/3 complex-mediated actin nucleation (GO:0034314)	3/15	0.00507047	0.218308	0	0	10.2024	53.9128	ARPC1B;ARPC5L;TRIM27
GO_Biological_Process_2021	regulation of branching involved in ureteric bud morphogenesis (GO:0090189)	3/15	0.00507047	0.218308	0	0	10.2024	53.9128	PAX8;TACSTD2;VEGFA
GO_Biological_Process_2021	regulation of triglyceride biosynthetic process (GO:0010866)	3/15	0.00507047	0.218308	0	0	10.2024	53.9128	NR1H2;GPLD1;PLIN5
GO_Biological_Process_2021	T cell proliferation (GO:0042098)	3/15	0.00507047	0.218308	0	0	10.2024	53.9128	CADM1;SLC11A1;RASGRP1
GO_Biological_Process_2021	membrane raft organization (GO:0031579)	3/15	0.00507047	0.218308	0	0	10.2024	53.9128	RFTN1;EMP2;S100A10
GO_Biological_Process_2021	positive regulation of endothelial cell chemotaxis (GO:2001028)	3/15	0.00507047	0.218308	0	0	10.2024	53.9128	TMSB4X;HSPB1;VEGFA
GO_Biological_Process_2021	metal ion transport (GO:0030001)	7/88	0.00529949	0.218308	0	0	3.54394	18.5708	MRS2;SLC30A8;SLC11A1;CAV1;CAMK2A;CACNA1C;TPT1
GO_Biological_Process_2021	caveola assembly (GO:0070836)	2/5	0.00550062	0.218308	0	0	27.1621	141.322	CAV1;EMP2
GO_Biological_Process_2021	cellular response to vitamin (GO:0071295)	2/5	0.00550062	0.218308	0	0	27.1621	141.322	POSTN;FOLR1
GO_Biological_Process_2021	lipid transport across blood-brain barrier (GO:1990379)	2/5	0.00550062	0.218308	0	0	27.1621	141.322	FABP5;SLC27A4
GO_Biological_Process_2021	negative regulation of pinocytosis (GO:0048550)	2/5	0.00550062	0.218308	0	0	27.1621	141.322	CAV1;NR1H2
GO_Biological_Process_2021	positive regulation of dendritic cell differentiation (GO:2001200)	2/5	0.00550062	0.218308	0	0	27.1621	141.322	HMGB1;AGER
GO_Biological_Process_2021	positive regulation of endothelial cell chemotaxis by VEGF-activated vascular endothelial growth factor receptor signaling pathway (GO:0038033)	2/5	0.00550062	0.218308	0	0	27.1621	141.322	HSPB1;VEGFA
GO_Biological_Process_2021	positive regulation of nucleotide-binding oligomerization domain containing signaling pathway (GO:0070426)	2/5	0.00550062	0.218308	0	0	27.1621	141.322	HSPA1B;HSPA1A
GO_Biological_Process_2021	protein localization to membrane raft (GO:1903044)	2/5	0.00550062	0.218308	0	0	27.1621	141.322	CAV1;RFTN1
GO_Biological_Process_2021	regulation of natural killer cell mediated cytotoxicity (GO:0042269)	4/30	0.00551573	0.218308	0	0	6.28705	32.6936	CADM1;CD226;KLRD1;RASGRP1
GO_Biological_Process_2021	regulation of cysteine-type endopeptidase activity involved in apoptotic process (GO:0043281)	7/89	0.00563594	0.218308	0	0	3.50054	18.1279	BCAP31;DNAJB6;SFN;HMGB1;UACA;MAP3K5;VEGFA
GO_Biological_Process_2021	positive regulation of blood vessel endothelial cell migration (GO:0043536)	5/48	0.00576286	0.218308	0	0	4.75767	24.5321	TMSB4X;HSPB1;HMGB1;HDAC7;VEGFA
GO_Biological_Process_2021	positive regulation of endocytosis (GO:0045807)	5/48	0.00576286	0.218308	0	0	4.75767	24.5321	SERPINE1;GPC3;NEDD4L;CLU;B2M
GO_Biological_Process_2021	translation (GO:0006412)	12/214	0.00581713	0.218308	0	0	2.44679	12.5935	RPS26;MRPL41;EEF1G;RPS25;RPL7A;RPS28;RPS27;RPL10;RPS29;RPL27;RPS20;RPS21
GO_Biological_Process_2021	response to unfolded protein (GO:0006986)	5/49	0.00629364	0.232865	0	0	4.6493	23.5637	RHBDD1;HSPA6;HSPB1;HSPA1B;HSPA1A
GO_Biological_Process_2021	positive regulation of protein metabolic process (GO:0051247)	8/115	0.00664027	0.242278	0	0	3.06842	15.3869	SMURF2;PRMT1;NR1H2;GPC3;NEDD4L;C4BPA;CLU;RASGRP1
GO_Biological_Process_2021	cellular response to topologically incorrect protein (GO:0035967)	4/32	0.00696983	0.250818	0	0	5.83738	28.9894	RHBDD1;HSPA6;HSPA1B;HSPA1A
GO_Biological_Process_2021	mitochondrial ATP synthesis coupled proton transport (GO:0042776)	3/17	0.00731261	0.259598	0	0	8.74402	43.0045	ATP5MC3;ATP5F1E;ATP5MF
GO_Biological_Process_2021	regulation of epithelial cell migration (GO:0010632)	5/51	0.00745642	0.261174	0	0	4.4467	21.783	TACSTD2;PLCG2;EMP2;EVL;PTPRG
GO_Biological_Process_2021	negative regulation of MAPK cascade (GO:0043409)	7/94	0.007563	0.261421	0	0	3.29851	16.1115	RGS2;DUSP1;LMO3;CAV1;PEBP1;TIMP3;SYNJ2BP
GO_Biological_Process_2021	regulation of sprouting angiogenesis (GO:1903670)	4/33	0.0077833	0.262137	0	0	5.6358	27.3662	TJP1;SYNJ2BP;EPN2;VEGFA
GO_Biological_Process_2021	muscle cell development (GO:0055001)	4/33	0.0077833	0.262137	0	0	5.6358	27.3662	CXADR;DMD;TTN;VEGFA
GO_Biological_Process_2021	regulation of nucleotide-binding oligomerization domain containing 2 signaling pathway (GO:0070432)	2/6	0.00811998	0.263049	0	0	20.3706	98.0522	HSPA1B;HSPA1A
GO_Biological_Process_2021	negative regulation of triglyceride metabolic process (GO:0090209)	2/6	0.00811998	0.263049	0	0	20.3706	98.0522	GPLD1;PLIN5
GO_Biological_Process_2021	plasma membrane raft assembly (GO:0044854)	2/6	0.00811998	0.263049	0	0	20.3706	98.0522	CAV1;EMP2
GO_Biological_Process_2021	positive regulation of JNK cascade (GO:0046330)	6/73	0.0082109	0.263049	0	0	3.66731	17.6115	GADD45B;TRAF3;HMGB1;AGER;RASGRP1;MAP3K5
GO_Biological_Process_2021	regulation of B cell differentiation (GO:0045577)	3/18	0.00862049	0.272844	0	0	8.16067	38.7927	MMP14;IKZF3;ZFP36L1
GO_Biological_Process_2021	regulation of stress fiber assembly (GO:0051492)	6/74	0.00875896	0.273926	0	0	3.61319	17.1181	TJP1;LIMCH1;TACSTD2;EVL;F11R;S100A10
GO_Biological_Process_2021	positive regulation of cold-induced thermogenesis (GO:0120162)	7/97	0.00893091	0.276018	0	0	3.18807	15.0421	GJA1;CEBPB;FABP5;CAV1;GNAS;G0S2;VEGFA
GO_Biological_Process_2021	positive regulation of lipid biosynthetic process (GO:0046889)	4/35	0.00959181	0.279911	0	0	5.27166	24.4966	ELOVL5;NR1H2;GPLD1;PLIN5
GO_Biological_Process_2021	cellular response to hormone stimulus (GO:0032870)	6/76	0.00993281	0.279911	0	0	3.50959	16.1859	PAX8;CAV1;NCOA4;TFPI;GAS2L1;ZFP36L1
GO_Biological_Process_2021	regulation of RNA splicing (GO:0043484)	6/76	0.00993281	0.279911	0	0	3.50959	16.1859	HNRNPL;RPS26;KHDRBS2;KHDRBS3;AHNAK;HSPA1A
GO_Biological_Process_2021	ATP synthesis coupled proton transport (GO:0015986)	3/19	0.0100567	0.279911	0	0	7.65024	35.1874	ATP5MC3;ATP5F1E;ATP5MF
GO_Biological_Process_2021	regulation of cell-cell adhesion mediated by cadherin (GO:2000047)	3/19	0.0100567	0.279911	0	0	7.65024	35.1874	TJP1;DENND6A;VEGFA
GO_Biological_Process_2021	positive regulation of triglyceride metabolic process (GO:0090208)	3/19	0.0100567	0.279911	0	0	7.65024	35.1874	NR1H2;GPLD1;PLIN5
GO_Biological_Process_2021	regulation of tumor necrosis factor production (GO:0032680)	8/124	0.0102701	0.279911	0	0	2.82904	12.9528	CLEC4A;PLCG2;HSPB1;TRIM27;HMGB1;CLU;AGER;RASGRP1
GO_Biological_Process_2021	positive regulation of tumor necrosis factor production (GO:0032760)	6/77	0.0105598	0.279911	0	0	3.45999	15.7453	PLCG2;HSPB1;HMGB1;CLU;AGER;RASGRP1
GO_Biological_Process_2021	retina homeostasis (GO:0001895)	4/36	0.0105901	0.279911	0	0	5.10666	23.2242	AZGP1;HSPB1;B2M;ACTB
GO_Biological_Process_2021	angiotensin-activated signaling pathway (GO:0038166)	2/7	0.0111879	0.279911	0	0	16.2956	73.2149	CAV1;CAMK2A
GO_Biological_Process_2021	regulation of blood-brain barrier permeability (GO:1905603)	2/7	0.0111879	0.279911	0	0	16.2956	73.2149	TJP1;VEGFA
GO_Biological_Process_2021	bleb assembly (GO:0032060)	2/7	0.0111879	0.279911	0	0	16.2956	73.2149	PMP22;EMP2
GO_Biological_Process_2021	cardiac muscle cell-cardiac muscle cell adhesion (GO:0086042)	2/7	0.0111879	0.279911	0	0	16.2956	73.2149	DSP;CXADR
GO_Biological_Process_2021	regulation of entry of bacterium into host cell (GO:2000535)	2/7	0.0111879	0.279911	0	0	16.2956	73.2149	CXCL8;CAV1
GO_Biological_Process_2021	regulation of glucocorticoid receptor signaling pathway (GO:2000322)	2/7	0.0111879	0.279911	0	0	16.2956	73.2149	PER1;LMO3
GO_Biological_Process_2021	negative regulation of ruffle assembly (GO:1900028)	2/7	0.0111879	0.279911	0	0	16.2956	73.2149	TACSTD2;EVL
GO_Biological_Process_2021	oxygen transport (GO:0015671)	2/7	0.0111879	0.279911	0	0	16.2956	73.2149	HBB;HBA1
GO_Biological_Process_2021	positive regulation of ER-associated ubiquitin-dependent protein catabolic process (GO:1903071)	2/7	0.0111879	0.279911	0	0	16.2956	73.2149	BCAP31;CAV1
GO_Biological_Process_2021	positive regulation of microtubule nucleation (GO:0090063)	2/7	0.0111879	0.279911	0	0	16.2956	73.2149	HSPA1B;HSPA1A
GO_Biological_Process_2021	positive regulation of trophoblast cell migration (GO:1901165)	2/7	0.0111879	0.279911	0	0	16.2956	73.2149	SMURF2;VEGFA
GO_Biological_Process_2021	modulation by symbiont of entry into host (GO:0052372)	3/20	0.0116234	0.286102	0	0	7.19985	32.0734	CXCL8;CAV1;TRIM27
GO_Biological_Process_2021	positive regulation of myeloid cell differentiation (GO:0045639)	4/37	0.0116532	0.286102	0	0	4.95165	22.0456	FAM210B;PRMT1;HSPA1B;HSPA1A
GO_Biological_Process_2021	positive regulation of proteasomal ubiquitin-dependent protein catabolic process (GO:0032436)	6/79	0.0118972	0.289127	0	0	3.36484	14.9112	BCAP31;COP1;CAV1;CLU;HSPA1B;HSPA1A
GO_Biological_Process_2021	regulated exocytosis (GO:0045055)	10/180	0.0119965	0.289127	0	0	2.41651	10.6886	VWF;TMSB4X;SERPINE1;PECAM1;TIMP3;TAGLN2;CLU;SYT7;TTN;VEGFA
GO_Biological_Process_2021	cellular protein metabolic process (GO:0044267)	18/417	0.0126779	0.302771	0	0	1.86297	8.13727	ERO1A;SFTPB;RPL10;PRKCSH;KTN1;MRPL41;RPS26;CST3;RPL7A;RPS25;RPS28;RPS27;SERP1;RPS29;GPC3;RPL27;RPS20;RPS21
GO_Biological_Process_2021	actin nucleation (GO:0045010)	3/21	0.0133225	0.310347	0	0	6.79951	29.3623	ARPC1B;ARPC5L;TRIM27
GO_Biological_Process_2021	hydrogen peroxide catabolic process (GO:0042744)	3/21	0.0133225	0.310347	0	0	6.79951	29.3623	HBB;HBA1;HBD
GO_Biological_Process_2021	positive regulation of tumor necrosis factor superfamily cytokine production (GO:1903557)	6/81	0.0133495	0.310347	0	0	3.27478	14.1348	PLCG2;HSPB1;HMGB1;CLU;AGER;RASGRP1
GO_Biological_Process_2021	regulation of dendrite development (GO:0050773)	4/39	0.0139791	0.320378	0	0	4.66822	19.9342	SARM1;NEDD4L;KNDC1;KIAA0319
GO_Biological_Process_2021	T cell mediated cytotoxicity (GO:0001913)	2/8	0.0146814	0.320378	0	0	13.579	57.3192	CADM1;EMP2
GO_Biological_Process_2021	positive regulation of cell migration by vascular endothelial growth factor signaling pathway (GO:0038089)	2/8	0.0146814	0.320378	0	0	13.579	57.3192	HSPB1;VEGFA
GO_Biological_Process_2021	positive regulation of leukocyte differentiation (GO:1902107)	2/8	0.0146814	0.320378	0	0	13.579	57.3192	HMGB1;AGER
GO_Biological_Process_2021	response to calcium ion (GO:0051592)	7/107	0.0148065	0.320378	0	0	2.86778	12.0811	HOMER1;CAV1;PLCG2;CPNE3;GPLD1;SYT7;TTN
GO_Biological_Process_2021	chaperone-mediated protein complex assembly (GO:0051131)	3/22	0.0151556	0.320378	0	0	6.44131	26.9851	CLU;HOPX;HSPA1A
GO_Biological_Process_2021	regulation of membrane protein ectodomain proteolysis (GO:0051043)	3/22	0.0151556	0.320378	0	0	6.44131	26.9851	TIMP3;TNFRSF1B;GPLD1
GO_Biological_Process_2021	regulation of voltage-gated calcium channel activity (GO:1901385)	3/22	0.0151556	0.320378	0	0	6.44131	26.9851	AHNAK;DMD;SRI
GO_Biological_Process_2021	microglial cell activation (GO:0001774)	3/22	0.0151556	0.320378	0	0	6.44131	26.9851	C1QA;AGER;CLU
GO_Biological_Process_2021	negative regulation of myeloid cell differentiation (GO:0045638)	3/22	0.0151556	0.320378	0	0	6.44131	26.9851	PRMT1;WDR61;ZFP36L1
GO_Biological_Process_2021	protein localization to cell junction (GO:1902414)	3/22	0.0151556	0.320378	0	0	6.44131	26.9851	DSP;TJP1;HEG1
GO_Biological_Process_2021	ribosomal small subunit biogenesis (GO:0042274)	4/40	0.0152445	0.320378	0	0	4.53832	18.9862	RPS25;RPS28;RPS27;SURF6
GO_Biological_Process_2021	iron ion homeostasis (GO:0055072)	5/61	0.0155501	0.324207	0	0	3.65077	15.2007	FTH1;SLC11A1;ACO1;B2M;FTL
GO_Biological_Process_2021	extracellular structure organization (GO:0043062)	11/216	0.0157896	0.326608	0	0	2.20502	9.14733	MMP14;POSTN;VWF;LAMA2;CDH1;SPOCK2;SERPINE1;ITGA1;LAMA3;PECAM1;F11R
GO_Biological_Process_2021	positive regulation of cytokine production (GO:0001819)	15/335	0.0161497	0.330766	0	0	1.93123	7.96797	CEBPB;CADM1;SLC11A1;SERPINE1;RFTN1;HMGB1;AGER;RASGRP1;POLR3A;PLCG2;S100A13;CD226;TRIM27;HSPA1B;HSPA1A
GO_Biological_Process_2021	external encapsulating structure organization (GO:0045229)	11/217	0.0162868	0.330766	0	0	2.19421	9.03442	MMP14;POSTN;VWF;LAMA2;CDH1;SPOCK2;SERPINE1;ITGA1;LAMA3;PECAM1;F11R
GO_Biological_Process_2021	positive regulation of protein catabolic process (GO:0045732)	6/85	0.0166175	0.330766	0	0	3.10833	12.7357	SMURF2;GPC3;NEDD4L;C4BPA;TNFRSF1B;GPLD1
GO_Biological_Process_2021	response to endoplasmic reticulum stress (GO:0034976)	7/110	0.0170076	0.330766	0	0	2.78383	11.3416	ERO1A;BCAP31;CEBPB;CXCL8;RHBDD1;CFTR;MAP3K5
GO_Biological_Process_2021	blood vessel endothelial cell migration (GO:0043534)	3/23	0.0171238	0.330766	0	0	6.11893	24.8875	EMP2;GPLD1;VEGFA
GO_Biological_Process_2021	regulation of release of sequestered calcium ion into cytosol by sarcoplasmic reticulum (GO:0010880)	3/23	0.0171238	0.330766	0	0	6.11893	24.8875	DMD;CACNA1C;SRI
GO_Biological_Process_2021	negative regulation of extrinsic apoptotic signaling pathway in absence of ligand (GO:2001240)	3/23	0.0171238	0.330766	0	0	6.11893	24.8875	EYA4;HSPA1B;HSPA1A
GO_Biological_Process_2021	negative regulation of signal transduction in absence of ligand (GO:1901099)	3/23	0.0171238	0.330766	0	0	6.11893	24.8875	EYA4;HSPA1B;HSPA1A
GO_Biological_Process_2021	positive regulation of morphogenesis of an epithelium (GO:1905332)	3/23	0.0171238	0.330766	0	0	6.11893	24.8875	GJA1;PAX8;VEGFA
GO_Biological_Process_2021	actin-mediated cell contraction (GO:0070252)	2/9	0.0185783	0.336588	0	0	11.6385	46.3884	PIK3CA;EMP2
GO_Biological_Process_2021	regulation of ER-associated ubiquitin-dependent protein catabolic process (GO:1903069)	2/9	0.0185783	0.336588	0	0	11.6385	46.3884	BCAP31;CAV1
GO_Biological_Process_2021	regulation of peroxisome proliferator activated receptor signaling pathway (GO:0035358)	2/9	0.0185783	0.336588	0	0	11.6385	46.3884	LMO3;PLIN5
GO_Biological_Process_2021	regulation of pinocytosis (GO:0048548)	2/9	0.0185783	0.336588	0	0	11.6385	46.3884	CAV1;NR1H2
GO_Biological_Process_2021	regulation of Wnt signaling pathway, planar cell polarity pathway (GO:2000095)	2/9	0.0185783	0.336588	0	0	11.6385	46.3884	NPHP3;MLLT3
GO_Biological_Process_2021	negative regulation of bone resorption (GO:0045779)	2/9	0.0185783	0.336588	0	0	11.6385	46.3884	GPR137;GPR137B
GO_Biological_Process_2021	negative regulation of lipase activity (GO:0060192)	2/9	0.0185783	0.336588	0	0	11.6385	46.3884	RGS2;PLIN5
GO_Biological_Process_2021	positive regulation of cell-cell adhesion mediated by cadherin (GO:2000049)	2/9	0.0185783	0.336588	0	0	11.6385	46.3884	TJP1;DENND6A
GO_Biological_Process_2021	positive regulation of tumor necrosis factor-mediated signaling pathway (GO:1903265)	2/9	0.0185783	0.336588	0	0	11.6385	46.3884	HSPA1B;HSPA1A
GO_Biological_Process_2021	cardiac muscle cell development (GO:0055013)	3/24	0.0192278	0.336743	0	0	5.82726	23.0258	CXADR;TTN;VEGFA
GO_Biological_Process_2021	cardiac muscle cell differentiation (GO:0055007)	3/24	0.0192278	0.336743	0	0	5.82726	23.0258	CXADR;TTN;VEGFA
GO_Biological_Process_2021	regulation of ruffle assembly (GO:1900027)	3/24	0.0192278	0.336743	0	0	5.82726	23.0258	CAV1;TACSTD2;EVL
GO_Biological_Process_2021	negative regulation of stress fiber assembly (GO:0051497)	3/24	0.0192278	0.336743	0	0	5.82726	23.0258	TJP1;TACSTD2;F11R
GO_Biological_Process_2021	positive regulation of transcription from RNA polymerase II promoter in response to stress (GO:0036003)	3/24	0.0192278	0.336743	0	0	5.82726	23.0258	CEBPB;MUC1;VEGFA
GO_Biological_Process_2021	positive regulation of metabolic process (GO:0009893)	7/113	0.0194303	0.338035	0	0	2.70462	10.6587	GJA1;CEBPB;FABP5;CAV1;GNAS;G0S2;VEGFA
GO_Biological_Process_2021	regulation of cellular catabolic process (GO:0031329)	5/65	0.0199836	0.345375	0	0	3.40669	13.3298	USP13;HSPB1;GPR137;RAB8A;GPR137B
GO_Biological_Process_2021	cellular macromolecule biosynthetic process (GO:0034645)	14/314	0.0203483	0.348927	0	0	1.92053	7.47999	RPL10;RPS26;MRPL41;EEF1G;RPS25;RPL7A;RPS28;RPS27;POLR3A;PAX8;RPS29;RPL27;RPS20;RPS21
GO_Biological_Process_2021	positive regulation of multicellular organismal process (GO:0051240)	15/345	0.0204548	0.348927	0	0	1.87173	7.28018	ABCA1;CEBPB;CADM1;SMURF2;SLC11A1;CAV1;SERPINE1;G0S2;VEGFA;GJA1;PAX8;FABP5;S100A13;GNAS;BMPR1B
GO_Biological_Process_2021	positive regulation of receptor-mediated endocytosis (GO:0048260)	4/44	0.0210157	0.354284	0	0	4.08365	15.773	SERPINE1;CLU;B2M;VEGFA
GO_Biological_Process_2021	cellular response to lectin (GO:1990858)	7/115	0.0211734	0.354284	0	0	2.65426	10.2322	CLEC4A;PSMA5;MUC1;PSMB1;PLCG2;KLRD1;MUC4
GO_Biological_Process_2021	stimulatory C-type lectin receptor signaling pathway (GO:0002223)	7/115	0.0211734	0.354284	0	0	2.65426	10.2322	CLEC4A;PSMA5;MUC1;PSMB1;PLCG2;KLRD1;MUC4
GO_Biological_Process_2021	negative regulation of endocytosis (GO:0045806)	3/25	0.0214682	0.354698	0	0	5.5621	21.365	RUBCN;CAV1;NR1H2
GO_Biological_Process_2021	negative regulation of response to endoplasmic reticulum stress (GO:1903573)	3/25	0.0214682	0.354698	0	0	5.5621	21.365	NR1H2;CLU;HSPA1A
GO_Biological_Process_2021	receptor-mediated endocytosis (GO:0006898)	8/143	0.0224691	0.357418	0	0	2.4285	9.21766	COLEC12;CXCL8;AP1G2;GRK4;CAV1;HBB;HBA1;FOLR1
GO_Biological_Process_2021	positive regulation of transport (GO:0051050)	6/91	0.0224921	0.357418	0	0	2.88802	10.9589	SLC11A1;GPC3;NEDD4L;CHCHD10;ACTB;GPLD1
GO_Biological_Process_2021	regulation of microtubule nucleation (GO:0010968)	2/10	0.0228573	0.357418	0	0	10.1832	38.477	HSPA1B;HSPA1A
GO_Biological_Process_2021	sequestering of actin monomers (GO:0042989)	2/10	0.0228573	0.357418	0	0	10.1832	38.477	TMSB4X;TMSB10
GO_Biological_Process_2021	negative regulation of cell adhesion mediated by integrin (GO:0033629)	2/10	0.0228573	0.357418	0	0	10.1832	38.477	MUC1;SERPINE1
GO_Biological_Process_2021	negative regulation of cholesterol storage (GO:0010887)	2/10	0.0228573	0.357418	0	0	10.1832	38.477	ABCA1;NR1H2
GO_Biological_Process_2021	negative regulation of extracellular matrix organization (GO:1903054)	2/10	0.0228573	0.357418	0	0	10.1832	38.477	CST3;TNFRSF1B
GO_Biological_Process_2021	positive regulation of coagulation (GO:0050820)	2/10	0.0228573	0.357418	0	0	10.1832	38.477	SERPINE1;ENPP4
GO_Biological_Process_2021	positive regulation of hemostasis (GO:1900048)	2/10	0.0228573	0.357418	0	0	10.1832	38.477	SERPINE1;ENPP4
GO_Biological_Process_2021	regulation of monocyte chemotaxis (GO:0090025)	3/26	0.0238451	0.368422	0	0	5.31999	19.8764	DUSP1;SERPINE1;HMGB1
GO_Biological_Process_2021	negative regulation of intrinsic apoptotic signaling pathway in response to DNA damage (GO:1902230)	3/26	0.0238451	0.368422	0	0	5.31999	19.8764	MUC1;CLU;TPT1
GO_Biological_Process_2021	ncRNA processing (GO:0034470)	10/201	0.0239818	0.368422	0	0	2.14849	8.01484	RPS25;RPL7A;RPS28;RPS27;INTS1;RPL10;DKC1;INTS2;WDR75;RPL27
GO_Biological_Process_2021	innate immune response activating cell surface receptor signaling pathway (GO:0002220)	7/119	0.0249798	0.381523	0	0	2.55894	9.44169	CLEC4A;PSMA5;MUC1;PSMB1;PLCG2;KLRD1;MUC4
GO_Biological_Process_2021	negative regulation of cellular catabolic process (GO:0031330)	5/69	0.0251727	0.382247	0	0	3.19311	11.757	CST3;RUBCN;TIMP3;GPLD1;PLIN5
GO_Biological_Process_2021	negative regulation of cell death (GO:0060548)	6/94	0.0258955	0.390167	0	0	2.78914	10.1906	MECOM;PARP16;TNFRSF1B;CLU;HSPA1B;HSPA1A
GO_Biological_Process_2021	positive regulation of neuron death (GO:1901216)	4/47	0.0261145	0.390167	0	0	3.79816	13.8453	C1QA;SARM1;CLU;MAP3K5
GO_Biological_Process_2021	gene expression (GO:0010467)	15/356	0.0261398	0.390167	0	0	1.81032	6.59732	RPL10;HNRNPL;RPS26;MRPL41;RPS25;RPL7A;RPS28;RPS27;POLR3A;PAX8;RPS29;DKC1;RPL27;RPS20;RPS21
GO_Biological_Process_2021	negative regulation of actin filament bundle assembly (GO:0032232)	3/27	0.0263585	0.390469	0	0	5.09806	18.5364	TJP1;TACSTD2;F11R
GO_Biological_Process_2021	aerobic electron transport chain (GO:0019646)	5/70	0.0265926	0.390469	0	0	3.14383	11.403	NDUFS8;NDUFB11;SDHC;COX6C;COX7C
GO_Biological_Process_2021	regulation of phospholipase activity (GO:0010517)	2/11	0.0274978	0.390469	0	0	9.05126	32.5271	RGS2;RASGRP1
GO_Biological_Process_2021	establishment of endothelial intestinal barrier (GO:0090557)	2/11	0.0274978	0.390469	0	0	9.05126	32.5271	TJP1;F11R
GO_Biological_Process_2021	induction of positive chemotaxis (GO:0050930)	2/11	0.0274978	0.390469	0	0	9.05126	32.5271	CXCL8;VEGFA
GO_Biological_Process_2021	V(D)J recombination (GO:0033151)	2/11	0.0274978	0.390469	0	0	9.05126	32.5271	LIG1;HMGB1
GO_Biological_Process_2021	negative regulation of bone remodeling (GO:0046851)	2/11	0.0274978	0.390469	0	0	9.05126	32.5271	GPR137;GPR137B
GO_Biological_Process_2021	negative regulation of potassium ion transmembrane transport (GO:1901380)	2/11	0.0274978	0.390469	0	0	9.05126	32.5271	CAV1;NEDD4L
GO_Biological_Process_2021	negative regulation of sprouting angiogenesis (GO:1903671)	2/11	0.0274978	0.390469	0	0	9.05126	32.5271	SYNJ2BP;EPN2
GO_Biological_Process_2021	response to metal ion (GO:0010038)	5/71	0.0280625	0.392804	0	0	3.09603	11.0631	SLC30A8;HOMER1;CAV1;NEDD4L;TTN
GO_Biological_Process_2021	mitochondrial ATP synthesis coupled electron transport (GO:0042775)	5/71	0.0280625	0.392804	0	0	3.09603	11.0631	NDUFS8;NDUFB11;SDHC;COX6C;COX7C
GO_Biological_Process_2021	regulation of mRNA catabolic process (GO:0061013)	7/122	0.0281251	0.392804	0	0	2.4918	8.89845	PSMA5;CARHSP1;CNOT7;PSMB1;HSPB1;ZFP36L1;HSPA1A
GO_Biological_Process_2021	cellular transition metal ion homeostasis (GO:0046916)	6/96	0.0283449	0.392804	0	0	2.72688	9.7167	SLC30A8;FTH1;SLC11A1;ACO1;SLC39A7;FTL
GO_Biological_Process_2021	cellular response to organic cyclic compound (GO:0071407)	8/150	0.028831	0.392804	0	0	2.30795	8.18471	FAM210B;CDH1;NCOA4;TFPI;FOLR1;ACTB;CFTR;ZFP36L1
GO_Biological_Process_2021	regulation of extrinsic apoptotic signaling pathway in absence of ligand (GO:2001239)	3/28	0.029008	0.392804	0	0	4.89389	17.3253	EYA4;HSPA1B;HSPA1A
GO_Biological_Process_2021	cristae formation (GO:0042407)	3/28	0.029008	0.392804	0	0	4.89389	17.3253	ATP5MC3;ATP5MF;ATP5F1E
GO_Biological_Process_2021	regulation of muscle contraction (GO:0006937)	3/28	0.029008	0.392804	0	0	4.89389	17.3253	CAV1;SRI;MYL9
GO_Biological_Process_2021	sarcomere organization (GO:0045214)	3/28	0.029008	0.392804	0	0	4.89389	17.3253	KRT19;ANKRD1;TTN
GO_Biological_Process_2021	positive regulation of secretion by cell (GO:1903532)	5/72	0.029583	0.393204	0	0	3.04967	10.7365	UNC13B;ANKRD1;RAB5A;CFTR;TTN
GO_Biological_Process_2021	adherens junction organization (GO:0034332)	4/49	0.0298909	0.393204	0	0	3.62898	12.7384	TJP1;CADM1;CDH1;ACTB
GO_Biological_Process_2021	receptor internalization (GO:0031623)	4/49	0.0298909	0.393204	0	0	3.62898	12.7384	CXCL8;GRK4;CAV1;RAB5A
GO_Biological_Process_2021	inner mitochondrial membrane organization (GO:0007007)	4/49	0.0298909	0.393204	0	0	3.62898	12.7384	TIMM13;ATP5MC3;ATP5MF;ATP5F1E
GO_Biological_Process_2021	aggrephagy (GO:0035973)	3/29	0.0317929	0.393204	0	0	4.70542	16.2267	DYNC1LI1;PCNT;CFTR
GO_Biological_Process_2021	establishment of endothelial barrier (GO:0061028)	3/29	0.0317929	0.393204	0	0	4.70542	16.2267	TJP1;PECAM1;F11R
GO_Biological_Process_2021	regulation of T cell mediated cytotoxicity (GO:0001914)	3/29	0.0317929	0.393204	0	0	4.70542	16.2267	AZGP1;KLRD1;AGER
GO_Biological_Process_2021	hydrogen peroxide metabolic process (GO:0042743)	3/29	0.0317929	0.393204	0	0	4.70542	16.2267	HBB;HBD;HBA1
GO_Biological_Process_2021	intrinsic apoptotic signaling pathway in response to endoplasmic reticulum stress (GO:0070059)	3/29	0.0317929	0.393204	0	0	4.70542	16.2267	ERO1A;CEBPB;MAP3K5
GO_Biological_Process_2021	transition metal ion homeostasis (GO:0055076)	3/29	0.0317929	0.393204	0	0	4.70542	16.2267	SLC11A1;B2M;FTL
GO_Biological_Process_2021	actin crosslink formation (GO:0051764)	2/12	0.0324801	0.393204	0	0	8.14572	27.9164	LCP1;GAS2L1
GO_Biological_Process_2021	regulation of actin nucleation (GO:0051125)	2/12	0.0324801	0.393204	0	0	8.14572	27.9164	WASHC5;ARFIP1
GO_Biological_Process_2021	regulation of cell communication by electrical coupling involved in cardiac conduction (GO:1901844)	2/12	0.0324801	0.393204	0	0	8.14572	27.9164	CAV1;SRI
GO_Biological_Process_2021	calcium ion-regulated exocytosis of neurotransmitter (GO:0048791)	2/12	0.0324801	0.393204	0	0	8.14572	27.9164	UNC13B;SYT7
GO_Biological_Process_2021	regulation of dendritic cell differentiation (GO:2001198)	2/12	0.0324801	0.393204	0	0	8.14572	27.9164	HMGB1;AGER
GO_Biological_Process_2021	regulation of muscle system process (GO:0090257)	2/12	0.0324801	0.393204	0	0	8.14572	27.9164	SRI;MYL9
GO_Biological_Process_2021	gas transport (GO:0015669)	2/12	0.0324801	0.393204	0	0	8.14572	27.9164	HBB;HBA1
GO_Biological_Process_2021	regulation of triglyceride catabolic process (GO:0010896)	2/12	0.0324801	0.393204	0	0	8.14572	27.9164	GPLD1;PLIN5
GO_Biological_Process_2021	toll-like receptor 3 signaling pathway (GO:0034138)	2/12	0.0324801	0.393204	0	0	8.14572	27.9164	COLEC12;RFTN1
GO_Biological_Process_2021	morphogenesis of a polarized epithelium (GO:0001738)	2/12	0.0324801	0.393204	0	0	8.14572	27.9164	LAMA3;ACTB
GO_Biological_Process_2021	negative regulation of hemostasis (GO:1900047)	2/12	0.0324801	0.393204	0	0	8.14572	27.9164	SERPINE1;TFPI
GO_Biological_Process_2021	positive regulation of branching involved in ureteric bud morphogenesis (GO:0090190)	2/12	0.0324801	0.393204	0	0	8.14572	27.9164	PAX8;VEGFA
GO_Biological_Process_2021	positive regulation of vascular permeability (GO:0043117)	2/12	0.0324801	0.393204	0	0	8.14572	27.9164	TJP1;VEGFA
GO_Biological_Process_2021	positive regulation of fat cell differentiation (GO:0045600)	4/51	0.0339736	0.409398	0	0	3.4742	11.7503	CEBPB;LMO3;ADIRF;ZFP36L1
GO_Biological_Process_2021	regulation of protein localization to membrane (GO:1905475)	3/30	0.0347126	0.415053	0	0	4.53092	15.2268	MMP14;GPC3;ACTB
GO_Biological_Process_2021	negative regulation of multicellular organismal process (GO:0051241)	10/214	0.0347589	0.415053	0	0	2.01022	6.75297	CLEC4A;GJA1;RGS2;SLC11A1;NR1H2;TACSTD2;EVL;AGER;PTPRG;SLC6A4
GO_Biological_Process_2021	protein modification by small protein removal (GO:0070646)	12/276	0.0356743	0.420598	0	0	1.86616	6.2205	PSMA5;USP13;USP38;SMURF2;TRAF3;USP9Y;PSMB1;COPS7B;NFRKB;ACTB;CFTR;OTULINL
GO_Biological_Process_2021	actomyosin structure organization (GO:0031032)	5/76	0.0361787	0.420598	0	0	2.87726	9.55046	TJP1;KRT19;ANKRD1;F11R;TTN
GO_Biological_Process_2021	intrinsic apoptotic signaling pathway (GO:0097193)	6/102	0.0365921	0.420598	0	0	2.55566	8.45392	ERO1A;CEBPB;BCL2A1;SFN;TNFRSF1B;MAP3K5
GO_Biological_Process_2021	cardiac muscle cell action potential involved in contraction (GO:0086002)	3/31	0.037766	0.420598	0	0	4.36887	14.3139	GJA1;NEDD4L;CACNA1C
GO_Biological_Process_2021	positive regulation of mononuclear cell migration (GO:0071677)	3/31	0.037766	0.420598	0	0	4.36887	14.3139	SERPINE1;HMGB1;AGER
GO_Biological_Process_2021	atrial cardiac muscle cell action potential (GO:0086014)	2/13	0.037785	0.420598	0	0	7.40482	24.257	GJA1;CACNA1C
GO_Biological_Process_2021	regulation of cell communication by electrical coupling (GO:0010649)	2/13	0.037785	0.420598	0	0	7.40482	24.257	CAV1;SRI
GO_Biological_Process_2021	regulation of membrane repolarization (GO:0060306)	2/13	0.037785	0.420598	0	0	7.40482	24.257	CAV1;NEDD4L
GO_Biological_Process_2021	regulation of mitotic cell cycle spindle assembly checkpoint (GO:0090266)	2/13	0.037785	0.420598	0	0	7.40482	24.257	DYNC1LI1;DUSP1
GO_Biological_Process_2021	regulation of retrograde protein transport, ER to cytosol (GO:1904152)	2/13	0.037785	0.420598	0	0	7.40482	24.257	BCAP31;EDEM1
GO_Biological_Process_2021	relaxation of cardiac muscle (GO:0055119)	2/13	0.037785	0.420598	0	0	7.40482	24.257	RGS2;PIK3CA
GO_Biological_Process_2021	response to iron ion (GO:0010039)	2/13	0.037785	0.420598	0	0	7.40482	24.257	ACO1;B2M
GO_Biological_Process_2021	negative regulation of macrophage derived foam cell differentiation (GO:0010745)	2/13	0.037785	0.420598	0	0	7.40482	24.257	ABCA1;NR1H2
GO_Biological_Process_2021	negative regulation of potassium ion transport (GO:0043267)	2/13	0.037785	0.420598	0	0	7.40482	24.257	CAV1;NEDD4L
GO_Biological_Process_2021	positive regulation of fatty acid biosynthetic process (GO:0045723)	2/13	0.037785	0.420598	0	0	7.40482	24.257	ELOVL5;NR1H2
GO_Biological_Process_2021	positive regulation of protein exit from endoplasmic reticulum (GO:0070863)	2/13	0.037785	0.420598	0	0	7.40482	24.257	BCAP31;EDEM1
GO_Biological_Process_2021	cellular response to lipid (GO:0071396)	10/219	0.0396843	0.439876	0	0	1.96162	6.32976	FAM210B;CXCL8;SERPINE1;NCOA4;ANKRD1;HMGB1;TNFRSF1B;TFPI;CFTR;GPLD1
GO_Biological_Process_2021	regulation of dendrite morphogenesis (GO:0048814)	3/32	0.0409518	0.450127	0	0	4.21801	13.478	SARM1;NEDD4L;KNDC1
GO_Biological_Process_2021	liver development (GO:0001889)	3/32	0.0409518	0.450127	0	0	4.21801	13.478	CEBPB;PRKCSH;NPHP3
GO_Biological_Process_2021	axon development (GO:0061564)	5/79	0.0416741	0.452368	0	0	2.76019	8.77155	MAP1B;S100A6;FOLR1;ACTB;RAB8A
GO_Biological_Process_2021	regulation of cellular response to heat (GO:1900034)	5/79	0.0416741	0.452368	0	0	2.76019	8.77155	DNAJB6;CAMK2A;BAG1;HSPA1B;HSPA1A
GO_Biological_Process_2021	rRNA metabolic process (GO:0016072)	8/162	0.0424434	0.452368	0	0	2.12679	6.71978	RPS25;RPL7A;RPS28;RPS27;RPL10;DKC1;WDR75;RPL27
GO_Biological_Process_2021	regulation of blood vessel endothelial cell migration (GO:0043535)	4/55	0.0430656	0.452368	0	0	3.20105	10.0674	TMSB4X;HSPB1;HMGB1;VEGFA
GO_Biological_Process_2021	ribosome biogenesis (GO:0042254)	9/192	0.0430769	0.452368	0	0	2.01473	6.33585	RPS25;RPL7A;RPS28;RPS27;RPL10;DKC1;WDR75;SURF6;RPL27
GO_Biological_Process_2021	antigen processing and presentation of endogenous peptide antigen (GO:0002483)	2/14	0.0433943	0.452368	0	0	6.7874	21.295	AZGP1;B2M
GO_Biological_Process_2021	regulation of response to endoplasmic reticulum stress (GO:1905897)	2/14	0.0433943	0.452368	0	0	6.7874	21.295	NR1H2;CLU
GO_Biological_Process_2021	relaxation of muscle (GO:0090075)	2/14	0.0433943	0.452368	0	0	6.7874	21.295	RGS2;PIK3CA
GO_Biological_Process_2021	vascular endothelial growth factor signaling pathway (GO:0038084)	2/14	0.0433943	0.452368	0	0	6.7874	21.295	PIK3CA;VEGFA
GO_Biological_Process_2021	NAD biosynthesis via nicotinamide riboside salvage pathway (GO:0034356)	2/14	0.0433943	0.452368	0	0	6.7874	21.295	NAMPT;PARP16
GO_Biological_Process_2021	negative regulation of coagulation (GO:0050819)	2/14	0.0433943	0.452368	0	0	6.7874	21.295	SERPINE1;TFPI
GO_Biological_Process_2021	ovarian follicle development (GO:0001541)	2/14	0.0433943	0.452368	0	0	6.7874	21.295	CEBPB;VEGFA
GO_Biological_Process_2021	positive regulation of insulin secretion involved in cellular response to glucose stimulus (GO:0035774)	2/14	0.0433943	0.452368	0	0	6.7874	21.295	CFTR;GPLD1
GO_Biological_Process_2021	regulation of NIK/NF-kappaB signaling (GO:1901222)	5/80	0.0436118	0.452505	0	0	2.72325	8.53038	ADGRG3;TMSB4X;AGER;UACA;HDAC7
GO_Biological_Process_2021	antigen processing and presentation of peptide antigen via MHC class I (GO:0002474)	3/33	0.0442687	0.452505	0	0	4.0772	12.7106	BCAP31;CLEC4A;B2M
GO_Biological_Process_2021	apoptotic mitochondrial changes (GO:0008637)	3/33	0.0442687	0.452505	0	0	4.0772	12.7106	CAMK2A;SFN;CLU
GO_Biological_Process_2021	very long-chain fatty acid metabolic process (GO:0000038)	3/33	0.0442687	0.452505	0	0	4.0772	12.7106	ELOVL5;PEX2;SLC27A4
GO_Biological_Process_2021	positive regulation of cytokine production involved in immune response (GO:0002720)	3/33	0.0442687	0.452505	0	0	4.0772	12.7106	PLCG2;CD226;B2M
GO_Biological_Process_2021	cellular response to tumor necrosis factor (GO:0071356)	9/194	0.0454845	0.458998	0	0	1.99274	6.15833	PSMA5;CXCL8;TRAF3;TMSB4X;PSMB1;ANKRD1;TNFRSF1B;ZFP36L1;TNFSF13B
GO_Biological_Process_2021	DNA damage response, signal transduction by p53 class mediator resulting in cell cycle arrest (GO:0006977)	4/56	0.0455321	0.458998	0	0	3.13933	9.69846	MUC1;CNOT7;PRMT1;SFN
GO_Biological_Process_2021	positive regulation of establishment of protein localization to mitochondrion (GO:1903749)	4/56	0.0455321	0.458998	0	0	3.13933	9.69846	YWHAQ;TOMM7;RHOU;SFN
GO_Biological_Process_2021	regulation of interleukin-8 production (GO:0032677)	5/81	0.0456028	0.458998	0	0	2.68728	8.29775	TMSB4X;SERPINE1;HMGB1;HSPA1B;HSPA1A
GO_Biological_Process_2021	protein localization to membrane (GO:0072657)	9/195	0.0467213	0.465775	0	0	1.98192	6.07173	CDH1;CAV1;RFTN1;MAP7;EMP2;F11R;SYNJ2BP;RAB8A;S100A10
GO_Biological_Process_2021	cell-cell junction organization (GO:0045216)	5/82	0.0476471	0.465775	0	0	2.65224	8.07325	DSP;TJP1;CXADR;CADM1;CDH1
GO_Biological_Process_2021	cardiac muscle contraction (GO:0060048)	3/34	0.047715	0.465775	0	0	3.94547	12.0041	PIK3CA;DMD;TTN
GO_Biological_Process_2021	cellular response to vascular endothelial growth factor stimulus (GO:0035924)	3/34	0.047715	0.465775	0	0	3.94547	12.0041	PIK3CA;HSPB1;VEGFA
GO_Biological_Process_2021	positive regulation of interleukin-12 production (GO:0032735)	3/34	0.047715	0.465775	0	0	3.94547	12.0041	PLCG2;HMGB1;AGER
GO_Biological_Process_2021	positive regulation of mitochondrial outer membrane permeabilization involved in apoptotic signaling pathway (GO:1901030)	3/34	0.047715	0.465775	0	0	3.94547	12.0041	YWHAQ;CHCHD10;SFN
GO_Biological_Process_2021	cellular response to peptide (GO:1901653)	4/57	0.0480759	0.465775	0	0	3.07994	9.34754	GJA1;CAV1;AGER;ZFP36L1
GO_Biological_Process_2021	positive regulation of interferon-gamma production (GO:0032729)	4/57	0.0480759	0.465775	0	0	3.07994	9.34754	SLC11A1;CD226;TRIM27;RASGRP1
GO_Biological_Process_2021	negative regulation of gene expression (GO:0010629)	13/322	0.0486705	0.465775	0	0	1.7269	5.21986	RNH1;CXCL8;SLC11A1;UPK3B;VEGFA;PATL2;RPS26;CLEC4A;CNOT7;NCL;TRIM27;HSPA1B;HSPA1A
GO_Biological_Process_2021	regulation of endothelial cell chemotaxis (GO:2001026)	2/15	0.0492903	0.465775	0	0	6.26498	18.8578	TMSB4X;HSPB1
GO_Biological_Process_2021	cellular response to exogenous dsRNA (GO:0071360)	2/15	0.0492903	0.465775	0	0	6.26498	18.8578	COLEC12;CAV1
GO_Biological_Process_2021	regulation of non-canonical Wnt signaling pathway (GO:2000050)	2/15	0.0492903	0.465775	0	0	6.26498	18.8578	GPC3;NPHP3
GO_Biological_Process_2021	regulation of nuclear-transcribed mRNA catabolic process, deadenylation-dependent decay (GO:1900151)	2/15	0.0492903	0.465775	0	0	6.26498	18.8578	CNOT7;ZFP36L1
GO_Biological_Process_2021	positive regulation of membrane protein ectodomain proteolysis (GO:0051044)	2/15	0.0492903	0.465775	0	0	6.26498	18.8578	TNFRSF1B;GPLD1
GO_Biological_Process_2021	positive regulation of nuclear-transcribed mRNA catabolic process, deadenylation-dependent decay (GO:1900153)	2/15	0.0492903	0.465775	0	0	6.26498	18.8578	CNOT7;ZFP36L1
GO_Biological_Process_2021	positive regulation of sprouting angiogenesis (GO:1903672)	2/15	0.0492903	0.465775	0	0	6.26498	18.8578	TJP1;VEGFA
GO_Biological_Process_2021	protein kinase A signaling (GO:0010737)	2/15	0.0492903	0.465775	0	0	6.26498	18.8578	LCP1;TTN
GO_Biological_Process_2021	negative regulation of intracellular signal transduction (GO:1902532)	9/198	0.0505652	0.473952	0	0	1.95016	5.82024	ADGRG3;PER1;DUSP1;TMSB4X;CAV1;PEBP1;MARK3;UACA;HDAC7
GO_Biological_Process_2021	cellular iron ion homeostasis (GO:0006879)	4/58	0.0506968	0.473952	0	0	3.02275	9.01352	FTH1;SLC11A1;ACO1;FTL
GO_Biological_Process_2021	negative regulation of hydrolase activity (GO:0051346)	4/58	0.0506968	0.473952	0	0	3.02275	9.01352	CST3;CAMK2A;F11R;PLIN5
GO_Biological_Process_2021	bicarbonate transport (GO:0015701)	3/35	0.0512891	0.474424	0	0	3.82198	11.3523	HBB;HBA1;CFTR
GO_Biological_Process_2021	response to estrogen (GO:0043627)	3/35	0.0512891	0.474424	0	0	3.82198	11.3523	KRT19;CAV1;NCOA4
GO_Biological_Process_2021	response to exogenous dsRNA (GO:0043330)	3/35	0.0512891	0.474424	0	0	3.82198	11.3523	COLEC12;CAV1;RFTN1
GO_Biological_Process_2021	protein localization to cell periphery (GO:1990778)	7/140	0.0526517	0.485319	0	0	2.15256	6.33727	CDH1;CAV1;MAP7;EMP2;F11R;RAB8A;S100A10
GO_Biological_Process_2021	positive regulation of cellular catabolic process (GO:0031331)	7/141	0.054313	0.487234	0	0	2.13639	6.22329	CNOT7;PHKG2;TRIM27;HMGB1;TNFRSF1B;GPLD1;PLIN5
GO_Biological_Process_2021	cellular response to heat (GO:0034605)	3/36	0.054989	0.487234	0	0	3.70597	10.7496	HSPA6;HSPA1B;HSPA1A
GO_Biological_Process_2021	regulation of mRNA processing (GO:0050684)	3/36	0.054989	0.487234	0	0	3.70597	10.7496	KHDRBS2;KHDRBS3;ZFP36L1
GO_Biological_Process_2021	regulation of osteoclast differentiation (GO:0045670)	3/36	0.054989	0.487234	0	0	3.70597	10.7496	CEBPB;GPR137;GPR137B
GO_Biological_Process_2021	endoderm formation (GO:0001706)	3/36	0.054989	0.487234	0	0	3.70597	10.7496	MMP14;DUSP1;LAMA3
GO_Biological_Process_2021	membrane assembly (GO:0071709)	3/36	0.054989	0.487234	0	0	3.70597	10.7496	RFTN1;EMP2;S100A10
GO_Biological_Process_2021	transition metal ion transport (GO:0000041)	3/36	0.054989	0.487234	0	0	3.70597	10.7496	SLC30A8;FTH1;SLC11A1
GO_Biological_Process_2021	regulation of cholesterol storage (GO:0010885)	2/16	0.055456	0.487234	0	0	5.81718	16.8242	ABCA1;NR1H2
GO_Biological_Process_2021	regulation of intrinsic apoptotic signaling pathway in response to DNA damage (GO:1902229)	2/16	0.055456	0.487234	0	0	5.81718	16.8242	CLU;TPT1
GO_Biological_Process_2021	T cell mediated immunity (GO:0002456)	2/16	0.055456	0.487234	0	0	5.81718	16.8242	CADM1;EMP2
GO_Biological_Process_2021	transepithelial transport (GO:0070633)	2/16	0.055456	0.487234	0	0	5.81718	16.8242	CXADR;GPLD1
GO_Biological_Process_2021	negative regulation of anoikis (GO:2000811)	2/16	0.055456	0.487234	0	0	5.81718	16.8242	PIK3CA;CAV1
GO_Biological_Process_2021	negative regulation of type I interferon-mediated signaling pathway (GO:0060339)	2/16	0.055456	0.487234	0	0	5.81718	16.8242	CNOT7;TTLL12
GO_Biological_Process_2021	positive regulation of TORC1 signaling (GO:1904263)	2/16	0.055456	0.487234	0	0	5.81718	16.8242	GPR137;GPR137B
GO_Biological_Process_2021	regulation of interferon-gamma production (GO:0032649)	5/86	0.0563596	0.488636	0	0	2.52075	7.24968	SLC11A1;CD226;HMGB1;TRIM27;RASGRP1
GO_Biological_Process_2021	regulation of neuron death (GO:1901214)	5/86	0.0563596	0.488636	0	0	2.52075	7.24968	C1QA;SARM1;TNFRSF1B;CLU;MAP3K5
GO_Biological_Process_2021	positive regulation of endothelial cell migration (GO:0010595)	5/86	0.0563596	0.488636	0	0	2.52075	7.24968	TMSB4X;HSPB1;HMGB1;GPLD1;VEGFA
GO_Biological_Process_2021	positive regulation of proteasomal protein catabolic process (GO:1901800)	5/86	0.0563596	0.488636	0	0	2.52075	7.24968	USP13;COP1;CLU;HSPA1B;HSPA1A
GO_Biological_Process_2021	rRNA processing (GO:0006364)	8/173	0.0581621	0.489922	0	0	1.98388	5.64319	RPS25;RPL7A;RPS28;RPS27;RPL10;DKC1;WDR75;RPL27
GO_Biological_Process_2021	regulation of transcription from RNA polymerase II promoter in response to stress (GO:0043618)	5/87	0.0586717	0.489922	0	0	2.48988	7.0608	PSMA5;MUC1;PSMB1;VEGFA;HSPA1A
GO_Biological_Process_2021	negative regulation of stress-activated MAPK cascade (GO:0032873)	3/37	0.0588127	0.489922	0	0	3.59679	10.1911	PER1;MECOM;DUSP1
GO_Biological_Process_2021	protein insertion into ER membrane (GO:0045048)	3/37	0.0588127	0.489922	0	0	3.59679	10.1911	WDR83OS;SERP1;EMC1
GO_Biological_Process_2021	protein deubiquitination (GO:0016579)	11/267	0.0589587	0.489922	0	0	1.76108	4.98547	PSMA5;USP13;USP38;SMURF2;TRAF3;USP9Y;PSMB1;NFRKB;ACTB;CFTR;OTULINL
GO_Biological_Process_2021	regulation of endocytosis (GO:0030100)	4/61	0.0590193	0.489922	0	0	2.86322	8.10259	RUBCN;GPC3;NEDD4L;RAB5A
GO_Biological_Process_2021	positive regulation of interleukin-8 production (GO:0032757)	4/61	0.0590193	0.489922	0	0	2.86322	8.10259	SERPINE1;HMGB1;HSPA1B;HSPA1A
GO_Biological_Process_2021	negative regulation of cell migration (GO:0030336)	7/144	0.0594917	0.489922	0	0	2.08929	5.89579	GJA1;CDH1;LIMCH1;SERPINE1;TACSTD2;EVL;PTPRG
GO_Biological_Process_2021	extracellular matrix organization (GO:0030198)	12/300	0.0598996	0.489922	0	0	1.70851	4.8096	MMP14;POSTN;VWF;LAMA2;CDH1;SPOCK2;SERPINE1;ITGA1;LAMA3;PECAM1;LCP1;F11R
GO_Biological_Process_2021	tumor necrosis factor-mediated signaling pathway (GO:0033209)	6/116	0.0613446	0.489922	0	0	2.22878	6.22109	PSMA5;TRAF3;TMSB4X;PSMB1;TNFRSF1B;TNFSF13B
GO_Biological_Process_2021	regulation of Arp2/3 complex-mediated actin nucleation (GO:0034315)	2/17	0.0618751	0.489922	0	0	5.42909	15.1072	ARFIP1;WASF3
GO_Biological_Process_2021	regulation of cardiac muscle contraction by regulation of the release of sequestered calcium ion (GO:0010881)	2/17	0.0618751	0.489922	0	0	5.42909	15.1072	DMD;CACNA1C
GO_Biological_Process_2021	cell communication by electrical coupling involved in cardiac conduction (GO:0086064)	2/17	0.0618751	0.489922	0	0	5.42909	15.1072	GJA1;CACNA1C
GO_Biological_Process_2021	regulation of establishment of endothelial barrier (GO:1903140)	2/17	0.0618751	0.489922	0	0	5.42909	15.1072	F11R;VEGFA
GO_Biological_Process_2021	regulation of stem cell proliferation (GO:0072091)	2/17	0.0618751	0.489922	0	0	5.42909	15.1072	GJA1;ZFP36L1
GO_Biological_Process_2021	regulation of transferase activity (GO:0051338)	2/17	0.0618751	0.489922	0	0	5.42909	15.1072	EMP2;LDB2
GO_Biological_Process_2021	histone H2A monoubiquitination (GO:0035518)	2/17	0.0618751	0.489922	0	0	5.42909	15.1072	PCGF5;BCOR
GO_Biological_Process_2021	histone H2A ubiquitination (GO:0033522)	2/17	0.0618751	0.489922	0	0	5.42909	15.1072	RNF8;BCOR
GO_Biological_Process_2021	reverse cholesterol transport (GO:0043691)	2/17	0.0618751	0.489922	0	0	5.42909	15.1072	ABCA1;CLU
GO_Biological_Process_2021	ribosomal small subunit assembly (GO:0000028)	2/17	0.0618751	0.489922	0	0	5.42909	15.1072	RPS28;RPS27
GO_Biological_Process_2021	snRNA metabolic process (GO:0016073)	2/17	0.0618751	0.489922	0	0	5.42909	15.1072	INTS1;INTS2
GO_Biological_Process_2021	mitochondrial electron transport, cytochrome c to oxygen (GO:0006123)	2/17	0.0618751	0.489922	0	0	5.42909	15.1072	COX6C;COX7C
GO_Biological_Process_2021	muscle tissue morphogenesis (GO:0060415)	2/17	0.0618751	0.489922	0	0	5.42909	15.1072	ANKRD1;TTN
GO_Biological_Process_2021	positive regulation of blood coagulation (GO:0030194)	2/17	0.0618751	0.489922	0	0	5.42909	15.1072	SERPINE1;ENPP4
GO_Biological_Process_2021	positive regulation of positive chemotaxis (GO:0050927)	2/17	0.0618751	0.489922	0	0	5.42909	15.1072	CXCL8;VEGFA
GO_Biological_Process_2021	positive regulation of cysteine-type endopeptidase activity (GO:2001056)	4/62	0.0619455	0.489922	0	0	2.81371	7.82633	BCAP31;HMGB1;UACA;MAP3K5
GO_Biological_Process_2021	positive regulation of interleukin-1 production (GO:0032732)	4/62	0.0619455	0.489922	0	0	2.81371	7.82633	S100A13;HSPB1;HMGB1;AGER
GO_Biological_Process_2021	actin-myosin filament sliding (GO:0033275)	3/38	0.0627582	0.489922	0	0	3.49384	9.67259	MYL6;DMD;TTN
GO_Biological_Process_2021	regulation of cell communication (GO:0010646)	3/38	0.0627582	0.489922	0	0	3.49384	9.67259	CXADR;GRK4;SRI
GO_Biological_Process_2021	muscle filament sliding (GO:0030049)	3/38	0.0627582	0.489922	0	0	3.49384	9.67259	MYL6;DMD;TTN
GO_Biological_Process_2021	negative regulation of endothelial cell migration (GO:0010596)	3/38	0.0627582	0.489922	0	0	3.49384	9.67259	DNAJA4;HMGB1;SYNJ2BP
GO_Biological_Process_2021	positive regulation of insulin secretion (GO:0032024)	3/38	0.0627582	0.489922	0	0	3.49384	9.67259	SLC30A8;CFTR;GPLD1
GO_Biological_Process_2021	regulation of mRNA stability (GO:0043488)	7/146	0.0631073	0.489922	0	0	2.05901	5.68888	PSMA5;CARHSP1;SLC11A1;PSMB1;HSPB1;ZFP36L1;HSPA1A
GO_Biological_Process_2021	regulation of endothelial cell migration (GO:0010594)	5/89	0.0634562	0.489922	0	0	2.43035	6.70145	DNAJA4;EMP2;SYNJ2BP;GPLD1;VEGFA
GO_Biological_Process_2021	negative regulation of peptidase activity (GO:0010466)	4/63	0.0649468	0.489922	0	0	2.76587	7.56241	CST3;SPOCK2;SERPINE1;TIMP3
GO_Biological_Process_2021	regulation of cellular response to stress (GO:0080135)	6/118	0.0655284	0.489922	0	0	2.18876	5.96496	CEBPB;DNAJB6;BAG1;CAMK2A;HSPA1B;HSPA1A
GO_Biological_Process_2021	negative regulation of protein kinase activity (GO:0006469)	5/90	0.0659284	0.489922	0	0	2.40163	6.53048	PTPRB;CAV1;HSPB1;SFN;TRIM27
GO_Biological_Process_2021	regulation of heart rate by cardiac conduction (GO:0086091)	3/39	0.0668231	0.489922	0	0	3.39662	9.19025	DSP;CAV1;CACNA1C
GO_Biological_Process_2021	endothelial cell migration (GO:0043542)	3/39	0.0668231	0.489922	0	0	3.39662	9.19025	PIK3CA;EMP2;VEGFA
GO_Biological_Process_2021	regulation of receptor-mediated endocytosis (GO:0048259)	3/39	0.0668231	0.489922	0	0	3.39662	9.19025	SERPINE1;CLU;B2M
GO_Biological_Process_2021	negative regulation of intrinsic apoptotic signaling pathway (GO:2001243)	4/64	0.0680229	0.489922	0	0	2.71964	7.31014	HSPB1;CLU;TPT1;HSPA1A
GO_Biological_Process_2021	toll-like receptor signaling pathway (GO:0002224)	5/91	0.0684538	0.489922	0	0	2.37358	6.36499	COLEC12;TRAF3;RFTN1;PLCG2;HMGB1
GO_Biological_Process_2021	cell migration involved in sprouting angiogenesis (GO:0002042)	2/18	0.0685319	0.489922	0	0	5.08951	13.6422	GPLD1;VEGFA
GO_Biological_Process_2021	cellular response to dsRNA (GO:0071359)	2/18	0.0685319	0.489922	0	0	5.08951	13.6422	COLEC12;CAV1
GO_Biological_Process_2021	regulation of mitochondrial outer membrane permeabilization involved in apoptotic signaling pathway (GO:1901028)	2/18	0.0685319	0.489922	0	0	5.08951	13.6422	CHCHD10;HSPA1A
GO_Biological_Process_2021	epithelial structure maintenance (GO:0010669)	2/18	0.0685319	0.489922	0	0	5.08951	13.6422	CXADR;MUC4
GO_Biological_Process_2021	release of cytochrome c from mitochondria (GO:0001836)	2/18	0.0685319	0.489922	0	0	5.08951	13.6422	SFN;CLU
GO_Biological_Process_2021	response to axon injury (GO:0048678)	2/18	0.0685319	0.489922	0	0	5.08951	13.6422	SARM1;FOLR1
GO_Biological_Process_2021	intermediate filament organization (GO:0045109)	2/18	0.0685319	0.489922	0	0	5.08951	13.6422	DSP;DNAJB6
GO_Biological_Process_2021	negative regulation of cation transmembrane transport (GO:1904063)	2/18	0.0685319	0.489922	0	0	5.08951	13.6422	CAV1;NEDD4L
GO_Biological_Process_2021	negative regulation of fibroblast proliferation (GO:0048147)	2/18	0.0685319	0.489922	0	0	5.08951	13.6422	FTH1;PEX2
GO_Biological_Process_2021	negative regulation of lipid catabolic process (GO:0050995)	2/18	0.0685319	0.489922	0	0	5.08951	13.6422	GPLD1;PLIN5
GO_Biological_Process_2021	positive regulation of cell migration involved in sprouting angiogenesis (GO:0090050)	2/18	0.0685319	0.489922	0	0	5.08951	13.6422	HDAC7;VEGFA
GO_Biological_Process_2021	positive regulation of fatty acid metabolic process (GO:0045923)	2/18	0.0685319	0.489922	0	0	5.08951	13.6422	ELOVL5;NR1H2
GO_Biological_Process_2021	positive regulation of nervous system process (GO:0031646)	2/18	0.0685319	0.489922	0	0	5.08951	13.6422	UNC13B;TNFRSF1B
GO_Biological_Process_2021	prostanoid metabolic process (GO:0006692)	2/18	0.0685319	0.489922	0	0	5.08951	13.6422	PTGR1;PTGR2
GO_Biological_Process_2021	positive regulation of cellular biosynthetic process (GO:0031328)	8/180	0.069858	0.489922	0	0	1.90245	5.06298	CXCL8;ELOVL5;PRMT1;NR1H2;HBB;CLU;GPLD1;PLIN5
GO_Biological_Process_2021	regulation of cytokine production (GO:0001817)	7/150	0.0707318	0.489922	0	0	2.001	5.30038	CLEC4A;PER1;CADM1;TRAF3;SLC11A1;S100A13;TNFRSF1B
GO_Biological_Process_2021	regulation of nitric oxide biosynthetic process (GO:0045428)	3/40	0.0710052	0.489922	0	0	3.30465	8.7408	CAV1;HBB;CLU
GO_Biological_Process_2021	regulation of RNA metabolic process (GO:0051252)	4/65	0.071173	0.489922	0	0	2.67491	7.06884	HNRNPL;AHNAK;PCBP1;TNFRSF1B
GO_Biological_Process_2021	mitotic G1 DNA damage checkpoint signaling (GO:0031571)	4/65	0.071173	0.489922	0	0	2.67491	7.06884	MUC1;CNOT7;PRMT1;SFN
GO_Biological_Process_2021	heart contraction (GO:0060047)	3/41	0.0753019	0.489922	0	0	3.21752	8.32131	PIK3CA;DMD;TTN
GO_Biological_Process_2021	positive regulation of TOR signaling (GO:0032008)	3/41	0.0753019	0.489922	0	0	3.21752	8.32131	PIK3CA;GPR137;GPR137B
GO_Biological_Process_2021	purine ribonucleoside bisphosphate metabolic process (GO:0034035)	2/19	0.0754114	0.489922	0	0	4.78988	12.3809	SULT1A1;TPST1
GO_Biological_Process_2021	regulation of bicellular tight junction assembly (GO:2000810)	2/19	0.0754114	0.489922	0	0	4.78988	12.3809	TJP1;F11R
GO_Biological_Process_2021	cardiac muscle cell contraction (GO:0086003)	2/19	0.0754114	0.489922	0	0	4.78988	12.3809	PIK3CA;CACNA1C
GO_Biological_Process_2021	regulation of epithelial cell differentiation (GO:0030856)	2/19	0.0754114	0.489922	0	0	4.78988	12.3809	CEBPB;CAV1
GO_Biological_Process_2021	regulation of histone H3-K4 methylation (GO:0051569)	2/19	0.0754114	0.489922	0	0	4.78988	12.3809	WDR61;BCOR
GO_Biological_Process_2021	regulation of lymphocyte proliferation (GO:0050670)	2/19	0.0754114	0.489922	0	0	4.78988	12.3809	TNFRSF1B;IKZF3
GO_Biological_Process_2021	regulation of mitotic spindle assembly (GO:1901673)	2/19	0.0754114	0.489922	0	0	4.78988	12.3809	HSPA1B;HSPA1A
GO_Biological_Process_2021	regulation of T cell cytokine production (GO:0002724)	2/19	0.0754114	0.489922	0	0	4.78988	12.3809	TNFRSF1B;B2M
GO_Biological_Process_2021	positive regulation of focal adhesion assembly (GO:0051894)	2/19	0.0754114	0.489922	0	0	4.78988	12.3809	VEGFA;S100A10
GO_Biological_Process_2021	positive regulation of monocyte chemotaxis (GO:0090026)	2/19	0.0754114	0.489922	0	0	4.78988	12.3809	SERPINE1;HMGB1
GO_Biological_Process_2021	regulation of anatomical structure morphogenesis (GO:0022603)	6/123	0.0767003	0.489922	0	0	2.09468	5.37883	RNH1;SARM1;NEDD4L;KNDC1;EMP2;MYO19
GO_Biological_Process_2021	positive regulation of catabolic process (GO:0009896)	4/67	0.0776928	0.489922	0	0	2.58973	6.61674	SMURF2;GPC3;NEDD4L;C4BPA
GO_Biological_Process_2021	negative regulation of apoptotic process (GO:0043066)	17/485	0.0789949	0.489922	0	0	1.49143	3.7858	STIL;RPL10;BCL2A1;RHBDD1;CAV1;HSPB1;VEGFA;TJP1;GCLC;PIK3CA;DNAJB6;BAG1;SFN;TRIM27;HSPA1B;TPT1;HSPA1A
GO_Biological_Process_2021	ATP-dependent chromatin remodeling (GO:0043044)	3/42	0.0797108	0.489922	0	0	3.13486	7.92915	RNF8;SMARCA1;ACTB
GO_Biological_Process_2021	heterophilic cell-cell adhesion via plasma membrane cell adhesion molecules (GO:0007157)	3/42	0.0797108	0.489922	0	0	3.13486	7.92915	CXADR;CADM1;FAT4
GO_Biological_Process_2021	positive regulation of NF-kappaB transcription factor activity (GO:0051092)	7/155	0.0810009	0.489922	0	0	1.9329	4.85796	CAV1;CAMK2A;TRIM27;CLU;AGER;HSPA1B;HSPA1A
GO_Biological_Process_2021	regulation of protein secretion (GO:0050708)	6/125	0.0814527	0.489922	0	0	2.05927	5.16409	UNC13B;ANKRD1;ARFIP1;CACNA1C;SYT7;TTN
GO_Biological_Process_2021	protein targeting to lysosome (GO:0006622)	2/20	0.082499	0.489922	0	0	4.52354	11.2861	NCOA4;CLU
GO_Biological_Process_2021	regulation of lymphocyte differentiation (GO:0045619)	2/20	0.082499	0.489922	0	0	4.52354	11.2861	IKZF3;ZFP36L1
GO_Biological_Process_2021	early endosome to late endosome transport (GO:0045022)	2/20	0.082499	0.489922	0	0	4.52354	11.2861	EMP2;RAB5A
GO_Biological_Process_2021	regulation of protein localization to cell periphery (GO:1904375)	2/20	0.082499	0.489922	0	0	4.52354	11.2861	MMP14;ACTB
GO_Biological_Process_2021	regulation of protein modification by small protein conjugation or removal (GO:1903320)	2/20	0.082499	0.489922	0	0	4.52354	11.2861	HSPA1B;HSPA1A
GO_Biological_Process_2021	regulation of smooth muscle cell migration (GO:0014910)	2/20	0.082499	0.489922	0	0	4.52354	11.2861	SERPINE1;S100A11
GO_Biological_Process_2021	fatty acid transport (GO:0015908)	2/20	0.082499	0.489922	0	0	4.52354	11.2861	FABP5;SLC27A4
GO_Biological_Process_2021	regulation of tissue remodeling (GO:0034103)	2/20	0.082499	0.489922	0	0	4.52354	11.2861	CST3;SYT7
GO_Biological_Process_2021	gastrulation (GO:0007369)	2/20	0.082499	0.489922	0	0	4.52354	11.2861	GPC3;NPHP3
GO_Biological_Process_2021	mesoderm development (GO:0007498)	2/20	0.082499	0.489922	0	0	4.52354	11.2861	IKZF3;VEGFA
GO_Biological_Process_2021	natural killer cell mediated immunity (GO:0002228)	2/20	0.082499	0.489922	0	0	4.52354	11.2861	TUBB;KLRD1
GO_Biological_Process_2021	negative regulation of lipid storage (GO:0010888)	2/20	0.082499	0.489922	0	0	4.52354	11.2861	ABCA1;NR1H2
GO_Biological_Process_2021	negative regulation of osteoclast differentiation (GO:0045671)	2/20	0.082499	0.489922	0	0	4.52354	11.2861	GPR137;GPR137B
GO_Biological_Process_2021	positive regulation of activated T cell proliferation (GO:0042104)	2/20	0.082499	0.489922	0	0	4.52354	11.2861	HMGB1;AGER
GO_Biological_Process_2021	regulation of cell differentiation (GO:0045595)	7/156	0.0831529	0.489922	0	0	1.91983	4.77476	CEBPB;CEBPD;SPOCK2;EMP2;BMPR1B;HOPX;ZFP36L1
GO_Biological_Process_2021	circulatory system development (GO:0072359)	6/126	0.0838892	0.489922	0	0	2.042	5.0606	CXADR;PIK3CA;HEG1;CACNA1C;UTY;BCOR
GO_Biological_Process_2021	synapse organization (GO:0050808)	6/126	0.0838892	0.489922	0	0	2.042	5.0606	UNC13B;C1QA;DBNL;CDH1;SPOCK2;CHCHD10
GO_Biological_Process_2021	heart looping (GO:0001947)	3/43	0.0842293	0.489922	0	0	3.05633	7.56201	STIL;NPHP3;FOLR1
GO_Biological_Process_2021	substantia nigra development (GO:0021762)	3/43	0.0842293	0.489922	0	0	3.05633	7.56201	ZNF430;YWHAQ;ACTB
GO_Biological_Process_2021	myofibril assembly (GO:0030239)	3/43	0.0842293	0.489922	0	0	3.05633	7.56201	KRT19;ANKRD1;TTN
GO_Biological_Process_2021	cellular response to calcium ion (GO:0071277)	4/69	0.0845002	0.489922	0	0	2.50979	6.20169	PLCG2;CPNE3;GPLD1;SYT7
GO_Biological_Process_2021	positive regulation of MAP kinase activity (GO:0043406)	4/69	0.0845002	0.489922	0	0	2.50979	6.20169	RASGRP1;MAP3K4;MAP3K5;VEGFA
GO_Biological_Process_2021	positive regulation of protein transport (GO:0051222)	4/69	0.0845002	0.489922	0	0	2.50979	6.20169	UNC13B;ANKRD1;PCNT;TTN
GO_Biological_Process_2021	cellular response to growth factor stimulus (GO:0071363)	7/158	0.0875548	0.489922	0	0	1.89421	4.61332	CXCL8;ANKRD1;HSPB1;CPNE3;BMPR1B;ZFP36L1;VEGFA
GO_Biological_Process_2021	wound healing (GO:0042060)	4/70	0.0880097	0.489922	0	0	2.47163	6.00683	DSP;SLC11A1;PPL;SYT7
GO_Biological_Process_2021	mRNA catabolic process (GO:0006402)	3/44	0.0888547	0.489922	0	0	2.98163	7.21779	RNH1;HSPA1B;HSPA1A
GO_Biological_Process_2021	positive regulation of cell-matrix adhesion (GO:0001954)	3/44	0.0888547	0.489922	0	0	2.98163	7.21779	EMP2;S100A10;VEGFA
GO_Biological_Process_2021	positive regulation of stress fiber assembly (GO:0051496)	3/44	0.0888547	0.489922	0	0	2.98163	7.21779	LIMCH1;EVL;S100A10
GO_Biological_Process_2021	protein K63-linked ubiquitination (GO:0070534)	3/44	0.0888547	0.489922	0	0	2.98163	7.21779	TRAF3;RNF8;TRIM27
GO_Biological_Process_2021	plasma membrane bounded cell projection organization (GO:0120036)	6/128	0.0888823	0.489922	0	0	2.00832	4.86102	GPRIN2;PRMT1;HMGB1;KIFAP3;AGER;IQCG
GO_Biological_Process_2021	aerobic respiration (GO:0009060)	2/21	0.0897807	0.489922	0	0	4.28524	10.3291	NDUFS8;SDHC
GO_Biological_Process_2021	regulation of anoikis (GO:2000209)	2/21	0.0897807	0.489922	0	0	4.28524	10.3291	PIK3CA;CAV1
GO_Biological_Process_2021	regulation of cardiac muscle contraction by calcium ion signaling (GO:0010882)	2/21	0.0897807	0.489922	0	0	4.28524	10.3291	DMD;CACNA1C
GO_Biological_Process_2021	zinc ion transport (GO:0006829)	2/21	0.0897807	0.489922	0	0	4.28524	10.3291	SLC30A8;SLC39A7
GO_Biological_Process_2021	NAD biosynthetic process (GO:0009435)	2/21	0.0897807	0.489922	0	0	4.28524	10.3291	NAMPT;PARP16
GO_Biological_Process_2021	negative regulation of peptidyl-serine phosphorylation (GO:0033137)	2/21	0.0897807	0.489922	0	0	4.28524	10.3291	CAV1;DMD
GO_Biological_Process_2021	negative regulation of reproductive process (GO:2000242)	2/21	0.0897807	0.489922	0	0	4.28524	10.3291	GJA1;DUSP1
GO_Biological_Process_2021	positive regulation of phosphatase activity (GO:0010922)	2/21	0.0897807	0.489922	0	0	4.28524	10.3291	ITGA1;GPLD1
GO_Biological_Process_2021	positive regulation of vascular associated smooth muscle cell proliferation (GO:1904707)	2/21	0.0897807	0.489922	0	0	4.28524	10.3291	GJA1;FOXJ2
GO_Biological_Process_2021	muscle contraction (GO:0006936)	6/129	0.0914385	0.489922	0	0	1.99189	4.76477	MYL6;ITGA1;DMD;MYL9;MYL12A;TTN
GO_Biological_Process_2021	Fc-gamma receptor signaling pathway involved in phagocytosis (GO:0038096)	4/71	0.0915887	0.489922	0	0	2.43462	5.81983	PIK3CA;ARPC1B;PLCG2;ACTB
GO_Biological_Process_2021	regulation of I-kappaB kinase/NF-kappaB signaling (GO:0043122)	9/224	0.0925672	0.489922	0	0	1.71202	4.0743	PER1;GJA1;TRAF3;PLCG2;S100A13;HSPB1;S100A4;TRIM27;CC2D1A
GO_Biological_Process_2021	positive regulation of chemotaxis (GO:0050921)	3/45	0.0935843	0.489922	0	0	2.91049	6.89464	TMSB4X;HSPB1;VEGFA
GO_Biological_Process_2021	cell junction organization (GO:0034330)	4/72	0.0952361	0.489922	0	0	2.39869	5.64028	TJP1;C1QA;CXADR;ACTB
GO_Biological_Process_2021	Fc-gamma receptor signaling pathway (GO:0038094)	4/72	0.0952361	0.489922	0	0	2.39869	5.64028	PIK3CA;ARPC1B;PLCG2;ACTB
GO_Biological_Process_2021	negative regulation of epithelial cell proliferation (GO:0050680)	4/72	0.0952361	0.489922	0	0	2.39869	5.64028	CAV1;PEX2;SYNJ2BP;B2M
GO_Biological_Process_2021	positive regulation of protein secretion (GO:0050714)	4/72	0.0952361	0.489922	0	0	2.39869	5.64028	UNC13B;SLC30A8;ANKRD1;TTN
GO_Biological_Process_2021	cellular response to chemical stress (GO:0062197)	5/101	0.0965767	0.489922	0	0	2.12524	4.96758	ERO1A;PIK3CA;CAV1;HSPA1B;HSPA1A
GO_Biological_Process_2021	cellular response to metal ion (GO:0071248)	6/131	0.0966691	0.489922	0	0	1.95981	4.57903	CDH1;PLCG2;CPNE3;B2M;GPLD1;SYT7
GO_Biological_Process_2021	regulation of adenylate cyclase activity (GO:0045761)	2/22	0.0972432	0.489922	0	0	4.07077	9.4871	CACNA1C;GNAI2
GO_Biological_Process_2021	female gonad development (GO:0008585)	2/22	0.0972432	0.489922	0	0	4.07077	9.4871	CEBPB;VEGFA
GO_Biological_Process_2021	zinc ion transmembrane transport (GO:0071577)	2/22	0.0972432	0.489922	0	0	4.07077	9.4871	SLC30A8;SLC39A7
GO_Biological_Process_2021	negative regulation of interleukin-2 production (GO:0032703)	2/22	0.0972432	0.489922	0	0	4.07077	9.4871	TRIM27;HDAC7
GO_Biological_Process_2021	positive regulation of amyloid precursor protein catabolic process (GO:1902993)	2/22	0.0972432	0.489922	0	0	4.07077	9.4871	AGER;CLU
GO_Biological_Process_2021	positive regulation of axon extension (GO:0045773)	2/22	0.0972432	0.489922	0	0	4.07077	9.4871	DBNL;VEGFA
GO_Biological_Process_2021	positive regulation of signal transduction by p53 class mediator (GO:1901798)	2/22	0.0972432	0.489922	0	0	4.07077	9.4871	ANKRD1;RPS20
GO_Biological_Process_2021	proteasomal ubiquitin-independent protein catabolic process (GO:0010499)	2/22	0.0972432	0.489922	0	0	4.07077	9.4871	PSMA5;PSMB1
GO_Biological_Process_2021	protein import into peroxisome membrane (GO:0045046)	2/22	0.0972432	0.489922	0	0	4.07077	9.4871	PXMP4;PEX2
GO_Biological_Process_2021	regulation of fibroblast proliferation (GO:0048145)	3/46	0.0984153	0.489922	0	0	2.84266	6.59087	FTH1;S100A6;PEX2
GO_Biological_Process_2021	vesicle organization (GO:0016050)	3/46	0.0984153	0.489922	0	0	2.84266	6.59087	PI4K2B;WASHC5;CAV1
GO_Biological_Process_2021	regulation of actin filament polymerization (GO:0030833)	4/73	0.0989509	0.489922	0	0	2.36381	5.4678	WASHC5;DBNL;CDC42EP3;EVL
GO_Biological_Process_2021	regulation of Rho protein signal transduction (GO:0035023)	4/73	0.0989509	0.489922	0	0	2.36381	5.4678	ABCA1;LPAR6;HEG1;F11R
GO_Biological_Process_2021	negative regulation of cell adhesion (GO:0007162)	4/73	0.0989509	0.489922	0	0	2.36381	5.4678	MUC1;CDH1;DUSP1;SERPINE1
GO_Biological_Process_2021	cell junction assembly (GO:0034329)	5/102	0.0996687	0.489922	0	0	2.10322	4.84983	TJP1;DBNL;CDH1;SPOCK2;ACTB
GO_Biological_Process_2021	heart development (GO:0007507)	7/164	0.101536	0.489922	0	0	1.82125	4.16582	CXADR;HEG1;GPC3;CACNA1C;UTY;BCOR;VEGFA
GO_Biological_Process_2021	regulation of cell motility (GO:2000145)	6/133	0.102056	0.489922	0	0	1.92875	4.40186	ADGRG3;TMSB4X;SPOCK2;TACSTD2;LDB2;TMSB10
GO_Biological_Process_2021	DNA damage response, signal transduction by p53 class mediator (GO:0030330)	4/74	0.102732	0.489922	0	0	2.32992	5.30203	MUC1;CNOT7;PRMT1;SFN
GO_Biological_Process_2021	Fc receptor mediated stimulatory signaling pathway (GO:0002431)	4/74	0.102732	0.489922	0	0	2.32992	5.30203	PIK3CA;ARPC1B;PLCG2;ACTB
GO_Biological_Process_2021	cellular response to organonitrogen compound (GO:0071417)	5/103	0.10281	0.489922	0	0	2.08165	4.7355	CDH1;FOLR1;ACTB;CFTR;ZFP36L1
GO_Biological_Process_2021	determination of heart left/right asymmetry (GO:0061371)	3/47	0.103345	0.489922	0	0	2.77791	6.30498	STIL;NPHP3;FOLR1
GO_Biological_Process_2021	embryonic heart tube morphogenesis (GO:0003143)	3/47	0.103345	0.489922	0	0	2.77791	6.30498	STIL;NPHP3;FOLR1
GO_Biological_Process_2021	positive regulation of cell-cell adhesion (GO:0022409)	3/47	0.103345	0.489922	0	0	2.77791	6.30498	TJP1;DENND6A;AGER
GO_Biological_Process_2021	cytoskeleton-dependent intracellular transport (GO:0030705)	2/23	0.104874	0.489922	0	0	3.87673	8.74202	TUBA1B;TUBB
GO_Biological_Process_2021	regulation of peptidase activity (GO:0052547)	2/23	0.104874	0.489922	0	0	3.87673	8.74202	CST3;CAV1
GO_Biological_Process_2021	regulation of supramolecular fiber organization (GO:1902903)	2/23	0.104874	0.489922	0	0	3.87673	8.74202	PIK3CA;MAP1B
GO_Biological_Process_2021	negative regulation of G protein-coupled receptor signaling pathway (GO:0045744)	2/23	0.104874	0.489922	0	0	3.87673	8.74202	RGS2;CXCL8
GO_Biological_Process_2021	positive regulation of cholesterol efflux (GO:0010875)	2/23	0.104874	0.489922	0	0	3.87673	8.74202	CAV1;NR1H2
GO_Biological_Process_2021	positive regulation of JUN kinase activity (GO:0043507)	2/23	0.104874	0.489922	0	0	3.87673	8.74202	MAP3K4;MAP3K5
GO_Biological_Process_2021	positive regulation of transcription by RNA polymerase I (GO:0045943)	2/23	0.104874	0.489922	0	0	3.87673	8.74202	NCL;WDR75
GO_Biological_Process_2021	protein deacylation (GO:0035601)	2/23	0.104874	0.489922	0	0	3.87673	8.74202	ABHD10;HDAC7
GO_Biological_Process_2021	cellular response to alcohol (GO:0097306)	3/48	0.10837	0.489922	0	0	2.71604	6.03559	CDH1;CFTR;GPLD1
GO_Biological_Process_2021	regulation of interleukin-10 production (GO:0032653)	3/48	0.10837	0.489922	0	0	2.71604	6.03559	PLCG2;HMGB1;AGER
GO_Biological_Process_2021	regulation of interleukin-2 production (GO:0032663)	3/48	0.10837	0.489922	0	0	2.71604	6.03559	PLCG2;TRIM27;HDAC7
GO_Biological_Process_2021	establishment of protein localization to mitochondrion (GO:0072655)	3/48	0.10837	0.489922	0	0	2.71604	6.03559	BCAP31;TIMM13;TOMM7
GO_Biological_Process_2021	positive regulation of DNA repair (GO:0045739)	3/48	0.10837	0.489922	0	0	2.71604	6.03559	EYA4;RNF8;HMGB1
GO_Biological_Process_2021	protein localization to plasma membrane (GO:0072659)	6/136	0.110425	0.489922	0	0	1.88395	4.15113	CDH1;MAP7;EMP2;F11R;RAB8A;S100A10
GO_Biological_Process_2021	regulation of cell division (GO:0051302)	4/76	0.11049	0.489922	0	0	2.26497	4.98933	PRPF40A;SFN;MLLT3;MYO19
GO_Biological_Process_2021	cell morphogenesis involved in neuron differentiation (GO:0048667)	4/76	0.11049	0.489922	0	0	2.26497	4.98933	MAP1B;S100A6;ACTB;RAB8A
GO_Biological_Process_2021	regulation of cellular response to transforming growth factor beta stimulus (GO:1903844)	2/24	0.11266	0.489922	0	0	3.70032	8.07923	SMURF2;FOLR1
GO_Biological_Process_2021	immune response-activating cell surface receptor signaling pathway (GO:0002429)	2/24	0.11266	0.489922	0	0	3.70032	8.07923	GPLD1;SPG21
GO_Biological_Process_2021	lipid translocation (GO:0034204)	2/24	0.11266	0.489922	0	0	3.70032	8.07923	ABCA1;ATP8A1
GO_Biological_Process_2021	mammary gland development (GO:0030879)	2/24	0.11266	0.489922	0	0	3.70032	8.07923	CAV1;VEGFA
GO_Biological_Process_2021	positive regulation of cell-substrate junction organization (GO:0150117)	2/24	0.11266	0.489922	0	0	3.70032	8.07923	VEGFA;S100A10
GO_Biological_Process_2021	regulation of stress-activated MAPK cascade (GO:0032872)	3/49	0.113488	0.489922	0	0	2.65686	5.78147	PER1;AGER;RASGRP1
GO_Biological_Process_2021	response to glucose (GO:0009749)	3/49	0.113488	0.489922	0	0	2.65686	5.78147	UNC13B;SLC30A8;GPLD1
GO_Biological_Process_2021	response to hydrogen peroxide (GO:0042542)	3/49	0.113488	0.489922	0	0	2.65686	5.78147	HBB;HBA1;MAP3K5
GO_Biological_Process_2021	RNA catabolic process (GO:0006401)	3/49	0.113488	0.489922	0	0	2.65686	5.78147	RNH1;HSPA1B;HSPA1A
GO_Biological_Process_2021	regulation of adherens junction organization (GO:1903391)	1/5	0.114614	0.489922	0	0	10.1641	22.0172	VEGFA
GO_Biological_Process_2021	regulation of caveolin-mediated endocytosis (GO:2001286)	1/5	0.114614	0.489922	0	0	10.1641	22.0172	NEDD4L
GO_Biological_Process_2021	C-terminal protein lipidation (GO:0006501)	1/5	0.114614	0.489922	0	0	10.1641	22.0172	GPLD1
GO_Biological_Process_2021	cadmium ion transmembrane transport (GO:0070574)	1/5	0.114614	0.489922	0	0	10.1641	22.0172	SLC11A1
GO_Biological_Process_2021	cadmium ion transport (GO:0015691)	1/5	0.114614	0.489922	0	0	10.1641	22.0172	SLC11A1
GO_Biological_Process_2021	caveolin-mediated endocytosis (GO:0072584)	1/5	0.114614	0.489922	0	0	10.1641	22.0172	CAV1
GO_Biological_Process_2021	CD4-positive, alpha-beta T cell activation (GO:0035710)	1/5	0.114614	0.489922	0	0	10.1641	22.0172	HMGB1
GO_Biological_Process_2021	cell migration involved in gastrulation (GO:0042074)	1/5	0.114614	0.489922	0	0	10.1641	22.0172	GPC3
GO_Biological_Process_2021	regulation of dendritic cell cytokine production (GO:0002730)	1/5	0.114614	0.489922	0	0	10.1641	22.0172	PLCG2
GO_Biological_Process_2021	cellular response to indole-3-methanol (GO:0071681)	1/5	0.114614	0.489922	0	0	10.1641	22.0172	CDH1
GO_Biological_Process_2021	cellular response to nicotine (GO:0071316)	1/5	0.114614	0.489922	0	0	10.1641	22.0172	B2M
GO_Biological_Process_2021	regulation of growth rate (GO:0040009)	1/5	0.114614	0.489922	0	0	10.1641	22.0172	RFTN1
GO_Biological_Process_2021	regulation of guanyl-nucleotide exchange factor activity (GO:1905097)	1/5	0.114614	0.489922	0	0	10.1641	22.0172	PBXIP1
GO_Biological_Process_2021	cellular response to salt stress (GO:0071472)	1/5	0.114614	0.489922	0	0	10.1641	22.0172	ZFP36L1
GO_Biological_Process_2021	cellular response to testosterone stimulus (GO:0071394)	1/5	0.114614	0.489922	0	0	10.1641	22.0172	NCOA4
GO_Biological_Process_2021	regulation of homophilic cell adhesion (GO:1903385)	1/5	0.114614	0.489922	0	0	10.1641	22.0172	PTPRG
GO_Biological_Process_2021	cerebellar granule cell differentiation (GO:0021707)	1/5	0.114614	0.489922	0	0	10.1641	22.0172	KNDC1
GO_Biological_Process_2021	regulation of interleukin-1 alpha production (GO:0032650)	1/5	0.114614	0.489922	0	0	10.1641	22.0172	S100A13
GO_Biological_Process_2021	regulation of inward rectifier potassium channel activity (GO:1901979)	1/5	0.114614	0.489922	0	0	10.1641	22.0172	CAV1
GO_Biological_Process_2021	coronary artery morphogenesis (GO:0060982)	1/5	0.114614	0.489922	0	0	10.1641	22.0172	VEGFA
GO_Biological_Process_2021	determination of pancreatic left/right asymmetry (GO:0035469)	1/5	0.114614	0.489922	0	0	10.1641	22.0172	NPHP3
GO_Biological_Process_2021	regulation of retinal ganglion cell axon guidance (GO:0090259)	1/5	0.114614	0.489922	0	0	10.1641	22.0172	VEGFA
GO_Biological_Process_2021	regulation of sequestering of zinc ion (GO:0061088)	1/5	0.114614	0.489922	0	0	10.1641	22.0172	SLC30A8
GO_Biological_Process_2021	regulation of snRNA transcription by RNA polymerase II (GO:1905380)	1/5	0.114614	0.489922	0	0	10.1641	22.0172	CC2D1A
GO_Biological_Process_2021	regulation of synaptic vesicle priming (GO:0010807)	1/5	0.114614	0.489922	0	0	10.1641	22.0172	UNC13B
GO_Biological_Process_2021	glucose import in response to insulin stimulus (GO:0044381)	1/5	0.114614	0.489922	0	0	10.1641	22.0172	SLC27A4
GO_Biological_Process_2021	glutamate catabolic process (GO:0006538)	1/5	0.114614	0.489922	0	0	10.1641	22.0172	ADHFE1
GO_Biological_Process_2021	hematopoietic stem cell migration (GO:0035701)	1/5	0.114614	0.489922	0	0	10.1641	22.0172	GPLD1
GO_Biological_Process_2021	hemoglobin metabolic process (GO:0020027)	1/5	0.114614	0.489922	0	0	10.1641	22.0172	AHSP
GO_Biological_Process_2021	heparin metabolic process (GO:0030202)	1/5	0.114614	0.489922	0	0	10.1641	22.0172	CSGALNACT1
GO_Biological_Process_2021	response to indole-3-methanol (GO:0071680)	1/5	0.114614	0.489922	0	0	10.1641	22.0172	CDH1
GO_Biological_Process_2021	His-Purkinje system development (GO:0003164)	1/5	0.114614	0.489922	0	0	10.1641	22.0172	HOPX
GO_Biological_Process_2021	histone H3-K27 demethylation (GO:0071557)	1/5	0.114614	0.489922	0	0	10.1641	22.0172	UTY
GO_Biological_Process_2021	response to salt stress (GO:0009651)	1/5	0.114614	0.489922	0	0	10.1641	22.0172	ZFP36L1
GO_Biological_Process_2021	RNA localization to Cajal body (GO:0090670)	1/5	0.114614	0.489922	0	0	10.1641	22.0172	DKC1
GO_Biological_Process_2021	scaRNA localization to Cajal body (GO:0090666)	1/5	0.114614	0.489922	0	0	10.1641	22.0172	DKC1
GO_Biological_Process_2021	serotonin transport (GO:0006837)	1/5	0.114614	0.489922	0	0	10.1641	22.0172	SLC6A4
GO_Biological_Process_2021	serotonin uptake (GO:0051610)	1/5	0.114614	0.489922	0	0	10.1641	22.0172	SLC6A4
GO_Biological_Process_2021	kidney morphogenesis (GO:0060993)	1/5	0.114614	0.489922	0	0	10.1641	22.0172	NPHP3
GO_Biological_Process_2021	leukotriene B4 metabolic process (GO:0036102)	1/5	0.114614	0.489922	0	0	10.1641	22.0172	PTGR1
GO_Biological_Process_2021	sulfide oxidation (GO:0019418)	1/5	0.114614	0.489922	0	0	10.1641	22.0172	SQOR
GO_Biological_Process_2021	sulfide oxidation, using sulfide:quinone oxidoreductase (GO:0070221)	1/5	0.114614	0.489922	0	0	10.1641	22.0172	SQOR
GO_Biological_Process_2021	maintenance of animal organ identity (GO:0048496)	1/5	0.114614	0.489922	0	0	10.1641	22.0172	NPHP3
GO_Biological_Process_2021	T cell extravasation (GO:0072683)	1/5	0.114614	0.489922	0	0	10.1641	22.0172	F11R
GO_Biological_Process_2021	mannose trimming involved in glycoprotein ERAD pathway (GO:1904382)	1/5	0.114614	0.489922	0	0	10.1641	22.0172	EDEM1
GO_Biological_Process_2021	membrane depolarization during AV node cell action potential (GO:0086045)	1/5	0.114614	0.489922	0	0	10.1641	22.0172	CACNA1C
GO_Biological_Process_2021	mesonephric duct development (GO:0072177)	1/5	0.114614	0.489922	0	0	10.1641	22.0172	GPC3
GO_Biological_Process_2021	metanephric distal tubule development (GO:0072235)	1/5	0.114614	0.489922	0	0	10.1641	22.0172	PAX8
GO_Biological_Process_2021	metanephric epithelium development (GO:0072207)	1/5	0.114614	0.489922	0	0	10.1641	22.0172	PAX8
GO_Biological_Process_2021	metanephric nephron tubule morphogenesis (GO:0072282)	1/5	0.114614	0.489922	0	0	10.1641	22.0172	PAX8
GO_Biological_Process_2021	metanephric renal vesicle morphogenesis (GO:0072283)	1/5	0.114614	0.489922	0	0	10.1641	22.0172	PAX8
GO_Biological_Process_2021	ubiquitin-dependent glycoprotein ERAD pathway (GO:0097466)	1/5	0.114614	0.489922	0	0	10.1641	22.0172	EDEM1
GO_Biological_Process_2021	ubiquitin-dependent SMAD protein catabolic process (GO:0030579)	1/5	0.114614	0.489922	0	0	10.1641	22.0172	SMURF2
GO_Biological_Process_2021	vascular endothelial growth factor receptor-2 signaling pathway (GO:0036324)	1/5	0.114614	0.489922	0	0	10.1641	22.0172	VEGFA
GO_Biological_Process_2021	monocyte extravasation (GO:0035696)	1/5	0.114614	0.489922	0	0	10.1641	22.0172	PECAM1
GO_Biological_Process_2021	negative regulation of adaptive immune response (GO:0002820)	1/5	0.114614	0.489922	0	0	10.1641	22.0172	TRIM27
GO_Biological_Process_2021	negative regulation of autophagosome maturation (GO:1901097)	1/5	0.114614	0.489922	0	0	10.1641	22.0172	RUBCN
GO_Biological_Process_2021	negative regulation of CD4-positive, alpha-beta T cell differentiation (GO:0043371)	1/5	0.114614	0.489922	0	0	10.1641	22.0172	HMGB1
GO_Biological_Process_2021	negative regulation of CREB transcription factor activity (GO:0032792)	1/5	0.114614	0.489922	0	0	10.1641	22.0172	ADGRG3
GO_Biological_Process_2021	negative regulation of gonadotropin secretion (GO:0032277)	1/5	0.114614	0.489922	0	0	10.1641	22.0172	GJA1
GO_Biological_Process_2021	negative regulation of lipid transport (GO:0032369)	1/5	0.114614	0.489922	0	0	10.1641	22.0172	NR1H2
GO_Biological_Process_2021	negative regulation of metallopeptidase activity (GO:1905049)	1/5	0.114614	0.489922	0	0	10.1641	22.0172	TIMP3
GO_Biological_Process_2021	negative regulation of organ growth (GO:0046621)	1/5	0.114614	0.489922	0	0	10.1641	22.0172	SLC6A4
GO_Biological_Process_2021	negative regulation of plasminogen activation (GO:0010757)	1/5	0.114614	0.489922	0	0	10.1641	22.0172	SERPINE1
GO_Biological_Process_2021	negative regulation of RNA polymerase II regulatory region sequence-specific DNA binding (GO:1903026)	1/5	0.114614	0.489922	0	0	10.1641	22.0172	TMSB4X
GO_Biological_Process_2021	nephron tubule formation (GO:0072079)	1/5	0.114614	0.489922	0	0	10.1641	22.0172	PAX8
GO_Biological_Process_2021	p38MAPK cascade (GO:0038066)	1/5	0.114614	0.489922	0	0	10.1641	22.0172	ZFP36L1
GO_Biological_Process_2021	plus-end-directed vesicle transport along microtubule (GO:0072383)	1/5	0.114614	0.489922	0	0	10.1641	22.0172	KIFAP3
GO_Biological_Process_2021	polyphosphate catabolic process (GO:0006798)	1/5	0.114614	0.489922	0	0	10.1641	22.0172	PRUNE2
GO_Biological_Process_2021	positive regulation of axon extension involved in axon guidance (GO:0048842)	1/5	0.114614	0.489922	0	0	10.1641	22.0172	VEGFA
GO_Biological_Process_2021	positive regulation of blood-brain barrier permeability (GO:1905605)	1/5	0.114614	0.489922	0	0	10.1641	22.0172	TJP1
GO_Biological_Process_2021	positive regulation of cardiac muscle contraction (GO:0060452)	1/5	0.114614	0.489922	0	0	10.1641	22.0172	RGS2
GO_Biological_Process_2021	positive regulation of DNA ligation (GO:0051106)	1/5	0.114614	0.489922	0	0	10.1641	22.0172	HMGB1
GO_Biological_Process_2021	positive regulation of leukocyte mediated immunity (GO:0002705)	1/5	0.114614	0.489922	0	0	10.1641	22.0172	PLCG2
GO_Biological_Process_2021	positive regulation of mast cell chemotaxis (GO:0060754)	1/5	0.114614	0.489922	0	0	10.1641	22.0172	VEGFA
GO_Biological_Process_2021	positive regulation of peroxisome proliferator activated receptor signaling pathway (GO:0035360)	1/5	0.114614	0.489922	0	0	10.1641	22.0172	LMO3
GO_Biological_Process_2021	positive regulation of toll-like receptor 9 signaling pathway (GO:0034165)	1/5	0.114614	0.489922	0	0	10.1641	22.0172	HMGB1
GO_Biological_Process_2021	positive regulation of transcription from RNA polymerase II promoter in response to hypoxia (GO:0061419)	1/5	0.114614	0.489922	0	0	10.1641	22.0172	VEGFA
GO_Biological_Process_2021	protein de-ADP-ribosylation (GO:0051725)	1/5	0.114614	0.489922	0	0	10.1641	22.0172	MACROD2
GO_Biological_Process_2021	protein deglycosylation involved in glycoprotein catabolic process (GO:0035977)	1/5	0.114614	0.489922	0	0	10.1641	22.0172	EDEM1
GO_Biological_Process_2021	protein K29-linked deubiquitination (GO:0035523)	1/5	0.114614	0.489922	0	0	10.1641	22.0172	USP13
GO_Biological_Process_2021	protein localization to microtubule end (GO:1905725)	1/5	0.114614	0.489922	0	0	10.1641	22.0172	GAS2L1
GO_Biological_Process_2021	protein localization to microtubule plus-end (GO:1904825)	1/5	0.114614	0.489922	0	0	10.1641	22.0172	GAS2L1
GO_Biological_Process_2021	regulation of cell migration (GO:0030334)	14/408	0.117303	0.489922	0	0	1.45518	3.11844	LIMCH1;CAV1;SERPINE1;CAMK2A;LDB2;VEGFA;TJP1;ADGRG3;MMP14;CDH1;TMSB4X;PECAM1;CPNE3;TMSB10
GO_Biological_Process_2021	regulation of angiogenesis (GO:0045765)	8/203	0.117699	0.489922	0	0	1.67607	3.58616	RNH1;CXCL8;SERPINE1;FOXJ2;HSPB1;EMP2;SYNJ2BP;VEGFA
GO_Biological_Process_2021	antigen processing and presentation of exogenous peptide antigen via MHC class I (GO:0042590)	4/78	0.118501	0.489922	0	0	2.20352	4.69975	CLEC4A;PSMA5;PSMB1;B2M
GO_Biological_Process_2021	actin polymerization or depolymerization (GO:0008154)	3/50	0.118697	0.489922	0	0	2.6002	5.5415	WASHC5;EVL;WASF3
GO_Biological_Process_2021	regulation of complement activation (GO:0030449)	3/50	0.118697	0.489922	0	0	2.6002	5.5415	C1QA;C4BPA;CLU
GO_Biological_Process_2021	ribosome assembly (GO:0042255)	3/50	0.118697	0.489922	0	0	2.6002	5.5415	RPS28;RPS27;RPL10
GO_Biological_Process_2021	negative regulation of ERK1 and ERK2 cascade (GO:0070373)	3/50	0.118697	0.489922	0	0	2.6002	5.5415	LMO3;TIMP3;SYNJ2BP
GO_Biological_Process_2021	neuron migration (GO:0001764)	3/50	0.118697	0.489922	0	0	2.6002	5.5415	MAP1B;KIAA0319;VEGFA
GO_Biological_Process_2021	3'-phosphoadenosine 5'-phosphosulfate metabolic process (GO:0050427)	2/25	0.120589	0.489922	0	0	3.53926	7.48682	SULT1A1;TPST1
GO_Biological_Process_2021	cellular polysaccharide biosynthetic process (GO:0033692)	2/25	0.120589	0.489922	0	0	3.53926	7.48682	CSGALNACT1;B3GALNT1
GO_Biological_Process_2021	regulation of epidermal cell differentiation (GO:0045604)	2/25	0.120589	0.489922	0	0	3.53926	7.48682	SFN;ZFP36L1
GO_Biological_Process_2021	regulation of ryanodine-sensitive calcium-release channel activity (GO:0060314)	2/25	0.120589	0.489922	0	0	3.53926	7.48682	DMD;SRI
GO_Biological_Process_2021	regulation of spindle assembly (GO:0090169)	2/25	0.120589	0.489922	0	0	3.53926	7.48682	HSPA1B;HSPA1A
GO_Biological_Process_2021	response to hexose (GO:0009746)	2/25	0.120589	0.489922	0	0	3.53926	7.48682	SLC30A8;GPLD1
GO_Biological_Process_2021	in utero embryonic development (GO:0001701)	2/25	0.120589	0.489922	0	0	3.53926	7.48682	STIL;VEGFA
GO_Biological_Process_2021	negative regulation of actin filament polymerization (GO:0030837)	2/25	0.120589	0.489922	0	0	3.53926	7.48682	TMSB4X;TMSB10
GO_Biological_Process_2021	negative regulation of sequestering of calcium ion (GO:0051283)	2/25	0.120589	0.489922	0	0	3.53926	7.48682	ERO1A;PLCG2
GO_Biological_Process_2021	peroxisome organization (GO:0007031)	2/25	0.120589	0.489922	0	0	3.53926	7.48682	TMEM135;PEX2
GO_Biological_Process_2021	regulation of ion transport (GO:0043269)	4/79	0.122599	0.489922	0	0	2.17403	4.56295	PER1;NEDD4L;B2M;SYT7
GO_Biological_Process_2021	positive regulation of ubiquitin-dependent protein catabolic process (GO:2000060)	4/79	0.122599	0.489922	0	0	2.17403	4.56295	COP1;CLU;HSPA1B;HSPA1A
GO_Biological_Process_2021	regulation of interleukin-12 production (GO:0032655)	3/51	0.123992	0.489922	0	0	2.54589	5.31466	PLCG2;HMGB1;AGER
GO_Biological_Process_2021	cholesterol transport (GO:0030301)	3/51	0.123992	0.489922	0	0	2.54589	5.31466	ABCA1;CAV1;CLU
GO_Biological_Process_2021	intrinsic apoptotic signaling pathway in response to DNA damage (GO:0008630)	3/51	0.123992	0.489922	0	0	2.54589	5.31466	BCL2A1;SFN;TNFRSF1B
GO_Biological_Process_2021	negative regulation of protein ubiquitination (GO:0031397)	3/51	0.123992	0.489922	0	0	2.54589	5.31466	CAV1;HSPA1B;HSPA1A
GO_Biological_Process_2021	positive regulation of actin filament bundle assembly (GO:0032233)	3/51	0.123992	0.489922	0	0	2.54589	5.31466	LIMCH1;EVL;S100A10
GO_Biological_Process_2021	regulation of fat cell differentiation (GO:0045598)	4/80	0.126756	0.489922	0	0	2.14532	4.43114	CEBPB;LMO3;ADIRF;ZFP36L1
GO_Biological_Process_2021	negative regulation of extrinsic apoptotic signaling pathway (GO:2001237)	4/80	0.126756	0.489922	0	0	2.14532	4.43114	SERPINE1;EYA4;HSPA1B;HSPA1A
GO_Biological_Process_2021	proteoglycan metabolic process (GO:0006029)	2/26	0.128651	0.489922	0	0	3.39161	6.95501	CSGALNACT1;BMPR1B
GO_Biological_Process_2021	regulation of protein insertion into mitochondrial membrane involved in apoptotic signaling pathway (GO:1900739)	2/26	0.128651	0.489922	0	0	3.39161	6.95501	YWHAQ;SFN
GO_Biological_Process_2021	hippo signaling (GO:0035329)	2/26	0.128651	0.489922	0	0	3.39161	6.95501	TJP1;FAT4
GO_Biological_Process_2021	histone lysine demethylation (GO:0070076)	2/26	0.128651	0.489922	0	0	3.39161	6.95501	JMJD1C;UTY
GO_Biological_Process_2021	histone methylation (GO:0016571)	2/26	0.128651	0.489922	0	0	3.39161	6.95501	PRMT1;SMYD3
GO_Biological_Process_2021	snRNA processing (GO:0016180)	2/26	0.128651	0.489922	0	0	3.39161	6.95501	INTS1;INTS2
GO_Biological_Process_2021	negative regulation of macroautophagy (GO:0016242)	2/26	0.128651	0.489922	0	0	3.39161	6.95501	RUBCN;PIK3CA
GO_Biological_Process_2021	positive regulation of ion transmembrane transporter activity (GO:0032414)	2/26	0.128651	0.489922	0	0	3.39161	6.95501	DMD;CFTR
GO_Biological_Process_2021	positive regulation of protein insertion into mitochondrial membrane involved in apoptotic signaling pathway (GO:1900740)	2/26	0.128651	0.489922	0	0	3.39161	6.95501	YWHAQ;SFN
GO_Biological_Process_2021	regulation of exocytosis (GO:0017157)	3/52	0.129371	0.489922	0	0	2.49381	5.10002	RAB5A;RAB8A;CFTR
GO_Biological_Process_2021	cellular divalent inorganic cation homeostasis (GO:0072503)	5/111	0.129649	0.489922	0	0	1.92376	3.93009	SLC30A8;SLC11A1;CAV1;SLC39A7;TPT1
GO_Biological_Process_2021	negative regulation of programmed cell death (GO:0043069)	13/381	0.131645	0.489922	0	0	1.44558	2.93112	STIL;RPL10;BCL2A1;RHBDD1;HSPB1;VEGFA;TJP1;GCLC;MECOM;BAG1;HSPA1B;TPT1;HSPA1A
GO_Biological_Process_2021	cardiac muscle tissue development (GO:0048738)	3/53	0.134831	0.489922	0	0	2.44381	4.89673	GJA1;ANKRD1;TTN
GO_Biological_Process_2021	regulation of immune effector process (GO:0002697)	3/53	0.134831	0.489922	0	0	2.44381	4.89673	C1QA;C4BPA;CLU
GO_Biological_Process_2021	heart morphogenesis (GO:0003007)	3/53	0.134831	0.489922	0	0	2.44381	4.89673	ANKRD1;TTN;VEGFA
GO_Biological_Process_2021	IRE1-mediated unfolded protein response (GO:0036498)	3/53	0.134831	0.489922	0	0	2.44381	4.89673	SERP1;EDEM1;PARP16
GO_Biological_Process_2021	negative regulation of cysteine-type endopeptidase activity (GO:2000117)	3/53	0.134831	0.489922	0	0	2.44381	4.89673	DNAJB6;SFN;VEGFA
GO_Biological_Process_2021	regulation of G protein-coupled receptor signaling pathway (GO:0008277)	4/82	0.135245	0.489922	0	0	2.09009	4.18159	RGS2;CXCL8;GRK4;CAMK2A
GO_Biological_Process_2021	protein sulfation (GO:0006477)	1/6	0.135913	0.489922	0	0	8.13083	16.227	TPST1
GO_Biological_Process_2021	adherens junction maintenance (GO:0034334)	1/6	0.135913	0.489922	0	0	8.13083	16.227	TJP1
GO_Biological_Process_2021	purine ribonucleoside catabolic process (GO:0046130)	1/6	0.135913	0.489922	0	0	8.13083	16.227	ENPP4
GO_Biological_Process_2021	aminophospholipid transport (GO:0015917)	1/6	0.135913	0.489922	0	0	8.13083	16.227	ATP8A1
GO_Biological_Process_2021	aromatic amino acid transport (GO:0015801)	1/6	0.135913	0.489922	0	0	8.13083	16.227	SLC36A4
GO_Biological_Process_2021	regulation of blood vessel remodeling (GO:0060312)	1/6	0.135913	0.489922	0	0	8.13083	16.227	CST3
GO_Biological_Process_2021	bundle of His cell-Purkinje myocyte adhesion involved in cell communication (GO:0086073)	1/6	0.135913	0.489922	0	0	8.13083	16.227	DSP
GO_Biological_Process_2021	cell junction disassembly (GO:0150146)	1/6	0.135913	0.489922	0	0	8.13083	16.227	C1QA
GO_Biological_Process_2021	cellular carbohydrate catabolic process (GO:0044275)	1/6	0.135913	0.489922	0	0	8.13083	16.227	ABHD10
GO_Biological_Process_2021	cellular response to iron ion (GO:0071281)	1/6	0.135913	0.489922	0	0	8.13083	16.227	B2M
GO_Biological_Process_2021	regulation of glomerular filtration (GO:0003093)	1/6	0.135913	0.489922	0	0	8.13083	16.227	EMP2
GO_Biological_Process_2021	regulation of glucagon secretion (GO:0070092)	1/6	0.135913	0.489922	0	0	8.13083	16.227	SYT7
GO_Biological_Process_2021	regulation of immunoglobulin mediated immune response (GO:0002889)	1/6	0.135913	0.489922	0	0	8.13083	16.227	CD226
GO_Biological_Process_2021	chondrocyte development (GO:0002063)	1/6	0.135913	0.489922	0	0	8.13083	16.227	BMPR1B
GO_Biological_Process_2021	regulation of keratinocyte apoptotic process (GO:1902172)	1/6	0.135913	0.489922	0	0	8.13083	16.227	ZFP36L1
GO_Biological_Process_2021	regulation of macromolecule biosynthetic process (GO:0010556)	1/6	0.135913	0.489922	0	0	8.13083	16.227	TNFRSF1B
GO_Biological_Process_2021	regulation of mast cell chemotaxis (GO:0060753)	1/6	0.135913	0.489922	0	0	8.13083	16.227	VEGFA
GO_Biological_Process_2021	regulation of mitotic sister chromatid segregation (GO:0033047)	1/6	0.135913	0.489922	0	0	8.13083	16.227	DUSP1
GO_Biological_Process_2021	regulation of mitotic spindle checkpoint (GO:1903504)	1/6	0.135913	0.489922	0	0	8.13083	16.227	DUSP1
GO_Biological_Process_2021	dermatan sulfate proteoglycan metabolic process (GO:0050655)	1/6	0.135913	0.489922	0	0	8.13083	16.227	CSGALNACT1
GO_Biological_Process_2021	determination of liver left/right asymmetry (GO:0071910)	1/6	0.135913	0.489922	0	0	8.13083	16.227	NPHP3
GO_Biological_Process_2021	regulation of nitric oxide mediated signal transduction (GO:0010749)	1/6	0.135913	0.489922	0	0	8.13083	16.227	VEGFA
GO_Biological_Process_2021	regulation of peptidyl-cysteine S-nitrosylation (GO:2000169)	1/6	0.135913	0.489922	0	0	8.13083	16.227	DMD
GO_Biological_Process_2021	regulation of protein depolymerization (GO:1901879)	1/6	0.135913	0.489922	0	0	8.13083	16.227	MAP1B
GO_Biological_Process_2021	enzyme-directed rRNA pseudouridine synthesis (GO:0000455)	1/6	0.135913	0.489922	0	0	8.13083	16.227	DKC1
GO_Biological_Process_2021	erythrose 4-phosphate/phosphoenolpyruvate family amino acid metabolic process (GO:1902221)	1/6	0.135913	0.489922	0	0	8.13083	16.227	ASRGL1
GO_Biological_Process_2021	regulation of resting membrane potential (GO:0060075)	1/6	0.135913	0.489922	0	0	8.13083	16.227	NALCN
GO_Biological_Process_2021	regulation of retrograde transport, endosome to Golgi (GO:1905279)	1/6	0.135913	0.489922	0	0	8.13083	16.227	ARFIP1
GO_Biological_Process_2021	regulation of tooth mineralization (GO:0070170)	1/6	0.135913	0.489922	0	0	8.13083	16.227	BCOR
GO_Biological_Process_2021	GDP-mannose metabolic process (GO:0019673)	1/6	0.135913	0.489922	0	0	8.13083	16.227	GMPPB
GO_Biological_Process_2021	glomerulus vasculature development (GO:0072012)	1/6	0.135913	0.489922	0	0	8.13083	16.227	PECAM1
GO_Biological_Process_2021	renal system process involved in regulation of blood volume (GO:0001977)	1/6	0.135913	0.489922	0	0	8.13083	16.227	EMP2
GO_Biological_Process_2021	response to gonadotropin (GO:0034698)	1/6	0.135913	0.489922	0	0	8.13083	16.227	PAX8
GO_Biological_Process_2021	response to testosterone (GO:0033574)	1/6	0.135913	0.489922	0	0	8.13083	16.227	NCOA4
GO_Biological_Process_2021	hydrogen sulfide metabolic process (GO:0070813)	1/6	0.135913	0.489922	0	0	8.13083	16.227	SQOR
GO_Biological_Process_2021	intracellular pH elevation (GO:0051454)	1/6	0.135913	0.489922	0	0	8.13083	16.227	CFTR
GO_Biological_Process_2021	skeletal muscle thin filament assembly (GO:0030240)	1/6	0.135913	0.489922	0	0	8.13083	16.227	TTN
GO_Biological_Process_2021	snRNA modification (GO:0040031)	1/6	0.135913	0.489922	0	0	8.13083	16.227	DKC1
GO_Biological_Process_2021	lipoxin metabolic process (GO:2001300)	1/6	0.135913	0.489922	0	0	8.13083	16.227	PTGR1
GO_Biological_Process_2021	striated muscle hypertrophy (GO:0014897)	1/6	0.135913	0.489922	0	0	8.13083	16.227	TTN
GO_Biological_Process_2021	macromolecule biosynthetic process (GO:0009059)	1/6	0.135913	0.489922	0	0	8.13083	16.227	SLC11A1
GO_Biological_Process_2021	mesenchymal to epithelial transition involved in metanephros morphogenesis (GO:0003337)	1/6	0.135913	0.489922	0	0	8.13083	16.227	PAX8
GO_Biological_Process_2021	valine metabolic process (GO:0006573)	1/6	0.135913	0.489922	0	0	8.13083	16.227	BCAT1
GO_Biological_Process_2021	venous blood vessel morphogenesis (GO:0048845)	1/6	0.135913	0.489922	0	0	8.13083	16.227	VEGFA
GO_Biological_Process_2021	ventricular compact myocardium morphogenesis (GO:0003223)	1/6	0.135913	0.489922	0	0	8.13083	16.227	DSP
GO_Biological_Process_2021	negative regulation of actin filament depolymerization (GO:0030835)	1/6	0.135913	0.489922	0	0	8.13083	16.227	PIK3CA
GO_Biological_Process_2021	negative regulation of amyloid precursor protein biosynthetic process (GO:0042985)	1/6	0.135913	0.489922	0	0	8.13083	16.227	ITM2B
GO_Biological_Process_2021	negative regulation of endoplasmic reticulum calcium ion concentration (GO:0032471)	1/6	0.135913	0.489922	0	0	8.13083	16.227	BCAP31
GO_Biological_Process_2021	negative regulation of erythrocyte differentiation (GO:0045647)	1/6	0.135913	0.489922	0	0	8.13083	16.227	ZFP36L1
GO_Biological_Process_2021	negative regulation of glucocorticoid receptor signaling pathway (GO:2000323)	1/6	0.135913	0.489922	0	0	8.13083	16.227	PER1
GO_Biological_Process_2021	negative regulation of meiotic cell cycle (GO:0051447)	1/6	0.135913	0.489922	0	0	8.13083	16.227	DUSP1
GO_Biological_Process_2021	negative regulation of monocyte chemotaxis (GO:0090027)	1/6	0.135913	0.489922	0	0	8.13083	16.227	DUSP1
GO_Biological_Process_2021	negative regulation of morphogenesis of an epithelium (GO:1905331)	1/6	0.135913	0.489922	0	0	8.13083	16.227	TACSTD2
GO_Biological_Process_2021	negative regulation of trophoblast cell migration (GO:1901164)	1/6	0.135913	0.489922	0	0	8.13083	16.227	GJA1
GO_Biological_Process_2021	nephric duct morphogenesis (GO:0072178)	1/6	0.135913	0.489922	0	0	8.13083	16.227	GPC3
GO_Biological_Process_2021	neutrophil extravasation (GO:0072672)	1/6	0.135913	0.489922	0	0	8.13083	16.227	PECAM1
GO_Biological_Process_2021	plus-end-directed organelle transport along microtubule (GO:0072386)	1/6	0.135913	0.489922	0	0	8.13083	16.227	KIFAP3
GO_Biological_Process_2021	polyphosphate metabolic process (GO:0006797)	1/6	0.135913	0.489922	0	0	8.13083	16.227	PRUNE2
GO_Biological_Process_2021	positive regulation of anion transport (GO:1903793)	1/6	0.135913	0.489922	0	0	8.13083	16.227	CEBPB
GO_Biological_Process_2021	positive regulation of antigen processing and presentation (GO:0002579)	1/6	0.135913	0.489922	0	0	8.13083	16.227	SLC11A1
GO_Biological_Process_2021	positive regulation of autophagy of mitochondrion in response to mitochondrial depolarization (GO:1904925)	1/6	0.135913	0.489922	0	0	8.13083	16.227	TOMM7
GO_Biological_Process_2021	positive regulation of deacetylase activity (GO:0090045)	1/6	0.135913	0.489922	0	0	8.13083	16.227	VEGFA
GO_Biological_Process_2021	positive regulation of dendritic cell antigen processing and presentation (GO:0002606)	1/6	0.135913	0.489922	0	0	8.13083	16.227	SLC11A1
GO_Biological_Process_2021	positive regulation of endothelial cell development (GO:1901552)	1/6	0.135913	0.489922	0	0	8.13083	16.227	F11R
GO_Biological_Process_2021	positive regulation of epithelial cell differentiation involved in kidney development (GO:2000698)	1/6	0.135913	0.489922	0	0	8.13083	16.227	PAX8
GO_Biological_Process_2021	positive regulation of establishment of endothelial barrier (GO:1903142)	1/6	0.135913	0.489922	0	0	8.13083	16.227	F11R
GO_Biological_Process_2021	positive regulation of extrinsic apoptotic signaling pathway via death domain receptors (GO:1902043)	1/6	0.135913	0.489922	0	0	8.13083	16.227	TIMP3
GO_Biological_Process_2021	positive regulation of gap junction assembly (GO:1903598)	1/6	0.135913	0.489922	0	0	8.13083	16.227	CAV1
GO_Biological_Process_2021	positive regulation of hemoglobin biosynthetic process (GO:0046985)	1/6	0.135913	0.489922	0	0	8.13083	16.227	PRMT1
GO_Biological_Process_2021	positive regulation of I-kappaB phosphorylation (GO:1903721)	1/6	0.135913	0.489922	0	0	8.13083	16.227	PLCG2
GO_Biological_Process_2021	positive regulation of lipoprotein particle clearance (GO:0010986)	1/6	0.135913	0.489922	0	0	8.13083	16.227	GPLD1
GO_Biological_Process_2021	positive regulation of natural killer cell mediated cytotoxicity directed against tumor cell target (GO:0002860)	1/6	0.135913	0.489922	0	0	8.13083	16.227	CD226
GO_Biological_Process_2021	positive regulation of natural killer cell mediated immune response to tumor cell (GO:0002857)	1/6	0.135913	0.489922	0	0	8.13083	16.227	CD226
GO_Biological_Process_2021	positive regulation of receptor binding (GO:1900122)	1/6	0.135913	0.489922	0	0	8.13083	16.227	B2M
GO_Biological_Process_2021	positive regulation of sterol transport (GO:0032373)	1/6	0.135913	0.489922	0	0	8.13083	16.227	NR1H2
GO_Biological_Process_2021	positive regulation of tau-protein kinase activity (GO:1902949)	1/6	0.135913	0.489922	0	0	8.13083	16.227	CLU
GO_Biological_Process_2021	positive regulation of toll-like receptor 3 signaling pathway (GO:0034141)	1/6	0.135913	0.489922	0	0	8.13083	16.227	CAV1
GO_Biological_Process_2021	positive regulation of Wnt signaling pathway, planar cell polarity pathway (GO:2000096)	1/6	0.135913	0.489922	0	0	8.13083	16.227	MLLT3
GO_Biological_Process_2021	proline transport (GO:0015824)	1/6	0.135913	0.489922	0	0	8.13083	16.227	SLC36A4
GO_Biological_Process_2021	pronephros development (GO:0048793)	1/6	0.135913	0.489922	0	0	8.13083	16.227	PAX8
GO_Biological_Process_2021	protein localization to non-motile cilium (GO:0097499)	1/6	0.135913	0.489922	0	0	8.13083	16.227	BBIP1
GO_Biological_Process_2021	regulation of cell junction assembly (GO:1901888)	2/27	0.136835	0.489922	0	0	3.25578	6.47569	TJP1;F11R
GO_Biological_Process_2021	camera-type eye development (GO:0043010)	2/27	0.136835	0.489922	0	0	3.25578	6.47569	CACNA1C;VEGFA
GO_Biological_Process_2021	regulation of transcription elongation from RNA polymerase II promoter (GO:0034243)	2/27	0.136835	0.489922	0	0	3.25578	6.47569	SUPT16H;RNF8
GO_Biological_Process_2021	regulation of vasculature development (GO:1901342)	2/27	0.136835	0.489922	0	0	3.25578	6.47569	RNH1;EMP2
GO_Biological_Process_2021	release of sequestered calcium ion into cytosol (GO:0051209)	2/27	0.136835	0.489922	0	0	3.25578	6.47569	ERO1A;PLCG2
GO_Biological_Process_2021	negative regulation of plasma membrane bounded cell projection assembly (GO:0120033)	2/27	0.136835	0.489922	0	0	3.25578	6.47569	TACSTD2;EVL
GO_Biological_Process_2021	peroxisomal membrane transport (GO:0015919)	2/27	0.136835	0.489922	0	0	3.25578	6.47569	PXMP4;PEX2
GO_Biological_Process_2021	positive regulation of cellular component movement (GO:0051272)	2/27	0.136835	0.489922	0	0	3.25578	6.47569	SPOCK2;VEGFA
GO_Biological_Process_2021	positive regulation of nitric oxide biosynthetic process (GO:0045429)	2/27	0.136835	0.489922	0	0	3.25578	6.47569	HBB;CLU
GO_Biological_Process_2021	positive regulation of toll-like receptor signaling pathway (GO:0034123)	2/27	0.136835	0.489922	0	0	3.25578	6.47569	CAV1;HMGB1
GO_Biological_Process_2021	organelle organization (GO:0006996)	14/420	0.138019	0.489922	0	0	1.41128	2.79486	PI4K2B;CXADR;CAV1;CHCHD10;PRPF40A;PEX2;IQCG;GOLGA8B;TMEM135;RHOU;KIFAP3;GOLGA8A;WASF3;PLIN5
GO_Biological_Process_2021	glycoprotein biosynthetic process (GO:0009101)	4/83	0.139574	0.489922	0	0	2.06353	4.06343	CSGALNACT1;B3GALNT1;SERP1;BMPR1B
GO_Biological_Process_2021	regulation of alternative mRNA splicing, via spliceosome (GO:0000381)	3/54	0.14037	0.489922	0	0	2.39577	4.70402	HNRNPL;KHDRBS2;KHDRBS3
GO_Biological_Process_2021	regulation of focal adhesion assembly (GO:0051893)	3/54	0.14037	0.489922	0	0	2.39577	4.70402	LIMCH1;S100A10;VEGFA
GO_Biological_Process_2021	regulation of humoral immune response (GO:0002920)	3/54	0.14037	0.489922	0	0	2.39577	4.70402	C1QA;C4BPA;CLU
GO_Biological_Process_2021	regulation of potassium ion transmembrane transport (GO:1901379)	3/54	0.14037	0.489922	0	0	2.39577	4.70402	KCNIP1;CAV1;NEDD4L
GO_Biological_Process_2021	regulation of proteolysis (GO:0030162)	3/54	0.14037	0.489922	0	0	2.39577	4.70402	CST3;TRAF3;CAV1
GO_Biological_Process_2021	striated muscle contraction (GO:0006941)	3/54	0.14037	0.489922	0	0	2.39577	4.70402	PIK3CA;DMD;TTN
GO_Biological_Process_2021	positive regulation of leukocyte chemotaxis (GO:0002690)	3/54	0.14037	0.489922	0	0	2.39577	4.70402	SERPINE1;HMGB1;VEGFA
GO_Biological_Process_2021	positive regulation of DNA-binding transcription factor activity (GO:0051091)	9/246	0.140373	0.489922	0	0	1.55133	3.04596	CAV1;CAMK2A;PLCG2;TRIM27;CLU;AGER;HSPA1B;VEGFA;HSPA1A
GO_Biological_Process_2021	cellular response to transforming growth factor beta stimulus (GO:0071560)	5/114	0.140459	0.489922	0	0	1.87052	3.67153	ZMIZ2;USP9Y;ANKRD1;F11R;ZFP36L1
GO_Biological_Process_2021	calcium ion transport (GO:0006816)	5/115	0.144147	0.489922	0	0	1.85342	3.58993	CAV1;CAMK2A;CACNA1C;NALCN;TPT1
GO_Biological_Process_2021	cellular response to molecule of bacterial origin (GO:0071219)	5/115	0.144147	0.489922	0	0	1.85342	3.58993	CXCL8;SERPINE1;ANKRD1;HMGB1;TNFRSF1B
GO_Biological_Process_2021	amide transport (GO:0042886)	2/28	0.145129	0.489922	0	0	3.1304	6.04208	SLC14A1;FOLR1
GO_Biological_Process_2021	regulation of B cell activation (GO:0050864)	2/28	0.145129	0.489922	0	0	3.1304	6.04208	IKZF3;ZFP36L1
GO_Biological_Process_2021	cellular zinc ion homeostasis (GO:0006882)	2/28	0.145129	0.489922	0	0	3.1304	6.04208	SLC30A8;SLC39A7
GO_Biological_Process_2021	regulation of insulin secretion involved in cellular response to glucose stimulus (GO:0061178)	2/28	0.145129	0.489922	0	0	3.1304	6.04208	CFTR;GPLD1
GO_Biological_Process_2021	regulation of microtubule polymerization or depolymerization (GO:0031110)	2/28	0.145129	0.489922	0	0	3.1304	6.04208	MAP1B;GAS2L1
GO_Biological_Process_2021	regulation of protein transport (GO:0051223)	2/28	0.145129	0.489922	0	0	3.1304	6.04208	ARFIP1;LCP1
GO_Biological_Process_2021	GPI anchor metabolic process (GO:0006505)	2/28	0.145129	0.489922	0	0	3.1304	6.04208	PIGG;GPLD1
GO_Biological_Process_2021	leukocyte cell-cell adhesion (GO:0007159)	2/28	0.145129	0.489922	0	0	3.1304	6.04208	PECAM1;F11R
GO_Biological_Process_2021	T cell activation involved in immune response (GO:0002286)	2/28	0.145129	0.489922	0	0	3.1304	6.04208	SLC11A1;LCP1
GO_Biological_Process_2021	positive regulation of microtubule polymerization (GO:0031116)	2/28	0.145129	0.489922	0	0	3.1304	6.04208	HSPA1B;HSPA1A
GO_Biological_Process_2021	positive regulation of nitric oxide metabolic process (GO:1904407)	2/28	0.145129	0.489922	0	0	3.1304	6.04208	HBB;CLU
GO_Biological_Process_2021	protein targeting to mitochondrion (GO:0006626)	3/55	0.145984	0.489922	0	0	2.34957	4.52119	BCAP31;TIMM13;TOMM7
GO_Biological_Process_2021	negative regulation of cysteine-type endopeptidase activity involved in apoptotic process (GO:0043154)	3/55	0.145984	0.489922	0	0	2.34957	4.52119	DNAJB6;SFN;VEGFA
GO_Biological_Process_2021	negative regulation of cytokine-mediated signaling pathway (GO:0001960)	3/55	0.145984	0.489922	0	0	2.34957	4.52119	CNOT7;NR1H2;TTLL12
GO_Biological_Process_2021	negative regulation of protein modification by small protein conjugation or removal (GO:1903321)	3/55	0.145984	0.489922	0	0	2.34957	4.52119	CAV1;HSPA1B;HSPA1A
GO_Biological_Process_2021	positive regulation of response to DNA damage stimulus (GO:2001022)	3/55	0.145984	0.489922	0	0	2.34957	4.52119	EYA4;ANKRD1;RNF8
GO_Biological_Process_2021	positive regulation of intracellular protein transport (GO:0090316)	6/148	0.147204	0.489922	0	0	1.72368	3.30245	YWHAQ;CDH1;TOMM7;SFN;RHOU;PCNT
GO_Biological_Process_2021	positive regulation of angiogenesis (GO:0045766)	5/116	0.147877	0.489922	0	0	1.83663	3.51048	TJP1;CXCL8;SERPINE1;HSPB1;VEGFA
GO_Biological_Process_2021	B cell activation (GO:0042113)	4/85	0.148395	0.489922	0	0	2.01237	3.83936	ADGRG3;KLF6;PLCG2;RASGRP1
GO_Biological_Process_2021	negative regulation of cytokine production (GO:0001818)	7/182	0.150167	0.489922	0	0	1.63241	3.09505	CLEC4A;SLC11A1;TMSB4X;TRIM27;HMGB1;AGER;HDAC7
GO_Biological_Process_2021	mitochondrial transport (GO:0006839)	3/56	0.15167	0.489922	0	0	2.30512	4.34758	BCAP31;TIMM13;TOMM7
GO_Biological_Process_2021	nuclear-transcribed mRNA catabolic process, deadenylation-dependent decay (GO:0000288)	3/56	0.15167	0.489922	0	0	2.30512	4.34758	CNOT7;WDR61;PATL2
GO_Biological_Process_2021	transport across blood-brain barrier (GO:0150104)	4/86	0.152884	0.489922	0	0	1.98773	3.7331	ATP8A1;FABP5;AGER;SLC27A4
GO_Biological_Process_2021	negative regulation of cellular amide metabolic process (GO:0034249)	4/86	0.152884	0.489922	0	0	1.98773	3.7331	CNOT7;NCL;CLU;PATL2
GO_Biological_Process_2021	actin filament polymerization (GO:0030041)	2/29	0.153524	0.489922	0	0	3.0143	5.64849	WASHC5;WASF3
GO_Biological_Process_2021	protein targeting to peroxisome (GO:0006625)	2/29	0.153524	0.489922	0	0	3.0143	5.64849	PXMP4;PEX2
GO_Biological_Process_2021	regulation of calcium ion transmembrane transporter activity (GO:1901019)	2/29	0.153524	0.489922	0	0	3.0143	5.64849	AHNAK;DMD
GO_Biological_Process_2021	regulation of fatty acid biosynthetic process (GO:0042304)	2/29	0.153524	0.489922	0	0	3.0143	5.64849	ELOVL5;NR1H2
GO_Biological_Process_2021	determination of bilateral symmetry (GO:0009855)	2/29	0.153524	0.489922	0	0	3.0143	5.64849	STIL;NPHP3
GO_Biological_Process_2021	dicarboxylic acid transport (GO:0006835)	2/29	0.153524	0.489922	0	0	3.0143	5.64849	GJA1;FOLR1
GO_Biological_Process_2021	regulation of neuronal synaptic plasticity (GO:0048168)	2/29	0.153524	0.489922	0	0	3.0143	5.64849	CAMK2A;RAB5A
GO_Biological_Process_2021	mismatch repair (GO:0006298)	2/29	0.153524	0.489922	0	0	3.0143	5.64849	LIG1;PMS1
GO_Biological_Process_2021	negative regulation of myeloid leukocyte differentiation (GO:0002762)	2/29	0.153524	0.489922	0	0	3.0143	5.64849	GPR137;GPR137B
GO_Biological_Process_2021	negative regulation of wound healing (GO:0061045)	2/29	0.153524	0.489922	0	0	3.0143	5.64849	SERPINE1;TFPI
GO_Biological_Process_2021	positive regulation of extrinsic apoptotic signaling pathway (GO:2001238)	2/29	0.153524	0.489922	0	0	3.0143	5.64849	CAV1;G0S2
GO_Biological_Process_2021	positive regulation of protein-containing complex assembly (GO:0031334)	5/118	0.155458	0.489922	0	0	1.80393	3.35781	UNC13B;ABCA1;LCP1;CLU;VEGFA
GO_Biological_Process_2021	adenylate cyclase-activating dopamine receptor signaling pathway (GO:0007191)	1/7	0.1567	0.489922	0	0	6.77535	12.5576	GNAS
GO_Biological_Process_2021	purine ribonucleoside metabolic process (GO:0046128)	1/7	0.1567	0.489922	0	0	6.77535	12.5576	ENPP4
GO_Biological_Process_2021	purine-containing compound metabolic process (GO:0072521)	1/7	0.1567	0.489922	0	0	6.77535	12.5576	MACROD2
GO_Biological_Process_2021	receptor-mediated endocytosis of virus by host cell (GO:0019065)	1/7	0.1567	0.489922	0	0	6.77535	12.5576	CAV1
GO_Biological_Process_2021	antigen processing and presentation of endogenous peptide antigen via MHC class I via ER pathway (GO:0002484)	1/7	0.1567	0.489922	0	0	6.77535	12.5576	AZGP1
GO_Biological_Process_2021	antigen processing and presentation of endogenous peptide antigen via MHC class I via ER pathway, TAP-independent (GO:0002486)	1/7	0.1567	0.489922	0	0	6.77535	12.5576	AZGP1
GO_Biological_Process_2021	AV node cell action potential (GO:0086016)	1/7	0.1567	0.489922	0	0	6.77535	12.5576	CACNA1C
GO_Biological_Process_2021	AV node cell to bundle of His cell communication (GO:0086067)	1/7	0.1567	0.489922	0	0	6.77535	12.5576	CXADR
GO_Biological_Process_2021	regulation of bone remodeling (GO:0046850)	1/7	0.1567	0.489922	0	0	6.77535	12.5576	SYT7
GO_Biological_Process_2021	Cdc42 protein signal transduction (GO:0032488)	1/7	0.1567	0.489922	0	0	6.77535	12.5576	RHOU
GO_Biological_Process_2021	cellular amino acid biosynthetic process (GO:0008652)	1/7	0.1567	0.489922	0	0	6.77535	12.5576	BCAT1
GO_Biological_Process_2021	cellular response to gonadotropin stimulus (GO:0071371)	1/7	0.1567	0.489922	0	0	6.77535	12.5576	PAX8
GO_Biological_Process_2021	regulation of hemoglobin biosynthetic process (GO:0046984)	1/7	0.1567	0.489922	0	0	6.77535	12.5576	PRMT1
GO_Biological_Process_2021	regulation of histone deacetylase activity (GO:1901725)	1/7	0.1567	0.489922	0	0	6.77535	12.5576	VEGFA
GO_Biological_Process_2021	regulation of I-kappaB phosphorylation (GO:1903719)	1/7	0.1567	0.489922	0	0	6.77535	12.5576	PLCG2
GO_Biological_Process_2021	chemical homeostasis within a tissue (GO:0048875)	1/7	0.1567	0.489922	0	0	6.77535	12.5576	VEGFA
GO_Biological_Process_2021	coronary vasculature development (GO:0060976)	1/7	0.1567	0.489922	0	0	6.77535	12.5576	GPC3
GO_Biological_Process_2021	deadenylation-dependent decapping of nuclear-transcribed mRNA (GO:0000290)	1/7	0.1567	0.489922	0	0	6.77535	12.5576	PATL2
GO_Biological_Process_2021	regulation of mitochondrial membrane permeability involved in apoptotic process (GO:1902108)	1/7	0.1567	0.489922	0	0	6.77535	12.5576	CAMK2A
GO_Biological_Process_2021	regulation of morphogenesis of an epithelium (GO:1905330)	1/7	0.1567	0.489922	0	0	6.77535	12.5576	GJA1
GO_Biological_Process_2021	desmosome organization (GO:0002934)	1/7	0.1567	0.489922	0	0	6.77535	12.5576	DSP
GO_Biological_Process_2021	detection of muscle stretch (GO:0035995)	1/7	0.1567	0.489922	0	0	6.77535	12.5576	TTN
GO_Biological_Process_2021	determination of digestive tract left/right asymmetry (GO:0071907)	1/7	0.1567	0.489922	0	0	6.77535	12.5576	NPHP3
GO_Biological_Process_2021	regulation of natural killer cell cytokine production (GO:0002727)	1/7	0.1567	0.489922	0	0	6.77535	12.5576	CD226
GO_Biological_Process_2021	regulation of natural killer cell mediated cytotoxicity directed against tumor cell target (GO:0002858)	1/7	0.1567	0.489922	0	0	6.77535	12.5576	CD226
GO_Biological_Process_2021	DNA ligation (GO:0006266)	1/7	0.1567	0.489922	0	0	6.77535	12.5576	LIG1
GO_Biological_Process_2021	epithelial cell differentiation involved in kidney development (GO:0035850)	1/7	0.1567	0.489922	0	0	6.77535	12.5576	PAX8
GO_Biological_Process_2021	regulation of relaxation of muscle (GO:1901077)	1/7	0.1567	0.489922	0	0	6.77535	12.5576	SRI
GO_Biological_Process_2021	ethanol catabolic process (GO:0006068)	1/7	0.1567	0.489922	0	0	6.77535	12.5576	SULT1A1
GO_Biological_Process_2021	regulation of skeletal muscle contraction (GO:0014819)	1/7	0.1567	0.489922	0	0	6.77535	12.5576	DMD
GO_Biological_Process_2021	fatty acid elongation, monounsaturated fatty acid (GO:0034625)	1/7	0.1567	0.489922	0	0	6.77535	12.5576	ELOVL5
GO_Biological_Process_2021	fatty acid elongation, polyunsaturated fatty acid (GO:0034626)	1/7	0.1567	0.489922	0	0	6.77535	12.5576	ELOVL5
GO_Biological_Process_2021	fatty acid elongation, saturated fatty acid (GO:0019367)	1/7	0.1567	0.489922	0	0	6.77535	12.5576	ELOVL5
GO_Biological_Process_2021	fatty acid elongation, unsaturated fatty acid (GO:0019368)	1/7	0.1567	0.489922	0	0	6.77535	12.5576	ELOVL5
GO_Biological_Process_2021	regulation of T cell mediated immune response to tumor cell (GO:0002840)	1/7	0.1567	0.489922	0	0	6.77535	12.5576	HMGB1
GO_Biological_Process_2021	gamma-delta T cell activation (GO:0046629)	1/7	0.1567	0.489922	0	0	6.77535	12.5576	CXADR
GO_Biological_Process_2021	gap junction assembly (GO:0016264)	1/7	0.1567	0.489922	0	0	6.77535	12.5576	GJA1
GO_Biological_Process_2021	gas homeostasis (GO:0033483)	1/7	0.1567	0.489922	0	0	6.77535	12.5576	CAV1
GO_Biological_Process_2021	regulation of vesicle size (GO:0097494)	1/7	0.1567	0.489922	0	0	6.77535	12.5576	RAB5A
GO_Biological_Process_2021	hemostasis (GO:0007599)	1/7	0.1567	0.489922	0	0	6.77535	12.5576	VWF
GO_Biological_Process_2021	response to host defenses (GO:0052200)	1/7	0.1567	0.489922	0	0	6.77535	12.5576	B2M
GO_Biological_Process_2021	L-alanine transport (GO:0015808)	1/7	0.1567	0.489922	0	0	6.77535	12.5576	SLC36A4
GO_Biological_Process_2021	leucine metabolic process (GO:0006551)	1/7	0.1567	0.489922	0	0	6.77535	12.5576	BCAT1
GO_Biological_Process_2021	surfactant homeostasis (GO:0043129)	1/7	0.1567	0.489922	0	0	6.77535	12.5576	VEGFA
GO_Biological_Process_2021	synaptic vesicle docking (GO:0016081)	1/7	0.1567	0.489922	0	0	6.77535	12.5576	UNC13B
GO_Biological_Process_2021	maintenance of synapse structure (GO:0099558)	1/7	0.1567	0.489922	0	0	6.77535	12.5576	CHCHD10
GO_Biological_Process_2021	metanephric nephron tubule development (GO:0072234)	1/7	0.1567	0.489922	0	0	6.77535	12.5576	PAX8
GO_Biological_Process_2021	ureter development (GO:0072189)	1/7	0.1567	0.489922	0	0	6.77535	12.5576	NPHP3
GO_Biological_Process_2021	vascular associated smooth muscle cell development (GO:0097084)	1/7	0.1567	0.489922	0	0	6.77535	12.5576	VEGFA
GO_Biological_Process_2021	vascular wound healing (GO:0061042)	1/7	0.1567	0.489922	0	0	6.77535	12.5576	VEGFA
GO_Biological_Process_2021	very long-chain fatty acid catabolic process (GO:0042760)	1/7	0.1567	0.489922	0	0	6.77535	12.5576	SLC27A4
GO_Biological_Process_2021	modulation by symbiont of host apoptotic process (GO:0052150)	1/7	0.1567	0.489922	0	0	6.77535	12.5576	TRIM27
GO_Biological_Process_2021	modulation by symbiont of host defense response (GO:0052031)	1/7	0.1567	0.489922	0	0	6.77535	12.5576	B2M
GO_Biological_Process_2021	mRNA pseudouridine synthesis (GO:1990481)	1/7	0.1567	0.489922	0	0	6.77535	12.5576	DKC1
GO_Biological_Process_2021	negative regulation of cell cycle phase transition (GO:1901988)	1/7	0.1567	0.489922	0	0	6.77535	12.5576	ZFP36L1
GO_Biological_Process_2021	negative regulation of heart rate (GO:0010459)	1/7	0.1567	0.489922	0	0	6.77535	12.5576	SRI
GO_Biological_Process_2021	negative regulation of interferon-gamma-mediated signaling pathway (GO:0060336)	1/7	0.1567	0.489922	0	0	6.77535	12.5576	NR1H2
GO_Biological_Process_2021	negative regulation of membrane protein ectodomain proteolysis (GO:0051045)	1/7	0.1567	0.489922	0	0	6.77535	12.5576	TIMP3
GO_Biological_Process_2021	negative regulation of mitochondrial outer membrane permeabilization involved in apoptotic signaling pathway (GO:1901029)	1/7	0.1567	0.489922	0	0	6.77535	12.5576	HSPA1A
GO_Biological_Process_2021	negative regulation of MyD88-independent toll-like receptor signaling pathway (GO:0034128)	1/7	0.1567	0.489922	0	0	6.77535	12.5576	SARM1
GO_Biological_Process_2021	negative regulation of p38MAPK cascade (GO:1903753)	1/7	0.1567	0.489922	0	0	6.77535	12.5576	DUSP1
GO_Biological_Process_2021	negative regulation of response to interferon-gamma (GO:0060331)	1/7	0.1567	0.489922	0	0	6.77535	12.5576	NR1H2
GO_Biological_Process_2021	nuclear-transcribed mRNA catabolic process, deadenylation-independent decay (GO:0031086)	1/7	0.1567	0.489922	0	0	6.77535	12.5576	ZFP36L1
GO_Biological_Process_2021	pharyngeal arch artery morphogenesis (GO:0061626)	1/7	0.1567	0.489922	0	0	6.77535	12.5576	FOLR1
GO_Biological_Process_2021	platelet dense granule organization (GO:0060155)	1/7	0.1567	0.489922	0	0	6.77535	12.5576	ABCA1
GO_Biological_Process_2021	positive regulation of adenylate cyclase activity (GO:0045762)	1/7	0.1567	0.489922	0	0	6.77535	12.5576	CACNA1C
GO_Biological_Process_2021	positive regulation of aspartic-type endopeptidase activity involved in amyloid precursor protein catabolic process (GO:1902961)	1/7	0.1567	0.489922	0	0	6.77535	12.5576	AGER
GO_Biological_Process_2021	positive regulation of chemokine (C-X-C motif) ligand 2 production (GO:2000343)	1/7	0.1567	0.489922	0	0	6.77535	12.5576	HMGB1
GO_Biological_Process_2021	positive regulation of histone H4 acetylation (GO:0090240)	1/7	0.1567	0.489922	0	0	6.77535	12.5576	MUC1
GO_Biological_Process_2021	positive regulation of hormone metabolic process (GO:0032352)	1/7	0.1567	0.489922	0	0	6.77535	12.5576	PAX8
GO_Biological_Process_2021	positive regulation of integrin-mediated signaling pathway (GO:2001046)	1/7	0.1567	0.489922	0	0	6.77535	12.5576	EMP2
GO_Biological_Process_2021	positive regulation of interleukin-23 production (GO:0032747)	1/7	0.1567	0.489922	0	0	6.77535	12.5576	PLCG2
GO_Biological_Process_2021	positive regulation of mast cell activation (GO:0033005)	1/7	0.1567	0.489922	0	0	6.77535	12.5576	CD226
GO_Biological_Process_2021	positive regulation of mitophagy in response to mitochondrial depolarization (GO:0098779)	1/7	0.1567	0.489922	0	0	6.77535	12.5576	TOMM7
GO_Biological_Process_2021	positive regulation of mitotic cell cycle spindle assembly checkpoint (GO:0090267)	1/7	0.1567	0.489922	0	0	6.77535	12.5576	DYNC1LI1
GO_Biological_Process_2021	positive regulation of natural killer cell cytokine production (GO:0002729)	1/7	0.1567	0.489922	0	0	6.77535	12.5576	CD226
GO_Biological_Process_2021	positive regulation of podosome assembly (GO:0071803)	1/7	0.1567	0.489922	0	0	6.77535	12.5576	LCP1
GO_Biological_Process_2021	positive regulation of spindle checkpoint (GO:0090232)	1/7	0.1567	0.489922	0	0	6.77535	12.5576	DYNC1LI1
GO_Biological_Process_2021	positive regulation of striated muscle contraction (GO:0045989)	1/7	0.1567	0.489922	0	0	6.77535	12.5576	RGS2
GO_Biological_Process_2021	protein localization to basolateral plasma membrane (GO:1903361)	1/7	0.1567	0.489922	0	0	6.77535	12.5576	CAV1
GO_Biological_Process_2021	protein localization to ciliary membrane (GO:1903441)	1/7	0.1567	0.489922	0	0	6.77535	12.5576	BBIP1
GO_Biological_Process_2021	protein localization to endoplasmic reticulum exit site (GO:0070973)	1/7	0.1567	0.489922	0	0	6.77535	12.5576	BCAP31
GO_Biological_Process_2021	negative regulation of angiogenesis (GO:0016525)	4/87	0.157425	0.489922	0	0	1.96368	3.63046	SERPINE1;FOXJ2;SYNJ2BP;EPN2
GO_Biological_Process_2021	renal system development (GO:0072001)	3/57	0.157425	0.489922	0	0	2.26232	4.18259	PAX8;NPHP3;VEGFA
GO_Biological_Process_2021	ribosomal large subunit biogenesis (GO:0042273)	3/57	0.157425	0.489922	0	0	2.26232	4.18259	RPL7A;RPL10;SURF6
GO_Biological_Process_2021	positive regulation of cell junction assembly (GO:1901890)	3/57	0.157425	0.489922	0	0	2.26232	4.18259	CAV1;S100A10;VEGFA
GO_Biological_Process_2021	positive regulation of proteolysis (GO:0045862)	3/57	0.157425	0.489922	0	0	2.26232	4.18259	RHBDD1;TNFRSF1B;GPLD1
GO_Biological_Process_2021	cellular response to oxygen-containing compound (GO:1901701)	11/323	0.157519	0.489922	0	0	1.44079	2.66288	FAM210B;CXCL8;SERPINE1;ANKRD1;HMGB1;TNFRSF1B;FOLR1;ACTB;CFTR;GPLD1;ZFP36L1
GO_Biological_Process_2021	actin filament organization (GO:0007015)	6/152	0.160562	0.489922	0	0	1.67611	3.06573	EMP2;EVL;LCP1;GAS2L1;MYO19;TTN
GO_Biological_Process_2021	artery morphogenesis (GO:0048844)	2/30	0.162011	0.489922	0	0	2.9065	5.2901	FOLR1;VEGFA
GO_Biological_Process_2021	regulation of cation transmembrane transport (GO:1904062)	2/30	0.162011	0.489922	0	0	2.9065	5.2901	HOMER1;KCNIP1
GO_Biological_Process_2021	cardiac muscle cell action potential (GO:0086001)	2/30	0.162011	0.489922	0	0	2.9065	5.2901	DMD;CACNA1C
GO_Biological_Process_2021	regulation of striated muscle contraction (GO:0006942)	2/30	0.162011	0.489922	0	0	2.9065	5.2901	DMD;SRI
GO_Biological_Process_2021	regulation of type I interferon-mediated signaling pathway (GO:0060338)	2/30	0.162011	0.489922	0	0	2.9065	5.2901	CNOT7;TTLL12
GO_Biological_Process_2021	respiratory tube development (GO:0030323)	2/30	0.162011	0.489922	0	0	2.9065	5.2901	NPHP3;VEGFA
GO_Biological_Process_2021	heterotypic cell-cell adhesion (GO:0034113)	2/30	0.162011	0.489922	0	0	2.9065	5.2901	DSP;CXADR
GO_Biological_Process_2021	ion homeostasis (GO:0050801)	2/30	0.162011	0.489922	0	0	2.9065	5.2901	SLC30A8;NEDD4L
GO_Biological_Process_2021	snRNA 3'-end processing (GO:0034472)	2/30	0.162011	0.489922	0	0	2.9065	5.2901	INTS1;INTS2
GO_Biological_Process_2021	synaptic vesicle cycle (GO:0099504)	2/30	0.162011	0.489922	0	0	2.9065	5.2901	RAB5A;SYT7
GO_Biological_Process_2021	zinc ion homeostasis (GO:0055069)	2/30	0.162011	0.489922	0	0	2.9065	5.2901	SLC30A8;SLC39A7
GO_Biological_Process_2021	morphogenesis of an epithelium (GO:0002009)	2/30	0.162011	0.489922	0	0	2.9065	5.2901	LAMA3;ACTB
GO_Biological_Process_2021	negative regulation of cytoskeleton organization (GO:0051494)	2/30	0.162011	0.489922	0	0	2.9065	5.2901	TJP1;PIK3CA
GO_Biological_Process_2021	regulation of establishment of planar polarity (GO:0090175)	4/88	0.162015	0.489922	0	0	1.9402	3.5313	PSMA5;SMURF2;PSMB1;NPHP3
GO_Biological_Process_2021	cellular response to lipopolysaccharide (GO:0071222)	5/120	0.163196	0.489922	0	0	1.77238	3.21297	CXCL8;SERPINE1;ANKRD1;HMGB1;TNFRSF1B
GO_Biological_Process_2021	receptor metabolic process (GO:0043112)	3/58	0.163246	0.489922	0	0	2.22107	4.02568	CXCL8;GRK4;CAV1
GO_Biological_Process_2021	regulation of calcium ion transport (GO:0051924)	3/58	0.163246	0.489922	0	0	2.22107	4.02568	HOMER1;CAMK2A;SRI
GO_Biological_Process_2021	muscle organ development (GO:0007517)	3/58	0.163246	0.489922	0	0	2.22107	4.02568	LAMA2;DMD;SRI
GO_Biological_Process_2021	positive regulation of protein binding (GO:0032092)	3/58	0.163246	0.489922	0	0	2.22107	4.02568	CAV1;B2M;MARK3
GO_Biological_Process_2021	regulation of cation channel activity (GO:2001257)	4/89	0.166653	0.489922	0	0	1.91728	3.43546	AHNAK;HOMER1;CAMK2A;DMD
GO_Biological_Process_2021	regulation of secretion by cell (GO:1903530)	3/59	0.169131	0.489922	0	0	2.1813	3.87634	CAMK2A;ARFIP1;RAB8A
GO_Biological_Process_2021	selective autophagy (GO:0061912)	3/59	0.169131	0.489922	0	0	2.1813	3.87634	DYNC1LI1;PCNT;CFTR
GO_Biological_Process_2021	positive regulation of apoptotic signaling pathway (GO:2001235)	3/59	0.169131	0.489922	0	0	2.1813	3.87634	BCAP31;CAV1;G0S2
GO_Biological_Process_2021	proteoglycan biosynthetic process (GO:0030166)	2/31	0.17058	0.489922	0	0	2.80613	4.9628	CSGALNACT1;BMPR1B
GO_Biological_Process_2021	cellular response to cAMP (GO:0071320)	2/31	0.17058	0.489922	0	0	2.80613	4.9628	CFTR;ZFP36L1
GO_Biological_Process_2021	regulation of macrophage derived foam cell differentiation (GO:0010743)	2/31	0.17058	0.489922	0	0	2.80613	4.9628	ABCA1;NR1H2
GO_Biological_Process_2021	regulation of transmembrane receptor protein serine/threonine kinase signaling pathway (GO:0090092)	2/31	0.17058	0.489922	0	0	2.80613	4.9628	SMURF2;FOLR1
GO_Biological_Process_2021	tube closure (GO:0060606)	2/31	0.17058	0.489922	0	0	2.80613	4.9628	STIL;FOLR1
GO_Biological_Process_2021	negative regulation of response to DNA damage stimulus (GO:2001021)	2/31	0.17058	0.489922	0	0	2.80613	4.9628	CLU;TPT1
GO_Biological_Process_2021	phospholipid translocation (GO:0045332)	2/31	0.17058	0.489922	0	0	2.80613	4.9628	ABCA1;ATP8A1
GO_Biological_Process_2021	positive regulation of protein targeting to mitochondrion (GO:1903955)	2/31	0.17058	0.489922	0	0	2.80613	4.9628	TOMM7;RHOU
GO_Biological_Process_2021	positive regulation of Rho protein signal transduction (GO:0035025)	2/31	0.17058	0.489922	0	0	2.80613	4.9628	LPAR6;F11R
GO_Biological_Process_2021	positive regulation of RNA splicing (GO:0033120)	2/31	0.17058	0.489922	0	0	2.80613	4.9628	NCL;HSPA1A
GO_Biological_Process_2021	prostaglandin metabolic process (GO:0006693)	2/31	0.17058	0.489922	0	0	2.80613	4.9628	PTGR1;PTGR2
GO_Biological_Process_2021	regulation of mRNA splicing, via spliceosome (GO:0048024)	4/90	0.171338	0.489922	0	0	1.89489	3.34281	HNRNPL;KHDRBS2;KHDRBS3;NCL
GO_Biological_Process_2021	positive regulation of binding (GO:0051099)	4/90	0.171338	0.489922	0	0	1.89489	3.34281	CAV1;HMGB1;B2M;MARK3
GO_Biological_Process_2021	homophilic cell adhesion via plasma membrane adhesion molecules (GO:0007156)	3/60	0.175077	0.489922	0	0	2.14292	3.7341	CADM1;CDH1;PECAM1
GO_Biological_Process_2021	ribonucleoprotein complex biogenesis (GO:0022613)	3/60	0.175077	0.489922	0	0	2.14292	3.7341	RPS25;RPS28;SURF6
GO_Biological_Process_2021	protein localization to presynapse (GO:1905383)	1/8	0.176989	0.489922	0	0	5.80714	10.056	HSPB1
GO_Biological_Process_2021	alpha-beta T cell activation (GO:0046631)	1/8	0.176989	0.489922	0	0	5.80714	10.056	CLEC4A
GO_Biological_Process_2021	amine metabolic process (GO:0009308)	1/8	0.176989	0.489922	0	0	5.80714	10.056	SULT1A1
GO_Biological_Process_2021	anterograde axonal protein transport (GO:0099641)	1/8	0.176989	0.489922	0	0	5.80714	10.056	HSPB1
GO_Biological_Process_2021	antigen processing and presentation of endogenous peptide antigen via MHC class I (GO:0019885)	1/8	0.176989	0.489922	0	0	5.80714	10.056	B2M
GO_Biological_Process_2021	antigen processing and presentation of exogenous peptide antigen via MHC class I, TAP-independent (GO:0002480)	1/8	0.176989	0.489922	0	0	5.80714	10.056	B2M
GO_Biological_Process_2021	aromatic compound catabolic process (GO:0019439)	1/8	0.176989	0.489922	0	0	5.80714	10.056	PON3
GO_Biological_Process_2021	regulation of apoptotic cell clearance (GO:2000425)	1/8	0.176989	0.489922	0	0	5.80714	10.056	HMGB1
GO_Biological_Process_2021	atrial cardiac muscle cell to AV node cell signaling (GO:0086026)	1/8	0.176989	0.489922	0	0	5.80714	10.056	GJA1
GO_Biological_Process_2021	axo-dendritic protein transport (GO:0099640)	1/8	0.176989	0.489922	0	0	5.80714	10.056	HSPB1
GO_Biological_Process_2021	regulation of cardiac muscle cell action potential involved in regulation of contraction (GO:0098909)	1/8	0.176989	0.489922	0	0	5.80714	10.056	CAV1
GO_Biological_Process_2021	regulation of CD4-positive, alpha-beta T cell activation (GO:2000514)	1/8	0.176989	0.489922	0	0	5.80714	10.056	AGER
GO_Biological_Process_2021	regulation of Cdc42 protein signal transduction (GO:0032489)	1/8	0.176989	0.489922	0	0	5.80714	10.056	ABCA1
GO_Biological_Process_2021	cardiac atrium development (GO:0003230)	1/8	0.176989	0.489922	0	0	5.80714	10.056	NPHP3
GO_Biological_Process_2021	cardiac muscle hypertrophy (GO:0003300)	1/8	0.176989	0.489922	0	0	5.80714	10.056	TTN
GO_Biological_Process_2021	cell migration involved in heart development (GO:0060973)	1/8	0.176989	0.489922	0	0	5.80714	10.056	FOLR1
GO_Biological_Process_2021	regulation of dendritic spine maintenance (GO:1902950)	1/8	0.176989	0.489922	0	0	5.80714	10.056	HOMER1
GO_Biological_Process_2021	regulation of endodeoxyribonuclease activity (GO:0032071)	1/8	0.176989	0.489922	0	0	5.80714	10.056	HMGB1
GO_Biological_Process_2021	cellular response to angiotensin (GO:1904385)	1/8	0.176989	0.489922	0	0	5.80714	10.056	CAMK2A
GO_Biological_Process_2021	regulation of extracellular matrix constituent secretion (GO:0003330)	1/8	0.176989	0.489922	0	0	5.80714	10.056	TNFRSF1B
GO_Biological_Process_2021	commissural neuron axon guidance (GO:0071679)	1/8	0.176989	0.489922	0	0	5.80714	10.056	VEGFA
GO_Biological_Process_2021	coronary vasculature morphogenesis (GO:0060977)	1/8	0.176989	0.489922	0	0	5.80714	10.056	VEGFA
GO_Biological_Process_2021	cysteine metabolic process (GO:0006534)	1/8	0.176989	0.489922	0	0	5.80714	10.056	GCLC
GO_Biological_Process_2021	cytoplasmic sequestering of NF-kappaB (GO:0007253)	1/8	0.176989	0.489922	0	0	5.80714	10.056	TMSB4X
GO_Biological_Process_2021	regulation of MyD88-independent toll-like receptor signaling pathway (GO:0034127)	1/8	0.176989	0.489922	0	0	5.80714	10.056	SARM1
GO_Biological_Process_2021	regulation of myeloid leukocyte differentiation (GO:0002761)	1/8	0.176989	0.489922	0	0	5.80714	10.056	CEBPB
GO_Biological_Process_2021	regulation of positive chemotaxis (GO:0050926)	1/8	0.176989	0.489922	0	0	5.80714	10.056	VEGFA
GO_Biological_Process_2021	endonucleolytic cleavage in ITS1 to separate SSU-rRNA from 5.8S rRNA and LSU-rRNA from tricistronic rRNA transcript (SSU-rRNA, 5.8S rRNA, LSU-rRNA) (GO:0000447)	1/8	0.176989	0.489922	0	0	5.80714	10.056	RPS21
GO_Biological_Process_2021	entry of bacterium into host cell (GO:0035635)	1/8	0.176989	0.489922	0	0	5.80714	10.056	CDH1
GO_Biological_Process_2021	regulation of RNA biosynthetic process (GO:2001141)	1/8	0.176989	0.489922	0	0	5.80714	10.056	TNFRSF1B
GO_Biological_Process_2021	regulation of stem cell division (GO:2000035)	1/8	0.176989	0.489922	0	0	5.80714	10.056	MLLT3
GO_Biological_Process_2021	folic acid transport (GO:0015884)	1/8	0.176989	0.489922	0	0	5.80714	10.056	FOLR1
GO_Biological_Process_2021	regulation of toll-like receptor 3 signaling pathway (GO:0034139)	1/8	0.176989	0.489922	0	0	5.80714	10.056	CAV1
GO_Biological_Process_2021	regulation of vascular wound healing (GO:0061043)	1/8	0.176989	0.489922	0	0	5.80714	10.056	SERPINE1
GO_Biological_Process_2021	glycoside catabolic process (GO:0016139)	1/8	0.176989	0.489922	0	0	5.80714	10.056	ABHD10
GO_Biological_Process_2021	heparan sulfate proteoglycan biosynthetic process, polysaccharide chain biosynthetic process (GO:0015014)	1/8	0.176989	0.489922	0	0	5.80714	10.056	CSGALNACT1
GO_Biological_Process_2021	histone H2A-K119 monoubiquitination (GO:0036353)	1/8	0.176989	0.489922	0	0	5.80714	10.056	PCGF5
GO_Biological_Process_2021	kidney epithelium development (GO:0072073)	1/8	0.176989	0.489922	0	0	5.80714	10.056	PAX8
GO_Biological_Process_2021	skeletal myofibril assembly (GO:0014866)	1/8	0.176989	0.489922	0	0	5.80714	10.056	TTN
GO_Biological_Process_2021	snRNA transcription by RNA polymerase III (GO:0042796)	1/8	0.176989	0.489922	0	0	5.80714	10.056	SNAPC3
GO_Biological_Process_2021	lipid import into cell (GO:0140354)	1/8	0.176989	0.489922	0	0	5.80714	10.056	SLC27A4
GO_Biological_Process_2021	macromolecule depalmitoylation (GO:0098734)	1/8	0.176989	0.489922	0	0	5.80714	10.056	ABHD10
GO_Biological_Process_2021	mast cell activation involved in immune response (GO:0002279)	1/8	0.176989	0.489922	0	0	5.80714	10.056	S100A13
GO_Biological_Process_2021	mast cell degranulation (GO:0043303)	1/8	0.176989	0.489922	0	0	5.80714	10.056	S100A13
GO_Biological_Process_2021	thyroid gland development (GO:0030878)	1/8	0.176989	0.489922	0	0	5.80714	10.056	PAX8
GO_Biological_Process_2021	water homeostasis (GO:0030104)	1/8	0.176989	0.489922	0	0	5.80714	10.056	NEDD4L
GO_Biological_Process_2021	monoamine transport (GO:0015844)	1/8	0.176989	0.489922	0	0	5.80714	10.056	SLC6A4
GO_Biological_Process_2021	negative regulation by symbiont of host apoptotic process (GO:0033668)	1/8	0.176989	0.489922	0	0	5.80714	10.056	TRIM27
GO_Biological_Process_2021	negative regulation by symbiont of host programmed cell death (GO:0052041)	1/8	0.176989	0.489922	0	0	5.80714	10.056	TRIM27
GO_Biological_Process_2021	negative regulation of alpha-beta T cell differentiation (GO:0046639)	1/8	0.176989	0.489922	0	0	5.80714	10.056	HMGB1
GO_Biological_Process_2021	negative regulation of calcium ion import (GO:0090281)	1/8	0.176989	0.489922	0	0	5.80714	10.056	TRIM27
GO_Biological_Process_2021	negative regulation of complement activation, classical pathway (GO:0045959)	1/8	0.176989	0.489922	0	0	5.80714	10.056	C4BPA
GO_Biological_Process_2021	negative regulation of fatty acid oxidation (GO:0046322)	1/8	0.176989	0.489922	0	0	5.80714	10.056	PLIN5
GO_Biological_Process_2021	negative regulation of lipid kinase activity (GO:0090219)	1/8	0.176989	0.489922	0	0	5.80714	10.056	RUBCN
GO_Biological_Process_2021	negative regulation of long-term synaptic potentiation (GO:1900272)	1/8	0.176989	0.489922	0	0	5.80714	10.056	AGER
GO_Biological_Process_2021	negative regulation of muscle hypertrophy (GO:0014741)	1/8	0.176989	0.489922	0	0	5.80714	10.056	RGS2
GO_Biological_Process_2021	negative regulation of phospholipase activity (GO:0010519)	1/8	0.176989	0.489922	0	0	5.80714	10.056	RGS2
GO_Biological_Process_2021	negative regulation of potassium ion transmembrane transporter activity (GO:1901017)	1/8	0.176989	0.489922	0	0	5.80714	10.056	NEDD4L
GO_Biological_Process_2021	negative regulation of sodium ion transport (GO:0010766)	1/8	0.176989	0.489922	0	0	5.80714	10.056	NEDD4L
GO_Biological_Process_2021	negative regulation of T cell mediated cytotoxicity (GO:0001915)	1/8	0.176989	0.489922	0	0	5.80714	10.056	KLRD1
GO_Biological_Process_2021	neurotransmitter reuptake (GO:0098810)	1/8	0.176989	0.489922	0	0	5.80714	10.056	SLC6A4
GO_Biological_Process_2021	peptidyl-serine autophosphorylation (GO:0036289)	1/8	0.176989	0.489922	0	0	5.80714	10.056	MARK3
GO_Biological_Process_2021	peptidyl-tyrosine dephosphorylation involved in inactivation of protein kinase activity (GO:1990264)	1/8	0.176989	0.489922	0	0	5.80714	10.056	PTPRB
GO_Biological_Process_2021	phosphatidylinositol-3-phosphate biosynthetic process (GO:0036092)	1/8	0.176989	0.489922	0	0	5.80714	10.056	PIK3CA
GO_Biological_Process_2021	positive regulation of Arp2/3 complex-mediated actin nucleation (GO:2000601)	1/8	0.176989	0.489922	0	0	5.80714	10.056	WASF3
GO_Biological_Process_2021	positive regulation of aspartic-type peptidase activity (GO:1905247)	1/8	0.176989	0.489922	0	0	5.80714	10.056	AGER
GO_Biological_Process_2021	positive regulation of dendritic cell cytokine production (GO:0002732)	1/8	0.176989	0.489922	0	0	5.80714	10.056	PLCG2
GO_Biological_Process_2021	positive regulation of homotypic cell-cell adhesion (GO:0034112)	1/8	0.176989	0.489922	0	0	5.80714	10.056	F11R
GO_Biological_Process_2021	positive regulation of intracellular steroid hormone receptor signaling pathway (GO:0033145)	1/8	0.176989	0.489922	0	0	5.80714	10.056	LMO3
GO_Biological_Process_2021	positive regulation of lipoprotein lipase activity (GO:0051006)	1/8	0.176989	0.489922	0	0	5.80714	10.056	NR1H2
GO_Biological_Process_2021	positive regulation of myotube differentiation (GO:0010831)	1/8	0.176989	0.489922	0	0	5.80714	10.056	MMP14
GO_Biological_Process_2021	positive regulation of oligodendrocyte differentiation (GO:0048714)	1/8	0.176989	0.489922	0	0	5.80714	10.056	TNFRSF1B
GO_Biological_Process_2021	protein depalmitoylation (GO:0002084)	1/8	0.176989	0.489922	0	0	5.80714	10.056	ABHD10
GO_Biological_Process_2021	negative regulation of cell differentiation (GO:0045596)	7/191	0.177929	0.489922	0	0	1.55184	2.67905	ABCA1;CAV1;NR1H2;NPHP3;WDR61;HOPX;HDAC7
GO_Biological_Process_2021	regulation of cell migration involved in sprouting angiogenesis (GO:0090049)	2/32	0.179221	0.489922	0	0	2.71246	4.66307	HDAC7;VEGFA
GO_Biological_Process_2021	regulation of cellular biosynthetic process (GO:0031326)	2/32	0.179221	0.489922	0	0	2.71246	4.66307	CXCL8;TNFRSF1B
GO_Biological_Process_2021	cardiac muscle tissue morphogenesis (GO:0055008)	2/32	0.179221	0.489922	0	0	2.71246	4.66307	ANKRD1;TTN
GO_Biological_Process_2021	cellular response to glucose stimulus (GO:0071333)	2/32	0.179221	0.489922	0	0	2.71246	4.66307	UNC13B;AGER
GO_Biological_Process_2021	regulation of intracellular protein transport (GO:0033157)	2/32	0.179221	0.489922	0	0	2.71246	4.66307	LCP1;PCNT
GO_Biological_Process_2021	chondrocyte differentiation (GO:0002062)	2/32	0.179221	0.489922	0	0	2.71246	4.66307	BMPR1B;GPLD1
GO_Biological_Process_2021	endodermal cell differentiation (GO:0035987)	2/32	0.179221	0.489922	0	0	2.71246	4.66307	MMP14;LAMA3
GO_Biological_Process_2021	ERBB2 signaling pathway (GO:0038128)	2/32	0.179221	0.489922	0	0	2.71246	4.66307	PIK3CA;CPNE3
GO_Biological_Process_2021	skeletal muscle organ development (GO:0060538)	2/32	0.179221	0.489922	0	0	2.71246	4.66307	MYL6;CAV1
GO_Biological_Process_2021	long-chain fatty acid transport (GO:0015909)	2/32	0.179221	0.489922	0	0	2.71246	4.66307	FABP5;SLC27A4
GO_Biological_Process_2021	negative regulation of developmental growth (GO:0048640)	2/32	0.179221	0.489922	0	0	2.71246	4.66307	KIAA0319;SLC6A4
GO_Biological_Process_2021	positive regulation of interleukin-10 production (GO:0032733)	2/32	0.179221	0.489922	0	0	2.71246	4.66307	PLCG2;HMGB1
GO_Biological_Process_2021	regulation of peptidyl-tyrosine phosphorylation (GO:0050730)	4/92	0.180842	0.490482	0	0	1.85163	3.16653	CNOT7;PECAM1;PLCG2;VEGFA
GO_Biological_Process_2021	B cell differentiation (GO:0030183)	3/61	0.18108	0.490482	0	0	2.10586	3.59854	ADGRG3;KLF6;PLCG2
GO_Biological_Process_2021	pattern recognition receptor signaling pathway (GO:0002221)	3/61	0.18108	0.490482	0	0	2.10586	3.59854	TRAF3;PLCG2;HMGB1
GO_Biological_Process_2021	regulation of apoptotic process (GO:0042981)	22/742	0.183807	0.490482	0	0	1.25145	2.11979	UNC13B;STIL;RPL10;GADD45B;BCL2A1;RHBDD1;HSPB1;HMGB1;CLU;IKZF3;VEGFA;TJP1;GCLC;PAX8;BAG1;ANKRD1;HSPA1B;GPLD1;TPT1;HSPA1A;MAP3K5;SLC27A4
GO_Biological_Process_2021	cilium organization (GO:0044782)	8/228	0.185091	0.490482	0	0	1.48368	2.50284	RILPL2;CFAP70;NPHP3;BBIP1;KIFAP3;PCNT;RAB8A;IQCG
GO_Biological_Process_2021	response to lipopolysaccharide (GO:0032496)	6/159	0.185127	0.490482	0	0	1.59884	2.69679	CXCL8;SLC11A1;SERPINE1;ANKRD1;HMGB1;TNFRSF1B
GO_Biological_Process_2021	regulation of epithelial cell proliferation (GO:0050678)	4/93	0.185659	0.490482	0	0	1.83073	3.08266	PEX2;B2M;ZFP36L1;VEGFA
GO_Biological_Process_2021	negative regulation of kinase activity (GO:0033673)	3/62	0.187137	0.490482	0	0	2.07007	3.46925	HSPB1;SFN;TRIM27
GO_Biological_Process_2021	phosphatidylinositol biosynthetic process (GO:0006661)	5/126	0.187292	0.490482	0	0	1.68397	2.82079	PI4K2B;PIK3CA;PLCG2;PIGG;RAB5A
GO_Biological_Process_2021	regulation of cholesterol efflux (GO:0010874)	2/33	0.187928	0.490482	0	0	2.62482	4.38791	CAV1;NR1H2
GO_Biological_Process_2021	regulation of neurotransmitter secretion (GO:0046928)	2/33	0.187928	0.490482	0	0	2.62482	4.38791	CAMK2A;RAB5A
GO_Biological_Process_2021	exonucleolytic catabolism of deadenylated mRNA (GO:0043928)	2/33	0.187928	0.490482	0	0	2.62482	4.38791	CNOT7;WDR61
GO_Biological_Process_2021	RNA stabilization (GO:0043489)	2/33	0.187928	0.490482	0	0	2.62482	4.38791	DKC1;SLC11A1
GO_Biological_Process_2021	vasculogenesis (GO:0001570)	2/33	0.187928	0.490482	0	0	2.62482	4.38791	CAV1;VEGFA
GO_Biological_Process_2021	negative regulation of JNK cascade (GO:0046329)	2/33	0.187928	0.490482	0	0	2.62482	4.38791	PER1;MECOM
GO_Biological_Process_2021	positive regulation of cholesterol transport (GO:0032376)	2/33	0.187928	0.490482	0	0	2.62482	4.38791	CAV1;NR1H2
GO_Biological_Process_2021	negative regulation of cellular protein metabolic process (GO:0032269)	4/94	0.190518	0.490482	0	0	1.8103	3.00149	CST3;CNOT7;NCL;PATL2
GO_Biological_Process_2021	nervous system development (GO:0007399)	14/447	0.191418	0.490482	0	0	1.32141	2.18468	STIL;DBNL;LSAMP;SOX14;LDB2;NRGN;VEGFA;PAX8;CDH1;SPOCK2;PMP22;EVL;FAT4;ITM2B
GO_Biological_Process_2021	regulation of protein phosphorylation (GO:0001932)	9/266	0.192821	0.490482	0	0	1.42912	2.35232	CEBPB;LIMCH1;PECAM1;HSPB1;KNDC1;AGER;RASGRP1;VEGFA;TTN
GO_Biological_Process_2021	amyloid fibril formation (GO:1990000)	3/63	0.193247	0.490482	0	0	2.03546	3.34586	CST3;B2M;ITM2B
GO_Biological_Process_2021	negative regulation of endopeptidase activity (GO:0010951)	3/63	0.193247	0.490482	0	0	2.03546	3.34586	SPOCK2;SERPINE1;TIMP3
GO_Biological_Process_2021	positive regulation of DNA metabolic process (GO:0051054)	3/63	0.193247	0.490482	0	0	2.03546	3.34586	EYA4;RNF8;HMGB1
GO_Biological_Process_2021	positive regulation of Ras protein signal transduction (GO:0046579)	3/63	0.193247	0.490482	0	0	2.03546	3.34586	LPAR6;F11R;RASGRP1
GO_Biological_Process_2021	innate immune response (GO:0045087)	10/302	0.193372	0.490482	0	0	1.398	2.29711	COLEC12;IFITM2;POLR3A;SLC11A1;PLCG2;KLRD1;TRIM27;HMGB1;B2M;AGER
GO_Biological_Process_2021	regulation of autophagy (GO:0010506)	8/231	0.194126	0.490482	0	0	1.4635	2.39903	USP13;RUBCN;GPR137;HSPB1;TRIM27;HMGB1;GPR137B;RAB8A
GO_Biological_Process_2021	regulation of activated T cell proliferation (GO:0046006)	2/34	0.196691	0.490482	0	0	2.54267	4.13468	HMGB1;AGER
GO_Biological_Process_2021	B cell receptor signaling pathway (GO:0050853)	2/34	0.196691	0.490482	0	0	2.54267	4.13468	RFTN1;PLCG2
GO_Biological_Process_2021	regulation of cell adhesion mediated by integrin (GO:0033628)	2/34	0.196691	0.490482	0	0	2.54267	4.13468	MUC1;SERPINE1
GO_Biological_Process_2021	regulation of transmembrane transport (GO:0034762)	2/34	0.196691	0.490482	0	0	2.54267	4.13468	NEDD4L;ACTB
GO_Biological_Process_2021	response to steroid hormone (GO:0048545)	2/34	0.196691	0.490482	0	0	2.54267	4.13468	CAV1;TFPI
GO_Biological_Process_2021	striated muscle tissue development (GO:0014706)	2/34	0.196691	0.490482	0	0	2.54267	4.13468	MYL6;CAV1
GO_Biological_Process_2021	synaptic vesicle recycling (GO:0036465)	2/34	0.196691	0.490482	0	0	2.54267	4.13468	RAB5A;SYT7
GO_Biological_Process_2021	negative regulation of mitochondrion organization (GO:0010823)	2/34	0.196691	0.490482	0	0	2.54267	4.13468	CLU;HSPA1A
GO_Biological_Process_2021	neural tube closure (GO:0001843)	2/34	0.196691	0.490482	0	0	2.54267	4.13468	STIL;FOLR1
GO_Biological_Process_2021	phosphatidylinositol 3-kinase signaling (GO:0014065)	2/34	0.196691	0.490482	0	0	2.54267	4.13468	PIK3CA;ZFP36L1
GO_Biological_Process_2021	positive regulation of protein dephosphorylation (GO:0035307)	2/34	0.196691	0.490482	0	0	2.54267	4.13468	PPP1R7;ITGA1
GO_Biological_Process_2021	positive regulation of telomerase activity (GO:0051973)	2/34	0.196691	0.490482	0	0	2.54267	4.13468	DKC1;MAP3K4
GO_Biological_Process_2021	protein insertion into membrane (GO:0051205)	2/34	0.196691	0.490482	0	0	2.54267	4.13468	WDR83OS;SERP1
GO_Biological_Process_2021	quaternary ammonium group transport (GO:0015697)	1/9	0.19679	0.490482	0	0	5.08099	8.25975	SLC25A48
GO_Biological_Process_2021	androgen biosynthetic process (GO:0006702)	1/9	0.19679	0.490482	0	0	5.08099	8.25975	HSD17B6
GO_Biological_Process_2021	anoikis (GO:0043276)	1/9	0.19679	0.490482	0	0	5.08099	8.25975	PIK3CA
GO_Biological_Process_2021	regulation of actin filament organization (GO:0110053)	1/9	0.19679	0.490482	0	0	5.08099	8.25975	PIK3CA
GO_Biological_Process_2021	regulation of aspartic-type endopeptidase activity involved in amyloid precursor protein catabolic process (GO:1902959)	1/9	0.19679	0.490482	0	0	5.08099	8.25975	AGER
GO_Biological_Process_2021	axon regeneration (GO:0031103)	1/9	0.19679	0.490482	0	0	5.08099	8.25975	FOLR1
GO_Biological_Process_2021	bundle of His cell to Purkinje myocyte communication (GO:0086069)	1/9	0.19679	0.490482	0	0	5.08099	8.25975	DSP
GO_Biological_Process_2021	regulation of complement activation, classical pathway (GO:0030450)	1/9	0.19679	0.490482	0	0	5.08099	8.25975	C4BPA
GO_Biological_Process_2021	regulation of dendritic cell antigen processing and presentation (GO:0002604)	1/9	0.19679	0.490482	0	0	5.08099	8.25975	SLC11A1
GO_Biological_Process_2021	regulation of DNA-templated transcription in response to stress (GO:0043620)	1/9	0.19679	0.490482	0	0	5.08099	8.25975	MUC1
GO_Biological_Process_2021	cellular response to forskolin (GO:1904322)	1/9	0.19679	0.490482	0	0	5.08099	8.25975	CFTR
GO_Biological_Process_2021	regulation of gap junction assembly (GO:1903596)	1/9	0.19679	0.490482	0	0	5.08099	8.25975	CAV1
GO_Biological_Process_2021	regulation of histone H4 acetylation (GO:0090239)	1/9	0.19679	0.490482	0	0	5.08099	8.25975	MUC1
GO_Biological_Process_2021	regulation of interleukin-23 production (GO:0032667)	1/9	0.19679	0.490482	0	0	5.08099	8.25975	PLCG2
GO_Biological_Process_2021	regulation of leukocyte mediated cytotoxicity (GO:0001910)	1/9	0.19679	0.490482	0	0	5.08099	8.25975	AGER
GO_Biological_Process_2021	regulation of lipid transport (GO:0032368)	1/9	0.19679	0.490482	0	0	5.08099	8.25975	NR1H2
GO_Biological_Process_2021	complement activation, classical pathway (GO:0006958)	1/9	0.19679	0.490482	0	0	5.08099	8.25975	C1QA
GO_Biological_Process_2021	regulation of nephron tubule epithelial cell differentiation (GO:0072182)	1/9	0.19679	0.490482	0	0	5.08099	8.25975	PAX8
GO_Biological_Process_2021	DNA topological change (GO:0006265)	1/9	0.19679	0.490482	0	0	5.08099	8.25975	HMGB1
GO_Biological_Process_2021	embryonic forelimb morphogenesis (GO:0035115)	1/9	0.19679	0.490482	0	0	5.08099	8.25975	CACNA1C
GO_Biological_Process_2021	endothelial cell chemotaxis (GO:0035767)	1/9	0.19679	0.490482	0	0	5.08099	8.25975	VEGFA
GO_Biological_Process_2021	epithelial cilium movement involved in determination of left/right asymmetry (GO:0060287)	1/9	0.19679	0.490482	0	0	5.08099	8.25975	NPHP3
GO_Biological_Process_2021	regulation of RNA polymerase II regulatory region sequence-specific DNA binding (GO:1903025)	1/9	0.19679	0.490482	0	0	5.08099	8.25975	TMSB4X
GO_Biological_Process_2021	regulation of T-helper 1 type immune response (GO:0002825)	1/9	0.19679	0.490482	0	0	5.08099	8.25975	SLC11A1
GO_Biological_Process_2021	regulation of transmembrane transporter activity (GO:0022898)	1/9	0.19679	0.490482	0	0	5.08099	8.25975	ACTB
GO_Biological_Process_2021	glycerolipid biosynthetic process (GO:0045017)	1/9	0.19679	0.490482	0	0	5.08099	8.25975	CPNE3
GO_Biological_Process_2021	response to forskolin (GO:1904321)	1/9	0.19679	0.490482	0	0	5.08099	8.25975	CFTR
GO_Biological_Process_2021	histone arginine methylation (GO:0034969)	1/9	0.19679	0.490482	0	0	5.08099	8.25975	PRMT1
GO_Biological_Process_2021	response to misfolded protein (GO:0051788)	1/9	0.19679	0.490482	0	0	5.08099	8.25975	CLU
GO_Biological_Process_2021	response to UV-C (GO:0010225)	1/9	0.19679	0.490482	0	0	5.08099	8.25975	MAP3K4
GO_Biological_Process_2021	L-phenylalanine metabolic process (GO:0006558)	1/9	0.19679	0.490482	0	0	5.08099	8.25975	ASRGL1
GO_Biological_Process_2021	somatic recombination of immunoglobulin genes involved in immune response (GO:0002204)	1/9	0.19679	0.490482	0	0	5.08099	8.25975	RNF8
GO_Biological_Process_2021	synapse pruning (GO:0098883)	1/9	0.19679	0.490482	0	0	5.08099	8.25975	C1QA
GO_Biological_Process_2021	T-helper 1 type immune response (GO:0042088)	1/9	0.19679	0.490482	0	0	5.08099	8.25975	HMGB1
GO_Biological_Process_2021	mast cell mediated immunity (GO:0002448)	1/9	0.19679	0.490482	0	0	5.08099	8.25975	S100A13
GO_Biological_Process_2021	negative regulation of fibrinolysis (GO:0051918)	1/9	0.19679	0.490482	0	0	5.08099	8.25975	SERPINE1
GO_Biological_Process_2021	negative regulation of glycoprotein biosynthetic process (GO:0010561)	1/9	0.19679	0.490482	0	0	5.08099	8.25975	ITM2B
GO_Biological_Process_2021	negative regulation of lipid localization (GO:1905953)	1/9	0.19679	0.490482	0	0	5.08099	8.25975	NR1H2
GO_Biological_Process_2021	negative regulation of nitric oxide biosynthetic process (GO:0045019)	1/9	0.19679	0.490482	0	0	5.08099	8.25975	CAV1
GO_Biological_Process_2021	negative regulation of nitric oxide metabolic process (GO:1904406)	1/9	0.19679	0.490482	0	0	5.08099	8.25975	CAV1
GO_Biological_Process_2021	negative regulation of protein activation cascade (GO:2000258)	1/9	0.19679	0.490482	0	0	5.08099	8.25975	TFPI
GO_Biological_Process_2021	negative regulation of protein-containing complex disassembly (GO:0043242)	1/9	0.19679	0.490482	0	0	5.08099	8.25975	RUBCN
GO_Biological_Process_2021	neurotransmitter receptor transport to postsynaptic membrane (GO:0098969)	1/9	0.19679	0.490482	0	0	5.08099	8.25975	RAB8A
GO_Biological_Process_2021	one-carbon compound transport (GO:0019755)	1/9	0.19679	0.490482	0	0	5.08099	8.25975	SLC14A1
GO_Biological_Process_2021	organic acid catabolic process (GO:0016054)	1/9	0.19679	0.490482	0	0	5.08099	8.25975	PON3
GO_Biological_Process_2021	positive regulation of ATP biosynthetic process (GO:2001171)	1/9	0.19679	0.490482	0	0	5.08099	8.25975	TMSB4X
GO_Biological_Process_2021	positive regulation of B cell differentiation (GO:0045579)	1/9	0.19679	0.490482	0	0	5.08099	8.25975	MMP14
GO_Biological_Process_2021	positive regulation of blood vessel endothelial cell proliferation involved in sprouting angiogenesis (GO:1903589)	1/9	0.19679	0.490482	0	0	5.08099	8.25975	VEGFA
GO_Biological_Process_2021	positive regulation of fatty acid beta-oxidation (GO:0032000)	1/9	0.19679	0.490482	0	0	5.08099	8.25975	PLIN5
GO_Biological_Process_2021	positive regulation of ligase activity (GO:0051351)	1/9	0.19679	0.490482	0	0	5.08099	8.25975	TMSB4X
GO_Biological_Process_2021	positive regulation of macrophage cytokine production (GO:0060907)	1/9	0.19679	0.490482	0	0	5.08099	8.25975	PLCG2
GO_Biological_Process_2021	positive regulation of mitochondrial calcium ion concentration (GO:0051561)	1/9	0.19679	0.490482	0	0	5.08099	8.25975	BCAP31
GO_Biological_Process_2021	positive regulation of protein kinase C signaling (GO:0090037)	1/9	0.19679	0.490482	0	0	5.08099	8.25975	VEGFA
GO_Biological_Process_2021	positive regulation of sequestering of triglyceride (GO:0010890)	1/9	0.19679	0.490482	0	0	5.08099	8.25975	PLIN5
GO_Biological_Process_2021	positive regulation of triglyceride lipase activity (GO:0061365)	1/9	0.19679	0.490482	0	0	5.08099	8.25975	NR1H2
GO_Biological_Process_2021	protein secretion (GO:0009306)	3/64	0.199405	0.494975	0	0	2.00199	3.22804	ABCA1;SLC30A8;RAB8A
GO_Biological_Process_2021	regulation of cellular ketone metabolic process (GO:0010565)	3/64	0.199405	0.494975	0	0	2.00199	3.22804	PSMA5;CAV1;PSMB1
GO_Biological_Process_2021	cellular response to insulin stimulus (GO:0032869)	5/129	0.199797	0.494975	0	0	1.64298	2.64593	NAMPT;GPLD1;RAB8A;SLC27A4;ZFP36L1
GO_Biological_Process_2021	regulation of vesicle-mediated transport (GO:0060627)	4/96	0.200353	0.494975	0	0	1.77076	2.84681	SLC30A8;RAB5A;RAB8A;SYT7
GO_Biological_Process_2021	positive regulation of cell migration (GO:0030335)	9/269	0.201342	0.494975	0	0	1.41241	2.26374	TJP1;MMP14;SMURF2;CAV1;PLCG2;PECAM1;CPNE3;S100A11;VEGFA
GO_Biological_Process_2021	positive regulation of canonical Wnt signaling pathway (GO:0090263)	5/130	0.204028	0.494975	0	0	1.62975	2.59048	PSMA5;SMURF2;CAV1;PSMB1;GPC3
GO_Biological_Process_2021	negative regulation of cell population proliferation (GO:0008285)	12/379	0.204152	0.494975	0	0	1.33523	2.12153	AZGP1;CNOT7;CXCL8;FTH1;ITGA1;PEX2;BMPR1B;B2M;GPLD1;S100A11;HSPA1B;HSPA1A
GO_Biological_Process_2021	regulation of MAP kinase activity (GO:0043405)	4/97	0.205326	0.494975	0	0	1.75163	2.7731	RGS2;DUSP1;RASGRP1;VEGFA
GO_Biological_Process_2021	regulation of blood circulation (GO:1903522)	2/35	0.205504	0.494975	0	0	2.46549	3.90112	SRI;AGER
GO_Biological_Process_2021	cellular response to amyloid-beta (GO:1904646)	2/35	0.205504	0.494975	0	0	2.46549	3.90112	GJA1;AGER
GO_Biological_Process_2021	regulation of JUN kinase activity (GO:0043506)	2/35	0.205504	0.494975	0	0	2.46549	3.90112	MAP3K4;MAP3K5
GO_Biological_Process_2021	regulation of mitotic spindle organization (GO:0060236)	2/35	0.205504	0.494975	0	0	2.46549	3.90112	HSPA1B;HSPA1A
GO_Biological_Process_2021	regulation of regulated secretory pathway (GO:1903305)	2/35	0.205504	0.494975	0	0	2.46549	3.90112	RAB5A;SYT7
GO_Biological_Process_2021	regulation of TORC1 signaling (GO:1903432)	2/35	0.205504	0.494975	0	0	2.46549	3.90112	GPR137;GPR137B
GO_Biological_Process_2021	respiratory system development (GO:0060541)	2/35	0.205504	0.494975	0	0	2.46549	3.90112	NPHP3;VEGFA
GO_Biological_Process_2021	lung development (GO:0030324)	2/35	0.205504	0.494975	0	0	2.46549	3.90112	NPHP3;VEGFA
GO_Biological_Process_2021	nuclear-transcribed mRNA catabolic process, exonucleolytic (GO:0000291)	2/35	0.205504	0.494975	0	0	2.46549	3.90112	CNOT7;WDR61
GO_Biological_Process_2021	oxoacid metabolic process (GO:0043436)	2/35	0.205504	0.494975	0	0	2.46549	3.90112	SULT1A1;TPST1
GO_Biological_Process_2021	peptidyl-tyrosine dephosphorylation (GO:0035335)	2/35	0.205504	0.494975	0	0	2.46549	3.90112	PTPRB;DUSP1
GO_Biological_Process_2021	positive regulation of reproductive process (GO:2000243)	2/35	0.205504	0.494975	0	0	2.46549	3.90112	SMURF2;VEGFA
GO_Biological_Process_2021	post-translational protein modification (GO:0043687)	11/345	0.210843	0.494975	0	0	1.34434	2.09266	PSMA5;CST3;COP1;PRKCSH;RHBDD1;PSMB1;GPC3;COPS7B;RAB5A;RAB8A;KTN1
GO_Biological_Process_2021	regulation of MAPK cascade (GO:0043408)	6/166	0.211057	0.494975	0	0	1.52834	2.37753	DUSP1;CAV1;PLCG2;PEBP1;HMGB1;RASGRP1
GO_Biological_Process_2021	cell-cell junction assembly (GO:0007043)	3/66	0.211858	0.494975	0	0	1.93823	3.00782	TJP1;GJA1;ACTB
GO_Biological_Process_2021	embryonic organ development (GO:0048568)	3/66	0.211858	0.494975	0	0	1.93823	3.00782	STIL;CXCL8;RPL10
GO_Biological_Process_2021	ERBB signaling pathway (GO:0038127)	3/66	0.211858	0.494975	0	0	1.93823	3.00782	PIK3CA;REPS2;CPNE3
GO_Biological_Process_2021	regulation of cardiac muscle contraction (GO:0055117)	2/36	0.214358	0.494975	0	0	2.39285	3.68526	RGS2;SRI
GO_Biological_Process_2021	positive regulation of cytokine-mediated signaling pathway (GO:0001961)	2/36	0.214358	0.494975	0	0	2.39285	3.68526	HSPA1B;HSPA1A
GO_Biological_Process_2021	positive regulation of T cell mediated immunity (GO:0002711)	2/36	0.214358	0.494975	0	0	2.39285	3.68526	AZGP1;B2M
GO_Biological_Process_2021	negative regulation of transcription by RNA polymerase II (GO:0000122)	20/684	0.214719	0.494975	0	0	1.23193	1.89524	DR1;CEBPB;RPL10;SMURF2;NR1H2;CAV1;SOX14;NEDD4L;PEX2;HMGB1;LDB2;ZHX1;VEGFA;PER1;FOSB;TRIM27;BCOR;ZNF136;CC2D1A;HSPA1A
GO_Biological_Process_2021	adherens junction assembly (GO:0034333)	1/10	0.216116	0.494975	0	0	4.5162	6.91855	ACTB
GO_Biological_Process_2021	alanine transport (GO:0032328)	1/10	0.216116	0.494975	0	0	4.5162	6.91855	SLC36A4
GO_Biological_Process_2021	amino sugar metabolic process (GO:0006040)	1/10	0.216116	0.494975	0	0	4.5162	6.91855	CSGALNACT1
GO_Biological_Process_2021	regulation of actin filament-based movement (GO:1903115)	1/10	0.216116	0.494975	0	0	4.5162	6.91855	SRI
GO_Biological_Process_2021	apical protein localization (GO:0045176)	1/10	0.216116	0.494975	0	0	4.5162	6.91855	ACTB
GO_Biological_Process_2021	aromatic amino acid family metabolic process (GO:0009072)	1/10	0.216116	0.494975	0	0	4.5162	6.91855	ASRGL1
GO_Biological_Process_2021	regulation of axon guidance (GO:1902667)	1/10	0.216116	0.494975	0	0	4.5162	6.91855	VEGFA
GO_Biological_Process_2021	cell differentiation involved in metanephros development (GO:0072202)	1/10	0.216116	0.494975	0	0	4.5162	6.91855	PAX8
GO_Biological_Process_2021	regulation of epithelial cell apoptotic process (GO:1904035)	1/10	0.216116	0.494975	0	0	4.5162	6.91855	ZFP36L1
GO_Biological_Process_2021	regulation of hair cycle (GO:0042634)	1/10	0.216116	0.494975	0	0	4.5162	6.91855	PER1
GO_Biological_Process_2021	regulation of high voltage-gated calcium channel activity (GO:1901841)	1/10	0.216116	0.494975	0	0	4.5162	6.91855	SRI
GO_Biological_Process_2021	chondroitin sulfate proteoglycan metabolic process (GO:0050654)	1/10	0.216116	0.494975	0	0	4.5162	6.91855	CSGALNACT1
GO_Biological_Process_2021	regulation of long-term synaptic depression (GO:1900452)	1/10	0.216116	0.494975	0	0	4.5162	6.91855	AGER
GO_Biological_Process_2021	regulation of macrophage migration (GO:1905521)	1/10	0.216116	0.494975	0	0	4.5162	6.91855	MTUS1
GO_Biological_Process_2021	regulation of mast cell activation (GO:0033003)	1/10	0.216116	0.494975	0	0	4.5162	6.91855	CD226
GO_Biological_Process_2021	DNA damage response, signal transduction by p53 class mediator resulting in transcription of p21 class mediator (GO:0006978)	1/10	0.216116	0.494975	0	0	4.5162	6.91855	MUC1
GO_Biological_Process_2021	regulation of organ growth (GO:0046620)	1/10	0.216116	0.494975	0	0	4.5162	6.91855	SLC6A4
GO_Biological_Process_2021	regulation of podosome assembly (GO:0071801)	1/10	0.216116	0.494975	0	0	4.5162	6.91855	LCP1
GO_Biological_Process_2021	endothelium development (GO:0003158)	1/10	0.216116	0.494975	0	0	4.5162	6.91855	PECAM1
GO_Biological_Process_2021	regulation of receptor binding (GO:1900120)	1/10	0.216116	0.494975	0	0	4.5162	6.91855	B2M
GO_Biological_Process_2021	regulation of RNA polymerase II transcription preinitiation complex assembly (GO:0045898)	1/10	0.216116	0.494975	0	0	4.5162	6.91855	HMGB1
GO_Biological_Process_2021	regulation of store-operated calcium entry (GO:2001256)	1/10	0.216116	0.494975	0	0	4.5162	6.91855	HOMER1
GO_Biological_Process_2021	forelimb morphogenesis (GO:0035136)	1/10	0.216116	0.494975	0	0	4.5162	6.91855	CACNA1C
GO_Biological_Process_2021	regulation of tau-protein kinase activity (GO:1902947)	1/10	0.216116	0.494975	0	0	4.5162	6.91855	CLU
GO_Biological_Process_2021	granulocyte activation (GO:0036230)	1/10	0.216116	0.494975	0	0	4.5162	6.91855	CXCL8
GO_Biological_Process_2021	hematopoietic stem cell differentiation (GO:0060218)	1/10	0.216116	0.494975	0	0	4.5162	6.91855	MLLT3
GO_Biological_Process_2021	response to laminar fluid shear stress (GO:0034616)	1/10	0.216116	0.494975	0	0	4.5162	6.91855	ABCA1
GO_Biological_Process_2021	histone H2B ubiquitination (GO:0033523)	1/10	0.216116	0.494975	0	0	4.5162	6.91855	RNF8
GO_Biological_Process_2021	RNA polymerase II preinitiation complex assembly (GO:0051123)	1/10	0.216116	0.494975	0	0	4.5162	6.91855	DR1
GO_Biological_Process_2021	rRNA 3'-end processing (GO:0031125)	1/10	0.216116	0.494975	0	0	4.5162	6.91855	RPS21
GO_Biological_Process_2021	rRNA pseudouridine synthesis (GO:0031118)	1/10	0.216116	0.494975	0	0	4.5162	6.91855	DKC1
GO_Biological_Process_2021	secretory granule organization (GO:0033363)	1/10	0.216116	0.494975	0	0	4.5162	6.91855	ABCA1
GO_Biological_Process_2021	lactation (GO:0007595)	1/10	0.216116	0.494975	0	0	4.5162	6.91855	VEGFA
GO_Biological_Process_2021	lipid phosphorylation (GO:0046834)	1/10	0.216116	0.494975	0	0	4.5162	6.91855	DGKE
GO_Biological_Process_2021	long-chain fatty acid import into cell (GO:0044539)	1/10	0.216116	0.494975	0	0	4.5162	6.91855	SLC27A4
GO_Biological_Process_2021	mesenchymal to epithelial transition (GO:0060231)	1/10	0.216116	0.494975	0	0	4.5162	6.91855	PAX8
GO_Biological_Process_2021	methylguanosine-cap decapping (GO:0110156)	1/10	0.216116	0.494975	0	0	4.5162	6.91855	PATL2
GO_Biological_Process_2021	mitotic DNA replication (GO:1902969)	1/10	0.216116	0.494975	0	0	4.5162	6.91855	LIG1
GO_Biological_Process_2021	modulation by symbiont of host process (GO:0044003)	1/10	0.216116	0.494975	0	0	4.5162	6.91855	B2M
GO_Biological_Process_2021	myelin assembly (GO:0032288)	1/10	0.216116	0.494975	0	0	4.5162	6.91855	PMP22
GO_Biological_Process_2021	myelin maintenance (GO:0043217)	1/10	0.216116	0.494975	0	0	4.5162	6.91855	CLU
GO_Biological_Process_2021	negative regulation of cell-cell adhesion mediated by cadherin (GO:2000048)	1/10	0.216116	0.494975	0	0	4.5162	6.91855	VEGFA
GO_Biological_Process_2021	negative regulation of hormone secretion (GO:0046888)	1/10	0.216116	0.494975	0	0	4.5162	6.91855	GJA1
GO_Biological_Process_2021	negative regulation of humoral immune response mediated by circulating immunoglobulin (GO:0002924)	1/10	0.216116	0.494975	0	0	4.5162	6.91855	C4BPA
GO_Biological_Process_2021	negative regulation of protein autophosphorylation (GO:0031953)	1/10	0.216116	0.494975	0	0	4.5162	6.91855	CAV1
GO_Biological_Process_2021	negative regulation of receptor binding (GO:1900121)	1/10	0.216116	0.494975	0	0	4.5162	6.91855	B2M
GO_Biological_Process_2021	negative regulation of sodium ion transmembrane transport (GO:1902306)	1/10	0.216116	0.494975	0	0	4.5162	6.91855	NEDD4L
GO_Biological_Process_2021	negative regulation of sodium ion transmembrane transporter activity (GO:2000650)	1/10	0.216116	0.494975	0	0	4.5162	6.91855	NEDD4L
GO_Biological_Process_2021	negative regulation of transcription by competitive promoter binding (GO:0010944)	1/10	0.216116	0.494975	0	0	4.5162	6.91855	MUC1
GO_Biological_Process_2021	negative regulation of transcription from RNA polymerase II promoter in response to stress (GO:0097201)	1/10	0.216116	0.494975	0	0	4.5162	6.91855	HSPA1A
GO_Biological_Process_2021	neuron projection regeneration (GO:0031102)	1/10	0.216116	0.494975	0	0	4.5162	6.91855	FOLR1
GO_Biological_Process_2021	neuron remodeling (GO:0016322)	1/10	0.216116	0.494975	0	0	4.5162	6.91855	C1QA
GO_Biological_Process_2021	nucleoside metabolic process (GO:0009116)	1/10	0.216116	0.494975	0	0	4.5162	6.91855	MACROD2
GO_Biological_Process_2021	phagosome-lysosome fusion (GO:0090385)	1/10	0.216116	0.494975	0	0	4.5162	6.91855	SYT7
GO_Biological_Process_2021	positive regulation of dendritic spine morphogenesis (GO:0061003)	1/10	0.216116	0.494975	0	0	4.5162	6.91855	DBNL
GO_Biological_Process_2021	positive regulation of epidermis development (GO:0045684)	1/10	0.216116	0.494975	0	0	4.5162	6.91855	SFN
GO_Biological_Process_2021	positive regulation of establishment of protein localization to telomere (GO:1904851)	1/10	0.216116	0.494975	0	0	4.5162	6.91855	DKC1
GO_Biological_Process_2021	positive regulation of lipase activity (GO:0060193)	1/10	0.216116	0.494975	0	0	4.5162	6.91855	PLIN5
GO_Biological_Process_2021	positive regulation of monocyte differentiation (GO:0045657)	1/10	0.216116	0.494975	0	0	4.5162	6.91855	ZFP36L1
GO_Biological_Process_2021	positive regulation of rRNA processing (GO:2000234)	1/10	0.216116	0.494975	0	0	4.5162	6.91855	WDR75
GO_Biological_Process_2021	positive regulation of transcription of nucleolar large rRNA by RNA polymerase I (GO:1901838)	1/10	0.216116	0.494975	0	0	4.5162	6.91855	NCL
GO_Biological_Process_2021	primary alcohol catabolic process (GO:0034310)	1/10	0.216116	0.494975	0	0	4.5162	6.91855	SULT1A1
GO_Biological_Process_2021	protein deneddylation (GO:0000338)	1/10	0.216116	0.494975	0	0	4.5162	6.91855	COPS7B
GO_Biological_Process_2021	protein insertion into ER membrane by stop-transfer membrane-anchor sequence (GO:0045050)	1/10	0.216116	0.494975	0	0	4.5162	6.91855	EMC1
GO_Biological_Process_2021	transmembrane receptor protein serine/threonine kinase signaling pathway (GO:0007178)	5/133	0.216894	0.496325	0	0	1.5913	2.43206	SMURF2;ZMIZ2;USP9Y;F11R;BMPR1B
GO_Biological_Process_2021	regulation of viral genome replication (GO:0045069)	3/67	0.218148	0.497892	0	0	1.90785	2.90486	CXCL8;IFITM2;CNOT7
GO_Biological_Process_2021	transcription elongation from RNA polymerase II promoter (GO:0006368)	3/67	0.218148	0.497892	0	0	1.90785	2.90486	SUPT16H;WDR61;MLLT3
GO_Biological_Process_2021	vascular endothelial growth factor receptor signaling pathway (GO:0048010)	3/67	0.218148	0.497892	0	0	1.90785	2.90486	PIK3CA;HSPB1;VEGFA
GO_Biological_Process_2021	regulation of transforming growth factor beta receptor signaling pathway (GO:0017015)	4/100	0.220457	0.502726	0	0	1.69663	2.56539	SMURF2;CAV1;FOLR1;HSPA1A
GO_Biological_Process_2021	axonogenesis (GO:0007409)	8/240	0.222275	0.505575	0	0	1.40607	2.1145	PIK3CA;LAMA2;MAP1B;LAMA3;S100A6;EVL;ACTB;RAB8A
GO_Biological_Process_2021	regulation of actin cytoskeleton reorganization (GO:2000249)	2/37	0.223246	0.505575	0	0	2.32437	3.48535	TJP1;F11R
GO_Biological_Process_2021	regulation of transport (GO:0051049)	2/37	0.223246	0.505575	0	0	2.32437	3.48535	SLC30A8;ACTB
GO_Biological_Process_2021	regulation of vascular associated smooth muscle cell proliferation (GO:1904705)	2/37	0.223246	0.505575	0	0	2.32437	3.48535	GJA1;FOXJ2
GO_Biological_Process_2021	skeletal muscle tissue development (GO:0007519)	2/37	0.223246	0.505575	0	0	2.32437	3.48535	MYL6;CAV1
GO_Biological_Process_2021	negative regulation of endothelial cell proliferation (GO:0001937)	2/37	0.223246	0.505575	0	0	2.32437	3.48535	CAV1;SYNJ2BP
GO_Biological_Process_2021	positive regulation of calcium ion transport (GO:0051928)	2/37	0.223246	0.505575	0	0	2.32437	3.48535	CAV1;CAMK2A
GO_Biological_Process_2021	positive regulation of exocytosis (GO:0045921)	2/37	0.223246	0.505575	0	0	2.32437	3.48535	RAB5A;CFTR
GO_Biological_Process_2021	regulation of myeloid cell differentiation (GO:0045637)	3/68	0.224475	0.507046	0	0	1.8784	2.80632	PRMT1;WDR61;MYL9
GO_Biological_Process_2021	regulation of translational initiation (GO:0006446)	3/68	0.224475	0.507046	0	0	1.8784	2.80632	CEBPB;HSPB1;EIF1
GO_Biological_Process_2021	negative regulation of transforming growth factor beta receptor signaling pathway (GO:0030512)	3/68	0.224475	0.507046	0	0	1.8784	2.80632	SMURF2;CAV1;HSPA1A
GO_Biological_Process_2021	calcium-mediated signaling (GO:0019722)	4/102	0.230704	0.507637	0	0	1.66183	2.43728	BCAP31;CXCL8;PLCG2;CACNA1C
GO_Biological_Process_2021	regulation of proteasomal ubiquitin-dependent protein catabolic process (GO:0032434)	4/102	0.230704	0.507637	0	0	1.66183	2.43728	COP1;CLU;HSPA1B;HSPA1A
GO_Biological_Process_2021	regulation of protein catabolic process (GO:0042176)	4/102	0.230704	0.507637	0	0	1.66183	2.43728	SMURF2;GPC3;NEDD4L;C4BPA
GO_Biological_Process_2021	positive regulation of vasculature development (GO:1904018)	4/102	0.230704	0.507637	0	0	1.66183	2.43728	CXCL8;SERPINE1;HSPB1;VEGFA
GO_Biological_Process_2021	DNA-templated transcription, elongation (GO:0006354)	3/69	0.230837	0.507637	0	0	1.84985	2.71196	SUPT16H;WDR61;MLLT3
GO_Biological_Process_2021	synapse assembly (GO:0007416)	3/69	0.230837	0.507637	0	0	1.84985	2.71196	DBNL;CDH1;SPOCK2
GO_Biological_Process_2021	regulation of axon extension (GO:0030516)	2/38	0.232162	0.507637	0	0	2.25968	3.29986	DBNL;KIAA0319
GO_Biological_Process_2021	response to cAMP (GO:0051591)	2/38	0.232162	0.507637	0	0	2.25968	3.29986	CFTR;ZFP36L1
GO_Biological_Process_2021	negative regulation of innate immune response (GO:0045824)	2/38	0.232162	0.507637	0	0	2.25968	3.29986	CNOT7;TTLL12
GO_Biological_Process_2021	actin filament network formation (GO:0051639)	1/11	0.234978	0.507637	0	0	4.06438	5.88629	LCP1
GO_Biological_Process_2021	angiogenesis involved in wound healing (GO:0060055)	1/11	0.234978	0.507637	0	0	4.06438	5.88629	VEGFA
GO_Biological_Process_2021	regulation of amyloid precursor protein biosynthetic process (GO:0042984)	1/11	0.234978	0.507637	0	0	4.06438	5.88629	ITM2B
GO_Biological_Process_2021	regulation of cardiac muscle cell apoptotic process (GO:0010665)	1/11	0.234978	0.507637	0	0	4.06438	5.88629	CAMK2A
GO_Biological_Process_2021	camera-type eye morphogenesis (GO:0048593)	1/11	0.234978	0.507637	0	0	4.06438	5.88629	VEGFA
GO_Biological_Process_2021	regulation of coagulation (GO:0050818)	1/11	0.234978	0.507637	0	0	4.06438	5.88629	CAV1
GO_Biological_Process_2021	cell-cell junction maintenance (GO:0045217)	1/11	0.234978	0.507637	0	0	4.06438	5.88629	TJP1
GO_Biological_Process_2021	cellular glucan metabolic process (GO:0006073)	1/11	0.234978	0.507637	0	0	4.06438	5.88629	PHKG2
GO_Biological_Process_2021	regulation of ERAD pathway (GO:1904292)	1/11	0.234978	0.507637	0	0	4.06438	5.88629	USP13
GO_Biological_Process_2021	cellular response to cholesterol (GO:0071397)	1/11	0.234978	0.507637	0	0	4.06438	5.88629	GPLD1
GO_Biological_Process_2021	regulation of establishment of protein localization to telomere (GO:0070203)	1/11	0.234978	0.507637	0	0	4.06438	5.88629	DKC1
GO_Biological_Process_2021	cellular response to increased oxygen levels (GO:0036295)	1/11	0.234978	0.507637	0	0	4.06438	5.88629	CAV1
GO_Biological_Process_2021	regulation of gene expression by genetic imprinting (GO:0006349)	1/11	0.234978	0.507637	0	0	4.06438	5.88629	PCGF5
GO_Biological_Process_2021	central nervous system myelination (GO:0022010)	1/11	0.234978	0.507637	0	0	4.06438	5.88629	CLU
GO_Biological_Process_2021	chromatin-mediated maintenance of transcription (GO:0048096)	1/11	0.234978	0.507637	0	0	4.06438	5.88629	ZMIZ2
GO_Biological_Process_2021	regulation of long-term neuronal synaptic plasticity (GO:0048169)	1/11	0.234978	0.507637	0	0	4.06438	5.88629	RAB5A
GO_Biological_Process_2021	complement receptor mediated signaling pathway (GO:0002430)	1/11	0.234978	0.507637	0	0	4.06438	5.88629	GPLD1
GO_Biological_Process_2021	regulation of mRNA 3'-end processing (GO:0031440)	1/11	0.234978	0.507637	0	0	4.06438	5.88629	ZFP36L1
GO_Biological_Process_2021	DNA damage response, signal transduction resulting in transcription (GO:0042772)	1/11	0.234978	0.507637	0	0	4.06438	5.88629	MUC1
GO_Biological_Process_2021	regulation of protein localization to Cajal body (GO:1904869)	1/11	0.234978	0.507637	0	0	4.06438	5.88629	DKC1
GO_Biological_Process_2021	regulation of toll-like receptor 9 signaling pathway (GO:0034163)	1/11	0.234978	0.507637	0	0	4.06438	5.88629	HMGB1
GO_Biological_Process_2021	glutathione biosynthetic process (GO:0006750)	1/11	0.234978	0.507637	0	0	4.06438	5.88629	GCLC
GO_Biological_Process_2021	hematopoietic stem cell proliferation (GO:0071425)	1/11	0.234978	0.507637	0	0	4.06438	5.88629	MECOM
GO_Biological_Process_2021	humoral immune response mediated by circulating immunoglobulin (GO:0002455)	1/11	0.234978	0.507637	0	0	4.06438	5.88629	C1QA
GO_Biological_Process_2021	isotype switching (GO:0045190)	1/11	0.234978	0.507637	0	0	4.06438	5.88629	RNF8
GO_Biological_Process_2021	lipoprotein catabolic process (GO:0042159)	1/11	0.234978	0.507637	0	0	4.06438	5.88629	ABHD10
GO_Biological_Process_2021	mesonephros development (GO:0001823)	1/11	0.234978	0.507637	0	0	4.06438	5.88629	PAX8
GO_Biological_Process_2021	monocyte differentiation (GO:0030224)	1/11	0.234978	0.507637	0	0	4.06438	5.88629	VEGFA
GO_Biological_Process_2021	negative regulation of natural killer cell mediated immunity (GO:0002716)	1/11	0.234978	0.507637	0	0	4.06438	5.88629	KLRD1
GO_Biological_Process_2021	negative regulation of protein localization to cell surface (GO:2000009)	1/11	0.234978	0.507637	0	0	4.06438	5.88629	NEDD4L
GO_Biological_Process_2021	negative regulation of receptor signaling pathway via STAT (GO:1904893)	1/11	0.234978	0.507637	0	0	4.06438	5.88629	CAV1
GO_Biological_Process_2021	negative regulation of voltage-gated potassium channel activity (GO:1903817)	1/11	0.234978	0.507637	0	0	4.06438	5.88629	CAV1
GO_Biological_Process_2021	PERK-mediated unfolded protein response (GO:0036499)	1/11	0.234978	0.507637	0	0	4.06438	5.88629	CXCL8
GO_Biological_Process_2021	positive regulation of actin nucleation (GO:0051127)	1/11	0.234978	0.507637	0	0	4.06438	5.88629	WASF3
GO_Biological_Process_2021	positive regulation of cellular extravasation (GO:0002693)	1/11	0.234978	0.507637	0	0	4.06438	5.88629	AGER
GO_Biological_Process_2021	positive regulation of chondrocyte differentiation (GO:0032332)	1/11	0.234978	0.507637	0	0	4.06438	5.88629	BMPR1B
GO_Biological_Process_2021	positive regulation of lipid localization (GO:1905954)	1/11	0.234978	0.507637	0	0	4.06438	5.88629	PLIN5
GO_Biological_Process_2021	positive regulation of myelination (GO:0031643)	1/11	0.234978	0.507637	0	0	4.06438	5.88629	TNFRSF1B
GO_Biological_Process_2021	positive regulation of neuroblast proliferation (GO:0002052)	1/11	0.234978	0.507637	0	0	4.06438	5.88629	VEGFA
GO_Biological_Process_2021	positive regulation of nitric-oxide synthase biosynthetic process (GO:0051770)	1/11	0.234978	0.507637	0	0	4.06438	5.88629	NAMPT
GO_Biological_Process_2021	positive regulation of non-canonical Wnt signaling pathway (GO:2000052)	1/11	0.234978	0.507637	0	0	4.06438	5.88629	MLLT3
GO_Biological_Process_2021	positive regulation of protein localization to Cajal body (GO:1904871)	1/11	0.234978	0.507637	0	0	4.06438	5.88629	DKC1
GO_Biological_Process_2021	positive regulation of transcription elongation from RNA polymerase II promoter (GO:0032968)	1/11	0.234978	0.507637	0	0	4.06438	5.88629	SUPT16H
GO_Biological_Process_2021	positive regulation of transcription from RNA polymerase II promoter in response to endoplasmic reticulum stress (GO:1990440)	1/11	0.234978	0.507637	0	0	4.06438	5.88629	CEBPB
GO_Biological_Process_2021	kidney development (GO:0001822)	3/70	0.237232	0.511666	0	0	1.82214	2.62155	PAX8;NPHP3;VEGFA
GO_Biological_Process_2021	snRNA transcription by RNA polymerase II (GO:0042795)	3/70	0.237232	0.511666	0	0	1.82214	2.62155	INTS1;SNAPC3;INTS2
GO_Biological_Process_2021	cellular response to ketone (GO:1901655)	2/39	0.241099	0.514013	0	0	2.1985	3.12747	NCOA4;CFTR
GO_Biological_Process_2021	regulation of ion transmembrane transporter activity (GO:0032412)	2/39	0.241099	0.514013	0	0	2.1985	3.12747	HOMER1;NEDD4L
GO_Biological_Process_2021	regulation of protein targeting to mitochondrion (GO:1903214)	2/39	0.241099	0.514013	0	0	2.1985	3.12747	TOMM7;RHOU
GO_Biological_Process_2021	regulation of viral entry into host cell (GO:0046596)	2/39	0.241099	0.514013	0	0	2.1985	3.12747	IFITM2;TRIM27
GO_Biological_Process_2021	mitochondrial electron transport, NADH to ubiquinone (GO:0006120)	2/39	0.241099	0.514013	0	0	2.1985	3.12747	NDUFS8;NDUFB11
GO_Biological_Process_2021	regulation of endopeptidase activity (GO:0052548)	3/71	0.243658	0.514013	0	0	1.79526	2.53488	SPOCK2;SERPINE1;TIMP3
GO_Biological_Process_2021	cholesterol homeostasis (GO:0042632)	3/71	0.243658	0.514013	0	0	1.79526	2.53488	ABCA1;CAV1;NR1H2
GO_Biological_Process_2021	gland development (GO:0048732)	3/71	0.243658	0.514013	0	0	1.79526	2.53488	PAX8;PRKCSH;CAV1
GO_Biological_Process_2021	histone acetylation (GO:0016573)	3/71	0.243658	0.514013	0	0	1.79526	2.53488	MORF4L1;PER1;DR1
GO_Biological_Process_2021	snRNA transcription (GO:0009301)	3/71	0.243658	0.514013	0	0	1.79526	2.53488	INTS1;SNAPC3;INTS2
GO_Biological_Process_2021	positive regulation of cellular metabolic process (GO:0031325)	4/105	0.246287	0.514013	0	0	1.61222	2.25914	CXCL8;PAX8;NR1H2;VEGFA
GO_Biological_Process_2021	neuron projection morphogenesis (GO:0048812)	5/140	0.24783	0.514013	0	0	1.50825	2.10403	DBNL;MAP1B;S100A6;ACTB;RAB8A
GO_Biological_Process_2021	bone development (GO:0060348)	2/40	0.250051	0.514013	0	0	2.14053	2.96697	GJA1;GNAS
GO_Biological_Process_2021	carboxylic acid metabolic process (GO:0019752)	2/40	0.250051	0.514013	0	0	2.14053	2.96697	CSGALNACT1;PON3
GO_Biological_Process_2021	regulation of sodium ion transmembrane transporter activity (GO:2000649)	2/40	0.250051	0.514013	0	0	2.14053	2.96697	NEDD4L;DMD
GO_Biological_Process_2021	glycolipid biosynthetic process (GO:0009247)	2/40	0.250051	0.514013	0	0	2.14053	2.96697	PIGG;ST6GALNAC5
GO_Biological_Process_2021	synaptic vesicle exocytosis (GO:0016079)	2/40	0.250051	0.514013	0	0	2.14053	2.96697	UNC13B;SYT7
GO_Biological_Process_2021	negative regulation of blood coagulation (GO:0030195)	2/40	0.250051	0.514013	0	0	2.14053	2.96697	SERPINE1;TFPI
GO_Biological_Process_2021	positive regulation of intrinsic apoptotic signaling pathway (GO:2001244)	2/40	0.250051	0.514013	0	0	2.14053	2.96697	BCAP31;CAV1
GO_Biological_Process_2021	positive regulation of wound healing (GO:0090303)	2/40	0.250051	0.514013	0	0	2.14053	2.96697	SERPINE1;ENPP4
GO_Biological_Process_2021	extrinsic apoptotic signaling pathway (GO:0097191)	3/72	0.250111	0.514013	0	0	1.76915	2.45177	BCL2A1;G0S2;TNFRSF1B
GO_Biological_Process_2021	sterol homeostasis (GO:0055092)	3/72	0.250111	0.514013	0	0	1.76915	2.45177	ABCA1;CAV1;NR1H2
GO_Biological_Process_2021	cellular response to peptide hormone stimulus (GO:0071375)	4/106	0.251533	0.514013	0	0	1.59633	2.20323	CAV1;GPLD1;RAB8A;ZFP36L1
GO_Biological_Process_2021	protein mono-ADP-ribosylation (GO:0140289)	1/12	0.253387	0.514013	0	0	3.6947	5.07222	PARP16
GO_Biological_Process_2021	adipose tissue development (GO:0060612)	1/12	0.253387	0.514013	0	0	3.6947	5.07222	NAMPT
GO_Biological_Process_2021	regulation of actin filament depolymerization (GO:0030834)	1/12	0.253387	0.514013	0	0	3.6947	5.07222	PIK3CA
GO_Biological_Process_2021	regulation of CD4-positive, alpha-beta T cell differentiation (GO:0043370)	1/12	0.253387	0.514013	0	0	3.6947	5.07222	HMGB1
GO_Biological_Process_2021	brain morphogenesis (GO:0048854)	1/12	0.253387	0.514013	0	0	3.6947	5.07222	SLC6A4
GO_Biological_Process_2021	C-terminal protein amino acid modification (GO:0018410)	1/12	0.253387	0.514013	0	0	3.6947	5.07222	GPLD1
GO_Biological_Process_2021	carboxylic acid catabolic process (GO:0046395)	1/12	0.253387	0.514013	0	0	3.6947	5.07222	PON3
GO_Biological_Process_2021	cell differentiation in hindbrain (GO:0021533)	1/12	0.253387	0.514013	0	0	3.6947	5.07222	KNDC1
GO_Biological_Process_2021	cellular response to thyroid hormone stimulus (GO:0097067)	1/12	0.253387	0.514013	0	0	3.6947	5.07222	GAS2L1
GO_Biological_Process_2021	chromatin assembly or disassembly (GO:0006333)	1/12	0.253387	0.514013	0	0	3.6947	5.07222	SUPT16H
GO_Biological_Process_2021	regulation of nucleobase-containing compound metabolic process (GO:0019219)	1/12	0.253387	0.514013	0	0	3.6947	5.07222	PCBP1
GO_Biological_Process_2021	dosage compensation by inactivation of X chromosome (GO:0009048)	1/12	0.253387	0.514013	0	0	3.6947	5.07222	PCGF5
GO_Biological_Process_2021	regulation of plasminogen activation (GO:0010755)	1/12	0.253387	0.514013	0	0	3.6947	5.07222	SERPINE1
GO_Biological_Process_2021	energy coupled proton transport, down electrochemical gradient (GO:0015985)	1/12	0.253387	0.514013	0	0	3.6947	5.07222	ATP5MC3
GO_Biological_Process_2021	epithelial cell-cell adhesion (GO:0090136)	1/12	0.253387	0.514013	0	0	3.6947	5.07222	DSP
GO_Biological_Process_2021	regulation of pseudopodium assembly (GO:0031272)	1/12	0.253387	0.514013	0	0	3.6947	5.07222	CDC42EP3
GO_Biological_Process_2021	eye photoreceptor cell differentiation (GO:0001754)	1/12	0.253387	0.514013	0	0	3.6947	5.07222	VEGFA
GO_Biological_Process_2021	replicative senescence (GO:0090399)	1/12	0.253387	0.514013	0	0	3.6947	5.07222	SERPINE1
GO_Biological_Process_2021	hemidesmosome assembly (GO:0031581)	1/12	0.253387	0.514013	0	0	3.6947	5.07222	LAMA3
GO_Biological_Process_2021	histone H3-K9 demethylation (GO:0033169)	1/12	0.253387	0.514013	0	0	3.6947	5.07222	JMJD1C
GO_Biological_Process_2021	intrinsic apoptotic signaling pathway in response to oxidative stress (GO:0008631)	1/12	0.253387	0.514013	0	0	3.6947	5.07222	MAP3K5
GO_Biological_Process_2021	sno(s)RNA 3'-end processing (GO:0031126)	1/12	0.253387	0.514013	0	0	3.6947	5.07222	DKC1
GO_Biological_Process_2021	magnesium ion transport (GO:0015693)	1/12	0.253387	0.514013	0	0	3.6947	5.07222	MRS2
GO_Biological_Process_2021	melanocyte differentiation (GO:0030318)	1/12	0.253387	0.514013	0	0	3.6947	5.07222	USP13
GO_Biological_Process_2021	thyroid hormone generation (GO:0006590)	1/12	0.253387	0.514013	0	0	3.6947	5.07222	CPQ
GO_Biological_Process_2021	tricarboxylic acid metabolic process (GO:0072350)	1/12	0.253387	0.514013	0	0	3.6947	5.07222	ACO1
GO_Biological_Process_2021	urogenital system development (GO:0001655)	1/12	0.253387	0.514013	0	0	3.6947	5.07222	PAX8
GO_Biological_Process_2021	negative regulation of amyloid fibril formation (GO:1905907)	1/12	0.253387	0.514013	0	0	3.6947	5.07222	CLU
GO_Biological_Process_2021	negative regulation of cardiac muscle hypertrophy (GO:0010614)	1/12	0.253387	0.514013	0	0	3.6947	5.07222	RGS2
GO_Biological_Process_2021	negative regulation of complement activation (GO:0045916)	1/12	0.253387	0.514013	0	0	3.6947	5.07222	C4BPA
GO_Biological_Process_2021	negative regulation of heart contraction (GO:0045822)	1/12	0.253387	0.514013	0	0	3.6947	5.07222	SRI
GO_Biological_Process_2021	negative regulation of leukocyte chemotaxis (GO:0002689)	1/12	0.253387	0.514013	0	0	3.6947	5.07222	DUSP1
GO_Biological_Process_2021	negative regulation of release of sequestered calcium ion into cytosol (GO:0051280)	1/12	0.253387	0.514013	0	0	3.6947	5.07222	SRI
GO_Biological_Process_2021	negative regulation of ryanodine-sensitive calcium-release channel activity (GO:0060315)	1/12	0.253387	0.514013	0	0	3.6947	5.07222	SRI
GO_Biological_Process_2021	negative regulation of transcription elongation from RNA polymerase II promoter (GO:0034244)	1/12	0.253387	0.514013	0	0	3.6947	5.07222	RNF8
GO_Biological_Process_2021	negative regulation of vascular permeability (GO:0043116)	1/12	0.253387	0.514013	0	0	3.6947	5.07222	VEGFA
GO_Biological_Process_2021	nonribosomal peptide biosynthetic process (GO:0019184)	1/12	0.253387	0.514013	0	0	3.6947	5.07222	GCLC
GO_Biological_Process_2021	nucleotide-sugar metabolic process (GO:0009225)	1/12	0.253387	0.514013	0	0	3.6947	5.07222	CSGALNACT1
GO_Biological_Process_2021	organic hydroxy compound catabolic process (GO:1901616)	1/12	0.253387	0.514013	0	0	3.6947	5.07222	HSD17B6
GO_Biological_Process_2021	P-body assembly (GO:0033962)	1/12	0.253387	0.514013	0	0	3.6947	5.07222	PATL2
GO_Biological_Process_2021	phagolysosome assembly (GO:0001845)	1/12	0.253387	0.514013	0	0	3.6947	5.07222	SYT7
GO_Biological_Process_2021	phospholipid efflux (GO:0033700)	1/12	0.253387	0.514013	0	0	3.6947	5.07222	ABCA1
GO_Biological_Process_2021	phospholipid homeostasis (GO:0055091)	1/12	0.253387	0.514013	0	0	3.6947	5.07222	ABCA1
GO_Biological_Process_2021	poly-N-acetyllactosamine biosynthetic process (GO:0030311)	1/12	0.253387	0.514013	0	0	3.6947	5.07222	B3GALNT1
GO_Biological_Process_2021	positive regulation of cellular senescence (GO:2000774)	1/12	0.253387	0.514013	0	0	3.6947	5.07222	B2M
GO_Biological_Process_2021	positive regulation of fatty acid oxidation (GO:0046321)	1/12	0.253387	0.514013	0	0	3.6947	5.07222	PLIN5
GO_Biological_Process_2021	positive regulation of protein localization to chromosome, telomeric region (GO:1904816)	1/12	0.253387	0.514013	0	0	3.6947	5.07222	DKC1
GO_Biological_Process_2021	positive regulation of protein maturation (GO:1903319)	1/12	0.253387	0.514013	0	0	3.6947	5.07222	RHBDD1
GO_Biological_Process_2021	positive regulation of pseudopodium assembly (GO:0031274)	1/12	0.253387	0.514013	0	0	3.6947	5.07222	CDC42EP3
GO_Biological_Process_2021	positive regulation of sodium ion transmembrane transport (GO:1902307)	1/12	0.253387	0.514013	0	0	3.6947	5.07222	DMD
GO_Biological_Process_2021	positive regulation of T-helper 1 type immune response (GO:0002827)	1/12	0.253387	0.514013	0	0	3.6947	5.07222	SLC11A1
GO_Biological_Process_2021	protein auto-ADP-ribosylation (GO:0070213)	1/12	0.253387	0.514013	0	0	3.6947	5.07222	PARP16
GO_Biological_Process_2021	protein import into peroxisome matrix (GO:0016558)	1/12	0.253387	0.514013	0	0	3.6947	5.07222	PEX2
GO_Biological_Process_2021	protein insertion into mitochondrial inner membrane (GO:0045039)	1/12	0.253387	0.514013	0	0	3.6947	5.07222	TIMM13
GO_Biological_Process_2021	glycerophospholipid biosynthetic process (GO:0046474)	6/177	0.254109	0.515081	0	0	1.42922	1.95801	PI4K2B;DGKE;PIK3CA;PLCG2;CPNE3;RAB5A
GO_Biological_Process_2021	antigen processing and presentation of exogenous peptide antigen via MHC class I, TAP-dependent (GO:0002479)	3/73	0.256589	0.518907	0	0	1.74378	2.37203	PSMA5;PSMB1;B2M
GO_Biological_Process_2021	regulation of hydrolase activity (GO:0051336)	3/73	0.256589	0.518907	0	0	1.74378	2.37203	CAV1;CAMK2A;GPR137B
GO_Biological_Process_2021	insulin receptor signaling pathway (GO:0008286)	3/73	0.256589	0.518907	0	0	1.74378	2.37203	PIK3CA;NAMPT;GPLD1
GO_Biological_Process_2021	positive regulation of protein modification process (GO:0031401)	7/214	0.25727	0.519884	0	0	1.37777	1.8705	LIMCH1;PPP1R7;PECAM1;KNDC1;AGER;RASGRP1;VEGFA
GO_Biological_Process_2021	regulation of translation (GO:0006417)	6/178	0.258141	0.520602	0	0	1.42083	1.92416	CNOT7;RPL10;NCL;HSPB1;EIF1;PATL2
GO_Biological_Process_2021	acylglycerol metabolic process (GO:0006639)	2/41	0.259013	0.520602	0	0	2.08554	2.81731	DGKE;CAV1
GO_Biological_Process_2021	endosome organization (GO:0007032)	2/41	0.259013	0.520602	0	0	2.08554	2.81731	PI4K2B;WASHC5
GO_Biological_Process_2021	response to growth factor (GO:0070848)	2/41	0.259013	0.520602	0	0	2.08554	2.81731	CPNE3;BMPR1B
GO_Biological_Process_2021	visual system development (GO:0150063)	2/41	0.259013	0.520602	0	0	2.08554	2.81731	C1QA;BMPR1B
GO_Biological_Process_2021	negative regulation of cell-cell adhesion (GO:0022408)	2/41	0.259013	0.520602	0	0	2.08554	2.81731	CDH1;VEGFA
GO_Biological_Process_2021	positive regulation of biomineral tissue development (GO:0070169)	2/41	0.259013	0.520602	0	0	2.08554	2.81731	CEBPB;BMPR1B
GO_Biological_Process_2021	negative regulation of transmembrane receptor protein serine/threonine kinase signaling pathway (GO:0090101)	4/108	0.262093	0.520705	0	0	1.56547	2.09626	SMURF2;CAV1;BMPR1B;HSPA1A
GO_Biological_Process_2021	protein stabilization (GO:0050821)	6/179	0.26219	0.520705	0	0	1.41255	1.89096	USP13;BAG1;AHSP;CLU;HSPA1B;HSPA1A
GO_Biological_Process_2021	regulation of immune response (GO:0050776)	6/179	0.26219	0.520705	0	0	1.41255	1.89096	COLEC12;CXADR;TRAF3;CD226;KLRD1;B2M
GO_Biological_Process_2021	regulation of peptide hormone secretion (GO:0090276)	3/74	0.26309	0.520705	0	0	1.71913	2.29549	PAX8;CACNA1C;SYT7
GO_Biological_Process_2021	sphingolipid biosynthetic process (GO:0030148)	3/74	0.26309	0.520705	0	0	1.71913	2.29549	ELOVL5;SPTSSA;ST6GALNAC5
GO_Biological_Process_2021	negative regulation of protein binding (GO:0032091)	3/74	0.26309	0.520705	0	0	1.71913	2.29549	CAV1;B2M;ACTB
GO_Biological_Process_2021	regulation of canonical Wnt signaling pathway (GO:0060828)	8/253	0.265336	0.520705	0	0	1.33056	1.76533	PSMA5;SMURF2;CAV1;PSMB1;GPC3;NPHP3;MLLT3;FOLR1
GO_Biological_Process_2021	lipid transport (GO:0006869)	4/109	0.267404	0.520705	0	0	1.55048	2.04508	ABCA1;ATP8A1;FABP5;SLC27A4
GO_Biological_Process_2021	calcium ion transmembrane import into cytosol (GO:0097553)	2/42	0.267978	0.520705	0	0	2.0333	2.67755	ERO1A;PLCG2
GO_Biological_Process_2021	cellular respiration (GO:0045333)	2/42	0.267978	0.520705	0	0	2.0333	2.67755	NDUFS8;SDHC
GO_Biological_Process_2021	ceramide biosynthetic process (GO:0046513)	2/42	0.267978	0.520705	0	0	2.0333	2.67755	SPTSSA;ST6GALNAC5
GO_Biological_Process_2021	determination of left/right symmetry (GO:0007368)	2/42	0.267978	0.520705	0	0	2.0333	2.67755	STIL;NPHP3
GO_Biological_Process_2021	regulation of nervous system development (GO:0051960)	2/42	0.267978	0.520705	0	0	2.0333	2.67755	NPHP3;TNFRSF1B
GO_Biological_Process_2021	histone H3 acetylation (GO:0043966)	2/42	0.267978	0.520705	0	0	2.0333	2.67755	PER1;DR1
GO_Biological_Process_2021	negative regulation of protein catabolic process (GO:0042177)	2/42	0.267978	0.520705	0	0	2.0333	2.67755	CST3;TIMP3
GO_Biological_Process_2021	nucleic acid-templated transcription (GO:0097659)	2/42	0.267978	0.520705	0	0	2.0333	2.67755	POLR3A;PAX8
GO_Biological_Process_2021	phosphatidylinositol phosphate biosynthetic process (GO:0046854)	2/42	0.267978	0.520705	0	0	2.0333	2.67755	PI4K2B;PIK3CA
GO_Biological_Process_2021	regulation of transcription from RNA polymerase II promoter in response to hypoxia (GO:0061418)	3/75	0.269611	0.520705	0	0	1.69517	2.22198	PSMA5;PSMB1;VEGFA
GO_Biological_Process_2021	pseudouridine synthesis (GO:0001522)	1/13	0.271353	0.520705	0	0	3.38663	4.4173	DKC1
GO_Biological_Process_2021	alpha-linolenic acid metabolic process (GO:0036109)	1/13	0.271353	0.520705	0	0	3.38663	4.4173	ELOVL5
GO_Biological_Process_2021	antifungal innate immune response (GO:0061760)	1/13	0.271353	0.520705	0	0	3.38663	4.4173	PLCG2
GO_Biological_Process_2021	regulation of autophagosome maturation (GO:1901096)	1/13	0.271353	0.520705	0	0	3.38663	4.4173	RUBCN
GO_Biological_Process_2021	regulation of chemokine (C-X-C motif) ligand 2 production (GO:2000341)	1/13	0.271353	0.520705	0	0	3.38663	4.4173	HMGB1
GO_Biological_Process_2021	regulation of fibrinolysis (GO:0051917)	1/13	0.271353	0.520705	0	0	3.38663	4.4173	SERPINE1
GO_Biological_Process_2021	chromatin organization involved in regulation of transcription (GO:0034401)	1/13	0.271353	0.520705	0	0	3.38663	4.4173	ZMIZ2
GO_Biological_Process_2021	DNA replication-independent nucleosome organization (GO:0034724)	1/13	0.271353	0.520705	0	0	3.38663	4.4173	SUPT16H
GO_Biological_Process_2021	endochondral bone morphogenesis (GO:0060350)	1/13	0.271353	0.520705	0	0	3.38663	4.4173	BMPR1B
GO_Biological_Process_2021	endonucleolytic cleavage of tricistronic rRNA transcript (SSU-rRNA, 5.8S rRNA, LSU-rRNA) (GO:0000479)	1/13	0.271353	0.520705	0	0	3.38663	4.4173	RPS21
GO_Biological_Process_2021	entry into host (GO:0044409)	1/13	0.271353	0.520705	0	0	3.38663	4.4173	CDH1
GO_Biological_Process_2021	fatty acid elongation (GO:0030497)	1/13	0.271353	0.520705	0	0	3.38663	4.4173	ELOVL5
GO_Biological_Process_2021	regulation of tube diameter (GO:0035296)	1/13	0.271353	0.520705	0	0	3.38663	4.4173	GCLC
GO_Biological_Process_2021	glucose import (GO:0046323)	1/13	0.271353	0.520705	0	0	3.38663	4.4173	SLC27A4
GO_Biological_Process_2021	high-density lipoprotein particle assembly (GO:0034380)	1/13	0.271353	0.520705	0	0	3.38663	4.4173	ABCA1
GO_Biological_Process_2021	response to thyroid hormone (GO:0097066)	1/13	0.271353	0.520705	0	0	3.38663	4.4173	GAS2L1
GO_Biological_Process_2021	intracellular sterol transport (GO:0032366)	1/13	0.271353	0.520705	0	0	3.38663	4.4173	ABCA1
GO_Biological_Process_2021	lymphocyte mediated immunity (GO:0002449)	1/13	0.271353	0.520705	0	0	3.38663	4.4173	KLRD1
GO_Biological_Process_2021	macrophage activation involved in immune response (GO:0002281)	1/13	0.271353	0.520705	0	0	3.38663	4.4173	PLCG2
GO_Biological_Process_2021	transcription preinitiation complex assembly (GO:0070897)	1/13	0.271353	0.520705	0	0	3.38663	4.4173	DR1
GO_Biological_Process_2021	vascular process in circulatory system (GO:0003018)	1/13	0.271353	0.520705	0	0	3.38663	4.4173	GCLC
GO_Biological_Process_2021	very long-chain fatty acid biosynthetic process (GO:0042761)	1/13	0.271353	0.520705	0	0	3.38663	4.4173	ELOVL5
GO_Biological_Process_2021	negative regulation of adenylate cyclase activity (GO:0007194)	1/13	0.271353	0.520705	0	0	3.38663	4.4173	GNAI2
GO_Biological_Process_2021	negative regulation of CD4-positive, alpha-beta T cell activation (GO:2000515)	1/13	0.271353	0.520705	0	0	3.38663	4.4173	HMGB1
GO_Biological_Process_2021	negative regulation of cell morphogenesis involved in differentiation (GO:0010771)	1/13	0.271353	0.520705	0	0	3.38663	4.4173	TACSTD2
GO_Biological_Process_2021	negative regulation of hippo signaling (GO:0035331)	1/13	0.271353	0.520705	0	0	3.38663	4.4173	MARK3
GO_Biological_Process_2021	negative regulation of histone methylation (GO:0031061)	1/13	0.271353	0.520705	0	0	3.38663	4.4173	BCOR
GO_Biological_Process_2021	negative regulation of intrinsic apoptotic signaling pathway in response to DNA damage by p53 class mediator (GO:1902166)	1/13	0.271353	0.520705	0	0	3.38663	4.4173	MUC1
GO_Biological_Process_2021	negative regulation of locomotion (GO:0040013)	1/13	0.271353	0.520705	0	0	3.38663	4.4173	TACSTD2
GO_Biological_Process_2021	negative regulation of mononuclear cell migration (GO:0071676)	1/13	0.271353	0.520705	0	0	3.38663	4.4173	DUSP1
GO_Biological_Process_2021	negative regulation of substrate adhesion-dependent cell spreading (GO:1900025)	1/13	0.271353	0.520705	0	0	3.38663	4.4173	TACSTD2
GO_Biological_Process_2021	negative regulation of vascular endothelial growth factor receptor signaling pathway (GO:0030948)	1/13	0.271353	0.520705	0	0	3.38663	4.4173	EPN2
GO_Biological_Process_2021	plasma membrane repair (GO:0001778)	1/13	0.271353	0.520705	0	0	3.38663	4.4173	SYT7
GO_Biological_Process_2021	poly-N-acetyllactosamine metabolic process (GO:0030309)	1/13	0.271353	0.520705	0	0	3.38663	4.4173	B3GALNT1
GO_Biological_Process_2021	positive regulation of adaptive immune response based on somatic recombination of immune receptors built from immunoglobulin superfamily domains (GO:0002824)	1/13	0.271353	0.520705	0	0	3.38663	4.4173	SLC11A1
GO_Biological_Process_2021	positive regulation of calcium-mediated signaling (GO:0050850)	1/13	0.271353	0.520705	0	0	3.38663	4.4173	PLCG2
GO_Biological_Process_2021	positive regulation of cell aging (GO:0090343)	1/13	0.271353	0.520705	0	0	3.38663	4.4173	B2M
GO_Biological_Process_2021	positive regulation of cellular carbohydrate metabolic process (GO:0010676)	1/13	0.271353	0.520705	0	0	3.38663	4.4173	GPLD1
GO_Biological_Process_2021	positive regulation of histone deacetylation (GO:0031065)	1/13	0.271353	0.520705	0	0	3.38663	4.4173	VEGFA
GO_Biological_Process_2021	positive regulation of mRNA metabolic process (GO:1903313)	1/13	0.271353	0.520705	0	0	3.38663	4.4173	CNOT7
GO_Biological_Process_2021	positive regulation of nuclear-transcribed mRNA poly(A) tail shortening (GO:0060213)	1/13	0.271353	0.520705	0	0	3.38663	4.4173	CNOT7
GO_Biological_Process_2021	positive regulation of purine nucleotide biosynthetic process (GO:1900373)	1/13	0.271353	0.520705	0	0	3.38663	4.4173	TMSB4X
GO_Biological_Process_2021	positive regulation of reactive oxygen species biosynthetic process (GO:1903428)	1/13	0.271353	0.520705	0	0	3.38663	4.4173	PLCG2
GO_Biological_Process_2021	positive regulation of vascular endothelial cell proliferation (GO:1905564)	1/13	0.271353	0.520705	0	0	3.38663	4.4173	HMGB1
GO_Biological_Process_2021	regulation of protein kinase activity (GO:0045859)	4/110	0.272735	0.522975	0	0	1.53578	1.99536	HSPB1;SFN;TRIM27;TTN
GO_Biological_Process_2021	positive regulation of interleukin-6 production (GO:0032755)	3/76	0.276151	0.528836	0	0	1.67186	2.15137	PLCG2;HMGB1;AGER
GO_Biological_Process_2021	regulation of cell-cell adhesion (GO:0022407)	2/43	0.276941	0.528836	0	0	1.9836	2.54685	CDH1;PTPRG
GO_Biological_Process_2021	spermatid development (GO:0007286)	2/43	0.276941	0.528836	0	0	1.9836	2.54685	RNF8;IQCG
GO_Biological_Process_2021	negative regulation of proteolysis (GO:0045861)	2/43	0.276941	0.528836	0	0	1.9836	2.54685	CST3;TIMP3
GO_Biological_Process_2021	Fc-epsilon receptor signaling pathway (GO:0038095)	4/111	0.278084	0.528836	0	0	1.52135	1.94707	PSMA5;PIK3CA;PSMB1;PLCG2
GO_Biological_Process_2021	positive regulation of cytosolic calcium ion concentration (GO:0007204)	5/147	0.279808	0.528836	0	0	1.43338	1.82563	BCAP31;LPAR6;CAV1;CACNA1C;HMGB1
GO_Biological_Process_2021	positive regulation of cell differentiation (GO:0045597)	8/258	0.282523	0.528836	0	0	1.30361	1.64776	GJA1;CEBPB;PAX8;LMO3;TACSTD2;ADIRF;BMPR1B;ZFP36L1
GO_Biological_Process_2021	negative regulation of developmental process (GO:0051093)	3/77	0.282706	0.528836	0	0	1.64919	2.0835	CST3;KIAA0319;HOPX
GO_Biological_Process_2021	neutrophil migration (GO:1990266)	3/77	0.282706	0.528836	0	0	1.64919	2.0835	CXCL8;CXADR;PECAM1
GO_Biological_Process_2021	transcription, DNA-templated (GO:0006351)	7/221	0.283265	0.528836	0	0	1.33222	1.68043	SUPT16H;POLR3A;PAX8;CEBPD;SNAPC3;WDR61;MLLT3
GO_Biological_Process_2021	positive regulation of cell motility (GO:2000147)	7/221	0.283265	0.528836	0	0	1.33222	1.68043	TJP1;MMP14;CAV1;SPOCK2;PECAM1;CPNE3;VEGFA
GO_Biological_Process_2021	protein-containing complex subunit organization (GO:0043933)	4/112	0.28345	0.528836	0	0	1.50718	1.90013	REPS2;CHCHD10;KIFAP3;WASF3
GO_Biological_Process_2021	Fc receptor signaling pathway (GO:0038093)	4/112	0.28345	0.528836	0	0	1.50718	1.90013	PSMA5;PIK3CA;PSMB1;PLCG2
GO_Biological_Process_2021	phosphatidylinositol metabolic process (GO:0046488)	4/112	0.28345	0.528836	0	0	1.50718	1.90013	PI4K2B;PIK3CA;PLCG2;RAB5A
GO_Biological_Process_2021	branching morphogenesis of an epithelial tube (GO:0048754)	2/44	0.285898	0.528836	0	0	1.93628	2.42445	PAX8;VEGFA
GO_Biological_Process_2021	response to amyloid-beta (GO:1904645)	2/44	0.285898	0.528836	0	0	1.93628	2.42445	GJA1;AGER
GO_Biological_Process_2021	positive regulation of biosynthetic process (GO:0009891)	2/44	0.285898	0.528836	0	0	1.93628	2.42445	CXCL8;PLCG2
GO_Biological_Process_2021	positive regulation of mRNA catabolic process (GO:0061014)	2/44	0.285898	0.528836	0	0	1.93628	2.42445	CNOT7;ZFP36L1
GO_Biological_Process_2021	antigen receptor-mediated signaling pathway (GO:0050851)	6/185	0.286809	0.528836	0	0	1.36478	1.70452	PSMA5;PIK3CA;PSMB1;RFTN1;PLCG2;SPG21
GO_Biological_Process_2021	2-oxoglutarate metabolic process (GO:0006103)	1/14	0.288889	0.528836	0	0	3.12596	3.88155	ADHFE1
GO_Biological_Process_2021	atrial septum development (GO:0003283)	1/14	0.288889	0.528836	0	0	3.12596	3.88155	NPHP3
GO_Biological_Process_2021	bone morphogenesis (GO:0060349)	1/14	0.288889	0.528836	0	0	3.12596	3.88155	BMPR1B
GO_Biological_Process_2021	branching involved in blood vessel morphogenesis (GO:0001569)	1/14	0.288889	0.528836	0	0	3.12596	3.88155	VEGFA
GO_Biological_Process_2021	regulation of chromatin organization (GO:1902275)	1/14	0.288889	0.528836	0	0	3.12596	3.88155	MLLT3
GO_Biological_Process_2021	cell junction maintenance (GO:0034331)	1/14	0.288889	0.528836	0	0	3.12596	3.88155	CHCHD10
GO_Biological_Process_2021	regulation of fatty acid beta-oxidation (GO:0031998)	1/14	0.288889	0.528836	0	0	3.12596	3.88155	PLIN5
GO_Biological_Process_2021	cellular response to low-density lipoprotein particle stimulus (GO:0071404)	1/14	0.288889	0.528836	0	0	3.12596	3.88155	ABCA1
GO_Biological_Process_2021	regulation of histone methylation (GO:0031060)	1/14	0.288889	0.528836	0	0	3.12596	3.88155	TTLL12
GO_Biological_Process_2021	regulation of integrin-mediated signaling pathway (GO:2001044)	1/14	0.288889	0.528836	0	0	3.12596	3.88155	EMP2
GO_Biological_Process_2021	regulation of intrinsic apoptotic signaling pathway in response to DNA damage by p53 class mediator (GO:1902165)	1/14	0.288889	0.528836	0	0	3.12596	3.88155	MUC1
GO_Biological_Process_2021	regulation of lipase activity (GO:0060191)	1/14	0.288889	0.528836	0	0	3.12596	3.88155	PLIN5
GO_Biological_Process_2021	regulation of macrophage cytokine production (GO:0010935)	1/14	0.288889	0.528836	0	0	3.12596	3.88155	PLCG2
GO_Biological_Process_2021	cytoplasmic sequestering of transcription factor (GO:0042994)	1/14	0.288889	0.528836	0	0	3.12596	3.88155	TMSB4X
GO_Biological_Process_2021	defense response to protozoan (GO:0042832)	1/14	0.288889	0.528836	0	0	3.12596	3.88155	SLC11A1
GO_Biological_Process_2021	regulation of nitric-oxide synthase biosynthetic process (GO:0051769)	1/14	0.288889	0.528836	0	0	3.12596	3.88155	NAMPT
GO_Biological_Process_2021	regulation of protein kinase C signaling (GO:0090036)	1/14	0.288889	0.528836	0	0	3.12596	3.88155	VEGFA
GO_Biological_Process_2021	regulation of transcription of nucleolar large rRNA by RNA polymerase I (GO:1901836)	1/14	0.288889	0.528836	0	0	3.12596	3.88155	NCL
GO_Biological_Process_2021	regulation of vasculogenesis (GO:2001212)	1/14	0.288889	0.528836	0	0	3.12596	3.88155	EMP2
GO_Biological_Process_2021	renal absorption (GO:0070293)	1/14	0.288889	0.528836	0	0	3.12596	3.88155	HBB
GO_Biological_Process_2021	response to chemokine (GO:1990868)	1/14	0.288889	0.528836	0	0	3.12596	3.88155	DUSP1
GO_Biological_Process_2021	heterochromatin organization (GO:0070828)	1/14	0.288889	0.528836	0	0	3.12596	3.88155	MECOM
GO_Biological_Process_2021	histone H3-K4 trimethylation (GO:0080182)	1/14	0.288889	0.528836	0	0	3.12596	3.88155	WDR61
GO_Biological_Process_2021	intestinal absorption (GO:0050892)	1/14	0.288889	0.528836	0	0	3.12596	3.88155	F11R
GO_Biological_Process_2021	steroid catabolic process (GO:0006706)	1/14	0.288889	0.528836	0	0	3.12596	3.88155	HSD17B6
GO_Biological_Process_2021	T cell differentiation in thymus (GO:0033077)	1/14	0.288889	0.528836	0	0	3.12596	3.88155	ZFP36L1
GO_Biological_Process_2021	manganese ion transport (GO:0006828)	1/14	0.288889	0.528836	0	0	3.12596	3.88155	SLC11A1
GO_Biological_Process_2021	T-helper cell differentiation (GO:0042093)	1/14	0.288889	0.528836	0	0	3.12596	3.88155	HMGB1
GO_Biological_Process_2021	myeloid dendritic cell activation (GO:0001773)	1/14	0.288889	0.528836	0	0	3.12596	3.88155	HMGB1
GO_Biological_Process_2021	ncRNA transcription (GO:0098781)	1/14	0.288889	0.528836	0	0	3.12596	3.88155	SNAPC3
GO_Biological_Process_2021	negative regulation of bone mineralization (GO:0030502)	1/14	0.288889	0.528836	0	0	3.12596	3.88155	BCOR
GO_Biological_Process_2021	negative regulation of cyclase activity (GO:0031280)	1/14	0.288889	0.528836	0	0	3.12596	3.88155	GNAI2
GO_Biological_Process_2021	negative regulation of DNA-templated transcription, elongation (GO:0032785)	1/14	0.288889	0.528836	0	0	3.12596	3.88155	RNF8
GO_Biological_Process_2021	negative regulation of neuroinflammatory response (GO:0150079)	1/14	0.288889	0.528836	0	0	3.12596	3.88155	TNFRSF1B
GO_Biological_Process_2021	negative regulation of smooth muscle cell migration (GO:0014912)	1/14	0.288889	0.528836	0	0	3.12596	3.88155	SERPINE1
GO_Biological_Process_2021	negative regulation of T cell mediated immunity (GO:0002710)	1/14	0.288889	0.528836	0	0	3.12596	3.88155	KLRD1
GO_Biological_Process_2021	negative regulation of viral transcription (GO:0032897)	1/14	0.288889	0.528836	0	0	3.12596	3.88155	TRIM27
GO_Biological_Process_2021	neurotransmitter biosynthetic process (GO:0042136)	1/14	0.288889	0.528836	0	0	3.12596	3.88155	SLC6A4
GO_Biological_Process_2021	pancreas development (GO:0031016)	1/14	0.288889	0.528836	0	0	3.12596	3.88155	NPHP3
GO_Biological_Process_2021	peptidyl-serine dephosphorylation (GO:0070262)	1/14	0.288889	0.528836	0	0	3.12596	3.88155	DUSP1
GO_Biological_Process_2021	positive regulation of cyclase activity (GO:0031281)	1/14	0.288889	0.528836	0	0	3.12596	3.88155	CACNA1C
GO_Biological_Process_2021	positive regulation of glucose metabolic process (GO:0010907)	1/14	0.288889	0.528836	0	0	3.12596	3.88155	GPLD1
GO_Biological_Process_2021	positive regulation of granulocyte macrophage colony-stimulating factor production (GO:0032725)	1/14	0.288889	0.528836	0	0	3.12596	3.88155	RASGRP1
GO_Biological_Process_2021	positive regulation of SMAD protein signal transduction (GO:0060391)	1/14	0.288889	0.528836	0	0	3.12596	3.88155	KIAA0319
GO_Biological_Process_2021	positive regulation of sodium ion transmembrane transporter activity (GO:2000651)	1/14	0.288889	0.528836	0	0	3.12596	3.88155	DMD
GO_Biological_Process_2021	positive regulation of T cell receptor signaling pathway (GO:0050862)	1/14	0.288889	0.528836	0	0	3.12596	3.88155	CD226
GO_Biological_Process_2021	negative regulation of protein serine/threonine kinase activity (GO:0071901)	3/78	0.289274	0.528836	0	0	1.62711	2.01824	RGS2;DUSP1;HEG1
GO_Biological_Process_2021	negative regulation of cellular process (GO:0048523)	16/566	0.28928	0.528836	0	0	1.18672	1.47196	CXCL8;DUSP1;NR1H2;ITGA1;PARP16;TNFRSF1B;CLU;HOPX;GJA1;AZGP1;CNOT7;FTH1;HSPA1B;S100A11;GPLD1;HSPA1A
GO_Biological_Process_2021	regulation of gene expression (GO:0010468)	29/1079	0.29393	0.536393	0	0	1.12853	1.38179	ZNF430;USP13;CEBPB;CXCL8;AHNAK;JMJD1C;CLU;TTN;ZFP36L1;ZNF280D;GJA1;CDH1;PCBP1;PLCG2;UTY;TRIM27;SLC11A1;SOX14;UPK3B;HNRNPAB;VEGFA;HNRNPL;PER1;ZNF90;CNOT7;TRAF3;DNAJA4;HSPA1B;HSPA1A
GO_Biological_Process_2021	negative regulation of cell motility (GO:2000146)	4/114	0.294227	0.536393	0	0	1.47963	1.81018	CDH1;LIMCH1;SERPINE1;TACSTD2
GO_Biological_Process_2021	positive regulation of cellular component organization (GO:0051130)	4/114	0.294227	0.536393	0	0	1.47963	1.81018	GPC3;NEDD4L;CLU;VEGFA
GO_Biological_Process_2021	action potential (GO:0001508)	2/45	0.294843	0.536393	0	0	1.89115	2.30969	DMD;SRI
GO_Biological_Process_2021	regulation of DNA repair (GO:0006282)	2/45	0.294843	0.536393	0	0	1.89115	2.30969	EYA4;RNF8
GO_Biological_Process_2021	positive regulation of RNA metabolic process (GO:0051254)	2/45	0.294843	0.536393	0	0	1.89115	2.30969	WDR75;HSPA1A
GO_Biological_Process_2021	protein deacetylation (GO:0006476)	2/45	0.294843	0.536393	0	0	1.89115	2.30969	MORF4L1;HDAC7
GO_Biological_Process_2021	glycerophospholipid metabolic process (GO:0006650)	3/80	0.302441	0.536987	0	0	1.58469	1.89508	CPNE3;PIGG;GPLD1
GO_Biological_Process_2021	negative regulation of cellular response to growth factor stimulus (GO:0090288)	3/80	0.302441	0.536987	0	0	1.58469	1.89508	SMURF2;BMPR1B;EPN2
GO_Biological_Process_2021	negative regulation of protein phosphorylation (GO:0001933)	5/152	0.303128	0.536987	0	0	1.38427	1.65226	CAV1;HSPB1;SFN;DMD;TRIM27
GO_Biological_Process_2021	regulation of B cell proliferation (GO:0030888)	2/46	0.303771	0.536987	0	0	1.84807	2.20194	IKZF3;TNFSF13B
GO_Biological_Process_2021	regulation of cellular protein localization (GO:1903827)	2/46	0.303771	0.536987	0	0	1.84807	2.20194	GPC3;LCP1
GO_Biological_Process_2021	erythrocyte differentiation (GO:0030218)	2/46	0.303771	0.536987	0	0	1.84807	2.20194	AHSP;VEGFA
GO_Biological_Process_2021	establishment of protein localization to extracellular region (GO:0035592)	2/46	0.303771	0.536987	0	0	1.84807	2.20194	ABCA1;RAB8A
GO_Biological_Process_2021	regulation of telomerase activity (GO:0051972)	2/46	0.303771	0.536987	0	0	1.84807	2.20194	DKC1;MAP3K4
GO_Biological_Process_2021	negative regulation of tumor necrosis factor production (GO:0032720)	2/46	0.303771	0.536987	0	0	1.84807	2.20194	CLEC4A;TRIM27
GO_Biological_Process_2021	positive regulation of response to stimulus (GO:0048584)	2/46	0.303771	0.536987	0	0	1.84807	2.20194	HOMER1;B2M
GO_Biological_Process_2021	positive regulation of smooth muscle cell proliferation (GO:0048661)	2/46	0.303771	0.536987	0	0	1.84807	2.20194	GJA1;FOXJ2
GO_Biological_Process_2021	posttranscriptional regulation of gene expression (GO:0010608)	2/46	0.303771	0.536987	0	0	1.84807	2.20194	PER1;RPL10
GO_Biological_Process_2021	acute-phase response (GO:0006953)	1/15	0.306003	0.536987	0	0	2.90253	3.43706	CEBPB
GO_Biological_Process_2021	regulation of amyloid fibril formation (GO:1905906)	1/15	0.306003	0.536987	0	0	2.90253	3.43706	CLU
GO_Biological_Process_2021	cardiac myofibril assembly (GO:0055003)	1/15	0.306003	0.536987	0	0	2.90253	3.43706	TTN
GO_Biological_Process_2021	cellular response to arsenic-containing substance (GO:0071243)	1/15	0.306003	0.536987	0	0	2.90253	3.43706	MKNK2
GO_Biological_Process_2021	cellular response to estrogen stimulus (GO:0071391)	1/15	0.306003	0.536987	0	0	2.90253	3.43706	NCOA4
GO_Biological_Process_2021	regulation of extracellular matrix disassembly (GO:0010715)	1/15	0.306003	0.536987	0	0	2.90253	3.43706	CST3
GO_Biological_Process_2021	cellular sodium ion homeostasis (GO:0006883)	1/15	0.306003	0.536987	0	0	2.90253	3.43706	NEDD4L
GO_Biological_Process_2021	regulation of lymphocyte activation (GO:0051249)	1/15	0.306003	0.536987	0	0	2.90253	3.43706	IKZF3
GO_Biological_Process_2021	dermatan sulfate proteoglycan biosynthetic process (GO:0050651)	1/15	0.306003	0.536987	0	0	2.90253	3.43706	CSGALNACT1
GO_Biological_Process_2021	regulation of nuclear-transcribed mRNA poly(A) tail shortening (GO:0060211)	1/15	0.306003	0.536987	0	0	2.90253	3.43706	CNOT7
GO_Biological_Process_2021	regulation of phospholipase C activity (GO:1900274)	1/15	0.306003	0.536987	0	0	2.90253	3.43706	RASGRP1
GO_Biological_Process_2021	endoderm development (GO:0007492)	1/15	0.306003	0.536987	0	0	2.90253	3.43706	DUSP1
GO_Biological_Process_2021	regulation of secretion (GO:0051046)	1/15	0.306003	0.536987	0	0	2.90253	3.43706	GPLD1
GO_Biological_Process_2021	regulation of sequestering of triglyceride (GO:0010889)	1/15	0.306003	0.536987	0	0	2.90253	3.43706	PLIN5
GO_Biological_Process_2021	eye photoreceptor cell development (GO:0042462)	1/15	0.306003	0.536987	0	0	2.90253	3.43706	VEGFA
GO_Biological_Process_2021	fibrinolysis (GO:0042730)	1/15	0.306003	0.536987	0	0	2.90253	3.43706	SERPINE1
GO_Biological_Process_2021	G protein-coupled glutamate receptor signaling pathway (GO:0007216)	1/15	0.306003	0.536987	0	0	2.90253	3.43706	HOMER1
GO_Biological_Process_2021	ganglioside biosynthetic process (GO:0001574)	1/15	0.306003	0.536987	0	0	2.90253	3.43706	ST6GALNAC5
GO_Biological_Process_2021	glucan catabolic process (GO:0009251)	1/15	0.306003	0.536987	0	0	2.90253	3.43706	PHKG2
GO_Biological_Process_2021	glucuronate metabolic process (GO:0019585)	1/15	0.306003	0.536987	0	0	2.90253	3.43706	ABHD10
GO_Biological_Process_2021	glycogen catabolic process (GO:0005980)	1/15	0.306003	0.536987	0	0	2.90253	3.43706	PHKG2
GO_Biological_Process_2021	histone H3 deacetylation (GO:0070932)	1/15	0.306003	0.536987	0	0	2.90253	3.43706	PER1
GO_Biological_Process_2021	integrated stress response signaling (GO:0140467)	1/15	0.306003	0.536987	0	0	2.90253	3.43706	CXCL8
GO_Biological_Process_2021	intracellular cholesterol transport (GO:0032367)	1/15	0.306003	0.536987	0	0	2.90253	3.43706	ABCA1
GO_Biological_Process_2021	lipoxygenase pathway (GO:0019372)	1/15	0.306003	0.536987	0	0	2.90253	3.43706	PON3
GO_Biological_Process_2021	macrophage differentiation (GO:0030225)	1/15	0.306003	0.536987	0	0	2.90253	3.43706	VEGFA
GO_Biological_Process_2021	myoblast fusion (GO:0007520)	1/15	0.306003	0.536987	0	0	2.90253	3.43706	PTGFRN
GO_Biological_Process_2021	negative regulation of cellular component movement (GO:0051271)	1/15	0.306003	0.536987	0	0	2.90253	3.43706	TACSTD2
GO_Biological_Process_2021	negative regulation of endoplasmic reticulum stress-induced intrinsic apoptotic signaling pathway (GO:1902236)	1/15	0.306003	0.536987	0	0	2.90253	3.43706	HSPA1A
GO_Biological_Process_2021	negative regulation of leukocyte mediated cytotoxicity (GO:0001911)	1/15	0.306003	0.536987	0	0	2.90253	3.43706	KLRD1
GO_Biological_Process_2021	negative regulation of protein processing (GO:0010955)	1/15	0.306003	0.536987	0	0	2.90253	3.43706	SERPINE1
GO_Biological_Process_2021	peptidyl-arginine modification (GO:0018195)	1/15	0.306003	0.536987	0	0	2.90253	3.43706	PRMT1
GO_Biological_Process_2021	peptidyl-tyrosine autophosphorylation (GO:0038083)	1/15	0.306003	0.536987	0	0	2.90253	3.43706	AATK
GO_Biological_Process_2021	photoreceptor cell development (GO:0042461)	1/15	0.306003	0.536987	0	0	2.90253	3.43706	VEGFA
GO_Biological_Process_2021	positive regulation of DNA damage response, signal transduction by p53 class mediator (GO:0043517)	1/15	0.306003	0.536987	0	0	2.90253	3.43706	ANKRD1
GO_Biological_Process_2021	positive regulation of glycogen metabolic process (GO:0070875)	1/15	0.306003	0.536987	0	0	2.90253	3.43706	PHKG2
GO_Biological_Process_2021	positive regulation of heterotypic cell-cell adhesion (GO:0034116)	1/15	0.306003	0.536987	0	0	2.90253	3.43706	AGER
GO_Biological_Process_2021	positive regulation of histone H3-K4 methylation (GO:0051571)	1/15	0.306003	0.536987	0	0	2.90253	3.43706	WDR61
GO_Biological_Process_2021	positive regulation of lyase activity (GO:0051349)	1/15	0.306003	0.536987	0	0	2.90253	3.43706	CACNA1C
GO_Biological_Process_2021	positive regulation of secretion (GO:0051047)	1/15	0.306003	0.536987	0	0	2.90253	3.43706	GPLD1
GO_Biological_Process_2021	positive regulation of telomerase RNA localization to Cajal body (GO:1904874)	1/15	0.306003	0.536987	0	0	2.90253	3.43706	DKC1
GO_Biological_Process_2021	MAPK cascade (GO:0000165)	9/303	0.307082	0.53852	0	0	1.24687	1.4721	PSMA5;PIK3CA;PSMB1;CAMK2A;PEBP1;RASGRP1;MARK3;MAP3K5;ZFP36L1
GO_Biological_Process_2021	positive regulation of Wnt signaling pathway (GO:0030177)	5/153	0.307828	0.53947	0	0	1.37484	1.61986	PSMA5;SMURF2;CAV1;PSMB1;GPC3
GO_Biological_Process_2021	positive regulation of protein kinase activity (GO:0045860)	5/154	0.31254	0.545786	0	0	1.36555	1.58816	SLC11A1;PARP16;EMP2;CLU;VEGFA
GO_Biological_Process_2021	epidermal growth factor receptor signaling pathway (GO:0007173)	2/47	0.312679	0.545786	0	0	1.80691	2.10068	PIK3CA;REPS2
GO_Biological_Process_2021	epithelial to mesenchymal transition (GO:0001837)	2/47	0.312679	0.545786	0	0	1.80691	2.10068	S100A4;HNRNPAB
GO_Biological_Process_2021	regulation of wound healing (GO:0061041)	2/47	0.312679	0.545786	0	0	1.80691	2.10068	CAV1;SERPINE1
GO_Biological_Process_2021	glycosphingolipid metabolic process (GO:0006687)	2/47	0.312679	0.545786	0	0	1.80691	2.10068	B3GALNT1;ST6GALNAC5
GO_Biological_Process_2021	histone deacetylation (GO:0016575)	2/47	0.312679	0.545786	0	0	1.80691	2.10068	MORF4L1;PER1
GO_Biological_Process_2021	regulation of protein binding (GO:0043393)	4/118	0.315925	0.54623	0	0	1.42742	1.64474	CAV1;B2M;MARK3;ACTB
GO_Biological_Process_2021	positive regulation of cysteine-type endopeptidase activity involved in apoptotic process (GO:0043280)	4/119	0.321372	0.54623	0	0	1.41493	1.60616	BCAP31;HMGB1;UACA;MAP3K5
GO_Biological_Process_2021	regulation of protein metabolic process (GO:0051246)	2/48	0.321562	0.54623	0	0	1.76754	2.00539	TRAF3;NEDD4L
GO_Biological_Process_2021	histone H4 acetylation (GO:0043967)	2/48	0.321562	0.54623	0	0	1.76754	2.00539	MORF4L1;PER1
GO_Biological_Process_2021	negative regulation of MAP kinase activity (GO:0043407)	2/48	0.321562	0.54623	0	0	1.76754	2.00539	RGS2;DUSP1
GO_Biological_Process_2021	negative regulation of tumor necrosis factor superfamily cytokine production (GO:1903556)	2/48	0.321562	0.54623	0	0	1.76754	2.00539	CLEC4A;TRIM27
GO_Biological_Process_2021	regulation of Notch signaling pathway (GO:0008593)	3/83	0.322238	0.54623	0	0	1.52503	1.72704	MMP14;SYNJ2BP;EPN2
GO_Biological_Process_2021	epidermis development (GO:0008544)	3/83	0.322238	0.54623	0	0	1.52503	1.72704	DSP;FABP5;LAMA3
GO_Biological_Process_2021	peptide metabolic process (GO:0006518)	3/83	0.322238	0.54623	0	0	1.52503	1.72704	CPM;CPQ;DMD
GO_Biological_Process_2021	3'-UTR-mediated mRNA destabilization (GO:0061158)	1/16	0.322706	0.54623	0	0	2.70889	3.06379	ZFP36L1
GO_Biological_Process_2021	apoptotic DNA fragmentation (GO:0006309)	1/16	0.322706	0.54623	0	0	2.70889	3.06379	HMGB1
GO_Biological_Process_2021	regulation of amyloid-beta clearance (GO:1900221)	1/16	0.322706	0.54623	0	0	2.70889	3.06379	CLU
GO_Biological_Process_2021	regulation of ATP biosynthetic process (GO:2001169)	1/16	0.322706	0.54623	0	0	2.70889	3.06379	TMSB4X
GO_Biological_Process_2021	regulation of blood vessel endothelial cell proliferation involved in sprouting angiogenesis (GO:1903587)	1/16	0.322706	0.54623	0	0	2.70889	3.06379	VEGFA
GO_Biological_Process_2021	B cell activation involved in immune response (GO:0002312)	1/16	0.322706	0.54623	0	0	2.70889	3.06379	RNF8
GO_Biological_Process_2021	body fluid secretion (GO:0007589)	1/16	0.322706	0.54623	0	0	2.70889	3.06379	VEGFA
GO_Biological_Process_2021	regulation of defense response to virus (GO:0050688)	1/16	0.322706	0.54623	0	0	2.70889	3.06379	TRAF3
GO_Biological_Process_2021	cellular polysaccharide catabolic process (GO:0044247)	1/16	0.322706	0.54623	0	0	2.70889	3.06379	PHKG2
GO_Biological_Process_2021	cellular response to corticosteroid stimulus (GO:0071384)	1/16	0.322706	0.54623	0	0	2.70889	3.06379	ZFP36L1
GO_Biological_Process_2021	regulation of granulocyte macrophage colony-stimulating factor production (GO:0032645)	1/16	0.322706	0.54623	0	0	2.70889	3.06379	RASGRP1
GO_Biological_Process_2021	cellular response to sterol (GO:0036315)	1/16	0.322706	0.54623	0	0	2.70889	3.06379	GPLD1
GO_Biological_Process_2021	regulation of interleukin-1 production (GO:0032652)	1/16	0.322706	0.54623	0	0	2.70889	3.06379	HMGB1
GO_Biological_Process_2021	regulation of leukocyte activation (GO:0002694)	1/16	0.322706	0.54623	0	0	2.70889	3.06379	GPR137B
GO_Biological_Process_2021	dendritic cell chemotaxis (GO:0002407)	1/16	0.322706	0.54623	0	0	2.70889	3.06379	HMGB1
GO_Biological_Process_2021	regulation of monocyte differentiation (GO:0045655)	1/16	0.322706	0.54623	0	0	2.70889	3.06379	ZFP36L1
GO_Biological_Process_2021	regulation of neurotransmitter transport (GO:0051588)	1/16	0.322706	0.54623	0	0	2.70889	3.06379	CAMK2A
GO_Biological_Process_2021	epiboly involved in wound healing (GO:0090505)	1/16	0.322706	0.54623	0	0	2.70889	3.06379	LCP1
GO_Biological_Process_2021	regulation of rRNA processing (GO:2000232)	1/16	0.322706	0.54623	0	0	2.70889	3.06379	WDR75
GO_Biological_Process_2021	glycosphingolipid biosynthetic process (GO:0006688)	1/16	0.322706	0.54623	0	0	2.70889	3.06379	ST6GALNAC5
GO_Biological_Process_2021	histone H2A acetylation (GO:0043968)	1/16	0.322706	0.54623	0	0	2.70889	3.06379	MORF4L1
GO_Biological_Process_2021	serine family amino acid metabolic process (GO:0009069)	1/16	0.322706	0.54623	0	0	2.70889	3.06379	GCLC
GO_Biological_Process_2021	male meiosis I (GO:0007141)	1/16	0.322706	0.54623	0	0	2.70889	3.06379	FOXJ2
GO_Biological_Process_2021	negative regulation of DNA replication (GO:0008156)	1/16	0.322706	0.54623	0	0	2.70889	3.06379	S100A11
GO_Biological_Process_2021	negative regulation of epithelial cell differentiation (GO:0030857)	1/16	0.322706	0.54623	0	0	2.70889	3.06379	CAV1
GO_Biological_Process_2021	negative regulation of lyase activity (GO:0051350)	1/16	0.322706	0.54623	0	0	2.70889	3.06379	GNAI2
GO_Biological_Process_2021	negative regulation of natural killer cell mediated cytotoxicity (GO:0045953)	1/16	0.322706	0.54623	0	0	2.70889	3.06379	KLRD1
GO_Biological_Process_2021	negative regulation of receptor signaling pathway via JAK-STAT (GO:0046426)	1/16	0.322706	0.54623	0	0	2.70889	3.06379	CAV1
GO_Biological_Process_2021	negative regulation of release of cytochrome c from mitochondria (GO:0090201)	1/16	0.322706	0.54623	0	0	2.70889	3.06379	CLU
GO_Biological_Process_2021	negative regulation of transcription regulatory region DNA binding (GO:2000678)	1/16	0.322706	0.54623	0	0	2.70889	3.06379	TMSB4X
GO_Biological_Process_2021	neural tube development (GO:0021915)	1/16	0.322706	0.54623	0	0	2.70889	3.06379	STIL
GO_Biological_Process_2021	neutrophil activation (GO:0042119)	1/16	0.322706	0.54623	0	0	2.70889	3.06379	CXCL8
GO_Biological_Process_2021	positive regulation of immunoglobulin mediated immune response (GO:0002891)	1/16	0.322706	0.54623	0	0	2.70889	3.06379	CD226
GO_Biological_Process_2021	positive regulation of myeloid leukocyte cytokine production involved in immune response (GO:0061081)	1/16	0.322706	0.54623	0	0	2.70889	3.06379	PLCG2
GO_Biological_Process_2021	positive regulation of small molecule metabolic process (GO:0062013)	1/16	0.322706	0.54623	0	0	2.70889	3.06379	GPLD1
GO_Biological_Process_2021	positive regulation of vasoconstriction (GO:0045907)	1/16	0.322706	0.54623	0	0	2.70889	3.06379	CAV1
GO_Biological_Process_2021	protein localization to endoplasmic reticulum (GO:0070972)	1/16	0.322706	0.54623	0	0	2.70889	3.06379	BCAP31
GO_Biological_Process_2021	protein localization to microtubule organizing center (GO:1905508)	1/16	0.322706	0.54623	0	0	2.70889	3.06379	STIL
GO_Biological_Process_2021	response to insulin (GO:0032868)	3/84	0.328841	0.555184	0	0	1.50612	1.67508	RAB8A;GPLD1;ZFP36L1
GO_Biological_Process_2021	spindle assembly (GO:0051225)	3/84	0.328841	0.555184	0	0	1.50612	1.67508	GOLGA8B;TUBGCP5;GOLGA8A
GO_Biological_Process_2021	lymphocyte differentiation (GO:0030098)	3/84	0.328841	0.555184	0	0	1.50612	1.67508	ADGRG3;KLF6;PLCG2
GO_Biological_Process_2021	vascular transport (GO:0010232)	3/84	0.328841	0.555184	0	0	1.50612	1.67508	ATP8A1;AGER;SLC27A4
GO_Biological_Process_2021	aminoglycan biosynthetic process (GO:0006023)	2/49	0.330416	0.556056	0	0	1.72984	1.91563	B3GALNT1;GPC3
GO_Biological_Process_2021	regulation of cellular protein metabolic process (GO:0032268)	2/49	0.330416	0.556056	0	0	1.72984	1.91563	RPL10;NR1H2
GO_Biological_Process_2021	cellular response to mechanical stimulus (GO:0071260)	2/49	0.330416	0.556056	0	0	1.72984	1.91563	ANKRD1;F11R
GO_Biological_Process_2021	regulation of interferon-beta production (GO:0032648)	2/49	0.330416	0.556056	0	0	1.72984	1.91563	POLR3A;TRAF3
GO_Biological_Process_2021	positive regulation of actin filament polymerization (GO:0030838)	2/49	0.330416	0.556056	0	0	1.72984	1.91563	CDC42EP3;EVL
GO_Biological_Process_2021	T cell receptor signaling pathway (GO:0050852)	5/158	0.331473	0.557478	0	0	1.32957	1.46812	PSMA5;PIK3CA;PSMB1;RFTN1;PLCG2
GO_Biological_Process_2021	Wnt signaling pathway, planar cell polarity pathway (GO:0060071)	3/85	0.335443	0.559082	0	0	1.48768	1.625	PSMA5;SMURF2;PSMB1
GO_Biological_Process_2021	positive regulation of cellular process (GO:0048522)	17/625	0.33618	0.559082	0	0	1.13957	1.24226	COLEC12;PRMT1;SLC11A1;CAV1;HBB;EMP2;HBA1;TNFRSF1B;VEGFA;GNAI2;ZFP36L1;TJP1;MMP14;CNOT7;NAMPT;S100A13;BMPR1B
GO_Biological_Process_2021	epithelium development (GO:0060429)	4/122	0.337751	0.559082	0	0	1.37874	1.49655	STIL;PAX8;TAGLN2;VEGFA
GO_Biological_Process_2021	supramolecular fiber organization (GO:0097435)	10/351	0.337875	0.559082	0	0	1.19407	1.29566	CST3;DSP;DNAJB6;LAMA3;TUBGCP5;EMP2;EVL;B2M;MYO19;ITM2B
GO_Biological_Process_2021	negative regulation of cellular macromolecule biosynthetic process (GO:2000113)	15/547	0.338471	0.559082	0	0	1.14881	1.24453	SMURF2;NR1H2;SOX14;PBXIP1;ZHX1;PATL2;PER1;GCLC;CNOT7;MECOM;YWHAQ;NCL;ANKRD1;BCOR;S100A11
GO_Biological_Process_2021	regulation of leukocyte migration (GO:0002685)	1/17	0.339008	0.559082	0	0	2.53945	2.74701	VEGFA
GO_Biological_Process_2021	regulation of metal ion transport (GO:0010959)	1/17	0.339008	0.559082	0	0	2.53945	2.74701	SRI
GO_Biological_Process_2021	regulation of neuroblast proliferation (GO:1902692)	1/17	0.339008	0.559082	0	0	2.53945	2.74701	VEGFA
GO_Biological_Process_2021	epithelial cell morphogenesis (GO:0003382)	1/17	0.339008	0.559082	0	0	2.53945	2.74701	RILPL2
GO_Biological_Process_2021	establishment of protein localization to endoplasmic reticulum (GO:0072599)	1/17	0.339008	0.559082	0	0	2.53945	2.74701	EDEM1
GO_Biological_Process_2021	retrograde protein transport, ER to cytosol (GO:0030970)	1/17	0.339008	0.559082	0	0	2.53945	2.74701	RHBDD1
GO_Biological_Process_2021	stabilization of membrane potential (GO:0030322)	1/17	0.339008	0.559082	0	0	2.53945	2.74701	CHCHD10
GO_Biological_Process_2021	sulfation (GO:0051923)	1/17	0.339008	0.559082	0	0	2.53945	2.74701	SULT1A1
GO_Biological_Process_2021	tail-anchored membrane protein insertion into ER membrane (GO:0071816)	1/17	0.339008	0.559082	0	0	2.53945	2.74701	EMC1
GO_Biological_Process_2021	membrane depolarization during cardiac muscle cell action potential (GO:0086012)	1/17	0.339008	0.559082	0	0	2.53945	2.74701	CACNA1C
GO_Biological_Process_2021	vasculature development (GO:0001944)	1/17	0.339008	0.559082	0	0	2.53945	2.74701	PIK3CA
GO_Biological_Process_2021	modified amino acid transport (GO:0072337)	1/17	0.339008	0.559082	0	0	2.53945	2.74701	FOLR1
GO_Biological_Process_2021	negative regulation of amyloid-beta formation (GO:1902430)	1/17	0.339008	0.559082	0	0	2.53945	2.74701	CLU
GO_Biological_Process_2021	negative regulation of interleukin-10 production (GO:0032693)	1/17	0.339008	0.559082	0	0	2.53945	2.74701	AGER
GO_Biological_Process_2021	negative regulation of intrinsic apoptotic signaling pathway by p53 class mediator (GO:1902254)	1/17	0.339008	0.559082	0	0	2.53945	2.74701	MUC1
GO_Biological_Process_2021	negative regulation of phagocytosis (GO:0050765)	1/17	0.339008	0.559082	0	0	2.53945	2.74701	HMGB1
GO_Biological_Process_2021	negative regulation of viral entry into host cell (GO:0046597)	1/17	0.339008	0.559082	0	0	2.53945	2.74701	IFITM2
GO_Biological_Process_2021	pharyngeal system development (GO:0060037)	1/17	0.339008	0.559082	0	0	2.53945	2.74701	FOLR1
GO_Biological_Process_2021	positive regulation of dendrite extension (GO:1903861)	1/17	0.339008	0.559082	0	0	2.53945	2.74701	NEDD4L
GO_Biological_Process_2021	positive regulation of smooth muscle cell migration (GO:0014911)	1/17	0.339008	0.559082	0	0	2.53945	2.74701	S100A11
GO_Biological_Process_2021	positive regulation of stem cell differentiation (GO:2000738)	1/17	0.339008	0.559082	0	0	2.53945	2.74701	TACSTD2
GO_Biological_Process_2021	positive regulation of stem cell proliferation (GO:2000648)	1/17	0.339008	0.559082	0	0	2.53945	2.74701	GJA1
GO_Biological_Process_2021	positive regulation of telomere capping (GO:1904355)	1/17	0.339008	0.559082	0	0	2.53945	2.74701	MAP3K4
GO_Biological_Process_2021	preassembly of GPI anchor in ER membrane (GO:0016254)	1/17	0.339008	0.559082	0	0	2.53945	2.74701	PIGG
GO_Biological_Process_2021	inorganic cation transmembrane transport (GO:0098662)	8/274	0.339204	0.559082	0	0	1.22418	1.32353	SLC30A8;SLC11A1;KCNQ3;SLC39A7;CACNA1C;NALCN;ATP5MF;SLC6A4
GO_Biological_Process_2021	amino acid transport (GO:0006865)	2/50	0.339238	0.559082	0	0	1.69372	1.831	SLC25A48;SLC36A4
GO_Biological_Process_2021	iron ion transport (GO:0006826)	2/50	0.339238	0.559082	0	0	1.69372	1.831	FTH1;SLC11A1
GO_Biological_Process_2021	cellular protein modification process (GO:0006464)	27/1025	0.34011	0.560169	0	0	1.10368	1.1903	ERO1A;PRKCSH;CAMK2A;COPS7B;AATK;PTPRG;CST3;COP1;SERP1;GRK4;PSMB1;MKNK2;GPC3;MACROD2;MARK3;RAB8A;MAP3K5;DSP;B3GALNT1;DUSP1;RHBDD1;PARP16;KTN1;PSMA5;PTPRB;BMPR1B;RAB5A
GO_Biological_Process_2021	regulation of cellular amine metabolic process (GO:0033238)	2/51	0.348023	0.565759	0	0	1.65907	1.75112	PSMA5;PSMB1
GO_Biological_Process_2021	regulation of substrate adhesion-dependent cell spreading (GO:1900024)	2/51	0.348023	0.565759	0	0	1.65907	1.75112	TACSTD2;S100A10
GO_Biological_Process_2021	mesenchymal cell differentiation (GO:0048762)	2/51	0.348023	0.565759	0	0	1.65907	1.75112	S100A4;HNRNPAB
GO_Biological_Process_2021	negative regulation of transport (GO:0051051)	2/51	0.348023	0.565759	0	0	1.65907	1.75112	RUBCN;NR1H2
GO_Biological_Process_2021	ERAD pathway (GO:0036503)	3/87	0.348635	0.565759	0	0	1.45211	1.53013	USP13;EDEM1;RHBDD1
GO_Biological_Process_2021	non-canonical Wnt signaling pathway (GO:0035567)	4/124	0.348689	0.565759	0	0	1.35563	1.42825	PSMA5;SMURF2;CAMK2A;PSMB1
GO_Biological_Process_2021	regulation of macromolecule metabolic process (GO:0060255)	6/200	0.350132	0.565759	0	0	1.25827	1.32049	CDH1;PCBP1;TRIM27;UTY;HNRNPAB;ZFP36L1
GO_Biological_Process_2021	plasma membrane bounded cell projection assembly (GO:0120031)	8/278	0.353661	0.565759	0	0	1.20579	1.25332	RILPL2;CFAP70;PMP22;NPHP3;EMP2;BBIP1;PCNT;RAB8A
GO_Biological_Process_2021	protein targeting (GO:0006605)	4/125	0.35416	0.565759	0	0	1.34435	1.39545	BCAP31;EDEM1;TIMM13;TOMM7
GO_Biological_Process_2021	acidic amino acid transport (GO:0015800)	1/18	0.354918	0.565759	0	0	2.38995	2.47567	GJA1
GO_Biological_Process_2021	pulmonary valve development (GO:0003177)	1/18	0.354918	0.565759	0	0	2.38995	2.47567	TNFRSF1B
GO_Biological_Process_2021	regulation of adaptive immune response (GO:0002819)	1/18	0.354918	0.565759	0	0	2.38995	2.47567	TRIM27
GO_Biological_Process_2021	regulation of cartilage development (GO:0061035)	1/18	0.354918	0.565759	0	0	2.38995	2.47567	BMPR1B
GO_Biological_Process_2021	regulation of catabolic process (GO:0009894)	1/18	0.354918	0.565759	0	0	2.38995	2.47567	NEDD4L
GO_Biological_Process_2021	regulation of dendrite extension (GO:1903859)	1/18	0.354918	0.565759	0	0	2.38995	2.47567	NEDD4L
GO_Biological_Process_2021	cellular response to glucocorticoid stimulus (GO:0071385)	1/18	0.354918	0.565759	0	0	2.38995	2.47567	ZFP36L1
GO_Biological_Process_2021	regulation of fatty acid metabolic process (GO:0019217)	1/18	0.354918	0.565759	0	0	2.38995	2.47567	CAV1
GO_Biological_Process_2021	cellular response to pH (GO:0071467)	1/18	0.354918	0.565759	0	0	2.38995	2.47567	GPLD1
GO_Biological_Process_2021	chromatin disassembly (GO:0031498)	1/18	0.354918	0.565759	0	0	2.38995	2.47567	SUPT16H
GO_Biological_Process_2021	regulation of membrane depolarization (GO:0003254)	1/18	0.354918	0.565759	0	0	2.38995	2.47567	NEDD4L
GO_Biological_Process_2021	dendritic cell migration (GO:0036336)	1/18	0.354918	0.565759	0	0	2.38995	2.47567	HMGB1
GO_Biological_Process_2021	DNA conformation change (GO:0071103)	1/18	0.354918	0.565759	0	0	2.38995	2.47567	HMGB1
GO_Biological_Process_2021	DNA strand elongation involved in DNA replication (GO:0006271)	1/18	0.354918	0.565759	0	0	2.38995	2.47567	LIG1
GO_Biological_Process_2021	regulation of oxidative stress-induced intrinsic apoptotic signaling pathway (GO:1902175)	1/18	0.354918	0.565759	0	0	2.38995	2.47567	HSPB1
GO_Biological_Process_2021	embryonic axis specification (GO:0000578)	1/18	0.354918	0.565759	0	0	2.38995	2.47567	STIL
GO_Biological_Process_2021	regulation of platelet aggregation (GO:0090330)	1/18	0.354918	0.565759	0	0	2.38995	2.47567	F11R
GO_Biological_Process_2021	regulation of single stranded viral RNA replication via double stranded DNA intermediate (GO:0045091)	1/18	0.354918	0.565759	0	0	2.38995	2.47567	CXCL8
GO_Biological_Process_2021	regulation of telomerase RNA localization to Cajal body (GO:1904872)	1/18	0.354918	0.565759	0	0	2.38995	2.47567	DKC1
GO_Biological_Process_2021	regulation of transcription by RNA polymerase I (GO:0006356)	1/18	0.354918	0.565759	0	0	2.38995	2.47567	WDR75
GO_Biological_Process_2021	regulation of vascular endothelial cell proliferation (GO:1905562)	1/18	0.354918	0.565759	0	0	2.38995	2.47567	HMGB1
GO_Biological_Process_2021	glycoprotein catabolic process (GO:0006516)	1/18	0.354918	0.565759	0	0	2.38995	2.47567	EDEM1
GO_Biological_Process_2021	response to interferon-alpha (GO:0035455)	1/18	0.354918	0.565759	0	0	2.38995	2.47567	IFITM2
GO_Biological_Process_2021	intracellular estrogen receptor signaling pathway (GO:0030520)	1/18	0.354918	0.565759	0	0	2.38995	2.47567	NCOA4
GO_Biological_Process_2021	long-chain fatty-acyl-CoA biosynthetic process (GO:0035338)	1/18	0.354918	0.565759	0	0	2.38995	2.47567	ELOVL5
GO_Biological_Process_2021	synaptic transmission, glutamatergic (GO:0035249)	1/18	0.354918	0.565759	0	0	2.38995	2.47567	UNC13B
GO_Biological_Process_2021	maintenance of gastrointestinal epithelium (GO:0030277)	1/18	0.354918	0.565759	0	0	2.38995	2.47567	MUC4
GO_Biological_Process_2021	ventricular cardiac muscle cell action potential (GO:0086005)	1/18	0.354918	0.565759	0	0	2.38995	2.47567	NEDD4L
GO_Biological_Process_2021	water transport (GO:0006833)	1/18	0.354918	0.565759	0	0	2.38995	2.47567	CFTR
GO_Biological_Process_2021	negative regulation of interleukin-8 production (GO:0032717)	1/18	0.354918	0.565759	0	0	2.38995	2.47567	TMSB4X
GO_Biological_Process_2021	negative regulation of Rho protein signal transduction (GO:0035024)	1/18	0.354918	0.565759	0	0	2.38995	2.47567	HEG1
GO_Biological_Process_2021	neuron maturation (GO:0042551)	1/18	0.354918	0.565759	0	0	2.38995	2.47567	C1QA
GO_Biological_Process_2021	nucleosome disassembly (GO:0006337)	1/18	0.354918	0.565759	0	0	2.38995	2.47567	SUPT16H
GO_Biological_Process_2021	positive chemotaxis (GO:0050918)	1/18	0.354918	0.565759	0	0	2.38995	2.47567	VEGFA
GO_Biological_Process_2021	positive regulation of amyloid-beta formation (GO:1902004)	1/18	0.354918	0.565759	0	0	2.38995	2.47567	CLU
GO_Biological_Process_2021	positive regulation of cartilage development (GO:0061036)	1/18	0.354918	0.565759	0	0	2.38995	2.47567	BMPR1B
GO_Biological_Process_2021	positive regulation of cell cycle phase transition (GO:1901989)	1/18	0.354918	0.565759	0	0	2.38995	2.47567	PLCG2
GO_Biological_Process_2021	positive regulation of CREB transcription factor activity (GO:0032793)	1/18	0.354918	0.565759	0	0	2.38995	2.47567	VEGFA
GO_Biological_Process_2021	positive regulation of glial cell differentiation (GO:0045687)	1/18	0.354918	0.565759	0	0	2.38995	2.47567	TNFRSF1B
GO_Biological_Process_2021	positive regulation of interleukin-4 production (GO:0032753)	1/18	0.354918	0.565759	0	0	2.38995	2.47567	CEBPB
GO_Biological_Process_2021	positive regulation of mRNA splicing, via spliceosome (GO:0048026)	1/18	0.354918	0.565759	0	0	2.38995	2.47567	NCL
GO_Biological_Process_2021	positive regulation of phosphoprotein phosphatase activity (GO:0032516)	1/18	0.354918	0.565759	0	0	2.38995	2.47567	ITGA1
GO_Biological_Process_2021	positive regulation of response to endoplasmic reticulum stress (GO:1905898)	1/18	0.354918	0.565759	0	0	2.38995	2.47567	USP13
GO_Biological_Process_2021	protein localization to centrosome (GO:0071539)	1/18	0.354918	0.565759	0	0	2.38995	2.47567	STIL
GO_Biological_Process_2021	amide biosynthetic process (GO:0043604)	2/52	0.356769	0.565962	0	0	1.6258	1.67566	DMD;SPTSSA
GO_Biological_Process_2021	regulation of intrinsic apoptotic signaling pathway (GO:2001242)	2/52	0.356769	0.565962	0	0	1.6258	1.67566	BCAP31;CAV1
GO_Biological_Process_2021	regulation of release of sequestered calcium ion into cytosol (GO:0051279)	2/52	0.356769	0.565962	0	0	1.6258	1.67566	DMD;SRI
GO_Biological_Process_2021	response to peptide hormone (GO:0043434)	2/52	0.356769	0.565962	0	0	1.6258	1.67566	CAV1;ZFP36L1
GO_Biological_Process_2021	sprouting angiogenesis (GO:0002040)	2/52	0.356769	0.565962	0	0	1.6258	1.67566	GPLD1;VEGFA
GO_Biological_Process_2021	negative regulation of BMP signaling pathway (GO:0030514)	2/52	0.356769	0.565962	0	0	1.6258	1.67566	SMURF2;BMPR1B
GO_Biological_Process_2021	negative regulation of protein-containing complex assembly (GO:0031333)	2/52	0.356769	0.565962	0	0	1.6258	1.67566	HMGB1;CLU
GO_Biological_Process_2021	positive regulation of developmental growth (GO:0048639)	2/52	0.356769	0.565962	0	0	1.6258	1.67566	DBNL;NEDD4L
GO_Biological_Process_2021	negative regulation of cell growth (GO:0030308)	4/126	0.359631	0.570158	0	0	1.33326	1.3635	GJA1;KIAA0319;HSPA1B;HSPA1A
GO_Biological_Process_2021	transforming growth factor beta receptor signaling pathway (GO:0007179)	3/89	0.361799	0.571629	0	0	1.41819	1.44183	ZMIZ2;USP9Y;F11R
GO_Biological_Process_2021	post-Golgi vesicle-mediated transport (GO:0006892)	3/89	0.361799	0.571629	0	0	1.41819	1.44183	AP1G2;FTH1;FTL
GO_Biological_Process_2021	protein import (GO:0017038)	3/89	0.361799	0.571629	0	0	1.41819	1.44183	PXMP4;PEX2;CLU
GO_Biological_Process_2021	transcription by RNA polymerase II (GO:0006366)	9/320	0.364201	0.571629	0	0	1.17767	1.1895	SUPT16H;INTS1;CEBPD;NR1H2;SNAPC3;INTS2;WDR61;MLLT3;HDAC7
GO_Biological_Process_2021	membrane organization (GO:0061024)	7/242	0.364261	0.571629	0	0	1.21185	1.22383	SERP1;REPS2;KIAA0319;RAB5A;ACTB;CFTR;EPN2
GO_Biological_Process_2021	negative regulation of canonical Wnt signaling pathway (GO:0090090)	5/165	0.364827	0.571629	0	0	1.27094	1.28153	PSMA5;CAV1;PSMB1;NPHP3;MLLT3
GO_Biological_Process_2021	bicellular tight junction assembly (GO:0070830)	2/53	0.365473	0.571629	0	0	1.59384	1.6043	PECAM1;F11R
GO_Biological_Process_2021	positive regulation of B cell activation (GO:0050871)	2/53	0.365473	0.571629	0	0	1.59384	1.6043	MMP14;TNFSF13B
GO_Biological_Process_2021	positive regulation of chemokine production (GO:0032722)	2/53	0.365473	0.571629	0	0	1.59384	1.6043	HMGB1;AGER
GO_Biological_Process_2021	sodium ion transport (GO:0006814)	3/90	0.368367	0.571629	0	0	1.40182	1.39996	NEDD4L;NALCN;SLC6A4
GO_Biological_Process_2021	mitochondrial respiratory chain complex assembly (GO:0033108)	3/90	0.368367	0.571629	0	0	1.40182	1.39996	NDUFS8;NDUFB11;COA5
GO_Biological_Process_2021	negative regulation of translation (GO:0017148)	3/90	0.368367	0.571629	0	0	1.40182	1.39996	CNOT7;NCL;PATL2
GO_Biological_Process_2021	Rac protein signal transduction (GO:0016601)	1/19	0.370447	0.571629	0	0	2.25706	2.24136	DBNL
GO_Biological_Process_2021	branching involved in ureteric bud morphogenesis (GO:0001658)	1/19	0.370447	0.571629	0	0	2.25706	2.24136	PAX8
GO_Biological_Process_2021	regulation of centriole replication (GO:0046599)	1/19	0.370447	0.571629	0	0	2.25706	2.24136	STIL
GO_Biological_Process_2021	cellular glucuronidation (GO:0052695)	1/19	0.370447	0.571629	0	0	2.25706	2.24136	ABHD10
GO_Biological_Process_2021	regulation of leukocyte chemotaxis (GO:0002688)	1/19	0.370447	0.571629	0	0	2.25706	2.24136	MTUS1
GO_Biological_Process_2021	cytoplasmic translational initiation (GO:0002183)	1/19	0.370447	0.571629	0	0	2.25706	2.24136	EIF4A1
GO_Biological_Process_2021	regulation of mitochondrial membrane permeability (GO:0046902)	1/19	0.370447	0.571629	0	0	2.25706	2.24136	CAMK2A
GO_Biological_Process_2021	detection of mechanical stimulus (GO:0050982)	1/19	0.370447	0.571629	0	0	2.25706	2.24136	TTN
GO_Biological_Process_2021	regulation of neuroinflammatory response (GO:0150077)	1/19	0.370447	0.571629	0	0	2.25706	2.24136	TNFRSF1B
GO_Biological_Process_2021	regulation of oligodendrocyte differentiation (GO:0048713)	1/19	0.370447	0.571629	0	0	2.25706	2.24136	TNFRSF1B
GO_Biological_Process_2021	establishment of skin barrier (GO:0061436)	1/19	0.370447	0.571629	0	0	2.25706	2.24136	SFN
GO_Biological_Process_2021	establishment or maintenance of apical/basal cell polarity (GO:0035088)	1/19	0.370447	0.571629	0	0	2.25706	2.24136	SYNJ2BP
GO_Biological_Process_2021	ethanol metabolic process (GO:0006067)	1/19	0.370447	0.571629	0	0	2.25706	2.24136	SULT1A1
GO_Biological_Process_2021	regulation of synaptic vesicle exocytosis (GO:2000300)	1/19	0.370447	0.571629	0	0	2.25706	2.24136	RAB5A
GO_Biological_Process_2021	regulation of water loss via skin (GO:0033561)	1/19	0.370447	0.571629	0	0	2.25706	2.24136	SFN
GO_Biological_Process_2021	response to cholesterol (GO:0070723)	1/19	0.370447	0.571629	0	0	2.25706	2.24136	GPLD1
GO_Biological_Process_2021	heparan sulfate proteoglycan biosynthetic process (GO:0015012)	1/19	0.370447	0.571629	0	0	2.25706	2.24136	CSGALNACT1
GO_Biological_Process_2021	maintenance of protein localization in organelle (GO:0072595)	1/19	0.370447	0.571629	0	0	2.25706	2.24136	CHCHD10
GO_Biological_Process_2021	ureteric bud development (GO:0001657)	1/19	0.370447	0.571629	0	0	2.25706	2.24136	GPC3
GO_Biological_Process_2021	ureteric bud morphogenesis (GO:0060675)	1/19	0.370447	0.571629	0	0	2.25706	2.24136	PAX8
GO_Biological_Process_2021	vesicle transport along actin filament (GO:0030050)	1/19	0.370447	0.571629	0	0	2.25706	2.24136	MYO19
GO_Biological_Process_2021	myeloid cell activation involved in immune response (GO:0002275)	1/19	0.370447	0.571629	0	0	2.25706	2.24136	PLCG2
GO_Biological_Process_2021	N-glycan processing (GO:0006491)	1/19	0.370447	0.571629	0	0	2.25706	2.24136	PRKCSH
GO_Biological_Process_2021	negative regulation of amyloid precursor protein catabolic process (GO:1902992)	1/19	0.370447	0.571629	0	0	2.25706	2.24136	CLU
GO_Biological_Process_2021	negative regulation of calcium ion transport (GO:0051926)	1/19	0.370447	0.571629	0	0	2.25706	2.24136	TRIM27
GO_Biological_Process_2021	negative regulation of nervous system development (GO:0051961)	1/19	0.370447	0.571629	0	0	2.25706	2.24136	B2M
GO_Biological_Process_2021	negative regulation of oxidative stress-induced intrinsic apoptotic signaling pathway (GO:1902176)	1/19	0.370447	0.571629	0	0	2.25706	2.24136	HSPB1
GO_Biological_Process_2021	negative regulation of RNA metabolic process (GO:0051253)	1/19	0.370447	0.571629	0	0	2.25706	2.24136	RPS26
GO_Biological_Process_2021	negative regulation of RNA splicing (GO:0033119)	1/19	0.370447	0.571629	0	0	2.25706	2.24136	RPS26
GO_Biological_Process_2021	nucleotide-sugar biosynthetic process (GO:0009226)	1/19	0.370447	0.571629	0	0	2.25706	2.24136	GMPPB
GO_Biological_Process_2021	positive regulation of establishment of protein localization (GO:1904951)	1/19	0.370447	0.571629	0	0	2.25706	2.24136	DKC1
GO_Biological_Process_2021	positive regulation of leukocyte activation (GO:0002696)	1/19	0.370447	0.571629	0	0	2.25706	2.24136	CD226
GO_Biological_Process_2021	positive regulation of neutrophil chemotaxis (GO:0090023)	1/19	0.370447	0.571629	0	0	2.25706	2.24136	CXCL8
GO_Biological_Process_2021	microtubule cytoskeleton organization involved in mitosis (GO:1902850)	4/128	0.370569	0.571629	0	0	1.31163	1.30207	DYNC1LI1;STIL;RPS27;PCNT
GO_Biological_Process_2021	proteasomal protein catabolic process (GO:0010498)	6/205	0.371555	0.572814	0	0	1.22634	1.21415	PSMA5;COP1;SMURF2;RHBDD1;PSMB1;NEDD4L
GO_Biological_Process_2021	regulation of cellular amino acid metabolic process (GO:0006521)	2/54	0.374131	0.575434	0	0	1.56311	1.53677	PSMA5;PSMB1
GO_Biological_Process_2021	regulation of megakaryocyte differentiation (GO:0045652)	2/54	0.374131	0.575434	0	0	1.56311	1.53677	PRMT1;MYL9
GO_Biological_Process_2021	inorganic anion transport (GO:0015698)	2/54	0.374131	0.575434	0	0	1.56311	1.53677	CLIC5;SLC11A1
GO_Biological_Process_2021	unsaturated fatty acid metabolic process (GO:0033559)	2/54	0.374131	0.575434	0	0	1.56311	1.53677	ELOVL5;PTGR1
GO_Biological_Process_2021	regulation of stem cell differentiation (GO:2000736)	3/91	0.374923	0.575978	0	0	1.38582	1.35954	PSMA5;PSMB1;TACSTD2
GO_Biological_Process_2021	positive regulation of supramolecular fiber organization (GO:1902905)	3/91	0.374923	0.575978	0	0	1.38582	1.35954	CDC42EP3;EVL;CLU
GO_Biological_Process_2021	positive regulation of gene expression (GO:0010628)	13/482	0.376304	0.577762	0	0	1.12829	1.10274	CXCL8;CADM1;SLC11A1;CLU;ACTB;TTN;VEGFA;GJA1;DNAJA4;S100A13;PLCG2;HSPA1B;HSPA1A
GO_Biological_Process_2021	regulation of endothelial cell proliferation (GO:0001936)	3/92	0.381465	0.579505	0	0	1.37018	1.32049	CAV1;SYNJ2BP;VEGFA
GO_Biological_Process_2021	T cell activation (GO:0042110)	3/92	0.381465	0.579505	0	0	1.37018	1.32049	CXADR;LCP1;RASGRP1
GO_Biological_Process_2021	negative regulation of mitotic cell cycle phase transition (GO:1901991)	3/92	0.381465	0.579505	0	0	1.37018	1.32049	PSMA5;PSMB1;ZFP36L1
GO_Biological_Process_2021	regulation of response to external stimulus (GO:0032101)	4/130	0.381494	0.579505	0	0	1.29067	1.24377	GRK4;TRAF3;CAV1;TMSB4X
GO_Biological_Process_2021	triglyceride metabolic process (GO:0006641)	2/55	0.38274	0.579505	0	0	1.53354	1.47281	FABP5;CAV1
GO_Biological_Process_2021	positive regulation of programmed cell death (GO:0043068)	8/286	0.382767	0.579505	0	0	1.17061	1.12417	UNC13B;GADD45B;ANKRD1;HMGB1;CLU;GPLD1;MAP3K5;SLC27A4
GO_Biological_Process_2021	protein-DNA complex disassembly (GO:0032986)	1/20	0.385602	0.579505	0	0	2.13816	2.03756	SUPT16H
GO_Biological_Process_2021	branched-chain amino acid catabolic process (GO:0009083)	1/20	0.385602	0.579505	0	0	2.13816	2.03756	BCAT1
GO_Biological_Process_2021	branched-chain amino acid metabolic process (GO:0009081)	1/20	0.385602	0.579505	0	0	2.13816	2.03756	BCAT1
GO_Biological_Process_2021	cellular modified amino acid biosynthetic process (GO:0042398)	1/20	0.385602	0.579505	0	0	2.13816	2.03756	GCLC
GO_Biological_Process_2021	cellular monovalent inorganic cation homeostasis (GO:0030004)	1/20	0.385602	0.579505	0	0	2.13816	2.03756	NEDD4L
GO_Biological_Process_2021	cellular response to interferon-beta (GO:0035458)	1/20	0.385602	0.579505	0	0	2.13816	2.03756	IFITM2
GO_Biological_Process_2021	regulation of hippo signaling (GO:0035330)	1/20	0.385602	0.579505	0	0	2.13816	2.03756	MARK3
GO_Biological_Process_2021	cortical actin cytoskeleton organization (GO:0030866)	1/20	0.385602	0.579505	0	0	2.13816	2.03756	LCP1
GO_Biological_Process_2021	dopaminergic neuron differentiation (GO:0071542)	1/20	0.385602	0.579505	0	0	2.13816	2.03756	VEGFA
GO_Biological_Process_2021	embryonic digestive tract development (GO:0048566)	1/20	0.385602	0.579505	0	0	2.13816	2.03756	CXCL8
GO_Biological_Process_2021	endoplasmic reticulum calcium ion homeostasis (GO:0032469)	1/20	0.385602	0.579505	0	0	2.13816	2.03756	BCAP31
GO_Biological_Process_2021	energy reserve metabolic process (GO:0006112)	1/20	0.385602	0.579505	0	0	2.13816	2.03756	PHKG2
GO_Biological_Process_2021	epithelial cilium movement involved in extracellular fluid movement (GO:0003351)	1/20	0.385602	0.579505	0	0	2.13816	2.03756	NPHP3
GO_Biological_Process_2021	regulation of smooth muscle contraction (GO:0006940)	1/20	0.385602	0.579505	0	0	2.13816	2.03756	CAV1
GO_Biological_Process_2021	eye morphogenesis (GO:0048592)	1/20	0.385602	0.579505	0	0	2.13816	2.03756	VEGFA
GO_Biological_Process_2021	ganglioside metabolic process (GO:0001573)	1/20	0.385602	0.579505	0	0	2.13816	2.03756	ST6GALNAC5
GO_Biological_Process_2021	hepaticobiliary system development (GO:0061008)	1/20	0.385602	0.579505	0	0	2.13816	2.03756	PRKCSH
GO_Biological_Process_2021	insulin secretion (GO:0030073)	1/20	0.385602	0.579505	0	0	2.13816	2.03756	SLC30A8
GO_Biological_Process_2021	maintenance of protein location in nucleus (GO:0051457)	1/20	0.385602	0.579505	0	0	2.13816	2.03756	CHCHD10
GO_Biological_Process_2021	microtubule nucleation (GO:0007020)	1/20	0.385602	0.579505	0	0	2.13816	2.03756	TUBGCP5
GO_Biological_Process_2021	mitochondrial cytochrome c oxidase assembly (GO:0033617)	1/20	0.385602	0.579505	0	0	2.13816	2.03756	COA5
GO_Biological_Process_2021	xenobiotic transport (GO:0042908)	1/20	0.385602	0.579505	0	0	2.13816	2.03756	GJA1
GO_Biological_Process_2021	negative regulation of viral life cycle (GO:1903901)	1/20	0.385602	0.579505	0	0	2.13816	2.03756	IFITM2
GO_Biological_Process_2021	positive regulation of dendrite morphogenesis (GO:0050775)	1/20	0.385602	0.579505	0	0	2.13816	2.03756	DBNL
GO_Biological_Process_2021	positive regulation of epidermal cell differentiation (GO:0045606)	1/20	0.385602	0.579505	0	0	2.13816	2.03756	SFN
GO_Biological_Process_2021	positive regulation of epithelial cell differentiation (GO:0030858)	1/20	0.385602	0.579505	0	0	2.13816	2.03756	SFN
GO_Biological_Process_2021	positive regulation of heart contraction (GO:0045823)	1/20	0.385602	0.579505	0	0	2.13816	2.03756	RGS2
GO_Biological_Process_2021	positive regulation of lymphocyte differentiation (GO:0045621)	1/20	0.385602	0.579505	0	0	2.13816	2.03756	MMP14
GO_Biological_Process_2021	positive regulation of nitrogen compound metabolic process (GO:0051173)	1/20	0.385602	0.579505	0	0	2.13816	2.03756	PAX8
GO_Biological_Process_2021	positive regulation of protein processing (GO:0010954)	1/20	0.385602	0.579505	0	0	2.13816	2.03756	RHBDD1
GO_Biological_Process_2021	post-transcriptional gene silencing by RNA (GO:0035194)	1/20	0.385602	0.579505	0	0	2.13816	2.03756	CNOT7
GO_Biological_Process_2021	cellular response to hypoxia (GO:0071456)	4/131	0.38695	0.581199	0	0	1.28044	1.21573	PSMA5;PSMB1;ZFP36L1;VEGFA
GO_Biological_Process_2021	cell-cell adhesion via plasma-membrane adhesion molecules (GO:0098742)	5/170	0.388702	0.583497	0	0	1.23211	1.16427	CXADR;CADM1;CDH1;PECAM1;FAT4
GO_Biological_Process_2021	blood vessel morphogenesis (GO:0048514)	2/56	0.391298	0.585721	0	0	1.50506	1.41218	CAV1;VEGFA
GO_Biological_Process_2021	Rho protein signal transduction (GO:0007266)	2/56	0.391298	0.585721	0	0	1.50506	1.41218	CDC42EP3;RHOU
GO_Biological_Process_2021	sensory organ development (GO:0007423)	2/56	0.391298	0.585721	0	0	1.50506	1.41218	PAX8;BMPR1B
GO_Biological_Process_2021	tight junction assembly (GO:0120192)	2/56	0.391298	0.585721	0	0	1.50506	1.41218	PECAM1;F11R
GO_Biological_Process_2021	positive regulation of interleukin-1 beta production (GO:0032731)	2/56	0.391298	0.585721	0	0	1.50506	1.41218	HSPB1;AGER
GO_Biological_Process_2021	neuron projection development (GO:0031175)	5/171	0.393473	0.58696	0	0	1.22463	1.14226	GPRIN2;DBNL;PRMT1;HMGB1;AGER
GO_Biological_Process_2021	positive regulation of I-kappaB kinase/NF-kappaB signaling (GO:0043123)	5/171	0.393473	0.58696	0	0	1.22463	1.14226	GJA1;S100A13;S100A4;TRIM27;CC2D1A
GO_Biological_Process_2021	regulation of kinase activity (GO:0043549)	3/94	0.394502	0.58696	0	0	1.33992	1.24631	EMP2;LDB2;TTN
GO_Biological_Process_2021	hemopoiesis (GO:0030097)	3/94	0.394502	0.58696	0	0	1.33992	1.24631	MECOM;MKNK2;AHSP
GO_Biological_Process_2021	positive regulation of epithelial cell migration (GO:0010634)	3/94	0.394502	0.58696	0	0	1.33992	1.24631	PLCG2;GPLD1;VEGFA
GO_Biological_Process_2021	regulation of bone mineralization (GO:0030500)	2/57	0.399803	0.58696	0	0	1.47762	1.35466	BCOR;BMPR1B
GO_Biological_Process_2021	dicarboxylic acid metabolic process (GO:0043648)	2/57	0.399803	0.58696	0	0	1.47762	1.35466	GCLC;ADHFE1
GO_Biological_Process_2021	icosanoid metabolic process (GO:0006690)	2/57	0.399803	0.58696	0	0	1.47762	1.35466	PON3;PTGR1
GO_Biological_Process_2021	negative regulation of cell cycle G2/M phase transition (GO:1902750)	2/57	0.399803	0.58696	0	0	1.47762	1.35466	PSMA5;PSMB1
GO_Biological_Process_2021	positive regulation of gene expression, epigenetic (GO:0045815)	2/57	0.399803	0.58696	0	0	1.47762	1.35466	ZMIZ2;ACTB
GO_Biological_Process_2021	protein K48-linked ubiquitination (GO:0070936)	2/57	0.399803	0.58696	0	0	1.47762	1.35466	RNF8;NEDD4L
GO_Biological_Process_2021	actin filament-based transport (GO:0099515)	1/21	0.400393	0.58696	0	0	2.03115	1.85913	MYO19
GO_Biological_Process_2021	androgen metabolic process (GO:0008209)	1/21	0.400393	0.58696	0	0	2.03115	1.85913	HSD17B6
GO_Biological_Process_2021	beta-catenin destruction complex disassembly (GO:1904886)	1/21	0.400393	0.58696	0	0	2.03115	1.85913	CAV1
GO_Biological_Process_2021	calcium ion transport into cytosol (GO:0060402)	1/21	0.400393	0.58696	0	0	2.03115	1.85913	CACNA1C
GO_Biological_Process_2021	calcium-mediated signaling using intracellular calcium source (GO:0035584)	1/21	0.400393	0.58696	0	0	2.03115	1.85913	BCAP31
GO_Biological_Process_2021	regulation of cell-substrate junction assembly (GO:0090109)	1/21	0.400393	0.58696	0	0	2.03115	1.85913	LIMCH1
GO_Biological_Process_2021	cellular response to estradiol stimulus (GO:0071392)	1/21	0.400393	0.58696	0	0	2.03115	1.85913	FAM210B
GO_Biological_Process_2021	cellular response to steroid hormone stimulus (GO:0071383)	1/21	0.400393	0.58696	0	0	2.03115	1.85913	TFPI
GO_Biological_Process_2021	chondroitin sulfate biosynthetic process (GO:0030206)	1/21	0.400393	0.58696	0	0	2.03115	1.85913	CSGALNACT1
GO_Biological_Process_2021	regulation of lipoprotein lipase activity (GO:0051004)	1/21	0.400393	0.58696	0	0	2.03115	1.85913	NR1H2
GO_Biological_Process_2021	epithelial cell development (GO:0002064)	1/21	0.400393	0.58696	0	0	2.03115	1.85913	RILPL2
GO_Biological_Process_2021	extrinsic apoptotic signaling pathway in absence of ligand (GO:0097192)	1/21	0.400393	0.58696	0	0	2.03115	1.85913	BCL2A1
GO_Biological_Process_2021	response to progesterone (GO:0032570)	1/21	0.400393	0.58696	0	0	2.03115	1.85913	CAV1
GO_Biological_Process_2021	histone ubiquitination (GO:0016574)	1/21	0.400393	0.58696	0	0	2.03115	1.85913	RNF8
GO_Biological_Process_2021	rRNA modification (GO:0000154)	1/21	0.400393	0.58696	0	0	2.03115	1.85913	DKC1
GO_Biological_Process_2021	linoleic acid metabolic process (GO:0043651)	1/21	0.400393	0.58696	0	0	2.03115	1.85913	ELOVL5
GO_Biological_Process_2021	sterol transport (GO:0015918)	1/21	0.400393	0.58696	0	0	2.03115	1.85913	CAV1
GO_Biological_Process_2021	vacuolar acidification (GO:0007035)	1/21	0.400393	0.58696	0	0	2.03115	1.85913	SLC11A1
GO_Biological_Process_2021	negative regulation of ion transmembrane transporter activity (GO:0032413)	1/21	0.400393	0.58696	0	0	2.03115	1.85913	NEDD4L
GO_Biological_Process_2021	negative regulation of response to wounding (GO:1903035)	1/21	0.400393	0.58696	0	0	2.03115	1.85913	SERPINE1
GO_Biological_Process_2021	nuclear-transcribed mRNA poly(A) tail shortening (GO:0000289)	1/21	0.400393	0.58696	0	0	2.03115	1.85913	CNOT7
GO_Biological_Process_2021	positive regulation of antigen receptor-mediated signaling pathway (GO:0050857)	1/21	0.400393	0.58696	0	0	2.03115	1.85913	CD226
GO_Biological_Process_2021	positive regulation of immune system process (GO:0002684)	1/21	0.400393	0.58696	0	0	2.03115	1.85913	VEGFA
GO_Biological_Process_2021	positive regulation of lipid storage (GO:0010884)	1/21	0.400393	0.58696	0	0	2.03115	1.85913	PLIN5
GO_Biological_Process_2021	positive regulation of T cell cytokine production (GO:0002726)	1/21	0.400393	0.58696	0	0	2.03115	1.85913	B2M
GO_Biological_Process_2021	positive regulation of transcription from RNA polymerase II promoter involved in cellular response to chemical stimulus (GO:1901522)	1/21	0.400393	0.58696	0	0	2.03115	1.85913	VEGFA
GO_Biological_Process_2021	mRNA metabolic process (GO:0016071)	3/95	0.400994	0.587513	0	0	1.32529	1.21106	RNH1;HSPA1B;HSPA1A
GO_Biological_Process_2021	chordate embryonic development (GO:0043009)	2/58	0.408251	0.59582	0	0	1.45116	1.30006	STIL;VEGFA
GO_Biological_Process_2021	regulation of phagocytosis (GO:0050764)	2/58	0.408251	0.59582	0	0	1.45116	1.30006	SLC11A1;SYT7
GO_Biological_Process_2021	eye development (GO:0001654)	2/58	0.408251	0.59582	0	0	1.45116	1.30006	CACNA1C;BMPR1B
GO_Biological_Process_2021	regulation of tumor necrosis factor-mediated signaling pathway (GO:0010803)	2/58	0.408251	0.59582	0	0	1.45116	1.30006	HSPA1B;HSPA1A
GO_Biological_Process_2021	membrane lipid biosynthetic process (GO:0046467)	2/58	0.408251	0.59582	0	0	1.45116	1.30006	ELOVL5;SPTSSA
GO_Biological_Process_2021	mitochondrial respiratory chain complex I assembly (GO:0032981)	2/58	0.408251	0.59582	0	0	1.45116	1.30006	NDUFS8;NDUFB11
GO_Biological_Process_2021	NADH dehydrogenase complex assembly (GO:0010257)	2/58	0.408251	0.59582	0	0	1.45116	1.30006	NDUFS8;NDUFB11
GO_Biological_Process_2021	mitochondrion organization (GO:0007005)	5/175	0.412519	0.597126	0	0	1.19556	1.05864	BCAP31;CXADR;TIMM13;TOMM7;CHCHD10
GO_Biological_Process_2021	protein maturation (GO:0051604)	3/97	0.413917	0.597126	0	0	1.29696	1.14403	CPM;MMP14;PCSK7
GO_Biological_Process_2021	ribonucleoprotein complex assembly (GO:0022618)	4/136	0.414114	0.597126	0	0	1.23162	1.08582	RPS28;RPS27;SNRPD2;RPL10
GO_Biological_Process_2021	cell projection assembly (GO:0030031)	1/22	0.414828	0.597126	0	0	1.93433	1.70199	RHOU
GO_Biological_Process_2021	regulation of endoplasmic reticulum stress-induced intrinsic apoptotic signaling pathway (GO:1902235)	1/22	0.414828	0.597126	0	0	1.93433	1.70199	HSPA1A
GO_Biological_Process_2021	cellular response to osmotic stress (GO:0071470)	1/22	0.414828	0.597126	0	0	1.93433	1.70199	ZFP36L1
GO_Biological_Process_2021	regulation of lipid storage (GO:0010883)	1/22	0.414828	0.597126	0	0	1.93433	1.70199	PLIN5
GO_Biological_Process_2021	regulation of macrophage chemotaxis (GO:0010758)	1/22	0.414828	0.597126	0	0	1.93433	1.70199	MTUS1
GO_Biological_Process_2021	regulation of vacuole organization (GO:0044088)	1/22	0.414828	0.597126	0	0	1.93433	1.70199	RAB5A
GO_Biological_Process_2021	glutamate metabolic process (GO:0006536)	1/22	0.414828	0.597126	0	0	1.93433	1.70199	GCLC
GO_Biological_Process_2021	heme biosynthetic process (GO:0006783)	1/22	0.414828	0.597126	0	0	1.93433	1.70199	FECH
GO_Biological_Process_2021	limb morphogenesis (GO:0035108)	1/22	0.414828	0.597126	0	0	1.93433	1.70199	BMPR1B
GO_Biological_Process_2021	lipid droplet organization (GO:0034389)	1/22	0.414828	0.597126	0	0	1.93433	1.70199	PLIN5
GO_Biological_Process_2021	maturation of 5.8S rRNA from tricistronic rRNA transcript (SSU-rRNA, 5.8S rRNA, LSU-rRNA) (GO:0000466)	1/22	0.414828	0.597126	0	0	1.93433	1.70199	RPS21
GO_Biological_Process_2021	membrane protein intracellular domain proteolysis (GO:0031293)	1/22	0.414828	0.597126	0	0	1.93433	1.70199	RHBDD1
GO_Biological_Process_2021	mitochondrial calcium ion homeostasis (GO:0051560)	1/22	0.414828	0.597126	0	0	1.93433	1.70199	BCAP31
GO_Biological_Process_2021	mRNA modification (GO:0016556)	1/22	0.414828	0.597126	0	0	1.93433	1.70199	DKC1
GO_Biological_Process_2021	natural killer cell mediated cytotoxicity (GO:0042267)	1/22	0.414828	0.597126	0	0	1.93433	1.70199	TUBB
GO_Biological_Process_2021	negative regulation of biomineral tissue development (GO:0070168)	1/22	0.414828	0.597126	0	0	1.93433	1.70199	BCOR
GO_Biological_Process_2021	peptidyl-threonine dephosphorylation (GO:0035970)	1/22	0.414828	0.597126	0	0	1.93433	1.70199	DUSP1
GO_Biological_Process_2021	positive regulation of dendritic spine development (GO:0060999)	1/22	0.414828	0.597126	0	0	1.93433	1.70199	DBNL
GO_Biological_Process_2021	positive regulation of granulocyte chemotaxis (GO:0071624)	1/22	0.414828	0.597126	0	0	1.93433	1.70199	CXCL8
GO_Biological_Process_2021	positive regulation of lipid catabolic process (GO:0050996)	1/22	0.414828	0.597126	0	0	1.93433	1.70199	PLIN5
GO_Biological_Process_2021	positive regulation of neural precursor cell proliferation (GO:2000179)	1/22	0.414828	0.597126	0	0	1.93433	1.70199	VEGFA
GO_Biological_Process_2021	positive regulation of neutrophil migration (GO:1902624)	1/22	0.414828	0.597126	0	0	1.93433	1.70199	CXCL8
GO_Biological_Process_2021	protein polymerization (GO:0051258)	2/59	0.416641	0.598423	0	0	1.42563	1.24818	WASHC5;WASF3
GO_Biological_Process_2021	response to reactive oxygen species (GO:0000302)	2/59	0.416641	0.598423	0	0	1.42563	1.24818	HBB;HBA1
GO_Biological_Process_2021	negative regulation of autophagy (GO:0010507)	2/59	0.416641	0.598423	0	0	1.42563	1.24818	RUBCN;PIK3CA
GO_Biological_Process_2021	phospholipid transport (GO:0015914)	2/59	0.416641	0.598423	0	0	1.42563	1.24818	ABCA1;ATP8A1
GO_Biological_Process_2021	regulation of peptidyl-serine phosphorylation (GO:0033135)	3/98	0.420346	0.603415	0	0	1.28324	1.11216	CAV1;DMD;VEGFA
GO_Biological_Process_2021	positive regulation of developmental process (GO:0051094)	5/177	0.422011	0.605475	0	0	1.18154	1.01934	GJA1;CEBPB;SMURF2;BMPR1B;VEGFA
GO_Biological_Process_2021	apical junction assembly (GO:0043297)	2/60	0.424971	0.606114	0	0	1.40098	1.19887	PECAM1;F11R
GO_Biological_Process_2021	cellular response to chemokine (GO:1990869)	2/60	0.424971	0.606114	0	0	1.40098	1.19887	CXCL8;DUSP1
GO_Biological_Process_2021	cytokine-mediated signaling pathway (GO:0019221)	16/621	0.425014	0.606114	0	0	1.07571	0.920412	IFITM2;CXCL8;CEBPD;CAMK2A;TNFRSF1B;TNFSF13B;VEGFA;PSMA5;MUC1;PIK3CA;TRAF3;TMSB4X;PSMB1;RHOU;LCP1;B2M
GO_Biological_Process_2021	organic anion transport (GO:0015711)	3/99	0.426751	0.606114	0	0	1.26981	1.08131	HBB;HBA1;CFTR
GO_Biological_Process_2021	negative regulation of transcription, DNA-templated (GO:0045892)	24/948	0.42754	0.606114	0	0	1.05686	0.898025	DR1;CEBPB;RPL10;SMURF2;NR1H2;CAV1;SOX14;NEDD4L;PBXIP1;PEX2;HMGB1;LDB2;ZHX1;VEGFA;PER1;MUC1;GCLC;CNOT7;MECOM;YWHAQ;FOSB;TRIM27;BCOR;ZNF136
GO_Biological_Process_2021	artery development (GO:0060840)	1/23	0.428917	0.606114	0	0	1.84631	1.56288	VEGFA
GO_Biological_Process_2021	regulation of interferon-gamma-mediated signaling pathway (GO:0060334)	1/23	0.428917	0.606114	0	0	1.84631	1.56288	NR1H2
GO_Biological_Process_2021	regulation of interleukin-4 production (GO:0032673)	1/23	0.428917	0.606114	0	0	1.84631	1.56288	CEBPB
GO_Biological_Process_2021	diacylglycerol metabolic process (GO:0046339)	1/23	0.428917	0.606114	0	0	1.84631	1.56288	DGKE
GO_Biological_Process_2021	DNA catabolic process, endonucleolytic (GO:0000737)	1/23	0.428917	0.606114	0	0	1.84631	1.56288	HMGB1
GO_Biological_Process_2021	ear morphogenesis (GO:0042471)	1/23	0.428917	0.606114	0	0	1.84631	1.56288	PAX8
GO_Biological_Process_2021	ERK1 and ERK2 cascade (GO:0070371)	1/23	0.428917	0.606114	0	0	1.84631	1.56288	ZFP36L1
GO_Biological_Process_2021	regulation of SMAD protein signal transduction (GO:0060390)	1/23	0.428917	0.606114	0	0	1.84631	1.56288	KIAA0319
GO_Biological_Process_2021	regulation of telomere capping (GO:1904353)	1/23	0.428917	0.606114	0	0	1.84631	1.56288	MAP3K4
GO_Biological_Process_2021	respiratory chain complex IV assembly (GO:0008535)	1/23	0.428917	0.606114	0	0	1.84631	1.56288	COA5
GO_Biological_Process_2021	triglyceride catabolic process (GO:0019433)	1/23	0.428917	0.606114	0	0	1.84631	1.56288	FABP5
GO_Biological_Process_2021	vesicle transport along microtubule (GO:0047496)	1/23	0.428917	0.606114	0	0	1.84631	1.56288	KIFAP3
GO_Biological_Process_2021	negative regulation of GTPase activity (GO:0034260)	1/23	0.428917	0.606114	0	0	1.84631	1.56288	F11R
GO_Biological_Process_2021	negative regulation of reactive oxygen species metabolic process (GO:2000378)	1/23	0.428917	0.606114	0	0	1.84631	1.56288	PLIN5
GO_Biological_Process_2021	negative regulation of smoothened signaling pathway (GO:0045879)	1/23	0.428917	0.606114	0	0	1.84631	1.56288	GPC3
GO_Biological_Process_2021	nucleotide-excision repair, DNA damage recognition (GO:0000715)	1/23	0.428917	0.606114	0	0	1.84631	1.56288	COPS7B
GO_Biological_Process_2021	oligosaccharide biosynthetic process (GO:0009312)	1/23	0.428917	0.606114	0	0	1.84631	1.56288	ST6GALNAC5
GO_Biological_Process_2021	positive regulation of histone acetylation (GO:0035066)	1/23	0.428917	0.606114	0	0	1.84631	1.56288	MUC1
GO_Biological_Process_2021	positive regulation of interleukin-17 production (GO:0032740)	1/23	0.428917	0.606114	0	0	1.84631	1.56288	RFTN1
GO_Biological_Process_2021	positive regulation of mRNA processing (GO:0050685)	1/23	0.428917	0.606114	0	0	1.84631	1.56288	NCL
GO_Biological_Process_2021	positive regulation of protein autophosphorylation (GO:0031954)	1/23	0.428917	0.606114	0	0	1.84631	1.56288	VEGFA
GO_Biological_Process_2021	positive regulation of receptor internalization (GO:0002092)	1/23	0.428917	0.606114	0	0	1.84631	1.56288	VEGFA
GO_Biological_Process_2021	protein alkylation (GO:0008213)	1/23	0.428917	0.606114	0	0	1.84631	1.56288	PRMT1
GO_Biological_Process_2021	protein dephosphorylation (GO:0006470)	4/139	0.430291	0.607728	0	0	1.20407	1.01538	PTPRB;DUSP1;EYA4;PTPRG
GO_Biological_Process_2021	organic acid transport (GO:0015849)	3/100	0.433132	0.610251	0	0	1.25665	1.05146	SLC25A48;FOLR1;SLC27A4
GO_Biological_Process_2021	negative regulation of response to stimulus (GO:0048585)	2/61	0.433238	0.610251	0	0	1.37716	1.15195	NR1H2;CLU
GO_Biological_Process_2021	O-glycan processing (GO:0016266)	2/61	0.433238	0.610251	0	0	1.37716	1.15195	MUC1;MUC4
GO_Biological_Process_2021	positive regulation of DNA biosynthetic process (GO:2000573)	2/61	0.433238	0.610251	0	0	1.37716	1.15195	DKC1;MAP3K4
GO_Biological_Process_2021	protein lipidation (GO:0006497)	2/61	0.433238	0.610251	0	0	1.37716	1.15195	PIGG;GPLD1
GO_Biological_Process_2021	cellular component assembly (GO:0022607)	7/261	0.438905	0.611403	0	0	1.1201	0.922367	REPS2;CHCHD10;RHOU;LCP1;KIFAP3;ACTB;WASF3
GO_Biological_Process_2021	double-strand break repair via nonhomologous end joining (GO:0006303)	2/62	0.441442	0.611403	0	0	1.35414	1.10729	RNF8;HMGB1
GO_Biological_Process_2021	stress-activated MAPK cascade (GO:0051403)	2/62	0.441442	0.611403	0	0	1.35414	1.10729	MAP3K5;ZFP36L1
GO_Biological_Process_2021	positive regulation of intracellular signal transduction (GO:1902533)	14/546	0.441716	0.611403	0	0	1.06993	0.874227	BCAP31;VWF;CAV1;HMGB1;AGER;VEGFA;GJA1;PIK3CA;S100A13;PLCG2;S100A4;RPS20;TRIM27;CC2D1A
GO_Biological_Process_2021	apoptotic nuclear changes (GO:0030262)	1/24	0.442668	0.611403	0	0	1.76594	1.43913	HMGB1
GO_Biological_Process_2021	regulation of axon extension involved in axon guidance (GO:0048841)	1/24	0.442668	0.611403	0	0	1.76594	1.43913	VEGFA
GO_Biological_Process_2021	axon extension (GO:0048675)	1/24	0.442668	0.611403	0	0	1.76594	1.43913	MAP1B
GO_Biological_Process_2021	regulation of cardiac muscle hypertrophy (GO:0010611)	1/24	0.442668	0.611403	0	0	1.76594	1.43913	RGS2
GO_Biological_Process_2021	carbohydrate biosynthetic process (GO:0016051)	1/24	0.442668	0.611403	0	0	1.76594	1.43913	ST6GALNAC5
GO_Biological_Process_2021	regulation of cytokine production involved in immune response (GO:0002718)	1/24	0.442668	0.611403	0	0	1.76594	1.43913	TNFRSF1B
GO_Biological_Process_2021	cholesterol efflux (GO:0033344)	1/24	0.442668	0.611403	0	0	1.76594	1.43913	ABCA1
GO_Biological_Process_2021	regulation of keratinocyte proliferation (GO:0010837)	1/24	0.442668	0.611403	0	0	1.76594	1.43913	ZFP36L1
GO_Biological_Process_2021	defense response to fungus (GO:0050832)	1/24	0.442668	0.611403	0	0	1.76594	1.43913	PLCG2
GO_Biological_Process_2021	regulation of monooxygenase activity (GO:0032768)	1/24	0.442668	0.611403	0	0	1.76594	1.43913	CAV1
GO_Biological_Process_2021	dorsal/ventral pattern formation (GO:0009953)	1/24	0.442668	0.611403	0	0	1.76594	1.43913	BMPR1B
GO_Biological_Process_2021	endocrine system development (GO:0035270)	1/24	0.442668	0.611403	0	0	1.76594	1.43913	PAX8
GO_Biological_Process_2021	establishment of mitotic spindle orientation (GO:0000132)	1/24	0.442668	0.611403	0	0	1.76594	1.43913	GJA1
GO_Biological_Process_2021	regulation of vascular endothelial growth factor receptor signaling pathway (GO:0030947)	1/24	0.442668	0.611403	0	0	1.76594	1.43913	EPN2
GO_Biological_Process_2021	histone monoubiquitination (GO:0010390)	1/24	0.442668	0.611403	0	0	1.76594	1.43913	BCOR
GO_Biological_Process_2021	inner ear morphogenesis (GO:0042472)	1/24	0.442668	0.611403	0	0	1.76594	1.43913	PAX8
GO_Biological_Process_2021	leukotriene metabolic process (GO:0006691)	1/24	0.442668	0.611403	0	0	1.76594	1.43913	PTGR1
GO_Biological_Process_2021	long-chain fatty-acyl-CoA metabolic process (GO:0035336)	1/24	0.442668	0.611403	0	0	1.76594	1.43913	ELOVL5
GO_Biological_Process_2021	lymphocyte activation involved in immune response (GO:0002285)	1/24	0.442668	0.611403	0	0	1.76594	1.43913	LCP1
GO_Biological_Process_2021	sulfur amino acid metabolic process (GO:0000096)	1/24	0.442668	0.611403	0	0	1.76594	1.43913	GCLC
GO_Biological_Process_2021	wound healing, spreading of cells (GO:0044319)	1/24	0.442668	0.611403	0	0	1.76594	1.43913	LCP1
GO_Biological_Process_2021	ncRNA 3'-end processing (GO:0043628)	1/24	0.442668	0.611403	0	0	1.76594	1.43913	INTS2
GO_Biological_Process_2021	negative regulation of neuron differentiation (GO:0045665)	1/24	0.442668	0.611403	0	0	1.76594	1.43913	B2M
GO_Biological_Process_2021	negative regulation of ossification (GO:0030279)	1/24	0.442668	0.611403	0	0	1.76594	1.43913	BCOR
GO_Biological_Process_2021	negative regulation of protein depolymerization (GO:1901880)	1/24	0.442668	0.611403	0	0	1.76594	1.43913	PIK3CA
GO_Biological_Process_2021	negative regulation of protein tyrosine kinase activity (GO:0061099)	1/24	0.442668	0.611403	0	0	1.76594	1.43913	CAV1
GO_Biological_Process_2021	neuromuscular junction development (GO:0007528)	1/24	0.442668	0.611403	0	0	1.76594	1.43913	UNC13B
GO_Biological_Process_2021	nucleotide-excision repair, DNA gap filling (GO:0006297)	1/24	0.442668	0.611403	0	0	1.76594	1.43913	LIG1
GO_Biological_Process_2021	porphyrin-containing compound biosynthetic process (GO:0006779)	1/24	0.442668	0.611403	0	0	1.76594	1.43913	FECH
GO_Biological_Process_2021	positive regulation of lamellipodium assembly (GO:0010592)	1/24	0.442668	0.611403	0	0	1.76594	1.43913	PIK3CA
GO_Biological_Process_2021	protein alpha-1,2-demannosylation (GO:0036508)	1/24	0.442668	0.611403	0	0	1.76594	1.43913	EDEM1
GO_Biological_Process_2021	protein insertion into mitochondrial membrane (GO:0051204)	1/24	0.442668	0.611403	0	0	1.76594	1.43913	TIMM13
GO_Biological_Process_2021	protein kinase B signaling (GO:0043491)	1/24	0.442668	0.611403	0	0	1.76594	1.43913	ZFP36L1
GO_Biological_Process_2021	positive regulation of macromolecule metabolic process (GO:0010604)	10/384	0.444189	0.613182	0	0	1.08683	0.88197	GJA1;CXCL8;DNAJA4;SLC11A1;PLCG2;CLU;HSPA1B;VEGFA;HSPA1A;TTN
GO_Biological_Process_2021	organelle assembly (GO:0070925)	11/425	0.445213	0.614273	0	0	1.08004	0.873973	GOLGA8B;DBNL;RILPL2;CFAP70;TUBGCP5;NPHP3;BBIP1;PCNT;GOLGA8A;RAB8A;PATL2
GO_Biological_Process_2021	positive regulation of cell growth (GO:0030307)	3/102	0.445812	0.614776	0	0	1.23114	0.994585	MMP14;DBNL;NEDD4L
GO_Biological_Process_2021	chromatin organization (GO:0006325)	4/142	0.446347	0.615191	0	0	1.17771	0.950011	DR1;MECOM;SMARCA1;HMGN3
GO_Biological_Process_2021	cell cycle G1/S phase transition (GO:0044843)	2/63	0.449579	0.619321	0	0	1.33187	1.06476	CAMK2A;BCAT1
GO_Biological_Process_2021	neuron development (GO:0048666)	4/143	0.451668	0.620477	0	0	1.16918	0.929271	GPRIN2;PRMT1;HMGB1;AGER
GO_Biological_Process_2021	nitrogen compound transport (GO:0071705)	4/143	0.451668	0.620477	0	0	1.16918	0.929271	SLC25A48;SLC11A1;HBB;SLC6A4
GO_Biological_Process_2021	antigen processing and presentation of exogenous peptide antigen (GO:0002478)	3/103	0.452111	0.620477	0	0	1.21877	0.967491	CLEC4A;DYNC1LI1;KIFAP3
GO_Biological_Process_2021	chromatin remodeling (GO:0006338)	3/103	0.452111	0.620477	0	0	1.21877	0.967491	DR1;SMARCA1;ACTB
GO_Biological_Process_2021	regulation of calcium ion import (GO:0090279)	1/25	0.456087	0.620477	0	0	1.69227	1.32855	TRIM27
GO_Biological_Process_2021	cardiac conduction system development (GO:0003161)	1/25	0.456087	0.620477	0	0	1.69227	1.32855	GJA1
GO_Biological_Process_2021	regulation of cholesterol transport (GO:0032374)	1/25	0.456087	0.620477	0	0	1.69227	1.32855	NR1H2
GO_Biological_Process_2021	regulation of dopamine secretion (GO:0014059)	1/25	0.456087	0.620477	0	0	1.69227	1.32855	SYT7
GO_Biological_Process_2021	cellular response to hexose stimulus (GO:0071331)	1/25	0.456087	0.620477	0	0	1.69227	1.32855	UNC13B
GO_Biological_Process_2021	regulation of heterotypic cell-cell adhesion (GO:0034114)	1/25	0.456087	0.620477	0	0	1.69227	1.32855	AGER
GO_Biological_Process_2021	regulation of microtubule depolymerization (GO:0031114)	1/25	0.456087	0.620477	0	0	1.69227	1.32855	MAP1B
GO_Biological_Process_2021	regulation of mitochondrial fission (GO:0090140)	1/25	0.456087	0.620477	0	0	1.69227	1.32855	MYO19
GO_Biological_Process_2021	regulation of myotube differentiation (GO:0010830)	1/25	0.456087	0.620477	0	0	1.69227	1.32855	MMP14
GO_Biological_Process_2021	divalent inorganic cation homeostasis (GO:0072507)	1/25	0.456087	0.620477	0	0	1.69227	1.32855	CAV1
GO_Biological_Process_2021	regulation of neutrophil chemotaxis (GO:0090022)	1/25	0.456087	0.620477	0	0	1.69227	1.32855	CXCL8
GO_Biological_Process_2021	regulation of protein processing (GO:0070613)	1/25	0.456087	0.620477	0	0	1.69227	1.32855	RHBDD1
GO_Biological_Process_2021	regulation of rhodopsin mediated signaling pathway (GO:0022400)	1/25	0.456087	0.620477	0	0	1.69227	1.32855	GRK4
GO_Biological_Process_2021	response to dsRNA (GO:0043331)	1/25	0.456087	0.620477	0	0	1.69227	1.32855	RFTN1
GO_Biological_Process_2021	ribosomal large subunit assembly (GO:0000027)	1/25	0.456087	0.620477	0	0	1.69227	1.32855	RPL10
GO_Biological_Process_2021	sodium ion homeostasis (GO:0055078)	1/25	0.456087	0.620477	0	0	1.69227	1.32855	NEDD4L
GO_Biological_Process_2021	ventricular cardiac muscle tissue development (GO:0003229)	1/25	0.456087	0.620477	0	0	1.69227	1.32855	HOPX
GO_Biological_Process_2021	peptide catabolic process (GO:0043171)	1/25	0.456087	0.620477	0	0	1.69227	1.32855	CPQ
GO_Biological_Process_2021	peripheral nervous system development (GO:0007422)	1/25	0.456087	0.620477	0	0	1.69227	1.32855	PMP22
GO_Biological_Process_2021	positive regulation of DNA-templated transcription, elongation (GO:0032786)	1/25	0.456087	0.620477	0	0	1.69227	1.32855	SUPT16H
GO_Biological_Process_2021	antimicrobial humoral immune response mediated by antimicrobial peptide (GO:0061844)	2/64	0.457649	0.621315	0	0	1.31032	1.02422	CXCL8;CXCL14
GO_Biological_Process_2021	regulation of extrinsic apoptotic signaling pathway (GO:2001236)	2/64	0.457649	0.621315	0	0	1.31032	1.02422	CAV1;G0S2
GO_Biological_Process_2021	plasma membrane organization (GO:0007009)	2/64	0.457649	0.621315	0	0	1.31032	1.02422	SERP1;SYT7
GO_Biological_Process_2021	pre-replicative complex assembly (GO:0036388)	2/64	0.457649	0.621315	0	0	1.31032	1.02422	PSMA5;PSMB1
GO_Biological_Process_2021	cellular metal ion homeostasis (GO:0006875)	3/104	0.458379	0.621663	0	0	1.20664	0.941247	CAV1;NEDD4L;TPT1
GO_Biological_Process_2021	regulation of insulin secretion (GO:0050796)	3/104	0.458379	0.621663	0	0	1.20664	0.941247	SLC30A8;CACNA1C;SYT7
GO_Biological_Process_2021	protein-containing complex assembly (GO:0065003)	7/267	0.46229	0.626321	0	0	1.09391	0.844017	DBNL;REPS2;CHCHD10;DMD;KIFAP3;FOLR1;WASF3
GO_Biological_Process_2021	negative regulation of signal transduction (GO:0009968)	7/267	0.46229	0.626321	0	0	1.09391	0.844017	MMP14;RGS2;CXCL8;GPC3;PLIN5;SLC27A4;EPN2
GO_Biological_Process_2021	BMP signaling pathway (GO:0030509)	2/65	0.465651	0.628851	0	0	1.28946	0.985559	USP9Y;BMPR1B
GO_Biological_Process_2021	regulation of cell-matrix adhesion (GO:0001952)	2/65	0.465651	0.628851	0	0	1.28946	0.985559	LIMCH1;EMP2
GO_Biological_Process_2021	regulation of biomineral tissue development (GO:0070167)	1/26	0.469185	0.628851	0	0	1.6245	1.22935	CEBPB
GO_Biological_Process_2021	regulation of chondrocyte differentiation (GO:0032330)	1/26	0.469185	0.628851	0	0	1.6245	1.22935	BMPR1B
GO_Biological_Process_2021	cellular response to drug (GO:0035690)	1/26	0.469185	0.628851	0	0	1.6245	1.22935	GPLD1
GO_Biological_Process_2021	regulation of mitotic metaphase/anaphase transition (GO:0030071)	1/26	0.469185	0.628851	0	0	1.6245	1.22935	DUSP1
GO_Biological_Process_2021	regulation of myelination (GO:0031641)	1/26	0.469185	0.628851	0	0	1.6245	1.22935	TNFRSF1B
GO_Biological_Process_2021	DNA geometric change (GO:0032392)	1/26	0.469185	0.628851	0	0	1.6245	1.22935	HMGB1
GO_Biological_Process_2021	regulation of potassium ion transmembrane transporter activity (GO:1901016)	1/26	0.469185	0.628851	0	0	1.6245	1.22935	NEDD4L
GO_Biological_Process_2021	endothelial cell development (GO:0001885)	1/26	0.469185	0.628851	0	0	1.6245	1.22935	PECAM1
GO_Biological_Process_2021	regulation of viral life cycle (GO:1903900)	1/26	0.469185	0.628851	0	0	1.6245	1.22935	TRIM27
GO_Biological_Process_2021	maturation of LSU-rRNA (GO:0000470)	1/26	0.469185	0.628851	0	0	1.6245	1.22935	RPL7A
GO_Biological_Process_2021	meiosis I (GO:0007127)	1/26	0.469185	0.628851	0	0	1.6245	1.22935	FOXJ2
GO_Biological_Process_2021	membrane depolarization during action potential (GO:0086010)	1/26	0.469185	0.628851	0	0	1.6245	1.22935	CACNA1C
GO_Biological_Process_2021	metanephros development (GO:0001656)	1/26	0.469185	0.628851	0	0	1.6245	1.22935	PAX8
GO_Biological_Process_2021	mononuclear cell differentiation (GO:1903131)	1/26	0.469185	0.628851	0	0	1.6245	1.22935	VEGFA
GO_Biological_Process_2021	negative regulation of cell development (GO:0010721)	1/26	0.469185	0.628851	0	0	1.6245	1.22935	B2M
GO_Biological_Process_2021	organelle fission (GO:0048285)	1/26	0.469185	0.628851	0	0	1.6245	1.22935	WASHC5
GO_Biological_Process_2021	positive regulation of histone methylation (GO:0031062)	1/26	0.469185	0.628851	0	0	1.6245	1.22935	WDR61
GO_Biological_Process_2021	positive regulation of interleukin-2 production (GO:0032743)	1/26	0.469185	0.628851	0	0	1.6245	1.22935	PLCG2
GO_Biological_Process_2021	positive regulation of T cell mediated cytotoxicity (GO:0001916)	1/26	0.469185	0.628851	0	0	1.6245	1.22935	AZGP1
GO_Biological_Process_2021	positive regulation of apoptotic process (GO:0043065)	8/310	0.470145	0.629817	0	0	1.07624	0.812251	UNC13B;GADD45B;ANKRD1;HMGB1;CLU;GPLD1;MAP3K5;SLC27A4
GO_Biological_Process_2021	protein processing (GO:0016485)	3/106	0.470823	0.630083	0	0	1.18308	0.891185	CPM;MMP14;PCSK7
GO_Biological_Process_2021	positive regulation of protein serine/threonine kinase activity (GO:0071902)	3/106	0.470823	0.630083	0	0	1.18308	0.891185	PARP16;RASGRP1;VEGFA
GO_Biological_Process_2021	cellular component disassembly (GO:0022411)	2/66	0.473582	0.631805	0	0	1.26925	0.948673	MMP14;LCP1
GO_Biological_Process_2021	regulation of protein localization (GO:0032880)	2/66	0.473582	0.631805	0	0	1.26925	0.948673	DNAJB6;TRIM27
GO_Biological_Process_2021	extracellular matrix disassembly (GO:0022617)	2/66	0.473582	0.631805	0	0	1.26925	0.948673	MMP14;LCP1
GO_Biological_Process_2021	negative regulation of G2/M transition of mitotic cell cycle (GO:0010972)	2/66	0.473582	0.631805	0	0	1.26925	0.948673	PSMA5;PSMB1
GO_Biological_Process_2021	positive regulation of T cell proliferation (GO:0042102)	2/66	0.473582	0.631805	0	0	1.26925	0.948673	HMGB1;AGER
GO_Biological_Process_2021	regulation of mitotic cell cycle phase transition (GO:1901990)	5/188	0.473602	0.631805	0	0	1.10989	0.829515	PSMA5;TUBB;PSMB1;PCNT;ZFP36L1
GO_Biological_Process_2021	regulation of cell population proliferation (GO:0042127)	19/764	0.473794	0.631805	0	0	1.03636	0.774146	JUND;CXCL8;PRMT1;ITGA1;EMP2;CLU;VEGFA;GNAI2;ZFP36L1;TJP1;AZGP1;CNOT7;FTH1;NAMPT;S100A13;HSPA1B;S100A11;GPLD1;HSPA1A
GO_Biological_Process_2021	regulation of cytosolic calcium ion concentration (GO:0051480)	4/148	0.478013	0.636878	0	0	1.12829	0.83281	BCAP31;CAV1;CACNA1C;HMGB1
GO_Biological_Process_2021	inflammatory response (GO:0006954)	6/230	0.478083	0.636878	0	0	1.08806	0.80296	TPST1;CEBPB;CXCL8;SLC11A1;HMGB1;F11R
GO_Biological_Process_2021	acute inflammatory response (GO:0002526)	1/27	0.481968	0.636886	0	0	1.56194	1.14003	CEBPB
GO_Biological_Process_2021	calcium-ion regulated exocytosis (GO:0017156)	1/27	0.481968	0.636886	0	0	1.56194	1.14003	SYT7
GO_Biological_Process_2021	chondroitin sulfate proteoglycan biosynthetic process (GO:0050650)	1/27	0.481968	0.636886	0	0	1.56194	1.14003	CSGALNACT1
GO_Biological_Process_2021	entrainment of circadian clock by photoperiod (GO:0043153)	1/27	0.481968	0.636886	0	0	1.56194	1.14003	PER1
GO_Biological_Process_2021	response to glucocorticoid (GO:0051384)	1/27	0.481968	0.636886	0	0	1.56194	1.14003	ZFP36L1
GO_Biological_Process_2021	L-alpha-amino acid transmembrane transport (GO:1902475)	1/27	0.481968	0.636886	0	0	1.56194	1.14003	SLC36A4
GO_Biological_Process_2021	stress-activated protein kinase signaling cascade (GO:0031098)	1/27	0.481968	0.636886	0	0	1.56194	1.14003	MAP3K5
GO_Biological_Process_2021	mitotic chromosome condensation (GO:0007076)	1/27	0.481968	0.636886	0	0	1.56194	1.14003	TTN
GO_Biological_Process_2021	negative regulation of catalytic activity (GO:0043086)	1/27	0.481968	0.636886	0	0	1.56194	1.14003	CAMK2A
GO_Biological_Process_2021	negative regulation of cation channel activity (GO:2001258)	1/27	0.481968	0.636886	0	0	1.56194	1.14003	SRI
GO_Biological_Process_2021	negative regulation of endothelial cell apoptotic process (GO:2000352)	1/27	0.481968	0.636886	0	0	1.56194	1.14003	SERPINE1
GO_Biological_Process_2021	negative regulation of insulin receptor signaling pathway (GO:0046627)	1/27	0.481968	0.636886	0	0	1.56194	1.14003	SLC27A4
GO_Biological_Process_2021	peptide hormone secretion (GO:0030072)	1/27	0.481968	0.636886	0	0	1.56194	1.14003	SLC30A8
GO_Biological_Process_2021	peptidyl-lysine methylation (GO:0018022)	1/27	0.481968	0.636886	0	0	1.56194	1.14003	SMYD3
GO_Biological_Process_2021	positive regulation of BMP signaling pathway (GO:0030513)	1/27	0.481968	0.636886	0	0	1.56194	1.14003	BMPR1B
GO_Biological_Process_2021	positive regulation of striated muscle cell differentiation (GO:0051155)	1/27	0.481968	0.636886	0	0	1.56194	1.14003	MMP14
GO_Biological_Process_2021	regulation of G2/M transition of mitotic cell cycle (GO:0010389)	4/149	0.483225	0.637905	0	0	1.12045	0.814874	PSMA5;TUBB;PSMB1;PCNT
GO_Biological_Process_2021	positive regulation of hydrolase activity (GO:0051345)	4/149	0.483225	0.637905	0	0	1.12045	0.814874	F11R;RASGRP1;S100A10;PLIN5
GO_Biological_Process_2021	protein polyubiquitination (GO:0000209)	8/314	0.484515	0.638967	0	0	1.06195	0.769493	PSMA5;SMURF2;TRAF3;PSMB1;RNF8;NEDD4L;TRIM69;TRIM27
GO_Biological_Process_2021	cilium assembly (GO:0060271)	8/314	0.484515	0.638967	0	0	1.06195	0.769493	RILPL2;CFAP70;TUBB;NPHP3;BBIP1;KIFAP3;PCNT;RAB8A
GO_Biological_Process_2021	negative regulation of Wnt signaling pathway (GO:0030178)	5/191	0.487429	0.639538	0	0	1.09182	0.78459	PSMA5;CAV1;PSMB1;NPHP3;MLLT3
GO_Biological_Process_2021	canonical Wnt signaling pathway (GO:0060070)	2/68	0.489228	0.639538	0	0	1.23066	0.879829	CAV1;RAB5A
GO_Biological_Process_2021	regulation of tyrosine phosphorylation of STAT protein (GO:0042509)	2/68	0.489228	0.639538	0	0	1.23066	0.879829	CNOT7;VEGFA
GO_Biological_Process_2021	interferon-gamma-mediated signaling pathway (GO:0060333)	2/68	0.489228	0.639538	0	0	1.23066	0.879829	CAMK2A;B2M
GO_Biological_Process_2021	positive regulation of protein localization to nucleus (GO:1900182)	2/68	0.489228	0.639538	0	0	1.23066	0.879829	CDH1;DKC1
GO_Biological_Process_2021	regulation of protein ubiquitination (GO:0031396)	3/109	0.489243	0.639538	0	0	1.14942	0.821718	CAV1;HSPA1B;HSPA1A
GO_Biological_Process_2021	modulation of chemical synaptic transmission (GO:0050804)	3/109	0.489243	0.639538	0	0	1.14942	0.821718	HOMER1;CAMK2A;AGER
[truncated: 1,308 more rows]

## Sheet: AT2
Gene_set	Term	Overlap	P-value	Adjusted P-value	Old P-value	Old Adjusted P-value	Odds Ratio	Combined Score	Genes
GO_Biological_Process_2021	SRP-dependent cotranslational protein targeting to membrane (GO:0006614)	14/90	2.31476e-11	4.12787e-08	0	0	13.8144	338.302	RPL23A;RPL8;RPS28;RPS16;RPS19;RPLP2;RPL13;RPL37;RPL26;RPS2;RPL29;RPL28;RPS21;RPS24
GO_Biological_Process_2021	cotranslational protein targeting to membrane (GO:0006613)	14/94	4.24896e-11	4.12787e-08	0	0	13.121	313.352	RPL23A;RPL8;RPS28;RPS16;RPS19;RPLP2;RPL13;RPL37;RPL26;RPS2;RPL29;RPL28;RPS21;RPS24
GO_Biological_Process_2021	protein targeting to ER (GO:0045047)	14/103	1.50192e-10	9.72744e-08	0	0	11.7887	266.651	RPL23A;RPL8;RPS28;RPS16;RPS19;RPLP2;RPL13;RPL37;RPL26;RPS2;RPL29;RPL28;RPS21;RPS24
GO_Biological_Process_2021	cytoplasmic translation (GO:0002181)	13/93	4.8176e-10	2.05695e-07	0	0	12.1375	260.392	RPL23A;RPL8;RPS28;RPS16;RPS19;RPL13;RPL37;RPL26;RPS2;RPL29;RPL28;RPS21;RPS24
GO_Biological_Process_2021	nuclear-transcribed mRNA catabolic process, nonsense-mediated decay (GO:0000184)	14/113	5.29324e-10	2.05695e-07	0	0	10.5926	226.251	RPL23A;RPL8;RPS28;RPS16;RPS19;RPLP2;RPL13;RPL37;RPL26;RPS2;RPL29;RPL28;RPS21;RPS24
GO_Biological_Process_2021	peptide biosynthetic process (GO:0043043)	15/162	7.62037e-09	2.46773e-06	0	0	7.65384	143.069	RPL23A;RPL8;EEF1A1;RPS28;RPS16;RPS19;RPLP2;RPL13;RPL37;RPL26;RPS2;RPL29;RPL28;RPS21;RPS24
GO_Biological_Process_2021	cellular protein metabolic process (GO:0044267)	22/417	8.88578e-08	2.46644e-05	0	0	4.23839	68.8155	SLC34A2;SFTPB;NAPSA;RPN2;SFTPA2;SFTPC;RPL23A;RPL8;EEF1A1;RPS28;IL6;RPS16;RPS19;RPL13;RPLP2;RPL26;RPL37;RPS2;RPL29;RPL28;RPS21;RPS24
GO_Biological_Process_2021	nuclear-transcribed mRNA catabolic process (GO:0000956)	14/171	1.14869e-07	2.78989e-05	0	0	6.65965	106.418	RPL23A;RPL8;RPS28;RPS16;RPS19;RPLP2;RPL13;RPL37;RPL26;RPS2;RPL29;RPL28;RPS21;RPS24
GO_Biological_Process_2021	translation (GO:0006412)	15/214	3.08955e-07	6.67e-05	0	0	5.63883	84.5264	RPL23A;RPL8;EEF1A1;RPS28;RPS16;RPS19;RPLP2;RPL13;RPL37;RPL26;RPS2;RPL29;RPL28;RPS21;RPS24
GO_Biological_Process_2021	rRNA metabolic process (GO:0016072)	13/162	4.12987e-07	8.02434e-05	0	0	6.49386	95.4588	RPL23A;RPL8;RPS28;RPS16;RPS19;RPLP2;RPL13;RPL37;RPL26;RPS2;RPL29;RPL28;RPS24
GO_Biological_Process_2021	rRNA processing (GO:0006364)	13/173	8.75677e-07	0.000154676	0	0	6.04401	84.3035	RPL23A;RPL8;RPS28;RPS16;RPS19;RPLP2;RPL13;RPL37;RPL26;RPS2;RPL29;RPL28;RPS24
GO_Biological_Process_2021	neutrophil mediated immunity (GO:0002446)	22/488	1.27907e-06	0.000207103	0	0	3.57943	48.5707	DSP;PIGR;ACTR2;HSP90AB1;SLC11A1;HSPA6;LPCAT1;HP;HBB;ATP11A;HMGB1;SIRPB1;EEF1A1;IL6;NPC2;FTH1;PECAM1;MAPK1;CD47;B2M;HSPA1A;TXNDC5
GO_Biological_Process_2021	response to reactive oxygen species (GO:0000302)	8/59	1.43294e-06	0.00021417	0	0	11.5148	154.94	PLK3;JUN;HP;HBB;MAPK1;FOS;HBA1;SOD2
GO_Biological_Process_2021	ribosome biogenesis (GO:0042254)	13/192	2.81833e-06	0.000391144	0	0	5.39722	68.9731	RPL23A;RPL8;RPS28;RPS16;RPS19;RPLP2;RPL13;RPL37;RPL26;RPS2;RPL29;RPL28;RPS24
GO_Biological_Process_2021	neutrophil degranulation (GO:0043312)	21/481	3.70546e-06	0.00047998	0	0	3.4488	43.1296	DSP;PIGR;ACTR2;HSP90AB1;SLC11A1;HSPA6;LPCAT1;HP;HBB;ATP11A;HMGB1;SIRPB1;EEF1A1;NPC2;FTH1;PECAM1;MAPK1;CD47;B2M;HSPA1A;TXNDC5
GO_Biological_Process_2021	neutrophil activation involved in immune response (GO:0002283)	21/485	4.2126e-06	0.000511567	0	0	3.41836	42.3105	DSP;PIGR;ACTR2;HSP90AB1;SLC11A1;HSPA6;LPCAT1;HP;HBB;ATP11A;HMGB1;SIRPB1;EEF1A1;NPC2;FTH1;PECAM1;MAPK1;CD47;B2M;HSPA1A;TXNDC5
GO_Biological_Process_2021	ncRNA processing (GO:0034470)	13/201	4.66735e-06	0.00053345	0	0	5.13648	63.0499	RPL23A;RPL8;RPS28;RPS16;RPS19;RPLP2;RPL13;RPL37;RPL26;RPS2;RPL29;RPL28;RPS24
GO_Biological_Process_2021	cellular macromolecule biosynthetic process (GO:0034645)	16/314	8.23675e-06	0.000889111	0	0	4.01156	46.963	RPL23A;RPL8;EEF1A1;RPS28;RPS16;RPS19;RPL13;RPLP2;RPL26;RPL37;RPS2;RPL29;RPL28;RPS21;PTMA;RPS24
GO_Biological_Process_2021	gene expression (GO:0010467)	16/356	3.83806e-05	0.00392492	0	0	3.50842	35.6734	RPL23A;RPL8;EEF1A1;RPS28;RPS16;RPS19;RPL13;RPLP2;RPL26;RPL37;RPS2;RPL29;RPL28;RPS21;PTMA;RPS24
GO_Biological_Process_2021	response to unfolded protein (GO:0006986)	6/49	5.55882e-05	0.00540039	0	0	10.1711	99.6514	HSP90AB1;BAG3;HSPA6;TMBIM6;HSPE1;HSPA1A
GO_Biological_Process_2021	negative regulation of phagocytosis (GO:0050765)	4/17	7.33e-05	0.006782	0	0	22.2975	212.293	SNX3;RACK1;HMGB1;CD47
GO_Biological_Process_2021	response to host defenses (GO:0052200)	3/7	8.73285e-05	0.00737736	0	0	54.1758	506.318	UBB;UBC;B2M
GO_Biological_Process_2021	modulation by symbiont of host defense response (GO:0052031)	3/7	8.73285e-05	0.00737736	0	0	54.1758	506.318	UBB;UBC;B2M
GO_Biological_Process_2021	regulation of phagocytosis (GO:0050764)	6/58	0.000145046	0.0117427	0	0	8.40684	74.3035	SNX3;CAMK1D;SLC11A1;RACK1;CD47;SIRPB1
GO_Biological_Process_2021	regulation of release of sequestered calcium ion into cytosol by sarcoplasmic reticulum (GO:0010880)	4/23	0.000255504	0.0198578	0	0	15.2515	126.165	RYR2;PDE4D;CLIC2;CALM2
GO_Biological_Process_2021	modulation by symbiont of host process (GO:0044003)	3/10	0.000290341	0.0208938	0	0	30.9529	252.095	UBB;UBC;B2M
GO_Biological_Process_2021	negative regulation of transcription from RNA polymerase II promoter in response to stress (GO:0097201)	3/10	0.000290341	0.0208938	0	0	30.9529	252.095	JUN;BAG3;HSPA1A
GO_Biological_Process_2021	regulation of ruffle assembly (GO:1900027)	4/24	0.000303296	0.0210465	0	0	14.4882	117.366	KANK1;NLGN1;RDX;EVL
GO_Biological_Process_2021	negative regulation of response to endoplasmic reticulum stress (GO:1903573)	4/25	0.000357171	0.0239305	0	0	13.7976	109.516	LPCAT3;RACK1;TMBIM6;HSPA1A
GO_Biological_Process_2021	cellular response to unfolded protein (GO:0034620)	4/27	0.000484895	0.0314051	0	0	12.5965	96.1315	BAG3;HSPA6;TMBIM6;HSPA1A
GO_Biological_Process_2021	response to hydrogen peroxide (GO:0042542)	5/49	0.000560317	0.0351192	0	0	8.25226	61.7848	IL6;HP;HBB;CYP1B1;HBA1
GO_Biological_Process_2021	T-helper cell differentiation (GO:0042093)	3/14	0.000845383	0.0505639	0	0	19.6933	139.344	IL6;HMGB1;FOXP1
GO_Biological_Process_2021	positive regulation of leukocyte chemotaxis (GO:0002690)	5/54	0.000878664	0.0505639	0	0	7.40831	52.1331	IL6;SERPINE1;MAPK1;HMGB1;PGF
GO_Biological_Process_2021	cellular divalent inorganic cation homeostasis (GO:0072503)	7/111	0.000884803	0.0505639	0	0	4.90921	34.5124	RYR2;CCL23;SLC30A8;SLC11A1;ATP2B4;SLC39A8;TPT1
GO_Biological_Process_2021	cellular response to topologically incorrect protein (GO:0035967)	4/32	0.000941218	0.052251	0	0	10.3445	72.0842	BAG3;HSPA6;TMBIM6;HSPA1A
GO_Biological_Process_2021	regulation of establishment of cell polarity (GO:2000114)	3/16	0.00127429	0.0687765	0	0	16.6619	111.057	KANK1;RIPOR2;RACK1
GO_Biological_Process_2021	metal ion transport (GO:0030001)	6/88	0.00137663	0.0689799	0	0	5.32304	35.0688	RYR2;SLC30A8;CALCRL;SLC11A1;SLC39A8;TPT1
GO_Biological_Process_2021	ribonucleoprotein complex biogenesis (GO:0022613)	5/60	0.00141897	0.0689799	0	0	6.59812	43.2693	RPS28;RPS16;RPS19;RPL26;RPS24
GO_Biological_Process_2021	cellular response to heat (GO:0034605)	4/36	0.00147659	0.0689799	0	0	9.04963	58.9857	HSP90AB1;BAG3;HSPA6;HSPA1A
GO_Biological_Process_2021	retina homeostasis (GO:0001895)	4/36	0.00147659	0.0689799	0	0	9.04963	58.9857	PIGR;AZGP1;B2M;ACTB
GO_Biological_Process_2021	transition metal ion transport (GO:0000041)	4/36	0.00147659	0.0689799	0	0	9.04963	58.9857	SLC30A8;FTH1;SLC11A1;SLC39A8
GO_Biological_Process_2021	regulation of cardiac muscle contraction by regulation of the release of sequestered calcium ion (GO:0010881)	3/17	0.00153165	0.0689799	0	0	15.471	100.274	RYR2;CLIC2;CALM2
GO_Biological_Process_2021	positive regulation of transport (GO:0051050)	6/91	0.00163619	0.0689799	0	0	5.13438	32.939	CAMK1D;SLC11A1;NEDD4L;CD47;ACTB;SIRPB1
GO_Biological_Process_2021	cellular response to reactive oxygen species (GO:0034614)	5/63	0.00176605	0.0689799	0	0	6.25588	39.6561	JUN;IL6;CYP1B1;MAPK1;FOS
GO_Biological_Process_2021	regulation of early endosome to late endosome transport (GO:2000641)	3/18	0.00181934	0.0689799	0	0	14.4388	91.0986	SNX3;RDX;MAPK1
GO_Biological_Process_2021	regulation of establishment or maintenance of cell polarity (GO:0032878)	3/18	0.00181934	0.0689799	0	0	14.4388	91.0986	KANK1;RIPOR2;RACK1
GO_Biological_Process_2021	positive regulation of phosphoprotein phosphatase activity (GO:0032516)	3/18	0.00181934	0.0689799	0	0	14.4388	91.0986	HSP90AB1;ITGA1;CALM2
GO_Biological_Process_2021	cadmium ion transmembrane transport (GO:0070574)	2/5	0.00184609	0.0689799	0	0	47.983	302.038	SLC11A1;SLC39A8
GO_Biological_Process_2021	cadmium ion transport (GO:0015691)	2/5	0.00184609	0.0689799	0	0	47.983	302.038	SLC11A1;SLC39A8
GO_Biological_Process_2021	histone H3-K27 demethylation (GO:0071557)	2/5	0.00184609	0.0689799	0	0	47.983	302.038	UTY;PHF8
GO_Biological_Process_2021	monocyte extravasation (GO:0035696)	2/5	0.00184609	0.0689799	0	0	47.983	302.038	PECAM1;CD47
GO_Biological_Process_2021	positive regulation of intrinsic apoptotic signaling pathway by p53 class mediator (GO:1902255)	2/5	0.00184609	0.0689799	0	0	47.983	302.038	UBB;RPL26
GO_Biological_Process_2021	positive regulation of neutrophil chemotaxis (GO:0090023)	3/19	0.00213857	0.0775157	0	0	13.5357	83.2124	RIPOR2;CAMK1D;CXCL8
GO_Biological_Process_2021	regulation of nitric oxide biosynthetic process (GO:0045428)	4/40	0.00219422	0.0775157	0	0	8.04248	49.2355	HSP90AB1;ATP2B4;HBB;CD47
GO_Biological_Process_2021	ribosomal small subunit biogenesis (GO:0042274)	4/40	0.00219422	0.0775157	0	0	8.04248	49.2355	RPS28;RPS16;RPS19;RPS24
GO_Biological_Process_2021	negative regulation of programmed cell death (GO:0043069)	13/381	0.00257134	0.0892164	0	0	2.59989	15.504	PLK3;MGMT;IL6;MECOM;UBB;BAG3;UBC;PROK2;TMBIM6;PTMA;TPT1;HSPA1A;TXNDC5
GO_Biological_Process_2021	cellular heat acclimation (GO:0070370)	2/6	0.00274393	0.0919217	0	0	35.9854	212.255	HSPA6;HSPA1A
GO_Biological_Process_2021	heat acclimation (GO:0010286)	2/6	0.00274393	0.0919217	0	0	35.9854	212.255	HSPA6;HSPA1A
GO_Biological_Process_2021	regulation of cardiac muscle contraction by calcium ion signaling (GO:0010882)	3/21	0.00287614	0.0928724	0	0	12.0305	70.3943	RYR2;CLIC2;CALM2
GO_Biological_Process_2021	positive regulation of phosphatase activity (GO:0010922)	3/21	0.00287614	0.0928724	0	0	12.0305	70.3943	HSP90AB1;ITGA1;CALM2
GO_Biological_Process_2021	regulation of cell death (GO:0010941)	6/102	0.00291571	0.0928724	0	0	4.54352	26.5234	UBB;DCC;HP;HBB;HBA1;HSPA1A
GO_Biological_Process_2021	negative regulation of apoptotic process (GO:0043066)	15/485	0.00317471	0.0994915	0	0	2.35437	13.5436	PLK3;MGMT;SOD2;IL6;SFPQ;UBB;BAG3;UBC;PROK2;MAPK1;TMBIM6;PTMA;TPT1;HSPA1A;TXNDC5
GO_Biological_Process_2021	positive regulation of granulocyte chemotaxis (GO:0071624)	3/22	0.00329658	0.100082	0	0	11.3968	65.131	RIPOR2;CAMK1D;CXCL8
GO_Biological_Process_2021	positive regulation of neutrophil migration (GO:1902624)	3/22	0.00329658	0.100082	0	0	11.3968	65.131	RIPOR2;CAMK1D;CXCL8
GO_Biological_Process_2021	negative regulation of protein binding (GO:0032091)	5/74	0.00358084	0.10566	0	0	5.25563	29.6005	CCL23;RACK1;TMBIM6;B2M;ACTB
GO_Biological_Process_2021	Golgi disassembly (GO:0090166)	2/7	0.00380658	0.10566	0	0	28.7869	160.372	PLK3;GBF1
GO_Biological_Process_2021	modulation by symbiont of host apoptotic process (GO:0052150)	2/7	0.00380658	0.10566	0	0	28.7869	160.372	SFPQ;MAPK1
GO_Biological_Process_2021	negative regulation of ruffle assembly (GO:1900028)	2/7	0.00380658	0.10566	0	0	28.7869	160.372	KANK1;EVL
GO_Biological_Process_2021	oxygen transport (GO:0015671)	2/7	0.00380658	0.10566	0	0	28.7869	160.372	HBB;HBA1
GO_Biological_Process_2021	positive regulation of respiratory burst (GO:0060267)	2/7	0.00380658	0.10566	0	0	28.7869	160.372	CAMK1D;RPS19
GO_Biological_Process_2021	regulation of cell division (GO:0051302)	5/76	0.00401655	0.109918	0	0	5.10706	28.1774	PLK3;RACK1;MLLT3;CALM2;FGFR2
GO_Biological_Process_2021	cellular response to catecholamine stimulus (GO:0071870)	3/24	0.00424552	0.114098	0	0	10.3103	56.3138	RYR2;ATP2B4;MAPK1
GO_Biological_Process_2021	positive regulation of endocytosis (GO:0045807)	4/48	0.00428676	0.114098	0	0	6.57754	35.8622	NLGN1;SERPINE1;NEDD4L;B2M
GO_Biological_Process_2021	regulation of neutrophil chemotaxis (GO:0090022)	3/25	0.00477575	0.116544	0	0	9.84116	52.5932	RIPOR2;CXCL8;CAMK1D
GO_Biological_Process_2021	regulation of ryanodine-sensitive calcium-release channel activity (GO:0060314)	3/25	0.00477575	0.116544	0	0	9.84116	52.5932	PDE4D;CLIC2;CALM2
GO_Biological_Process_2021	regulation of chaperone-mediated autophagy (GO:1904714)	2/8	0.00502934	0.116544	0	0	23.9878	126.955	EEF1A1;PLK3
GO_Biological_Process_2021	regulation of cyclic-nucleotide phosphodiesterase activity (GO:0051342)	2/8	0.00502934	0.116544	0	0	23.9878	126.955	RACK1;CALM2
GO_Biological_Process_2021	cellular response to epinephrine stimulus (GO:0071872)	2/8	0.00502934	0.116544	0	0	23.9878	126.955	RYR2;ATP2B4
GO_Biological_Process_2021	response to epinephrine (GO:0071871)	2/8	0.00502934	0.116544	0	0	23.9878	126.955	RYR2;ATP2B4
GO_Biological_Process_2021	negative regulation by symbiont of host apoptotic process (GO:0033668)	2/8	0.00502934	0.116544	0	0	23.9878	126.955	SFPQ;MAPK1
GO_Biological_Process_2021	negative regulation by symbiont of host programmed cell death (GO:0052041)	2/8	0.00502934	0.116544	0	0	23.9878	126.955	SFPQ;MAPK1
GO_Biological_Process_2021	negative regulation of striated muscle cell apoptotic process (GO:0010664)	2/8	0.00502934	0.116544	0	0	23.9878	126.955	BAG3;PPP1R10
GO_Biological_Process_2021	postsynaptic density organization (GO:0097106)	2/8	0.00502934	0.116544	0	0	23.9878	126.955	NLGN1;TMEM108
GO_Biological_Process_2021	cellular response to transforming growth factor beta stimulus (GO:0071560)	6/114	0.00503842	0.116544	0	0	4.03621	21.3542	JUN;UBB;USP9Y;UBC;FOS;SOX6
GO_Biological_Process_2021	chaperone cofactor-dependent protein refolding (GO:0051085)	3/26	0.00534422	0.119354	0	0	9.4128	49.2454	HSPA6;HSPE1;HSPA1A
GO_Biological_Process_2021	endothelial cell development (GO:0001885)	3/26	0.00534422	0.119354	0	0	9.4128	49.2454	PDE4D;RDX;PECAM1
GO_Biological_Process_2021	negative regulation of cell development (GO:0010721)	3/26	0.00534422	0.119354	0	0	9.4128	49.2454	IL6;B2M;PTHLH
GO_Biological_Process_2021	negative regulation of cellular process (GO:0048523)	16/566	0.00556169	0.122799	0	0	2.14534	11.1383	RIPOR2;IFITM1;CCL23;CXCL8;ITGA1;SOD2;PTHLH;SNX3;AZGP1;IL6;FTH1;LPCAT3;RACK1;CYP1B1;TMBIM6;HSPA1A
GO_Biological_Process_2021	acute inflammatory response (GO:0002526)	3/27	0.00595163	0.125696	0	0	9.02015	46.22	IL6;HP;C2CD4B
GO_Biological_Process_2021	regulation of cardiac muscle cell contraction (GO:0086004)	3/27	0.00595163	0.125696	0	0	9.02015	46.22	DSP;RYR2;PDE4D
GO_Biological_Process_2021	cellular response to cadmium ion (GO:0071276)	3/27	0.00595163	0.125696	0	0	9.02015	46.22	JUN;MAPK1;FOS
GO_Biological_Process_2021	stress-activated protein kinase signaling cascade (GO:0031098)	3/27	0.00595163	0.125696	0	0	9.02015	46.22	UBB;UBC;MAPK1
GO_Biological_Process_2021	positive regulation of phagocytosis (GO:0050766)	4/53	0.00611459	0.127749	0	0	5.90486	30.0975	CAMK1D;SLC11A1;CD47;SIRPB1
GO_Biological_Process_2021	axonogenesis (GO:0007409)	9/240	0.00630024	0.129688	0	0	2.84445	14.4133	SHC3;HSP90AB1;DCC;S100A6;MAPK1;EVL;EFNA5;ACTB;FGFR2
GO_Biological_Process_2021	bone cell development (GO:0098751)	2/9	0.00640764	0.129688	0	0	20.56	103.833	MPIG6B;FOXP1
GO_Biological_Process_2021	regulation of tumor necrosis factor superfamily cytokine production (GO:1903555)	2/9	0.00640764	0.129688	0	0	20.56	103.833	CD47;FOXP1
GO_Biological_Process_2021	positive regulation of programmed cell death (GO:0043068)	10/286	0.00660133	0.131873	0	0	2.64901	13.2993	UNC13B;FGD4;JUN;IL6;UBB;UBC;RACK1;CYP1B1;HMGB1;ATF6
GO_Biological_Process_2021	negative regulation of cell population proliferation (GO:0008285)	12/379	0.00665132	0.131873	0	0	2.39745	12.0183	AZGP1;IFITM1;CCL23;IL6;CXCL8;FTH1;ITGA1;CYP1B1;SOD2;B2M;PTHLH;HSPA1A
GO_Biological_Process_2021	establishment of endothelial barrier (GO:0061028)	3/29	0.00728597	0.140283	0	0	8.32544	40.9762	PDE4D;RDX;PECAM1
GO_Biological_Process_2021	response to cadmium ion (GO:0046686)	3/29	0.00728597	0.140283	0	0	8.32544	40.9762	JUN;MAPK1;FOS
GO_Biological_Process_2021	regulation of angiogenesis (GO:0045765)	8/203	0.00735458	0.140283	0	0	2.98951	14.6858	IL6;CXCL8;SERPINE1;ATP2B4;CYP1B1;PROK2;PGF;GTF2I
GO_Biological_Process_2021	regulation of apoptotic process (GO:0042981)	19/742	0.00744729	0.140283	0	0	1.94294	9.52021	UNC13B;PLK3;JUN;MGMT;HMGB1;FGD4;IL6;UBB;BAG3;UBC;RACK1;CYP1B1;PROK2;TMBIM6;ATF6;PTMA;TPT1;HSPA1A;TXNDC5
GO_Biological_Process_2021	transforming growth factor beta receptor signaling pathway (GO:0007179)	5/89	0.00781344	0.140283	0	0	4.31383	20.9303	JUN;UBB;USP9Y;UBC;FOS
GO_Biological_Process_2021	positive regulation of inflammatory response (GO:0050729)	5/89	0.00781344	0.140283	0	0	4.31383	20.9303	IL6;RPS19;SERPINE1;C2CD4B;CD47
GO_Biological_Process_2021	cellular response to oxidative stress (GO:0034599)	6/125	0.00782324	0.140283	0	0	3.66106	17.7586	JUN;MAPK1;FOS;SOD2;ETV5;HSPA1A
GO_Biological_Process_2021	modification-dependent macromolecule catabolic process (GO:0043632)	2/10	0.00793697	0.140283	0	0	17.9891	86.9991	UBB;UBC
GO_Biological_Process_2021	negative regulation of cell adhesion mediated by integrin (GO:0033629)	2/10	0.00793697	0.140283	0	0	17.9891	86.9991	SERPINE1;CYP1B1
GO_Biological_Process_2021	omega-hydroxylase P450 pathway (GO:0097267)	2/10	0.00793697	0.140283	0	0	17.9891	86.9991	CYP1A1;CYP1B1
GO_Biological_Process_2021	maintenance of blood-brain barrier (GO:0035633)	3/30	0.00801408	0.140283	0	0	8.01669	38.693	IL6;PECAM1;ACTB
GO_Biological_Process_2021	maturation of SSU-rRNA from tricistronic rRNA transcript (SSU-rRNA, 5.8S rRNA, LSU-rRNA) (GO:0000462)	3/30	0.00801408	0.140283	0	0	8.01669	38.693	RPS16;RPS19;RPS21
GO_Biological_Process_2021	phosphatidylcholine acyl-chain remodeling (GO:0036151)	3/30	0.00801408	0.140283	0	0	8.01669	38.693	LPCAT3;LPCAT1;DBI
GO_Biological_Process_2021	toll-like receptor signaling pathway (GO:0002224)	5/91	0.0085627	0.148548	0	0	4.21308	20.0557	SFTPA2;UBB;UBC;RFTN1;HMGB1
GO_Biological_Process_2021	'de novo' posttranslational protein folding (GO:0051084)	3/31	0.00878354	0.149705	0	0	7.72998	36.6005	HSPA6;HSPE1;HSPA1A
GO_Biological_Process_2021	positive regulation of leukocyte cell-cell adhesion (GO:1903039)	3/31	0.00878354	0.149705	0	0	7.72998	36.6005	IL6;CD47;SIRPB1
GO_Biological_Process_2021	Golgi inheritance (GO:0048313)	2/11	0.00961294	0.161017	0	0	15.9895	74.2654	PLK3;GBF1
GO_Biological_Process_2021	induction of positive chemotaxis (GO:0050930)	2/11	0.00961294	0.161017	0	0	15.9895	74.2654	CXCL8;PGF
GO_Biological_Process_2021	pattern recognition receptor signaling pathway (GO:0002221)	4/61	0.0100044	0.164734	0	0	5.07405	23.3646	SFTPA2;UBB;UBC;HMGB1
GO_Biological_Process_2021	positive regulation of interleukin-8 production (GO:0032757)	4/61	0.0100044	0.164734	0	0	5.07405	23.3646	IL6;SERPINE1;HMGB1;HSPA1A
GO_Biological_Process_2021	regulation of protein localization to cell surface (GO:2000008)	3/33	0.0104483	0.170598	0	0	7.21392	32.9049	HSP90AB1;GBF1;NEDD4L
GO_Biological_Process_2021	amyloid fibril formation (GO:1990000)	4/63	0.0111786	0.170853	0	0	4.90155	22.0263	UBB;UBC;B2M;ITM2B
GO_Biological_Process_2021	positive regulation of apoptotic process (GO:0043065)	10/310	0.0112585	0.170853	0	0	2.43409	10.9208	UNC13B;FGD4;JUN;IL6;UBB;UBC;RACK1;CYP1B1;HMGB1;ATF6
GO_Biological_Process_2021	ventricular cardiac muscle tissue morphogenesis (GO:0055010)	3/34	0.0113445	0.170853	0	0	6.98086	31.2674	DSP;RYR2;FGFR2
GO_Biological_Process_2021	positive regulation of protein dephosphorylation (GO:0035307)	3/34	0.0113445	0.170853	0	0	6.98086	31.2674	HSP90AB1;ITGA1;CALM2
GO_Biological_Process_2021	regulation of cell communication by electrical coupling involved in cardiac conduction (GO:1901844)	2/12	0.0114312	0.170853	0	0	14.3898	64.3426	PDE4D;CALM2
GO_Biological_Process_2021	regulation of RNA export from nucleus (GO:0046831)	2/12	0.0114312	0.170853	0	0	14.3898	64.3426	CPSF6;AKAP8L
GO_Biological_Process_2021	gas transport (GO:0015669)	2/12	0.0114312	0.170853	0	0	14.3898	64.3426	HBB;HBA1
GO_Biological_Process_2021	regulation of ventricular cardiac muscle cell action potential (GO:0098911)	2/12	0.0114312	0.170853	0	0	14.3898	64.3426	DSP;RYR2
GO_Biological_Process_2021	negative regulation of hemostasis (GO:1900047)	2/12	0.0114312	0.170853	0	0	14.3898	64.3426	SERPINE1;TFPI
GO_Biological_Process_2021	negative regulation of release of sequestered calcium ion into cytosol (GO:0051280)	2/12	0.0114312	0.170853	0	0	14.3898	64.3426	CLIC2;CALM2
GO_Biological_Process_2021	negative regulation of ryanodine-sensitive calcium-release channel activity (GO:0060315)	2/12	0.0114312	0.170853	0	0	14.3898	64.3426	CLIC2;CALM2
GO_Biological_Process_2021	regulation of peptidyl-serine phosphorylation (GO:0033135)	5/98	0.0115749	0.17168	0	0	3.89458	17.3656	IL6;HSP90AB1;PDE4D;RACK1;ATP2B4
GO_Biological_Process_2021	negative regulation of intrinsic apoptotic signaling pathway (GO:2001243)	4/64	0.0117976	0.173657	0	0	4.81961	21.3984	TMBIM6;SOD2;TPT1;HSPA1A
GO_Biological_Process_2021	negative regulation of signal transduction (GO:0009968)	9/267	0.0121608	0.175494	0	0	2.54325	11.2145	KANK1;MPIG6B;CXCL8;DCC;RACK1;NRARP;TMBIM6;CD47;EPN2
GO_Biological_Process_2021	bicarbonate transport (GO:0015701)	3/35	0.0122837	0.175494	0	0	6.76236	29.7509	HBB;SLC39A8;HBA1
GO_Biological_Process_2021	maturation of SSU-rRNA (GO:0030490)	3/35	0.0122837	0.175494	0	0	6.76236	29.7509	RPS28;RPS16;RPS19
GO_Biological_Process_2021	positive regulation of lymphocyte activation (GO:0051251)	3/35	0.0122837	0.175494	0	0	6.76236	29.7509	IL6;CD47;SIRPB1
GO_Biological_Process_2021	regulation of transforming growth factor beta receptor signaling pathway (GO:0017015)	5/100	0.0125527	0.178028	0	0	3.8122	16.6891	HSP90AB1;UBB;VEPH1;UBC;HSPA1A
GO_Biological_Process_2021	positive regulation of cell death (GO:0010942)	4/66	0.0131005	0.178166	0	0	4.66366	20.2175	HP;HBB;FOS;HBA1
GO_Biological_Process_2021	neuron projection morphogenesis (GO:0048812)	6/140	0.0132101	0.178166	0	0	3.24876	14.0566	NLGN1;UBB;DCC;S100A6;ACTB;FGFR2
GO_Biological_Process_2021	regulation of cardiac muscle contraction (GO:0055117)	3/36	0.0132662	0.178166	0	0	6.55711	28.3434	RYR2;PDE4D;CALM2
GO_Biological_Process_2021	regulation of cell communication by electrical coupling (GO:0010649)	2/13	0.0133876	0.178166	0	0	13.081	56.4237	PDE4D;CALM2
GO_Biological_Process_2021	regulation of chemokine (C-X-C motif) ligand 2 production (GO:2000341)	2/13	0.0133876	0.178166	0	0	13.081	56.4237	HMGB1;FOXP1
GO_Biological_Process_2021	detection of calcium ion (GO:0005513)	2/13	0.0133876	0.178166	0	0	13.081	56.4237	RYR2;CALM2
GO_Biological_Process_2021	intracellular sterol transport (GO:0032366)	2/13	0.0133876	0.178166	0	0	13.081	56.4237	ABCA1;NPC2
GO_Biological_Process_2021	negative regulation of cell morphogenesis involved in differentiation (GO:0010771)	2/13	0.0133876	0.178166	0	0	13.081	56.4237	KANK1;EFNA5
GO_Biological_Process_2021	negative regulation of substrate adhesion-dependent cell spreading (GO:1900025)	2/13	0.0133876	0.178166	0	0	13.081	56.4237	KANK1;EFNA5
GO_Biological_Process_2021	positive regulation of cellular process (GO:0048522)	16/625	0.0135332	0.178878	0	0	1.93154	8.31066	RYR2;CAMK1D;HSP90AB1;SLC11A1;HP;HBB;HBA1;PGF;SIRPB1;PTHLH;IL6;RPS19;SERTAD1;PROK2;CD47;FGFR2
GO_Biological_Process_2021	negative regulation of gene expression (GO:0010629)	10/322	0.0143622	0.188308	0	0	2.33902	9.92482	CXCL8;SLC11A1;RACK1;ATP2B4;ANXA7;TMBIM6;EIF4E2;TNRC6A;HSPA1A;FOXP1
GO_Biological_Process_2021	negative regulation of transforming growth factor beta receptor signaling pathway (GO:0030512)	4/68	0.0144916	0.188308	0	0	4.51746	19.1278	UBB;VEPH1;UBC;HSPA1A
GO_Biological_Process_2021	receptor-mediated endocytosis (GO:0006898)	6/143	0.0145374	0.188308	0	0	3.17713	13.4425	CALCRL;CXCL8;HP;TMEM108;HBB;HBA1
GO_Biological_Process_2021	cellular metal ion homeostasis (GO:0006875)	5/104	0.0146729	0.188804	0	0	3.65742	15.4407	RYR2;CCL23;ATP2B4;NEDD4L;TPT1
GO_Biological_Process_2021	inflammatory response (GO:0006954)	8/230	0.0148359	0.189646	0	0	2.62229	11.0417	CCL23;IL6;CXCL8;SLC11A1;HP;PROK2;FOS;HMGB1
GO_Biological_Process_2021	negative regulation of cell migration (GO:0030336)	6/144	0.0149998	0.19034	0	0	3.15395	13.2457	KANK1;IFITM1;SERPINE1;CYP1B1;EVL;PTPRG
GO_Biological_Process_2021	regulation of phosphoprotein phosphatase activity (GO:0043666)	3/38	0.015362	0.19034	0	0	6.18179	25.8143	HSP90AB1;ITGA1;CALM2
GO_Biological_Process_2021	antigen processing and presentation of endogenous peptide antigen (GO:0002483)	2/14	0.015478	0.19034	0	0	11.9903	49.9794	AZGP1;B2M
GO_Biological_Process_2021	cAMP metabolic process (GO:0046058)	2/14	0.015478	0.19034	0	0	11.9903	49.9794	PDE4D;PTHLH
GO_Biological_Process_2021	manganese ion transport (GO:0006828)	2/14	0.015478	0.19034	0	0	11.9903	49.9794	SLC11A1;SLC39A8
GO_Biological_Process_2021	negative regulation of coagulation (GO:0050819)	2/14	0.015478	0.19034	0	0	11.9903	49.9794	SERPINE1;TFPI
GO_Biological_Process_2021	regulation of dendrite development (GO:0050773)	3/39	0.0164758	0.201337	0	0	6.00977	24.6753	CAMK1D;DCC;NEDD4L
GO_Biological_Process_2021	Fc-gamma receptor signaling pathway involved in phagocytosis (GO:0038096)	4/71	0.0167479	0.203382	0	0	4.31453	17.6442	ACTR2;HSP90AB1;MAPK1;ACTB
GO_Biological_Process_2021	Fc-gamma receptor signaling pathway (GO:0038094)	4/72	0.017546	0.205915	0	0	4.25087	17.186	ACTR2;HSP90AB1;MAPK1;ACTB
GO_Biological_Process_2021	positive regulation of intrinsic apoptotic signaling pathway (GO:2001244)	3/40	0.0176338	0.205915	0	0	5.84704	23.61	SFPQ;UBB;RACK1
GO_Biological_Process_2021	intracellular cholesterol transport (GO:0032367)	2/15	0.0176983	0.205915	0	0	11.0674	44.649	ABCA1;NPC2
GO_Biological_Process_2021	T cell proliferation (GO:0042098)	2/15	0.0176983	0.205915	0	0	11.0674	44.649	CADM1;SLC11A1
GO_Biological_Process_2021	negative regulation of endoplasmic reticulum stress-induced intrinsic apoptotic signaling pathway (GO:1902236)	2/15	0.0176983	0.205915	0	0	11.0674	44.649	TMBIM6;HSPA1A
GO_Biological_Process_2021	positive regulation of acute inflammatory response (GO:0002675)	2/15	0.0176983	0.205915	0	0	11.0674	44.649	IL6;C2CD4B
GO_Biological_Process_2021	protein localization to cell-cell junction (GO:0150105)	2/15	0.0176983	0.205915	0	0	11.0674	44.649	DSP;ACTB
GO_Biological_Process_2021	defense response to Gram-negative bacterium (GO:0050829)	4/73	0.0183674	0.209113	0	0	4.18905	16.7444	IL6;RPS19;SLC11A1;SERPINE1
GO_Biological_Process_2021	response to molecule of bacterial origin (GO:0002237)	4/73	0.0183674	0.209113	0	0	4.18905	16.7444	IL6;CXCL8;SLC11A1;FOXP1
GO_Biological_Process_2021	negative regulation of macromolecule metabolic process (GO:0010605)	7/194	0.0183997	0.209113	0	0	2.7187	10.8624	CXCL8;HSP90AB1;RACK1;ATP2B4;ANXA7;TNRC6A;FOXP1
GO_Biological_Process_2021	positive regulation of cytokine production (GO:0001819)	10/335	0.0184037	0.209113	0	0	2.24396	8.96506	IL6;CADM1;SLC11A1;PDE4D;SERPINE1;RFTN1;CYP1B1;HMGB1;HSPA1A;FOXP1
GO_Biological_Process_2021	Fc receptor mediated stimulatory signaling pathway (GO:0002431)	4/74	0.0192124	0.217033	0	0	4.12899	16.3186	ACTR2;HSP90AB1;MAPK1;ACTB
GO_Biological_Process_2021	regulation of cell population proliferation (GO:0042127)	18/764	0.0196477	0.219217	0	0	1.77486	6.97484	IFITM1;JUN;CCL23;JUND;CXCL8;ITGA1;SOD2;PGF;PTHLH;AZGP1;IL6;SERTAD1;FTH1;CYP1B1;PROK2;CD47;FGFR2;HSPA1A
GO_Biological_Process_2021	regulation of interleukin-1 production (GO:0032652)	2/16	0.0200446	0.219217	0	0	10.2763	40.1783	HMGB1;FOXP1
GO_Biological_Process_2021	negative regulation of immune effector process (GO:0002698)	2/16	0.0200446	0.219217	0	0	10.2763	40.1783	RPS19;CD47
GO_Biological_Process_2021	protein localization to endoplasmic reticulum (GO:0070972)	2/16	0.0200446	0.219217	0	0	10.2763	40.1783	RYR2;GBF1
GO_Biological_Process_2021	heterophilic cell-cell adhesion via plasma membrane cell adhesion molecules (GO:0007157)	3/42	0.0200827	0.219217	0	0	5.54663	21.6757	NLGN1;CADM1;HMCN1
GO_Biological_Process_2021	monocyte chemotaxis (GO:0002548)	3/42	0.0200827	0.219217	0	0	5.54663	21.6757	CCL23;IL6;RPS19
GO_Biological_Process_2021	cell morphogenesis involved in neuron differentiation (GO:0048667)	4/76	0.0209735	0.227662	0	0	4.01389	15.5117	DCC;S100A6;ACTB;FGFR2
GO_Biological_Process_2021	regulation of cell-cell adhesion (GO:0022407)	3/43	0.0213737	0.229443	0	0	5.40769	20.7958	CD47;EFNA5;PTPRG
GO_Biological_Process_2021	lipid modification (GO:0030258)	3/43	0.0213737	0.229443	0	0	5.40769	20.7958	LPCAT3;CYP1A1;SGPP2
GO_Biological_Process_2021	neutrophil migration (GO:1990266)	4/77	0.0218899	0.233693	0	0	3.9587	15.1291	CCL23;CXCL8;GBF1;PECAM1
GO_Biological_Process_2021	ribosomal small subunit assembly (GO:0000028)	2/17	0.022513	0.235176	0	0	9.59075	36.3841	RPS28;RPS19
GO_Biological_Process_2021	negative regulation of viral entry into host cell (GO:0046597)	2/17	0.022513	0.235176	0	0	9.59075	36.3841	SNX3;IFITM1
GO_Biological_Process_2021	positive regulation of heart rate (GO:0010460)	2/17	0.022513	0.235176	0	0	9.59075	36.3841	RYR2;PDE4D
GO_Biological_Process_2021	positive regulation of positive chemotaxis (GO:0050927)	2/17	0.022513	0.235176	0	0	9.59075	36.3841	CXCL8;PGF
GO_Biological_Process_2021	response to lipopolysaccharide (GO:0032496)	6/159	0.0232035	0.241093	0	0	2.84256	10.6978	IL6;CXCL8;SLC11A1;SERPINE1;HMGB1;FOXP1
GO_Biological_Process_2021	axon development (GO:0061564)	4/79	0.0237954	0.244627	0	0	3.85275	14.4026	DCC;S100A6;ACTB;FGFR2
GO_Biological_Process_2021	regulation of cellular response to heat (GO:1900034)	4/79	0.0237954	0.244627	0	0	3.85275	14.4026	HSP90AB1;BAG3;MAPK1;HSPA1A
GO_Biological_Process_2021	supramolecular fiber organization (GO:0097435)	10/351	0.0244591	0.24882	0	0	2.1369	7.92952	DSP;PLK3;HSP90AB1;MPRIP;UBB;UBC;CYP1B1;EVL;B2M;ITM2B
GO_Biological_Process_2021	response to interferon-gamma (GO:0034341)	4/80	0.0247847	0.24882	0	0	3.80186	14.0575	IFITM1;CCL23;SLC11A1;CD47
GO_Biological_Process_2021	regulation of cartilage development (GO:0061035)	2/18	0.0250998	0.24882	0	0	8.99088	33.1305	SOX6;PTHLH
GO_Biological_Process_2021	regulation of oxidative stress-induced intrinsic apoptotic signaling pathway (GO:1902175)	2/18	0.0250998	0.24882	0	0	8.99088	33.1305	SFPQ;SOD2
GO_Biological_Process_2021	endothelial cell proliferation (GO:0001935)	2/18	0.0250998	0.24882	0	0	8.99088	33.1305	PROK2;NRARP
GO_Biological_Process_2021	ventricular cardiac muscle cell action potential (GO:0086005)	2/18	0.0250998	0.24882	0	0	8.99088	33.1305	RYR2;NEDD4L
GO_Biological_Process_2021	negative regulation of Rho protein signal transduction (GO:0035024)	2/18	0.0250998	0.24882	0	0	8.99088	33.1305	KANK1;RIPOR2
GO_Biological_Process_2021	positive regulation of smooth muscle cell proliferation (GO:0048661)	3/46	0.0255135	0.251639	0	0	5.02964	18.4515	JUN;IL6;FOXP1
GO_Biological_Process_2021	regulation of interleukin-8 production (GO:0032677)	4/81	0.0257984	0.253163	0	0	3.75229	13.7238	IL6;SERPINE1;HMGB1;HSPA1A
GO_Biological_Process_2021	regulation of leukocyte chemotaxis (GO:0002688)	2/19	0.0278011	0.266096	0	0	8.46157	30.3151	IL6;CAMK1D
GO_Biological_Process_2021	endoplasmic reticulum mannose trimming (GO:1904380)	2/19	0.0278011	0.266096	0	0	8.46157	30.3151	UBB;UBC
GO_Biological_Process_2021	epoxygenase P450 pathway (GO:0019373)	2/19	0.0278011	0.266096	0	0	8.46157	30.3151	CYP1A1;CYP1B1
GO_Biological_Process_2021	negative regulation of nervous system development (GO:0051961)	2/19	0.0278011	0.266096	0	0	8.46157	30.3151	IL6;B2M
GO_Biological_Process_2021	positive regulation of monocyte chemotaxis (GO:0090026)	2/19	0.0278011	0.266096	0	0	8.46157	30.3151	SERPINE1;HMGB1
GO_Biological_Process_2021	regulation of anatomical structure morphogenesis (GO:0022603)	5/123	0.0279987	0.266674	0	0	3.06555	10.9612	IL6;PROK2;NEDD4L;EFNA5;FGFR2
GO_Biological_Process_2021	regulation of interleukin-10 production (GO:0032653)	3/48	0.0284953	0.268959	0	0	4.80562	17.0985	IL6;HMGB1;CD47
GO_Biological_Process_2021	negative regulation of transcription by RNA polymerase II (GO:0000122)	16/684	0.0285155	0.268959	0	0	1.7555	6.24487	PLK3;JUN;ZNF705A;NEDD4L;HMGB1;LDB2;ETV5;FOXP1;SFPQ;UBB;BAG3;UBC;ID3;FOSB;FGFR2;HSPA1A
GO_Biological_Process_2021	response to glucose (GO:0009749)	3/49	0.0300525	0.275379	0	0	4.70091	16.4758	UNC13B;SLC30A8;RACK1
GO_Biological_Process_2021	positive regulation of protein catabolic process (GO:0045732)	4/85	0.0301006	0.275379	0	0	3.56627	12.4934	PLK3;RDX;NEDD4L;C4BPA
GO_Biological_Process_2021	regulation of acute inflammatory response (GO:0002673)	2/20	0.0306134	0.275379	0	0	7.99108	27.8594	IL6;C2CD4B
GO_Biological_Process_2021	regulation of granulocyte chemotaxis (GO:0071622)	2/20	0.0306134	0.275379	0	0	7.99108	27.8594	CAMK1D;MAPK1
GO_Biological_Process_2021	embryonic digestive tract development (GO:0048566)	2/20	0.0306134	0.275379	0	0	7.99108	27.8594	CXCL8;FGFR2
GO_Biological_Process_2021	regulation of protein modification by small protein conjugation or removal (GO:1903320)	2/20	0.0306134	0.275379	0	0	7.99108	27.8594	HSP90AB1;HSPA1A
GO_Biological_Process_2021	myeloid cell development (GO:0061515)	2/20	0.0306134	0.275379	0	0	7.99108	27.8594	MPIG6B;FOXP1
GO_Biological_Process_2021	negative regulation of lipid storage (GO:0010888)	2/20	0.0306134	0.275379	0	0	7.99108	27.8594	ABCA1;IL6
GO_Biological_Process_2021	negative regulation of viral life cycle (GO:1903901)	2/20	0.0306134	0.275379	0	0	7.99108	27.8594	SNX3;IFITM1
GO_Biological_Process_2021	oligodendrocyte differentiation (GO:0048709)	2/20	0.0306134	0.275379	0	0	7.99108	27.8594	PRDM8;SOX6
GO_Biological_Process_2021	regulation of interferon-gamma production (GO:0032649)	4/86	0.0312383	0.279705	0	0	3.5226	12.2097	PDE4D;SLC11A1;HMGB1;CD47
GO_Biological_Process_2021	ribosome assembly (GO:0042255)	3/50	0.0316538	0.282125	0	0	4.60065	15.8856	RPS28;RPS19;RPL23A
GO_Biological_Process_2021	regulation of transcription from RNA polymerase II promoter in response to stress (GO:0043618)	4/87	0.0324011	0.284993	0	0	3.47998	11.9348	UBB;BAG3;UBC;HSPA1A
GO_Biological_Process_2021	negative regulation of angiogenesis (GO:0016525)	4/87	0.0324011	0.284993	0	0	3.47998	11.9348	SERPINE1;ATP2B4;GTF2I;EPN2
GO_Biological_Process_2021	regulation of interleukin-12 production (GO:0032655)	3/51	0.033299	0.284993	0	0	4.50458	15.3256	HMGB1;CD47;FOXP1
GO_Biological_Process_2021	calcium ion transport into cytosol (GO:0060402)	2/21	0.0335331	0.284993	0	0	7.57011	25.7022	RYR2;ATP2B4
GO_Biological_Process_2021	error-prone translesion synthesis (GO:0042276)	2/21	0.0335331	0.284993	0	0	7.57011	25.7022	UBB;UBC
GO_Biological_Process_2021	hydrogen peroxide catabolic process (GO:0042744)	2/21	0.0335331	0.284993	0	0	7.57011	25.7022	HBB;HBA1
GO_Biological_Process_2021	retinol metabolic process (GO:0042572)	2/21	0.0335331	0.284993	0	0	7.57011	25.7022	CYP1A1;CYP1B1
GO_Biological_Process_2021	zinc ion transport (GO:0006829)	2/21	0.0335331	0.284993	0	0	7.57011	25.7022	SLC30A8;SLC39A8
GO_Biological_Process_2021	negative regulation of peptidyl-serine phosphorylation (GO:0033137)	2/21	0.0335331	0.284993	0	0	7.57011	25.7022	PDE4D;RACK1
GO_Biological_Process_2021	positive regulation of T cell cytokine production (GO:0002726)	2/21	0.0335331	0.284993	0	0	7.57011	25.7022	IL6;B2M
GO_Biological_Process_2021	negative regulation of binding (GO:0051100)	4/88	0.0335889	0.284993	0	0	3.43838	11.6683	JUN;RACK1;TMBIM6;ACTB
GO_Biological_Process_2021	regulation of release of sequestered calcium ion into cytosol (GO:0051279)	3/52	0.0349878	0.295571	0	0	4.41242	14.7938	PDE4D;CLIC2;CALM2
GO_Biological_Process_2021	cellular response to metal ion (GO:0071248)	5/131	0.0353457	0.295957	0	0	2.86974	9.59232	JUN;NLGN1;MAPK1;FOS;B2M
GO_Biological_Process_2021	cellular response to oxygen-containing compound (GO:1901701)	9/323	0.0359511	0.295957	0	0	2.08366	6.92941	JUN;IL6;CXCL8;SERPINE1;ATP2B4;MAPK1;FOS;HMGB1;ACTB
GO_Biological_Process_2021	regulation of endoplasmic reticulum stress-induced intrinsic apoptotic signaling pathway (GO:1902235)	2/22	0.0365567	0.295957	0	0	7.19124	23.795	TMBIM6;HSPA1A
GO_Biological_Process_2021	chaperone-mediated protein complex assembly (GO:0051131)	2/22	0.0365567	0.295957	0	0	7.19124	23.795	HSP90AB1;HSPA1A
GO_Biological_Process_2021	error-free translesion synthesis (GO:0070987)	2/22	0.0365567	0.295957	0	0	7.19124	23.795	UBB;UBC
GO_Biological_Process_2021	zinc ion transmembrane transport (GO:0071577)	2/22	0.0365567	0.295957	0	0	7.19124	23.795	SLC30A8;SLC39A8
GO_Biological_Process_2021	nucleotide-excision repair, DNA duplex unwinding (GO:0000717)	2/22	0.0365567	0.295957	0	0	7.19124	23.795	UBB;UBC
GO_Biological_Process_2021	positive regulation of calcium ion transmembrane transporter activity (GO:1901021)	2/22	0.0365567	0.295957	0	0	7.19124	23.795	RYR2;CALM2
GO_Biological_Process_2021	positive regulation of signal transduction by p53 class mediator (GO:1901798)	2/22	0.0365567	0.295957	0	0	7.19124	23.795	UBB;RPL37
GO_Biological_Process_2021	protein localization to cell junction (GO:1902414)	2/22	0.0365567	0.295957	0	0	7.19124	23.795	DSP;NLGN1
GO_Biological_Process_2021	regulation of translation (GO:0006417)	6/178	0.0373297	0.299892	0	0	2.5261	8.30572	IL6;RACK1;RPL26;EIF4E2;PUM3;EIF1
GO_Biological_Process_2021	transmembrane receptor protein serine/threonine kinase signaling pathway (GO:0007178)	5/133	0.0373515	0.299892	0	0	2.82461	9.28557	JUN;UBB;USP9Y;UBC;FOS
GO_Biological_Process_2021	regulation of cyclin-dependent protein kinase activity (GO:1904029)	3/54	0.0384959	0.307809	0	0	4.23896	13.8071	HSP90AB1;SERTAD1;ACTB
GO_Biological_Process_2021	mitotic cell cycle checkpoint signaling (GO:0007093)	2/23	0.0396809	0.313415	0	0	6.84845	22.0992	PLK3;NABP1
GO_Biological_Process_2021	nucleotide-excision repair, DNA damage recognition (GO:0000715)	2/23	0.0396809	0.313415	0	0	6.84845	22.0992	UBB;UBC
GO_Biological_Process_2021	positive regulation of interleukin-17 production (GO:0032740)	2/23	0.0396809	0.313415	0	0	6.84845	22.0992	IL6;RFTN1
GO_Biological_Process_2021	regulation of heart contraction (GO:0008016)	4/93	0.0399057	0.313914	0	0	3.24438	10.4509	RYR2;PDE4D;ATP2B4;CALM2
GO_Biological_Process_2021	ribonucleoprotein complex assembly (GO:0022618)	5/136	0.0404888	0.317217	0	0	2.7595	8.84897	RPS28;CPSF6;HSP90AB1;RPS19;RPL23A
GO_Biological_Process_2021	mRNA metabolic process (GO:0016071)	4/95	0.042609	0.328186	0	0	3.17275	10.0122	SFPQ;CPSF6;AKAP8L;HSPA1A
GO_Biological_Process_2021	cholesterol efflux (GO:0033344)	2/24	0.0429023	0.328186	0	0	6.53683	20.5834	ABCA1;NPC2
GO_Biological_Process_2021	lipid translocation (GO:0034204)	2/24	0.0429023	0.328186	0	0	6.53683	20.5834	ABCA1;ATP11A
GO_Biological_Process_2021	nucleotide-binding domain, leucine rich repeat containing receptor signaling pathway (GO:0035872)	2/24	0.0429023	0.328186	0	0	6.53683	20.5834	UBB;UBC
GO_Biological_Process_2021	nucleotide-excision repair, DNA gap filling (GO:0006297)	2/24	0.0429023	0.328186	0	0	6.53683	20.5834	UBB;UBC
GO_Biological_Process_2021	protein alpha-1,2-demannosylation (GO:0036508)	2/24	0.0429023	0.328186	0	0	6.53683	20.5834	UBB;UBC
GO_Biological_Process_2021	cellular transition metal ion homeostasis (GO:0046916)	4/96	0.0439985	0.331112	0	0	3.13811	9.80219	SLC30A8;FTH1;SLC11A1;SLC39A8
GO_Biological_Process_2021	calcium ion homeostasis (GO:0055074)	4/97	0.0454132	0.331112	0	0	3.10421	9.59806	RYR2;CCL23;ATP2B4;TPT1
GO_Biological_Process_2021	negative regulation of neuron projection development (GO:0010977)	3/58	0.0460266	0.331112	0	0	3.92987	12.0982	KANK1;NLGN1;DCC
GO_Biological_Process_2021	regulation of cardiac muscle cell action potential (GO:0098901)	2/25	0.0462177	0.331112	0	0	6.2523	19.222	DSP;RYR2
GO_Biological_Process_2021	cellular response to hexose stimulus (GO:0071331)	2/25	0.0462177	0.331112	0	0	6.2523	19.222	UNC13B;RACK1
GO_Biological_Process_2021	positive regulation of peptidyl-threonine phosphorylation (GO:0010800)	2/25	0.0462177	0.331112	0	0	6.2523	19.222	MAPK1;CALM2
GO_Biological_Process_2021	positive regulation of vascular endothelial growth factor production (GO:0010575)	2/25	0.0462177	0.331112	0	0	6.2523	19.222	IL6;CYP1B1
GO_Biological_Process_2021	phospholipid transport (GO:0015914)	3/59	0.0480148	0.331112	0	0	3.8595	11.7184	ABCA1;NPC2;ATP11A
GO_Biological_Process_2021	regulation of chondrocyte differentiation (GO:0032330)	2/26	0.0496238	0.331112	0	0	5.99148	17.9941	SOX6;PTHLH
GO_Biological_Process_2021	regulation of monocyte chemotaxis (GO:0090025)	2/26	0.0496238	0.331112	0	0	5.99148	17.9941	SERPINE1;HMGB1
GO_Biological_Process_2021	global genome nucleotide-excision repair (GO:0070911)	2/26	0.0496238	0.331112	0	0	5.99148	17.9941	UBB;UBC
GO_Biological_Process_2021	histone lysine demethylation (GO:0070076)	2/26	0.0496238	0.331112	0	0	5.99148	17.9941	UTY;PHF8
GO_Biological_Process_2021	positive regulation of filopodium assembly (GO:0051491)	2/26	0.0496238	0.331112	0	0	5.99148	17.9941	RIPOR2;NLGN1
GO_Biological_Process_2021	cellular response to chemokine (GO:1990869)	3/60	0.0500446	0.331112	0	0	3.79159	11.3552	RIPOR2;CCL23;CXCL8
GO_Biological_Process_2021	homophilic cell adhesion via plasma membrane adhesion molecules (GO:0007156)	3/60	0.0500446	0.331112	0	0	3.79159	11.3552	CADM1;PECAM1;HMCN1
GO_Biological_Process_2021	positive regulation of multicellular organismal process (GO:0051240)	9/345	0.0507846	0.331112	0	0	1.94502	5.79649	ABCA1;IL6;NLGN1;CADM1;RPS19;SCD;SLC11A1;SERPINE1;SOX6
GO_Biological_Process_2021	membrane organization (GO:0061024)	7/242	0.0512715	0.331112	0	0	2.15808	6.41083	SNX3;ACTR2;UBB;LPCAT3;UBC;ACTB;EPN2
GO_Biological_Process_2021	epithelial cell differentiation (GO:0030855)	4/101	0.0513238	0.331112	0	0	2.97559	8.83632	EHF;ANXA7;FGFR2;CNN3
GO_Biological_Process_2021	regulation of DNA-templated transcription, initiation (GO:2000142)	3/61	0.0521157	0.331112	0	0	3.72603	11.0078	JUN;IL6;TNRC6A
GO_Biological_Process_2021	iron ion homeostasis (GO:0055072)	3/61	0.0521157	0.331112	0	0	3.72603	11.0078	FTH1;SLC11A1;B2M
GO_Biological_Process_2021	regulation of protein catabolic process (GO:0042176)	4/102	0.0528642	0.331112	0	0	2.94508	8.65862	EEF1A1;SNX3;NEDD4L;C4BPA
GO_Biological_Process_2021	positive regulation of vasculature development (GO:1904018)	4/102	0.0528642	0.331112	0	0	2.94508	8.65862	CXCL8;SERPINE1;CYP1B1;PGF
GO_Biological_Process_2021	regulation of blood coagulation (GO:0030193)	2/27	0.0531176	0.331112	0	0	5.75153	16.8822	SERPINE1;TFPI
GO_Biological_Process_2021	cytoplasmic pattern recognition receptor signaling pathway (GO:0002753)	2/27	0.0531176	0.331112	0	0	5.75153	16.8822	UBB;UBC
GO_Biological_Process_2021	regulation of vascular endothelial growth factor production (GO:0010574)	2/27	0.0531176	0.331112	0	0	5.75153	16.8822	IL6;CYP1B1
GO_Biological_Process_2021	regulation of vasculature development (GO:1901342)	2/27	0.0531176	0.331112	0	0	5.75153	16.8822	IL6;PROK2
GO_Biological_Process_2021	mitotic chromosome condensation (GO:0007076)	2/27	0.0531176	0.331112	0	0	5.75153	16.8822	AKAP8L;PHF8
GO_Biological_Process_2021	modulation of excitatory postsynaptic potential (GO:0098815)	2/27	0.0531176	0.331112	0	0	5.75153	16.8822	NLGN1;TMEM108
GO_Biological_Process_2021	negative regulation of cation channel activity (GO:2001258)	2/27	0.0531176	0.331112	0	0	5.75153	16.8822	CLIC2;CALM2
GO_Biological_Process_2021	negative regulation of plasma membrane bounded cell projection assembly (GO:0120033)	2/27	0.0531176	0.331112	0	0	5.75153	16.8822	KANK1;EVL
GO_Biological_Process_2021	peptide hormone secretion (GO:0030072)	2/27	0.0531176	0.331112	0	0	5.75153	16.8822	IL6;SLC30A8
GO_Biological_Process_2021	positive regulation of gene silencing by miRNA (GO:2000637)	2/27	0.0531176	0.331112	0	0	5.75153	16.8822	IL6;EIF4E2
GO_Biological_Process_2021	positive regulation of nitric oxide biosynthetic process (GO:0045429)	2/27	0.0531176	0.331112	0	0	5.75153	16.8822	HSP90AB1;HBB
GO_Biological_Process_2021	regulation of cell cycle (GO:0051726)	8/296	0.0536991	0.331112	0	0	2.01451	5.89115	JUN;JUND;CXCL8;HSP90AB1;MECOM;GBF1;RACK1;FGFR2
GO_Biological_Process_2021	stress-activated MAPK cascade (GO:0051403)	3/62	0.0542276	0.331112	0	0	3.66269	10.6752	UBB;UBC;MAPK1
GO_Biological_Process_2021	positive regulation of transferase activity (GO:0051347)	5/148	0.0545999	0.331112	0	0	2.52639	7.34603	HSP90AB1;MAPK1;DBI;RPS2;FGFR2
GO_Biological_Process_2021	regulation of insulin secretion (GO:0050796)	4/104	0.0560198	0.331112	0	0	2.88588	8.31726	IL6;SLC30A8;CACNA2D2;EFNA5
GO_Biological_Process_2021	receptor clustering (GO:0043113)	2/28	0.056696	0.331112	0	0	5.53004	15.8715	PIGR;NLGN1
GO_Biological_Process_2021	cellular zinc ion homeostasis (GO:0006882)	2/28	0.056696	0.331112	0	0	5.53004	15.8715	SLC30A8;SLC39A8
GO_Biological_Process_2021	regulation of sodium ion transmembrane transport (GO:1902305)	2/28	0.056696	0.331112	0	0	5.53004	15.8715	ATP2B4;NEDD4L
GO_Biological_Process_2021	response to interferon-beta (GO:0035456)	2/28	0.056696	0.331112	0	0	5.53004	15.8715	IFITM1;XAF1
GO_Biological_Process_2021	negative regulation of calcium ion transmembrane transporter activity (GO:1901020)	2/28	0.056696	0.331112	0	0	5.53004	15.8715	CLIC2;CALM2
GO_Biological_Process_2021	nucleotide-binding oligomerization domain containing signaling pathway (GO:0070423)	2/28	0.056696	0.331112	0	0	5.53004	15.8715	UBB;UBC
GO_Biological_Process_2021	positive regulation of nitric oxide metabolic process (GO:1904407)	2/28	0.056696	0.331112	0	0	5.53004	15.8715	HSP90AB1;HBB
GO_Biological_Process_2021	regulation of cytokine production (GO:0001817)	5/150	0.0571962	0.331112	0	0	2.49128	7.12823	IL6;CADM1;SLC11A1;CD47;FOXP1
GO_Biological_Process_2021	regulation of cell migration (GO:0030334)	10/408	0.0575771	0.331112	0	0	1.82548	5.21107	KANK1;IFITM1;SERPINE1;RDX;RACK1;PECAM1;CYP1B1;LDB2;SOD2;SYNE2
GO_Biological_Process_2021	aggrephagy (GO:0035973)	2/29	0.060356	0.331112	0	0	5.32495	14.9498	UBB;UBC
GO_Biological_Process_2021	regulation of calcium ion transmembrane transporter activity (GO:1901019)	2/29	0.060356	0.331112	0	0	5.32495	14.9498	PDE4D;CALM2
GO_Biological_Process_2021	hydrogen peroxide metabolic process (GO:0042743)	2/29	0.060356	0.331112	0	0	5.32495	14.9498	HBB;HBA1
GO_Biological_Process_2021	transition metal ion homeostasis (GO:0055076)	2/29	0.060356	0.331112	0	0	5.32495	14.9498	SLC11A1;B2M
GO_Biological_Process_2021	MyD88-dependent toll-like receptor signaling pathway (GO:0002755)	2/29	0.060356	0.331112	0	0	5.32495	14.9498	UBB;UBC
GO_Biological_Process_2021	negative regulation of wound healing (GO:0061045)	2/29	0.060356	0.331112	0	0	5.32495	14.9498	SERPINE1;TFPI
GO_Biological_Process_2021	nucleotide-excision repair, preincision complex assembly (GO:0006294)	2/29	0.060356	0.331112	0	0	5.32495	14.9498	UBB;UBC
GO_Biological_Process_2021	positive regulation of signal transduction (GO:0009967)	7/252	0.0610398	0.331112	0	0	2.06893	5.78521	KANK1;IL6;NLGN1;LMO3;TMEM108;FGFR2;EPN2
GO_Biological_Process_2021	negative regulation of transmembrane receptor protein serine/threonine kinase signaling pathway (GO:0090101)	4/108	0.0626285	0.331112	0	0	2.77432	7.68635	UBB;VEPH1;UBC;HSPA1A
GO_Biological_Process_2021	ERBB signaling pathway (GO:0038127)	3/66	0.0630766	0.331112	0	0	3.42944	9.47694	PIGR;SHC3;MAPK1
GO_Biological_Process_2021	cellular response to interleukin-1 (GO:0071347)	5/155	0.0639924	0.331112	0	0	2.40763	6.61854	CCL23;CXCL8;UBB;UBC;CD47
GO_Biological_Process_2021	estrogen metabolic process (GO:0008210)	2/30	0.0640947	0.331112	0	0	5.13452	14.1065	CYP1A1;CYP1B1
GO_Biological_Process_2021	regulation of striated muscle contraction (GO:0006942)	2/30	0.0640947	0.331112	0	0	5.13452	14.1065	RYR2;CALM2
GO_Biological_Process_2021	ion homeostasis (GO:0050801)	2/30	0.0640947	0.331112	0	0	5.13452	14.1065	SLC30A8;NEDD4L
GO_Biological_Process_2021	TRIF-dependent toll-like receptor signaling pathway (GO:0035666)	2/30	0.0640947	0.331112	0	0	5.13452	14.1065	UBB;UBC
GO_Biological_Process_2021	zinc ion homeostasis (GO:0055069)	2/30	0.0640947	0.331112	0	0	5.13452	14.1065	SLC30A8;SLC39A8
GO_Biological_Process_2021	morphogenesis of an epithelium (GO:0002009)	2/30	0.0640947	0.331112	0	0	5.13452	14.1065	ACTB;FGFR2
GO_Biological_Process_2021	regulation of protein ubiquitination (GO:0031396)	4/109	0.0643422	0.331112	0	0	2.74776	7.53858	IVNS1ABP;HSP90AB1;UBB;HSPA1A
GO_Biological_Process_2021	aggresome assembly (GO:0070842)	1/5	0.067128	0.331112	0	0	17.9273	48.4243	BAG3
GO_Biological_Process_2021	regulation of adherens junction organization (GO:1903391)	1/5	0.067128	0.331112	0	0	17.9273	48.4243	RDX
GO_Biological_Process_2021	regulation of astrocyte activation (GO:0061888)	1/5	0.067128	0.331112	0	0	17.9273	48.4243	IL6
GO_Biological_Process_2021	regulation of caveolin-mediated endocytosis (GO:2001286)	1/5	0.067128	0.331112	0	0	17.9273	48.4243	NEDD4L
GO_Biological_Process_2021	regulation of cellular response to vascular endothelial growth factor stimulus (GO:1902547)	1/5	0.067128	0.331112	0	0	17.9273	48.4243	ATP2B4
GO_Biological_Process_2021	caveolin-mediated endocytosis (GO:0072584)	1/5	0.067128	0.331112	0	0	17.9273	48.4243	MAPK1
GO_Biological_Process_2021	CD4-positive, alpha-beta T cell activation (GO:0035710)	1/5	0.067128	0.331112	0	0	17.9273	48.4243	HMGB1
GO_Biological_Process_2021	regulation of endothelial tube morphogenesis (GO:1901509)	1/5	0.067128	0.331112	0	0	17.9273	48.4243	FOXP1
GO_Biological_Process_2021	cellular response to brain-derived neurotrophic factor stimulus (GO:1990416)	1/5	0.067128	0.331112	0	0	17.9273	48.4243	TMEM108
GO_Biological_Process_2021	regulation of Fc-gamma receptor signaling pathway involved in phagocytosis (GO:1905449)	1/5	0.067128	0.331112	0	0	17.9273	48.4243	CD47
GO_Biological_Process_2021	cellular response to nicotine (GO:0071316)	1/5	0.067128	0.331112	0	0	17.9273	48.4243	B2M
GO_Biological_Process_2021	regulation of growth rate (GO:0040009)	1/5	0.067128	0.331112	0	0	17.9273	48.4243	RFTN1
GO_Biological_Process_2021	regulation of homophilic cell adhesion (GO:1903385)	1/5	0.067128	0.331112	0	0	17.9273	48.4243	PTPRG
GO_Biological_Process_2021	regulation of morphogenesis of a branching structure (GO:0060688)	1/5	0.067128	0.331112	0	0	17.9273	48.4243	FGFR2
GO_Biological_Process_2021	regulation of protein monoubiquitination (GO:1902525)	1/5	0.067128	0.331112	0	0	17.9273	48.4243	UBB
GO_Biological_Process_2021	regulation of respiratory burst involved in inflammatory response (GO:0060264)	1/5	0.067128	0.331112	0	0	17.9273	48.4243	RPS19
GO_Biological_Process_2021	establishment of monopolar cell polarity (GO:0061162)	1/5	0.067128	0.331112	0	0	17.9273	48.4243	GBF1
GO_Biological_Process_2021	regulation of sequestering of zinc ion (GO:0061088)	1/5	0.067128	0.331112	0	0	17.9273	48.4243	SLC30A8
GO_Biological_Process_2021	regulation of synaptic vesicle priming (GO:0010807)	1/5	0.067128	0.331112	0	0	17.9273	48.4243	UNC13B
GO_Biological_Process_2021	glomerular visceral epithelial cell migration (GO:0090521)	1/5	0.067128	0.331112	0	0	17.9273	48.4243	KANK1
GO_Biological_Process_2021	regulation of type B pancreatic cell apoptotic process (GO:2000674)	1/5	0.067128	0.331112	0	0	17.9273	48.4243	IL6
GO_Biological_Process_2021	rescue of stalled ribosome (GO:0072344)	1/5	0.067128	0.331112	0	0	17.9273	48.4243	RACK1
GO_Biological_Process_2021	response to acetylcholine (GO:1905144)	1/5	0.067128	0.331112	0	0	17.9273	48.4243	ATP2B4
GO_Biological_Process_2021	salivary gland morphogenesis (GO:0007435)	1/5	0.067128	0.331112	0	0	17.9273	48.4243	FGFR2
GO_Biological_Process_2021	intracellular sequestering of iron ion (GO:0006880)	1/5	0.067128	0.331112	0	0	17.9273	48.4243	FTH1
GO_Biological_Process_2021	late endosome to Golgi transport (GO:0034499)	1/5	0.067128	0.331112	0	0	17.9273	48.4243	SNX3
GO_Biological_Process_2021	negative regulation of calcium ion transport into cytosol (GO:0010523)	1/5	0.067128	0.331112	0	0	17.9273	48.4243	TMBIM6
GO_Biological_Process_2021	negative regulation of CD4-positive, alpha-beta T cell differentiation (GO:0043371)	1/5	0.067128	0.331112	0	0	17.9273	48.4243	HMGB1
GO_Biological_Process_2021	negative regulation of collateral sprouting (GO:0048671)	1/5	0.067128	0.331112	0	0	17.9273	48.4243	DCC
GO_Biological_Process_2021	negative regulation of heterochromatin assembly (GO:0031452)	1/5	0.067128	0.331112	0	0	17.9273	48.4243	PHF8
GO_Biological_Process_2021	negative regulation of hydrogen peroxide metabolic process (GO:0010727)	1/5	0.067128	0.331112	0	0	17.9273	48.4243	HP
GO_Biological_Process_2021	negative regulation of hydrogen peroxide-induced neuron death (GO:1903208)	1/5	0.067128	0.331112	0	0	17.9273	48.4243	RACK1
GO_Biological_Process_2021	negative regulation of plasminogen activation (GO:0010757)	1/5	0.067128	0.331112	0	0	17.9273	48.4243	SERPINE1
GO_Biological_Process_2021	negative regulation of T cell migration (GO:2000405)	1/5	0.067128	0.331112	0	0	17.9273	48.4243	RIPOR2
GO_Biological_Process_2021	positive regulation of cAMP-dependent protein kinase activity (GO:2000481)	1/5	0.067128	0.331112	0	0	17.9273	48.4243	ATP2B4
GO_Biological_Process_2021	positive regulation of dendritic cell differentiation (GO:2001200)	1/5	0.067128	0.331112	0	0	17.9273	48.4243	HMGB1
GO_Biological_Process_2021	positive regulation of DNA ligation (GO:0051106)	1/5	0.067128	0.331112	0	0	17.9273	48.4243	HMGB1
GO_Biological_Process_2021	positive regulation of glial cell proliferation (GO:0060252)	1/5	0.067128	0.331112	0	0	17.9273	48.4243	IL6
GO_Biological_Process_2021	positive regulation of Golgi to plasma membrane protein transport (GO:0042998)	1/5	0.067128	0.331112	0	0	17.9273	48.4243	RACK1
GO_Biological_Process_2021	positive regulation of macrophage proliferation (GO:0120041)	1/5	0.067128	0.331112	0	0	17.9273	48.4243	MAPK1
GO_Biological_Process_2021	positive regulation of mast cell chemotaxis (GO:0060754)	1/5	0.067128	0.331112	0	0	17.9273	48.4243	PGF
GO_Biological_Process_2021	positive regulation of mitochondrial depolarization (GO:0051901)	1/5	0.067128	0.331112	0	0	17.9273	48.4243	RACK1
GO_Biological_Process_2021	positive regulation of neutrophil extravasation (GO:2000391)	1/5	0.067128	0.331112	0	0	17.9273	48.4243	RIPOR2
GO_Biological_Process_2021	positive regulation of nucleobase-containing compound transport (GO:0032241)	1/5	0.067128	0.331112	0	0	17.9273	48.4243	CPSF6
GO_Biological_Process_2021	positive regulation of nucleotide-binding oligomerization domain containing signaling pathway (GO:0070426)	1/5	0.067128	0.331112	0	0	17.9273	48.4243	HSPA1A
GO_Biological_Process_2021	positive regulation of peroxisome proliferator activated receptor signaling pathway (GO:0035360)	1/5	0.067128	0.331112	0	0	17.9273	48.4243	LMO3
GO_Biological_Process_2021	positive regulation of protein monoubiquitination (GO:1902527)	1/5	0.067128	0.331112	0	0	17.9273	48.4243	UBB
GO_Biological_Process_2021	positive regulation of RNA export from nucleus (GO:0046833)	1/5	0.067128	0.331112	0	0	17.9273	48.4243	CPSF6
GO_Biological_Process_2021	positive regulation of the force of heart contraction (GO:0098735)	1/5	0.067128	0.331112	0	0	17.9273	48.4243	RYR2
GO_Biological_Process_2021	positive regulation of toll-like receptor 9 signaling pathway (GO:0034165)	1/5	0.067128	0.331112	0	0	17.9273	48.4243	HMGB1
GO_Biological_Process_2021	positive regulation of vascular associated smooth muscle cell apoptotic process (GO:1905461)	1/5	0.067128	0.331112	0	0	17.9273	48.4243	SOD2
GO_Biological_Process_2021	postsynaptic density protein 95 clustering (GO:0097119)	1/5	0.067128	0.331112	0	0	17.9273	48.4243	NLGN1
GO_Biological_Process_2021	protein de-ADP-ribosylation (GO:0051725)	1/5	0.067128	0.331112	0	0	17.9273	48.4243	MACROD2
GO_Biological_Process_2021	protein localization to membrane raft (GO:1903044)	1/5	0.067128	0.331112	0	0	17.9273	48.4243	RFTN1
GO_Biological_Process_2021	regulation of Wnt signaling pathway (GO:0030111)	4/111	0.0678427	0.331112	0	0	2.69612	7.25409	SNX3;KANK1;RACK1;FGFR2
GO_Biological_Process_2021	cardiac muscle cell action potential involved in contraction (GO:0086002)	2/31	0.0679093	0.331112	0	0	4.95721	13.3328	RYR2;NEDD4L
GO_Biological_Process_2021	MyD88-independent toll-like receptor signaling pathway (GO:0002756)	2/31	0.0679093	0.331112	0	0	4.95721	13.3328	UBB;UBC
GO_Biological_Process_2021	phospholipid translocation (GO:0045332)	2/31	0.0679093	0.331112	0	0	4.95721	13.3328	ABCA1;ATP11A
GO_Biological_Process_2021	positive regulation of mononuclear cell migration (GO:0071677)	2/31	0.0679093	0.331112	0	0	4.95721	13.3328	SERPINE1;HMGB1
GO_Biological_Process_2021	skeletal system development (GO:0001501)	5/158	0.068279	0.331112	0	0	2.36006	6.33475	KIAA1217;RPL13;SOX6;FGFR2;PTHLH
GO_Biological_Process_2021	Fc receptor signaling pathway (GO:0038093)	4/112	0.0696293	0.331112	0	0	2.67102	7.11713	PIGR;JUN;MAPK1;FOS
GO_Biological_Process_2021	positive regulation of protein transport (GO:0051222)	3/69	0.0701232	0.331112	0	0	3.27306	8.69816	UNC13B;PLK3;RACK1
GO_Biological_Process_2021	regulation of cellular biosynthetic process (GO:0031326)	2/32	0.0717969	0.331112	0	0	4.79173	12.621	CXCL8;CD47
GO_Biological_Process_2021	cellular response to glucose stimulus (GO:0071333)	2/32	0.0717969	0.331112	0	0	4.79173	12.621	UNC13B;RACK1
GO_Biological_Process_2021	metal ion export (GO:0070839)	2/32	0.0717969	0.331112	0	0	4.79173	12.621	SLC11A1;ATP2B4
GO_Biological_Process_2021	positive regulation of interleukin-10 production (GO:0032733)	2/32	0.0717969	0.331112	0	0	4.79173	12.621	IL6;HMGB1
GO_Biological_Process_2021	positive regulation of receptor signaling pathway via STAT (GO:1904894)	2/32	0.0717969	0.331112	0	0	4.79173	12.621	IL6;CYP1B1
GO_Biological_Process_2021	positive regulation of telomere maintenance (GO:0032206)	2/32	0.0717969	0.331112	0	0	4.79173	12.621	PPP1R10;MAPK1
GO_Biological_Process_2021	neutrophil chemotaxis (GO:0030593)	3/70	0.0725479	0.331112	0	0	3.22404	8.45831	CCL23;CXCL8;GBF1
GO_Biological_Process_2021	positive regulation of protein phosphorylation (GO:0001934)	9/371	0.0729159	0.331112	0	0	1.80291	4.72082	IL6;HSP90AB1;RACK1;PECAM1;ATP2B4;MAPK1;EFNA5;CALM2;PGF
GO_Biological_Process_2021	negative regulation of cell motility (GO:2000146)	4/114	0.0732745	0.331112	0	0	2.62219	6.85321	KANK1;IFITM1;SERPINE1;CYP1B1
GO_Biological_Process_2021	negative regulation of inflammatory response (GO:0050728)	6/212	0.0741636	0.331112	0	0	2.1055	5.47742	GPR39;IL6;CALCRL;RPS19;LPCAT3;PTHLH
GO_Biological_Process_2021	protein tetramerization (GO:0051262)	3/71	0.0750097	0.331112	0	0	3.17647	8.2275	CPSF6;SOD2;B2M
GO_Biological_Process_2021	response to metal ion (GO:0010038)	3/71	0.0750097	0.331112	0	0	3.17647	8.2275	SLC30A8;NEDD4L;CALM2
GO_Biological_Process_2021	calcium ion transport (GO:0006816)	4/115	0.0751329	0.331112	0	0	2.59844	6.72605	RYR2;CALCRL;ATP2B4;TPT1
GO_Biological_Process_2021	cellular response to molecule of bacterial origin (GO:0071219)	4/115	0.0751329	0.331112	0	0	2.59844	6.72605	IL6;CXCL8;SERPINE1;HMGB1
GO_Biological_Process_2021	apoptotic cell clearance (GO:0043277)	2/33	0.0757549	0.331112	0	0	4.63692	11.9644	HMGB1;TXNDC5
GO_Biological_Process_2021	regulation of interleukin-17 production (GO:0032660)	2/33	0.0757549	0.331112	0	0	4.63692	11.9644	IL6;RFTN1
GO_Biological_Process_2021	neuron projection extension (GO:1990138)	2/33	0.0757549	0.331112	0	0	4.63692	11.9644	HSP90AB1;TMEM108
GO_Biological_Process_2021	phosphatidylcholine biosynthetic process (GO:0006656)	2/33	0.0757549	0.331112	0	0	4.63692	11.9644	LPCAT3;LPCAT1
GO_Biological_Process_2021	positive regulation of receptor signaling pathway via JAK-STAT (GO:0046427)	2/33	0.0757549	0.331112	0	0	4.63692	11.9644	IL6;CYP1B1
GO_Biological_Process_2021	primary alcohol metabolic process (GO:0034308)	2/33	0.0757549	0.331112	0	0	4.63692	11.9644	CYP1A1;CYP1B1
GO_Biological_Process_2021	positive regulation of angiogenesis (GO:0045766)	4/116	0.0770149	0.331112	0	0	2.57511	6.60194	CXCL8;SERPINE1;CYP1B1;PGF
GO_Biological_Process_2021	positive regulation of transcription by RNA polymerase II (GO:0045944)	18/908	0.0792786	0.331112	0	0	1.4764	3.74237	ACTR2;EHF;JUN;JUND;SLC11A1;SERPINE1;AKAP8L;LMO7;FOS;HMGB1;LDB2;ETV5;IL6;SFPQ;UBB;UBC;ATF6;FGFR2
GO_Biological_Process_2021	B cell receptor signaling pathway (GO:0050853)	2/34	0.0797806	0.331112	0	0	4.49179	11.3574	RFTN1;BMX
GO_Biological_Process_2021	regulation of cell adhesion mediated by integrin (GO:0033628)	2/34	0.0797806	0.331112	0	0	4.49179	11.3574	SERPINE1;CYP1B1
GO_Biological_Process_2021	regulation of transmembrane transport (GO:0034762)	2/34	0.0797806	0.331112	0	0	4.49179	11.3574	NEDD4L;ACTB
GO_Biological_Process_2021	negative regulation of blood vessel endothelial cell migration (GO:0043537)	2/34	0.0797806	0.331112	0	0	4.49179	11.3574	ATP2B4;HMGB1
GO_Biological_Process_2021	organelle disassembly (GO:1903008)	2/34	0.0797806	0.331112	0	0	4.49179	11.3574	PLK3;GBF1
GO_Biological_Process_2021	positive regulation of pri-miRNA transcription by RNA polymerase II (GO:1902895)	2/34	0.0797806	0.331112	0	0	4.49179	11.3574	JUN;FOS
GO_Biological_Process_2021	positive regulation of telomerase activity (GO:0051973)	2/34	0.0797806	0.331112	0	0	4.49179	11.3574	HSP90AB1;MAPK1
GO_Biological_Process_2021	regulation of cardiac muscle hypertrophy in response to stress (GO:1903242)	1/6	0.0800048	0.331112	0	0	14.3411	36.2208	ATP2B4
GO_Biological_Process_2021	blood vessel endothelial cell proliferation involved in sprouting angiogenesis (GO:0002043)	1/6	0.0800048	0.331112	0	0	14.3411	36.2208	NRARP
GO_Biological_Process_2021	bundle of His cell-Purkinje myocyte adhesion involved in cell communication (GO:0086073)	1/6	0.0800048	0.331112	0	0	14.3411	36.2208	DSP
GO_Biological_Process_2021	cellular phosphate ion homeostasis (GO:0030643)	1/6	0.0800048	0.331112	0	0	14.3411	36.2208	SLC34A2
GO_Biological_Process_2021	cellular response to iron ion (GO:0071281)	1/6	0.0800048	0.331112	0	0	14.3411	36.2208	B2M
GO_Biological_Process_2021	regulation of glucagon secretion (GO:0070092)	1/6	0.0800048	0.331112	0	0	14.3411	36.2208	IL6
GO_Biological_Process_2021	cellular trivalent inorganic anion homeostasis (GO:0072502)	1/6	0.0800048	0.331112	0	0	14.3411	36.2208	SLC34A2
GO_Biological_Process_2021	regulation of interleukin-1-mediated signaling pathway (GO:2000659)	1/6	0.0800048	0.331112	0	0	14.3411	36.2208	IL6
GO_Biological_Process_2021	COPI coating of Golgi vesicle (GO:0048205)	1/6	0.0800048	0.331112	0	0	14.3411	36.2208	GBF1
GO_Biological_Process_2021	COPI-coated vesicle budding (GO:0035964)	1/6	0.0800048	0.331112	0	0	14.3411	36.2208	GBF1
GO_Biological_Process_2021	regulation of macrophage proliferation (GO:0120040)	1/6	0.0800048	0.331112	0	0	14.3411	36.2208	MAPK1
GO_Biological_Process_2021	regulation of mast cell chemotaxis (GO:0060753)	1/6	0.0800048	0.331112	0	0	14.3411	36.2208	PGF
GO_Biological_Process_2021	dendrite extension (GO:0097484)	1/6	0.0800048	0.331112	0	0	14.3411	36.2208	TMEM108
GO_Biological_Process_2021	regulation of mRNA export from nucleus (GO:0010793)	1/6	0.0800048	0.331112	0	0	14.3411	36.2208	AKAP8L
GO_Biological_Process_2021	regulation of neutrophil extravasation (GO:2000389)	1/6	0.0800048	0.331112	0	0	14.3411	36.2208	RIPOR2
GO_Biological_Process_2021	regulation of nitric oxide mediated signal transduction (GO:0010749)	1/6	0.0800048	0.331112	0	0	14.3411	36.2208	ATP2B4
GO_Biological_Process_2021	regulation of nucleotide-binding oligomerization domain containing 2 signaling pathway (GO:0070432)	1/6	0.0800048	0.331112	0	0	14.3411	36.2208	HSPA1A
GO_Biological_Process_2021	regulation of peptidyl-cysteine S-nitrosylation (GO:2000169)	1/6	0.0800048	0.331112	0	0	14.3411	36.2208	ATP2B4
GO_Biological_Process_2021	regulation of protein lipidation (GO:1903059)	1/6	0.0800048	0.331112	0	0	14.3411	36.2208	DBI
GO_Biological_Process_2021	epithelial tube branching involved in lung morphogenesis (GO:0060441)	1/6	0.0800048	0.331112	0	0	14.3411	36.2208	FGFR2
GO_Biological_Process_2021	epithelial tube formation (GO:0072175)	1/6	0.0800048	0.331112	0	0	14.3411	36.2208	FGFR2
GO_Biological_Process_2021	regulation of relaxation of cardiac muscle (GO:1901897)	1/6	0.0800048	0.331112	0	0	14.3411	36.2208	PDE4D
GO_Biological_Process_2021	establishment of mitochondrion localization, microtubule-mediated (GO:0034643)	1/6	0.0800048	0.331112	0	0	14.3411	36.2208	UBB
GO_Biological_Process_2021	regulation of ribonucleoprotein complex localization (GO:2000197)	1/6	0.0800048	0.331112	0	0	14.3411	36.2208	AKAP8L
GO_Biological_Process_2021	glandular epithelial cell differentiation (GO:0002067)	1/6	0.0800048	0.331112	0	0	14.3411	36.2208	FGFR2
GO_Biological_Process_2021	glomerulus vasculature development (GO:0072012)	1/6	0.0800048	0.331112	0	0	14.3411	36.2208	PECAM1
GO_Biological_Process_2021	regulation of type B pancreatic cell proliferation (GO:0061469)	1/6	0.0800048	0.331112	0	0	14.3411	36.2208	SGPP2
GO_Biological_Process_2021	glycolipid transport (GO:0046836)	1/6	0.0800048	0.331112	0	0	14.3411	36.2208	NPC2
GO_Biological_Process_2021	release of sequestered calcium ion into cytosol by sarcoplasmic reticulum (GO:0014808)	1/6	0.0800048	0.331112	0	0	14.3411	36.2208	RYR2
GO_Biological_Process_2021	Golgi transport vesicle coating (GO:0048200)	1/6	0.0800048	0.331112	0	0	14.3411	36.2208	GBF1
GO_Biological_Process_2021	response to peptidoglycan (GO:0032494)	1/6	0.0800048	0.331112	0	0	14.3411	36.2208	IL6
GO_Biological_Process_2021	inclusion body assembly (GO:0070841)	1/6	0.0800048	0.331112	0	0	14.3411	36.2208	BAG3
GO_Biological_Process_2021	striated muscle hypertrophy (GO:0014897)	1/6	0.0800048	0.331112	0	0	14.3411	36.2208	RYR2
GO_Biological_Process_2021	macromolecule biosynthetic process (GO:0009059)	1/6	0.0800048	0.331112	0	0	14.3411	36.2208	SLC11A1
GO_Biological_Process_2021	T-helper 17 cell lineage commitment (GO:0072540)	1/6	0.0800048	0.331112	0	0	14.3411	36.2208	IL6
GO_Biological_Process_2021	megakaryocyte development (GO:0035855)	1/6	0.0800048	0.331112	0	0	14.3411	36.2208	MPIG6B
GO_Biological_Process_2021	membrane raft assembly (GO:0001765)	1/6	0.0800048	0.331112	0	0	14.3411	36.2208	RFTN1
GO_Biological_Process_2021	ventricular compact myocardium morphogenesis (GO:0003223)	1/6	0.0800048	0.331112	0	0	14.3411	36.2208	DSP
GO_Biological_Process_2021	negative regulation of amyloid precursor protein biosynthetic process (GO:0042985)	1/6	0.0800048	0.331112	0	0	14.3411	36.2208	ITM2B
GO_Biological_Process_2021	negative regulation of cardiac muscle cell apoptotic process (GO:0010667)	1/6	0.0800048	0.331112	0	0	14.3411	36.2208	PPP1R10
GO_Biological_Process_2021	negative regulation of cardiac muscle cell differentiation (GO:2000726)	1/6	0.0800048	0.331112	0	0	14.3411	36.2208	SOX6
GO_Biological_Process_2021	negative regulation of cell size (GO:0045792)	1/6	0.0800048	0.331112	0	0	14.3411	36.2208	RDX
GO_Biological_Process_2021	negative regulation of cellular response to hypoxia (GO:1900038)	1/6	0.0800048	0.331112	0	0	14.3411	36.2208	TMBIM6
GO_Biological_Process_2021	negative regulation of lamellipodium organization (GO:1902744)	1/6	0.0800048	0.331112	0	0	14.3411	36.2208	KANK1
GO_Biological_Process_2021	negative regulation of relaxation of muscle (GO:1901078)	1/6	0.0800048	0.331112	0	0	14.3411	36.2208	PDE4D
GO_Biological_Process_2021	negative regulation of SMAD protein signal transduction (GO:0060392)	1/6	0.0800048	0.331112	0	0	14.3411	36.2208	VEPH1
GO_Biological_Process_2021	neurotransmitter-gated ion channel clustering (GO:0072578)	1/6	0.0800048	0.331112	0	0	14.3411	36.2208	NLGN1
GO_Biological_Process_2021	neutrophil extravasation (GO:0072672)	1/6	0.0800048	0.331112	0	0	14.3411	36.2208	PECAM1
GO_Biological_Process_2021	oxygen homeostasis (GO:0032364)	1/6	0.0800048	0.331112	0	0	14.3411	36.2208	SOD2
GO_Biological_Process_2021	positive regulation of antigen processing and presentation (GO:0002579)	1/6	0.0800048	0.331112	0	0	14.3411	36.2208	SLC11A1
GO_Biological_Process_2021	positive regulation of dendritic cell antigen processing and presentation (GO:0002606)	1/6	0.0800048	0.331112	0	0	14.3411	36.2208	SLC11A1
GO_Biological_Process_2021	positive regulation of heart rate by epinephrine-norepinephrine (GO:0001996)	1/6	0.0800048	0.331112	0	0	14.3411	36.2208	PDE4D
GO_Biological_Process_2021	positive regulation of neurotransmitter secretion (GO:0001956)	1/6	0.0800048	0.331112	0	0	14.3411	36.2208	NLGN1
GO_Biological_Process_2021	positive regulation of receptor binding (GO:1900122)	1/6	0.0800048	0.331112	0	0	14.3411	36.2208	B2M
GO_Biological_Process_2021	positive regulation of tau-protein kinase activity (GO:1902949)	1/6	0.0800048	0.331112	0	0	14.3411	36.2208	HSP90AB1
GO_Biological_Process_2021	positive regulation of Wnt signaling pathway, planar cell polarity pathway (GO:2000096)	1/6	0.0800048	0.331112	0	0	14.3411	36.2208	MLLT3
GO_Biological_Process_2021	regulation of hydrolase activity (GO:0051336)	3/73	0.0800427	0.331112	0	0	3.0854	7.79124	FGD4;RDX;EFNA5
GO_Biological_Process_2021	regulation of Rho protein signal transduction (GO:0035023)	3/73	0.0800427	0.331112	0	0	3.0854	7.79124	ABCA1;RIPOR2;KANK1
GO_Biological_Process_2021	granulocyte chemotaxis (GO:0071621)	3/73	0.0800427	0.331112	0	0	3.0854	7.79124	CCL23;CXCL8;GBF1
GO_Biological_Process_2021	negative regulation of cell adhesion (GO:0007162)	3/73	0.0800427	0.331112	0	0	3.0854	7.79124	RIPOR2;SERPINE1;CYP1B1
GO_Biological_Process_2021	regulation of cellular response to stress (GO:0080135)	4/118	0.0808495	0.331112	0	0	2.52967	6.36254	HSP90AB1;BAG3;MAPK1;HSPA1A
GO_Biological_Process_2021	regulation of protein binding (GO:0043393)	4/118	0.0808495	0.331112	0	0	2.52967	6.36254	RACK1;TMBIM6;B2M;ACTB
GO_Biological_Process_2021	cellular response to hydrogen peroxide (GO:0070301)	2/35	0.0838713	0.331112	0	0	4.35545	10.7949	IL6;CYP1B1
GO_Biological_Process_2021	cellular response to virus (GO:0098586)	2/35	0.0838713	0.331112	0	0	4.35545	10.7949	IL6;GBF1
GO_Biological_Process_2021	negative regulation of epithelial cell migration (GO:0010633)	2/35	0.0838713	0.331112	0	0	4.35545	10.7949	EVL;PTPRG
GO_Biological_Process_2021	negative regulation of neurogenesis (GO:0050768)	2/35	0.0838713	0.331112	0	0	4.35545	10.7949	IL6;B2M
GO_Biological_Process_2021	negative regulation of Ras protein signal transduction (GO:0046580)	2/35	0.0838713	0.331112	0	0	4.35545	10.7949	KANK1;RIPOR2
GO_Biological_Process_2021	cellular response to lipopolysaccharide (GO:0071222)	4/120	0.0847771	0.331112	0	0	2.4858	6.13429	IL6;CXCL8;SERPINE1;HMGB1
GO_Biological_Process_2021	positive regulation of T cell activation (GO:0050870)	3/75	0.0852185	0.331112	0	0	2.99939	7.38611	IL6;CD47;SIRPB1
GO_Biological_Process_2021	macrophage activation (GO:0042116)	2/36	0.0880245	0.331112	0	0	4.22714	10.2725	SLC11A1;FOXP1
GO_Biological_Process_2021	membrane assembly (GO:0071709)	2/36	0.0880245	0.331112	0	0	4.22714	10.2725	NLGN1;RFTN1
GO_Biological_Process_2021	negative regulation of cellular protein localization (GO:1903828)	2/36	0.0880245	0.331112	0	0	4.22714	10.2725	RIPOR2;NEDD4L
GO_Biological_Process_2021	platelet aggregation (GO:0070527)	2/36	0.0880245	0.331112	0	0	4.22714	10.2725	HBB;ACTB
GO_Biological_Process_2021	positive regulation of T cell mediated immunity (GO:0002711)	2/36	0.0880245	0.331112	0	0	4.22714	10.2725	AZGP1;B2M
GO_Biological_Process_2021	neuron projection development (GO:0031175)	5/171	0.0886375	0.331112	0	0	2.17379	5.26752	IL6;NLGN1;UBB;TMEM108;HMGB1
GO_Biological_Process_2021	epithelium development (GO:0060429)	4/122	0.0887963	0.331112	0	0	2.44342	5.91652	EHF;ANXA7;FGFR2;CNN3
GO_Biological_Process_2021	phosphatidylcholine metabolic process (GO:0046470)	3/77	0.0905331	0.331112	0	0	2.91803	7.00922	LPCAT3;LPCAT1;DBI
GO_Biological_Process_2021	positive regulation of endothelial cell proliferation (GO:0001938)	3/77	0.0905331	0.331112	0	0	2.91803	7.00922	NRARP;HMGB1;PGF
GO_Biological_Process_2021	regulation of transport (GO:0051049)	2/37	0.0922378	0.331112	0	0	4.10615	9.78654	SLC30A8;ACTB
GO_Biological_Process_2021	regulation of vascular associated smooth muscle cell proliferation (GO:1904705)	2/37	0.0922378	0.331112	0	0	4.10615	9.78654	JUN;SOD2
GO_Biological_Process_2021	nucleotide-excision repair, DNA incision, 5'-to lesion (GO:0006296)	2/37	0.0922378	0.331112	0	0	4.10615	9.78654	UBB;UBC
GO_Biological_Process_2021	purine-containing compound metabolic process (GO:0072521)	1/7	0.0927045	0.331112	0	0	11.9503	28.4219	MACROD2
GO_Biological_Process_2021	antigen processing and presentation of endogenous peptide antigen via MHC class I via ER pathway (GO:0002484)	1/7	0.0927045	0.331112	0	0	11.9503	28.4219	AZGP1
GO_Biological_Process_2021	antigen processing and presentation of endogenous peptide antigen via MHC class I via ER pathway, TAP-independent (GO:0002486)	1/7	0.0927045	0.331112	0	0	11.9503	28.4219	AZGP1
GO_Biological_Process_2021	calcitonin family receptor signaling pathway (GO:0097646)	1/7	0.0927045	0.331112	0	0	11.9503	28.4219	CALCRL
GO_Biological_Process_2021	calcium ion export (GO:1901660)	1/7	0.0927045	0.331112	0	0	11.9503	28.4219	ATP2B4
GO_Biological_Process_2021	cardiac muscle cell-cardiac muscle cell adhesion (GO:0086042)	1/7	0.0927045	0.331112	0	0	11.9503	28.4219	DSP
GO_Biological_Process_2021	cardiolipin acyl-chain remodeling (GO:0035965)	1/7	0.0927045	0.331112	0	0	11.9503	28.4219	HADHA
GO_Biological_Process_2021	regulation of defense response to bacterium (GO:1900424)	1/7	0.0927045	0.331112	0	0	11.9503	28.4219	FOXP1
GO_Biological_Process_2021	regulation of entry of bacterium into host cell (GO:2000535)	1/7	0.0927045	0.331112	0	0	11.9503	28.4219	CXCL8
GO_Biological_Process_2021	cellular response to caffeine (GO:0071313)	1/7	0.0927045	0.331112	0	0	11.9503	28.4219	RYR2
GO_Biological_Process_2021	regulation of glucocorticoid receptor signaling pathway (GO:2000322)	1/7	0.0927045	0.331112	0	0	11.9503	28.4219	LMO3
GO_Biological_Process_2021	chemical homeostasis within a tissue (GO:0048875)	1/7	0.0927045	0.331112	0	0	11.9503	28.4219	NAPSA
GO_Biological_Process_2021	regulation of mesenchymal stem cell differentiation (GO:2000739)	1/7	0.0927045	0.331112	0	0	11.9503	28.4219	SOX6
GO_Biological_Process_2021	regulation of miRNA mediated inhibition of translation (GO:1905616)	1/7	0.0927045	0.331112	0	0	11.9503	28.4219	EIF4E2
GO_Biological_Process_2021	regulation of morphogenesis of an epithelium (GO:1905330)	1/7	0.0927045	0.331112	0	0	11.9503	28.4219	FOXP1
GO_Biological_Process_2021	desmosome organization (GO:0002934)	1/7	0.0927045	0.331112	0	0	11.9503	28.4219	DSP
GO_Biological_Process_2021	regulation of neurotrophin TRK receptor signaling pathway (GO:0051386)	1/7	0.0927045	0.331112	0	0	11.9503	28.4219	TMEM108
GO_Biological_Process_2021	DNA ligation (GO:0006266)	1/7	0.0927045	0.331112	0	0	11.9503	28.4219	MGMT
GO_Biological_Process_2021	regulation of phospholipid transport (GO:2001138)	1/7	0.0927045	0.331112	0	0	11.9503	28.4219	DBI
GO_Biological_Process_2021	establishment of centrosome localization (GO:0051660)	1/7	0.0927045	0.331112	0	0	11.9503	28.4219	PARD3B
GO_Biological_Process_2021	exocrine system development (GO:0035272)	1/7	0.0927045	0.331112	0	0	11.9503	28.4219	FGFR2
GO_Biological_Process_2021	regulation of smooth muscle cell differentiation (GO:0051150)	1/7	0.0927045	0.331112	0	0	11.9503	28.4219	FGFR2
GO_Biological_Process_2021	regulation of T cell mediated immune response to tumor cell (GO:0002840)	1/7	0.0927045	0.331112	0	0	11.9503	28.4219	HMGB1
GO_Biological_Process_2021	gas homeostasis (GO:0033483)	1/7	0.0927045	0.331112	0	0	11.9503	28.4219	SOD2
GO_Biological_Process_2021	regulation of transforming growth factor beta activation (GO:1901388)	1/7	0.0927045	0.331112	0	0	11.9503	28.4219	HSP90AB1
GO_Biological_Process_2021	gland morphogenesis (GO:0022612)	1/7	0.0927045	0.331112	0	0	11.9503	28.4219	FGFR2
GO_Biological_Process_2021	regulation of vascular associated smooth muscle cell apoptotic process (GO:1905459)	1/7	0.0927045	0.331112	0	0	11.9503	28.4219	SOD2
GO_Biological_Process_2021	release of sequestered calcium ion into cytosol by endoplasmic reticulum (GO:1903514)	1/7	0.0927045	0.331112	0	0	11.9503	28.4219	RYR2
GO_Biological_Process_2021	response to alkaloid (GO:0043279)	1/7	0.0927045	0.331112	0	0	11.9503	28.4219	RYR2
GO_Biological_Process_2021	response to caffeine (GO:0031000)	1/7	0.0927045	0.331112	0	0	11.9503	28.4219	RYR2
GO_Biological_Process_2021	iron import into cell (GO:0033212)	1/7	0.0927045	0.331112	0	0	11.9503	28.4219	SLC39A8
GO_Biological_Process_2021	lipid hydroxylation (GO:0002933)	1/7	0.0927045	0.331112	0	0	11.9503	28.4219	CYP1A1
GO_Biological_Process_2021	surfactant homeostasis (GO:0043129)	1/7	0.0927045	0.331112	0	0	11.9503	28.4219	NAPSA
GO_Biological_Process_2021	synaptic vesicle docking (GO:0016081)	1/7	0.0927045	0.331112	0	0	11.9503	28.4219	UNC13B
GO_Biological_Process_2021	T-helper 17 cell differentiation (GO:0072539)	1/7	0.0927045	0.331112	0	0	11.9503	28.4219	IL6
GO_Biological_Process_2021	membrane invagination (GO:0010324)	1/7	0.0927045	0.331112	0	0	11.9503	28.4219	SNX3
GO_Biological_Process_2021	zinc ion import across plasma membrane (GO:0071578)	1/7	0.0927045	0.331112	0	0	11.9503	28.4219	SLC39A8
GO_Biological_Process_2021	negative regulation of cardiocyte differentiation (GO:1905208)	1/7	0.0927045	0.331112	0	0	11.9503	28.4219	SOX6
GO_Biological_Process_2021	negative regulation of dendritic spine development (GO:0061000)	1/7	0.0927045	0.331112	0	0	11.9503	28.4219	NLGN1
GO_Biological_Process_2021	negative regulation of mitochondrial outer membrane permeabilization involved in apoptotic signaling pathway (GO:1901029)	1/7	0.0927045	0.331112	0	0	11.9503	28.4219	HSPA1A
GO_Biological_Process_2021	neuron projection arborization (GO:0140058)	1/7	0.0927045	0.331112	0	0	11.9503	28.4219	NLGN1
GO_Biological_Process_2021	platelet dense granule organization (GO:0060155)	1/7	0.0927045	0.331112	0	0	11.9503	28.4219	ABCA1
GO_Biological_Process_2021	positive regulation of B cell receptor signaling pathway (GO:0050861)	1/7	0.0927045	0.331112	0	0	11.9503	28.4219	FOXP1
GO_Biological_Process_2021	positive regulation of chemokine (C-X-C motif) ligand 2 production (GO:2000343)	1/7	0.0927045	0.331112	0	0	11.9503	28.4219	HMGB1
GO_Biological_Process_2021	positive regulation of gastrulation (GO:2000543)	1/7	0.0927045	0.331112	0	0	11.9503	28.4219	RACK1
GO_Biological_Process_2021	positive regulation of gliogenesis (GO:0014015)	1/7	0.0927045	0.331112	0	0	11.9503	28.4219	IL6
GO_Biological_Process_2021	positive regulation of interleukin-5 production (GO:0032754)	1/7	0.0927045	0.331112	0	0	11.9503	28.4219	PDE4D
GO_Biological_Process_2021	positive regulation of membrane depolarization (GO:1904181)	1/7	0.0927045	0.331112	0	0	11.9503	28.4219	RACK1
GO_Biological_Process_2021	positive regulation of microtubule nucleation (GO:0090063)	1/7	0.0927045	0.331112	0	0	11.9503	28.4219	HSPA1A
GO_Biological_Process_2021	positive regulation of miRNA mediated inhibition of translation (GO:1905618)	1/7	0.0927045	0.331112	0	0	11.9503	28.4219	EIF4E2
GO_Biological_Process_2021	positive regulation of oxidative stress-induced cell death (GO:1903209)	1/7	0.0927045	0.331112	0	0	11.9503	28.4219	SFPQ
GO_Biological_Process_2021	positive regulation of synaptic transmission, GABAergic (GO:0032230)	1/7	0.0927045	0.331112	0	0	11.9503	28.4219	NLGN1
GO_Biological_Process_2021	positive regulation of vascular associated smooth muscle cell differentiation (GO:1905065)	1/7	0.0927045	0.331112	0	0	11.9503	28.4219	SOD2
GO_Biological_Process_2021	protein localization to endoplasmic reticulum exit site (GO:0070973)	1/7	0.0927045	0.331112	0	0	11.9503	28.4219	GBF1
GO_Biological_Process_2021	regulation of tumor necrosis factor production (GO:0032680)	4/124	0.092906	0.331223	0	0	2.40245	5.70862	IL6;HMGB1;CD47;FOXP1
GO_Biological_Process_2021	positive regulation of transcription, DNA-templated (GO:0045893)	22/1183	0.0956029	0.335182	0	0	1.38486	3.25102	ACTR2;EHF;JUN;JUND;SLC11A1;SERPINE1;AKAP8L;LMO7;FOS;HMGB1;LDB2;MLLT3;ETV5;PHF8;IL6;SFPQ;MECOM;SERTAD1;UBB;UBC;ATF6;FGFR2
GO_Biological_Process_2021	positive regulation of proteasomal ubiquitin-dependent protein catabolic process (GO:0032436)	3/79	0.0959825	0.335182	0	0	2.84095	6.65802	PLK3;RACK1;HSPA1A
GO_Biological_Process_2021	regulation of cell communication (GO:0010646)	2/38	0.0965087	0.335182	0	0	3.99189	9.33353	RYR2;VEPH1
GO_Biological_Process_2021	negative regulation of endothelial cell migration (GO:0010596)	2/38	0.0965087	0.335182	0	0	3.99189	9.33353	ATP2B4;HMGB1
GO_Biological_Process_2021	regulation of exit from mitosis (GO:0007096)	2/39	0.100835	0.335182	0	0	3.8838	8.9105	UBB;UBC
GO_Biological_Process_2021	regulation of peptidyl-threonine phosphorylation (GO:0010799)	2/39	0.100835	0.335182	0	0	3.8838	8.9105	MAPK1;CALM2
GO_Biological_Process_2021	regulation of receptor-mediated endocytosis (GO:0048259)	2/39	0.100835	0.335182	0	0	3.8838	8.9105	SERPINE1;B2M
GO_Biological_Process_2021	regulation of viral entry into host cell (GO:0046596)	2/39	0.100835	0.335182	0	0	3.8838	8.9105	SNX3;IFITM1
GO_Biological_Process_2021	nucleotide-excision repair, DNA incision (GO:0033683)	2/39	0.100835	0.335182	0	0	3.8838	8.9105	UBB;UBC
GO_Biological_Process_2021	plasma membrane bounded cell projection organization (GO:0120036)	4/128	0.101391	0.335182	0	0	2.32448	5.3202	IL6;NLGN1;TMEM108;HMGB1
GO_Biological_Process_2021	positive regulation of cellular amide metabolic process (GO:0034250)	3/81	0.101563	0.335182	0	0	2.76782	6.33023	IL6;RACK1;RPL26
GO_Biological_Process_2021	positive regulation of cellular biosynthetic process (GO:0031328)	5/180	0.104382	0.335182	0	0	2.06104	4.65733	IL6;CXCL8;HSP90AB1;HBB;RPL26
GO_Biological_Process_2021	ephrin receptor signaling pathway (GO:0048013)	3/82	0.1044	0.335182	0	0	2.73265	6.17448	ACTR2;EFNA5;ACTB
GO_Biological_Process_2021	bone development (GO:0060348)	2/40	0.105214	0.335182	0	0	3.78141	8.51482	RPL13;FGFR2
GO_Biological_Process_2021	detection of chemical stimulus involved in sensory perception of bitter taste (GO:0001580)	2/40	0.105214	0.335182	0	0	3.78141	8.51482	PIGR;AZGP1
GO_Biological_Process_2021	digestive tract development (GO:0048565)	2/40	0.105214	0.335182	0	0	3.78141	8.51482	CXCL8;FGFR2
GO_Biological_Process_2021	stem cell differentiation (GO:0048863)	2/40	0.105214	0.335182	0	0	3.78141	8.51482	MLLT3;FGFR2
GO_Biological_Process_2021	negative regulation of blood coagulation (GO:0030195)	2/40	0.105214	0.335182	0	0	3.78141	8.51482	SERPINE1;TFPI
GO_Biological_Process_2021	negative regulation of cell-substrate adhesion (GO:0010812)	2/40	0.105214	0.335182	0	0	3.78141	8.51482	KANK1;EFNA5
GO_Biological_Process_2021	positive regulation of double-strand break repair (GO:2000781)	2/40	0.105214	0.335182	0	0	3.78141	8.51482	ACTR2;MGMT
GO_Biological_Process_2021	positive regulation of wound healing (GO:0090303)	2/40	0.105214	0.335182	0	0	3.78141	8.51482	KANK1;SERPINE1
GO_Biological_Process_2021	antigen processing and presentation of endogenous peptide antigen via MHC class I (GO:0019885)	1/8	0.10523	0.335182	0	0	10.2426	23.0623	B2M
GO_Biological_Process_2021	antigen processing and presentation of exogenous peptide antigen via MHC class I, TAP-independent (GO:0002480)	1/8	0.10523	0.335182	0	0	10.2426	23.0623	B2M
GO_Biological_Process_2021	regulation of apoptotic cell clearance (GO:2000425)	1/8	0.10523	0.335182	0	0	10.2426	23.0623	HMGB1
GO_Biological_Process_2021	regulation of ATPase-coupled calcium transmembrane transporter activity (GO:1901894)	1/8	0.10523	0.335182	0	0	10.2426	23.0623	RYR2
GO_Biological_Process_2021	regulation of Cdc42 protein signal transduction (GO:0032489)	1/8	0.10523	0.335182	0	0	10.2426	23.0623	ABCA1
GO_Biological_Process_2021	cardiac muscle hypertrophy (GO:0003300)	1/8	0.10523	0.335182	0	0	10.2426	23.0623	RYR2
GO_Biological_Process_2021	regulation of collateral sprouting (GO:0048670)	1/8	0.10523	0.335182	0	0	10.2426	23.0623	DCC
GO_Biological_Process_2021	regulation of endodeoxyribonuclease activity (GO:0032071)	1/8	0.10523	0.335182	0	0	10.2426	23.0623	HMGB1
GO_Biological_Process_2021	regulation of Golgi to plasma membrane protein transport (GO:0042996)	1/8	0.10523	0.335182	0	0	10.2426	23.0623	RACK1
GO_Biological_Process_2021	regulation of intestinal cholesterol absorption (GO:0030300)	1/8	0.10523	0.335182	0	0	10.2426	23.0623	LPCAT3
GO_Biological_Process_2021	regulation of intrinsic apoptotic signaling pathway by p53 class mediator (GO:1902253)	1/8	0.10523	0.335182	0	0	10.2426	23.0623	UBB
GO_Biological_Process_2021	regulation of myeloid leukocyte differentiation (GO:0002761)	1/8	0.10523	0.335182	0	0	10.2426	23.0623	FOXP1
GO_Biological_Process_2021	regulation of nitric oxide metabolic process (GO:0080164)	1/8	0.10523	0.335182	0	0	10.2426	23.0623	CD47
GO_Biological_Process_2021	regulation of protein ADP-ribosylation (GO:0010835)	1/8	0.10523	0.335182	0	0	10.2426	23.0623	PUM3
GO_Biological_Process_2021	endonucleolytic cleavage in ITS1 to separate SSU-rRNA from 5.8S rRNA and LSU-rRNA from tricistronic rRNA transcript (SSU-rRNA, 5.8S rRNA, LSU-rRNA) (GO:0000447)	1/8	0.10523	0.335182	0	0	10.2426	23.0623	RPS21
GO_Biological_Process_2021	regulation of protein localization to early endosome (GO:1902965)	1/8	0.10523	0.335182	0	0	10.2426	23.0623	RDX
GO_Biological_Process_2021	excitatory synapse assembly (GO:1904861)	1/8	0.10523	0.335182	0	0	10.2426	23.0623	NLGN1
GO_Biological_Process_2021	regulation of stem cell division (GO:2000035)	1/8	0.10523	0.335182	0	0	10.2426	23.0623	MLLT3
GO_Biological_Process_2021	forebrain neuron development (GO:0021884)	1/8	0.10523	0.335182	0	0	10.2426	23.0623	FGFR2
GO_Biological_Process_2021	regulation of vascular wound healing (GO:0061043)	1/8	0.10523	0.335182	0	0	10.2426	23.0623	SERPINE1
GO_Biological_Process_2021	T cell mediated cytotoxicity (GO:0001913)	1/8	0.10523	0.335182	0	0	10.2426	23.0623	CADM1
GO_Biological_Process_2021	T-helper cell lineage commitment (GO:0002295)	1/8	0.10523	0.335182	0	0	10.2426	23.0623	IL6
GO_Biological_Process_2021	water homeostasis (GO:0030104)	1/8	0.10523	0.335182	0	0	10.2426	23.0623	NEDD4L
GO_Biological_Process_2021	myeloid leukocyte mediated immunity (GO:0002444)	1/8	0.10523	0.335182	0	0	10.2426	23.0623	IL6
GO_Biological_Process_2021	negative regulation of alpha-beta T cell differentiation (GO:0046639)	1/8	0.10523	0.335182	0	0	10.2426	23.0623	HMGB1
GO_Biological_Process_2021	negative regulation of B cell apoptotic process (GO:0002903)	1/8	0.10523	0.335182	0	0	10.2426	23.0623	FOXP1
GO_Biological_Process_2021	negative regulation of complement activation, classical pathway (GO:0045959)	1/8	0.10523	0.335182	0	0	10.2426	23.0623	C4BPA
GO_Biological_Process_2021	negative regulation of keratinocyte proliferation (GO:0010839)	1/8	0.10523	0.335182	0	0	10.2426	23.0623	FGFR2
GO_Biological_Process_2021	negative regulation of monooxygenase activity (GO:0032769)	1/8	0.10523	0.335182	0	0	10.2426	23.0623	ATP2B4
GO_Biological_Process_2021	negative regulation of muscle cell apoptotic process (GO:0010656)	1/8	0.10523	0.335182	0	0	10.2426	23.0623	BAG3
GO_Biological_Process_2021	negative regulation of nitrogen compound metabolic process (GO:0051172)	1/8	0.10523	0.335182	0	0	10.2426	23.0623	HSP90AB1
GO_Biological_Process_2021	negative regulation of potassium ion transmembrane transporter activity (GO:1901017)	1/8	0.10523	0.335182	0	0	10.2426	23.0623	NEDD4L
GO_Biological_Process_2021	negative regulation of sodium ion transport (GO:0010766)	1/8	0.10523	0.335182	0	0	10.2426	23.0623	NEDD4L
GO_Biological_Process_2021	osteoblast development (GO:0002076)	1/8	0.10523	0.335182	0	0	10.2426	23.0623	PTHLH
GO_Biological_Process_2021	positive regulation of early endosome to late endosome transport (GO:2000643)	1/8	0.10523	0.335182	0	0	10.2426	23.0623	RDX
GO_Biological_Process_2021	positive regulation of extracellular matrix disassembly (GO:0090091)	1/8	0.10523	0.335182	0	0	10.2426	23.0623	IL6
GO_Biological_Process_2021	positive regulation of intracellular steroid hormone receptor signaling pathway (GO:0033145)	1/8	0.10523	0.335182	0	0	10.2426	23.0623	LMO3
GO_Biological_Process_2021	positive regulation of leukocyte differentiation (GO:1902107)	1/8	0.10523	0.335182	0	0	10.2426	23.0623	HMGB1
GO_Biological_Process_2021	positive regulation of muscle contraction (GO:0045933)	1/8	0.10523	0.335182	0	0	10.2426	23.0623	PROK2
GO_Biological_Process_2021	positive regulation of myotube differentiation (GO:0010831)	1/8	0.10523	0.335182	0	0	10.2426	23.0623	ATP11A
GO_Biological_Process_2021	positive regulation of protein localization to early endosome (GO:1902966)	1/8	0.10523	0.335182	0	0	10.2426	23.0623	RDX
GO_Biological_Process_2021	positive regulation of protein localization to endosome (GO:1905668)	1/8	0.10523	0.335182	0	0	10.2426	23.0623	RDX
GO_Biological_Process_2021	positive regulation of ryanodine-sensitive calcium-release channel activity (GO:0060316)	1/8	0.10523	0.335182	0	0	10.2426	23.0623	CALM2
GO_Biological_Process_2021	positive regulation of T-helper 2 cell cytokine production (GO:2000553)	1/8	0.10523	0.335182	0	0	10.2426	23.0623	IL6
GO_Biological_Process_2021	regulation of osteoblast differentiation (GO:0045667)	3/83	0.107269	0.340006	0	0	2.69835	6.02384	IFITM1;IL6;FGFR2
GO_Biological_Process_2021	epidermis development (GO:0008544)	3/83	0.107269	0.340006	0	0	2.69835	6.02384	DSP;PTHLH;FGFR2
GO_Biological_Process_2021	positive regulation of plasma membrane bounded cell projection assembly (GO:0120034)	3/83	0.107269	0.340006	0	0	2.69835	6.02384	RIPOR2;ACTR2;NLGN1
GO_Biological_Process_2021	regulation of filopodium assembly (GO:0051489)	2/41	0.109643	0.345279	0	0	3.68426	8.14414	RIPOR2;NLGN1
GO_Biological_Process_2021	epithelial cell migration (GO:0010631)	2/41	0.109643	0.345279	0	0	3.68426	8.14414	KANK1;CYP1B1
GO_Biological_Process_2021	sensory perception of bitter taste (GO:0050913)	2/41	0.109643	0.345279	0	0	3.68426	8.14414	PIGR;AZGP1
GO_Biological_Process_2021	JNK cascade (GO:0007254)	2/41	0.109643	0.345279	0	0	3.68426	8.14414	UBB;UBC
GO_Biological_Process_2021	regulation of cell adhesion (GO:0030155)	4/133	0.112479	0.346337	0	0	2.23381	4.88085	RIPOR2;CXCL8;C2CD4B;EFNA5
GO_Biological_Process_2021	ATP-dependent chromatin remodeling (GO:0043044)	2/42	0.114121	0.346337	0	0	3.59197	7.79634	CHD4;ACTB
GO_Biological_Process_2021	calcium ion transmembrane import into cytosol (GO:0097553)	2/42	0.114121	0.346337	0	0	3.59197	7.79634	RYR2;ATP2B4
GO_Biological_Process_2021	regulation of chemokine production (GO:0032642)	2/42	0.114121	0.346337	0	0	3.59197	7.79634	IL6;FOXP1
GO_Biological_Process_2021	regulation of double-strand break repair (GO:2000779)	2/42	0.114121	0.346337	0	0	3.59197	7.79634	ACTR2;MGMT
GO_Biological_Process_2021	translesion synthesis (GO:0019985)	2/42	0.114121	0.346337	0	0	3.59197	7.79634	UBB;UBC
GO_Biological_Process_2021	regulation of neuron death (GO:1901214)	3/86	0.116056	0.346337	0	0	2.60042	5.60048	UBB;DCC;FOS
GO_Biological_Process_2021	response to interleukin-1 (GO:0070555)	3/86	0.116056	0.346337	0	0	2.60042	5.60048	CCL23;CXCL8;CD47
GO_Biological_Process_2021	regulation of actin filament organization (GO:0110053)	1/9	0.117582	0.346337	0	0	8.96182	19.1838	RDX
GO_Biological_Process_2021	ATF6-mediated unfolded protein response (GO:0036500)	1/9	0.117582	0.346337	0	0	8.96182	19.1838	ATF6
GO_Biological_Process_2021	regulation of cell adhesion molecule production (GO:0060353)	1/9	0.117582	0.346337	0	0	8.96182	19.1838	CXCL8
GO_Biological_Process_2021	bundle of His cell to Purkinje myocyte communication (GO:0086069)	1/9	0.117582	0.346337	0	0	8.96182	19.1838	DSP
GO_Biological_Process_2021	regulation of complement activation, classical pathway (GO:0030450)	1/9	0.117582	0.346337	0	0	8.96182	19.1838	C4BPA
GO_Biological_Process_2021	regulation of dendritic cell antigen processing and presentation (GO:0002604)	1/9	0.117582	0.346337	0	0	8.96182	19.1838	SLC11A1
GO_Biological_Process_2021	regulation of glial cell proliferation (GO:0060251)	1/9	0.117582	0.346337	0	0	8.96182	19.1838	IL6
GO_Biological_Process_2021	DNA topological change (GO:0006265)	1/9	0.117582	0.346337	0	0	8.96182	19.1838	HMGB1
GO_Biological_Process_2021	regulation of peroxisome proliferator activated receptor signaling pathway (GO:0035358)	1/9	0.117582	0.346337	0	0	8.96182	19.1838	LMO3
GO_Biological_Process_2021	embryonic digestive tract morphogenesis (GO:0048557)	1/9	0.117582	0.346337	0	0	8.96182	19.1838	FGFR2
GO_Biological_Process_2021	epithelial cell apoptotic process (GO:1904019)	1/9	0.117582	0.346337	0	0	8.96182	19.1838	RYR2
GO_Biological_Process_2021	regulation of respiratory burst (GO:0060263)	1/9	0.117582	0.346337	0	0	8.96182	19.1838	CAMK1D
GO_Biological_Process_2021	regulation of sterol biosynthetic process (GO:0106118)	1/9	0.117582	0.346337	0	0	8.96182	19.1838	LPCAT3
GO_Biological_Process_2021	regulation of T-helper 1 type immune response (GO:0002825)	1/9	0.117582	0.346337	0	0	8.96182	19.1838	SLC11A1
GO_Biological_Process_2021	regulation of transmembrane transporter activity (GO:0022898)	1/9	0.117582	0.346337	0	0	8.96182	19.1838	ACTB
GO_Biological_Process_2021	regulation of Wnt signaling pathway, planar cell polarity pathway (GO:2000095)	1/9	0.117582	0.346337	0	0	8.96182	19.1838	MLLT3
GO_Biological_Process_2021	T-helper 1 type immune response (GO:0042088)	1/9	0.117582	0.346337	0	0	8.96182	19.1838	HMGB1
GO_Biological_Process_2021	unsaturated fatty acid biosynthetic process (GO:0006636)	1/9	0.117582	0.346337	0	0	8.96182	19.1838	SCD
GO_Biological_Process_2021	negative regulation of bone resorption (GO:0045779)	1/9	0.117582	0.346337	0	0	8.96182	19.1838	IL6
GO_Biological_Process_2021	negative regulation of fibrinolysis (GO:0051918)	1/9	0.117582	0.346337	0	0	8.96182	19.1838	SERPINE1
GO_Biological_Process_2021	negative regulation of glycoprotein biosynthetic process (GO:0010561)	1/9	0.117582	0.346337	0	0	8.96182	19.1838	ITM2B
GO_Biological_Process_2021	negative regulation of lipid localization (GO:1905953)	1/9	0.117582	0.346337	0	0	8.96182	19.1838	IL6
GO_Biological_Process_2021	negative regulation of nitric oxide biosynthetic process (GO:0045019)	1/9	0.117582	0.346337	0	0	8.96182	19.1838	ATP2B4
GO_Biological_Process_2021	negative regulation of nitric oxide metabolic process (GO:1904406)	1/9	0.117582	0.346337	0	0	8.96182	19.1838	ATP2B4
GO_Biological_Process_2021	negative regulation of protein activation cascade (GO:2000258)	1/9	0.117582	0.346337	0	0	8.96182	19.1838	TFPI
GO_Biological_Process_2021	negative regulation of systemic arterial blood pressure (GO:0003085)	1/9	0.117582	0.346337	0	0	8.96182	19.1838	SOD2
GO_Biological_Process_2021	positive regulation of smooth muscle cell apoptotic process (GO:0034393)	1/9	0.117582	0.346337	0	0	8.96182	19.1838	SOD2
GO_Biological_Process_2021	positive regulation of smooth muscle contraction (GO:0045987)	1/9	0.117582	0.346337	0	0	8.96182	19.1838	PROK2
GO_Biological_Process_2021	positive regulation of tumor necrosis factor-mediated signaling pathway (GO:1903265)	1/9	0.117582	0.346337	0	0	8.96182	19.1838	HSPA1A
GO_Biological_Process_2021	postsynaptic membrane assembly (GO:0097104)	1/9	0.117582	0.346337	0	0	8.96182	19.1838	NLGN1
GO_Biological_Process_2021	cellular glucose homeostasis (GO:0001678)	2/43	0.118646	0.346337	0	0	3.50418	7.46956	UNC13B;RACK1
GO_Biological_Process_2021	DNA synthesis involved in DNA repair (GO:0000731)	2/43	0.118646	0.346337	0	0	3.50418	7.46956	UBB;UBC
GO_Biological_Process_2021	substantia nigra development (GO:0021762)	2/43	0.118646	0.346337	0	0	3.50418	7.46956	CALM2;ACTB
GO_Biological_Process_2021	positive regulation of leukocyte mediated cytotoxicity (GO:0001912)	2/43	0.118646	0.346337	0	0	3.50418	7.46956	AZGP1;CADM1
GO_Biological_Process_2021	cellular calcium ion homeostasis (GO:0006874)	4/136	0.11938	0.346337	0	0	2.18271	4.63923	RYR2;CCL23;ATP2B4;TPT1
GO_Biological_Process_2021	negative regulation of inflammatory response to antigenic stimulus (GO:0002862)	4/136	0.11938	0.346337	0	0	2.18271	4.63923	GPR39;IL6;CALCRL;PTHLH
GO_Biological_Process_2021	regulation of GTPase activity (GO:0043087)	5/189	0.12141	0.346337	0	0	1.95933	4.1314	FGD4;CCL23;RDX;RACK1;EFNA5
GO_Biological_Process_2021	regulation of inflammatory response to antigenic stimulus (GO:0002861)	4/137	0.12172	0.346337	0	0	2.16619	4.56206	GPR39;IL6;CALCRL;PTHLH
GO_Biological_Process_2021	detection of chemical stimulus involved in sensory perception of taste (GO:0050912)	2/44	0.123214	0.346337	0	0	3.42058	7.16211	PIGR;AZGP1
GO_Biological_Process_2021	embryonic organ morphogenesis (GO:0048562)	2/44	0.123214	0.346337	0	0	3.42058	7.16211	RYR2;FGFR2
GO_Biological_Process_2021	homotypic cell-cell adhesion (GO:0034109)	2/44	0.123214	0.346337	0	0	3.42058	7.16211	HBB;ACTB
GO_Biological_Process_2021	positive regulation of osteoblast differentiation (GO:0045669)	2/44	0.123214	0.346337	0	0	3.42058	7.16211	IFITM1;IL6
GO_Biological_Process_2021	positive regulation of receptor-mediated endocytosis (GO:0048260)	2/44	0.123214	0.346337	0	0	3.42058	7.16211	SERPINE1;B2M
GO_Biological_Process_2021	positive regulation of stress fiber assembly (GO:0051496)	2/44	0.123214	0.346337	0	0	3.42058	7.16211	EVL;CD47
GO_Biological_Process_2021	regulation of cation channel activity (GO:2001257)	3/89	0.125104	0.346337	0	0	2.50933	5.21591	NLGN1;PDE4D;CALM2
GO_Biological_Process_2021	post-Golgi vesicle-mediated transport (GO:0006892)	3/89	0.125104	0.346337	0	0	2.50933	5.21591	FTH1;GBF1;TXNDC5
GO_Biological_Process_2021	chromosome condensation (GO:0030261)	2/45	0.127825	0.346337	0	0	3.34086	6.87247	AKAP8L;PHF8
GO_Biological_Process_2021	regulation of pri-miRNA transcription by RNA polymerase II (GO:1902893)	2/45	0.127825	0.346337	0	0	3.34086	6.87247	JUN;FOS
GO_Biological_Process_2021	regulation of receptor signaling pathway via JAK-STAT (GO:0046425)	2/45	0.127825	0.346337	0	0	3.34086	6.87247	IL6;CYP1B1
GO_Biological_Process_2021	positive regulation of RNA metabolic process (GO:0051254)	2/45	0.127825	0.346337	0	0	3.34086	6.87247	IL6;HSPA1A
GO_Biological_Process_2021	positive regulation of autophagy (GO:0010508)	3/90	0.128175	0.346337	0	0	2.48036	5.09554	PLK3;HMGB1;ATF6
GO_Biological_Process_2021	positive regulation of binding (GO:0051099)	3/90	0.128175	0.346337	0	0	2.48036	5.09554	HMGB1;CLIC2;B2M
GO_Biological_Process_2021	adherens junction assembly (GO:0034333)	1/10	0.129765	0.346337	0	0	7.96566	16.2661	ACTB
GO_Biological_Process_2021	regulation of actin filament-based movement (GO:1903115)	1/10	0.129765	0.346337	0	0	7.96566	16.2661	PDE4D
GO_Biological_Process_2021	apical protein localization (GO:0045176)	1/10	0.129765	0.346337	0	0	7.96566	16.2661	ACTB
GO_Biological_Process_2021	arginine metabolic process (GO:0006525)	1/10	0.129765	0.346337	0	0	7.96566	16.2661	SLC39A8
GO_Biological_Process_2021	regulation of cell activation (GO:0050865)	1/10	0.129765	0.346337	0	0	7.96566	16.2661	IL6
GO_Biological_Process_2021	regulation of endoplasmic reticulum unfolded protein response (GO:1900101)	1/10	0.129765	0.346337	0	0	7.96566	16.2661	RACK1
GO_Biological_Process_2021	cellular response to acetylcholine (GO:1905145)	1/10	0.129765	0.346337	0	0	7.96566	16.2661	ATP2B4
GO_Biological_Process_2021	cellular response to dopamine (GO:1903351)	1/10	0.129765	0.346337	0	0	7.96566	16.2661	MAPK1
GO_Biological_Process_2021	cellular response to purine-containing compound (GO:0071415)	1/10	0.129765	0.346337	0	0	7.96566	16.2661	RYR2
GO_Biological_Process_2021	regulation of histone phosphorylation (GO:0033127)	1/10	0.129765	0.346337	0	0	7.96566	16.2661	AKAP8L
GO_Biological_Process_2021	chylomicron assembly (GO:0034378)	1/10	0.129765	0.346337	0	0	7.96566	16.2661	LPCAT3
GO_Biological_Process_2021	regulation of microtubule nucleation (GO:0010968)	1/10	0.129765	0.346337	0	0	7.96566	16.2661	HSPA1A
GO_Biological_Process_2021	DNA dealkylation (GO:0035510)	1/10	0.129765	0.346337	0	0	7.96566	16.2661	MGMT
GO_Biological_Process_2021	DNA dealkylation involved in DNA repair (GO:0006307)	1/10	0.129765	0.346337	0	0	7.96566	16.2661	MGMT
GO_Biological_Process_2021	endothelium development (GO:0003158)	1/10	0.129765	0.346337	0	0	7.96566	16.2661	PECAM1
GO_Biological_Process_2021	regulation of receptor binding (GO:1900120)	1/10	0.129765	0.346337	0	0	7.96566	16.2661	B2M
GO_Biological_Process_2021	regulation of RNA polymerase II transcription preinitiation complex assembly (GO:0045898)	1/10	0.129765	0.346337	0	0	7.96566	16.2661	HMGB1
GO_Biological_Process_2021	regulation of tau-protein kinase activity (GO:1902947)	1/10	0.129765	0.346337	0	0	7.96566	16.2661	HSP90AB1
GO_Biological_Process_2021	removal of superoxide radicals (GO:0019430)	1/10	0.129765	0.346337	0	0	7.96566	16.2661	SOD2
GO_Biological_Process_2021	granulocyte activation (GO:0036230)	1/10	0.129765	0.346337	0	0	7.96566	16.2661	CXCL8
GO_Biological_Process_2021	response to dopamine (GO:1903350)	1/10	0.129765	0.346337	0	0	7.96566	16.2661	MAPK1
GO_Biological_Process_2021	hematopoietic stem cell differentiation (GO:0060218)	1/10	0.129765	0.346337	0	0	7.96566	16.2661	MLLT3
GO_Biological_Process_2021	response to laminar fluid shear stress (GO:0034616)	1/10	0.129765	0.346337	0	0	7.96566	16.2661	ABCA1
GO_Biological_Process_2021	histone H3-K36 demethylation (GO:0070544)	1/10	0.129765	0.346337	0	0	7.96566	16.2661	PHF8
GO_Biological_Process_2021	rRNA 3'-end processing (GO:0031125)	1/10	0.129765	0.346337	0	0	7.96566	16.2661	RPS21
GO_Biological_Process_2021	sarcoplasmic reticulum calcium ion transport (GO:0070296)	1/10	0.129765	0.346337	0	0	7.96566	16.2661	RYR2
GO_Biological_Process_2021	secretory granule organization (GO:0033363)	1/10	0.129765	0.346337	0	0	7.96566	16.2661	ABCA1
GO_Biological_Process_2021	iron ion transmembrane transport (GO:0034755)	1/10	0.129765	0.346337	0	0	7.96566	16.2661	SLC39A8
GO_Biological_Process_2021	membrane lipid catabolic process (GO:0046466)	1/10	0.129765	0.346337	0	0	7.96566	16.2661	CYP1B1
GO_Biological_Process_2021	monocyte activation (GO:0042117)	1/10	0.129765	0.346337	0	0	7.96566	16.2661	FOXP1
GO_Biological_Process_2021	negative regulation of cAMP-mediated signaling (GO:0043951)	1/10	0.129765	0.346337	0	0	7.96566	16.2661	PDE4D
GO_Biological_Process_2021	negative regulation of cholesterol storage (GO:0010887)	1/10	0.129765	0.346337	0	0	7.96566	16.2661	ABCA1
GO_Biological_Process_2021	negative regulation of circadian rhythm (GO:0042754)	1/10	0.129765	0.346337	0	0	7.96566	16.2661	SFPQ
GO_Biological_Process_2021	negative regulation of establishment of protein localization (GO:1904950)	1/10	0.129765	0.346337	0	0	7.96566	16.2661	SNX3
GO_Biological_Process_2021	negative regulation of humoral immune response mediated by circulating immunoglobulin (GO:0002924)	1/10	0.129765	0.346337	0	0	7.96566	16.2661	C4BPA
GO_Biological_Process_2021	negative regulation of inclusion body assembly (GO:0090084)	1/10	0.129765	0.346337	0	0	7.96566	16.2661	HSPA1A
GO_Biological_Process_2021	negative regulation of lymphocyte apoptotic process (GO:0070229)	1/10	0.129765	0.346337	0	0	7.96566	16.2661	FOXP1
GO_Biological_Process_2021	negative regulation of receptor binding (GO:1900121)	1/10	0.129765	0.346337	0	0	7.96566	16.2661	B2M
GO_Biological_Process_2021	negative regulation of sodium ion transmembrane transport (GO:1902306)	1/10	0.129765	0.346337	0	0	7.96566	16.2661	NEDD4L
GO_Biological_Process_2021	negative regulation of sodium ion transmembrane transporter activity (GO:2000650)	1/10	0.129765	0.346337	0	0	7.96566	16.2661	NEDD4L
GO_Biological_Process_2021	negative regulation of transforming growth factor beta production (GO:0071635)	1/10	0.129765	0.346337	0	0	7.96566	16.2661	HSP90AB1
GO_Biological_Process_2021	nucleoside metabolic process (GO:0009116)	1/10	0.129765	0.346337	0	0	7.96566	16.2661	MACROD2
GO_Biological_Process_2021	phosphate ion homeostasis (GO:0055062)	1/10	0.129765	0.346337	0	0	7.96566	16.2661	SLC34A2
GO_Biological_Process_2021	positive regulation of behavior (GO:0048520)	1/10	0.129765	0.346337	0	0	7.96566	16.2661	NLGN1
GO_Biological_Process_2021	positive regulation of circadian rhythm (GO:0042753)	1/10	0.129765	0.346337	0	0	7.96566	16.2661	NLGN1
GO_Biological_Process_2021	positive regulation of coagulation (GO:0050820)	1/10	0.129765	0.346337	0	0	7.96566	16.2661	SERPINE1
GO_Biological_Process_2021	positive regulation of hemostasis (GO:1900048)	1/10	0.129765	0.346337	0	0	7.96566	16.2661	SERPINE1
GO_Biological_Process_2021	positive regulation of lipase activity (GO:0060193)	1/10	0.129765	0.346337	0	0	7.96566	16.2661	FGFR2
GO_Biological_Process_2021	positive regulation of mesenchymal cell proliferation (GO:0002053)	1/10	0.129765	0.346337	0	0	7.96566	16.2661	FGFR2
GO_Biological_Process_2021	positive regulation of myoblast fusion (GO:1901741)	1/10	0.129765	0.346337	0	0	7.96566	16.2661	RIPOR2
GO_Biological_Process_2021	presynaptic membrane assembly (GO:0097105)	1/10	0.129765	0.346337	0	0	7.96566	16.2661	NLGN1
GO_Biological_Process_2021	positive regulation of gene expression (GO:0010628)	10/482	0.131895	0.348092	0	0	1.53339	3.10626	IL6;CXCL8;CADM1;SLC11A1;RDX;MAPK1;RPL26;ACTB;TNRC6A;HSPA1A
GO_Biological_Process_2021	regulation of cellular protein localization (GO:1903827)	2/46	0.132475	0.348092	0	0	3.26476	6.59927	HSP90AB1;GBF1
GO_Biological_Process_2021	regulation of fibroblast proliferation (GO:0048145)	2/46	0.132475	0.348092	0	0	3.26476	6.59927	FTH1;S100A6
GO_Biological_Process_2021	erythrocyte differentiation (GO:0030218)	2/46	0.132475	0.348092	0	0	3.26476	6.59927	MPIG6B;RPS19
GO_Biological_Process_2021	regulation of telomerase activity (GO:0051972)	2/46	0.132475	0.348092	0	0	3.26476	6.59927	HSP90AB1;MAPK1
GO_Biological_Process_2021	positive regulation of nucleocytoplasmic transport (GO:0046824)	2/46	0.132475	0.348092	0	0	3.26476	6.59927	CPSF6;BAG3
GO_Biological_Process_2021	postreplication repair (GO:0006301)	2/46	0.132475	0.348092	0	0	3.26476	6.59927	UBB;UBC
GO_Biological_Process_2021	cellular response to fibroblast growth factor stimulus (GO:0044344)	3/92	0.134397	0.348092	0	0	2.42437	4.86561	CXCL8;MAPK1;FGFR2
GO_Biological_Process_2021	regulation of peptidyl-tyrosine phosphorylation (GO:0050730)	3/92	0.134397	0.348092	0	0	2.42437	4.86561	IL6;PECAM1;EFNA5
GO_Biological_Process_2021	Wnt signaling pathway (GO:0016055)	3/92	0.134397	0.348092	0	0	2.42437	4.86561	SNX3;UBB;UBC
GO_Biological_Process_2021	neuron development (GO:0048666)	4/143	0.136165	0.348092	0	0	2.07205	4.13143	IL6;NLGN1;TMEM108;HMGB1
GO_Biological_Process_2021	regulation of cellular metabolic process (GO:0031323)	2/47	0.137164	0.348092	0	0	3.19205	6.34127	NPC2;CYP1B1
GO_Biological_Process_2021	regulation of DNA binding (GO:0051101)	2/47	0.137164	0.348092	0	0	3.19205	6.34127	JUN;HMGB1
GO_Biological_Process_2021	epidermal growth factor receptor signaling pathway (GO:0007173)	2/47	0.137164	0.348092	0	0	3.19205	6.34127	PIGR;SHC3
GO_Biological_Process_2021	regulation of T cell activation (GO:0050863)	2/47	0.137164	0.348092	0	0	3.19205	6.34127	CD47;SIRPB1
GO_Biological_Process_2021	regulation of wound healing (GO:0061041)	2/47	0.137164	0.348092	0	0	3.19205	6.34127	KANK1;SERPINE1
GO_Biological_Process_2021	regulation of epithelial cell proliferation (GO:0050678)	3/93	0.137547	0.348092	0	0	2.39731	4.75577	B2M;SGPP2;FGFR2
GO_Biological_Process_2021	positive regulation of peptidyl-serine phosphorylation (GO:0033138)	3/93	0.137547	0.348092	0	0	2.39731	4.75577	IL6;HSP90AB1;ATP2B4
GO_Biological_Process_2021	regulation of signal transduction (GO:0009966)	5/198	0.139647	0.348092	0	0	1.8671	3.67564	SNX3;MPIG6B;VEPH1;TMEM108;FGFR2
GO_Biological_Process_2021	regulation of kinase activity (GO:0043549)	3/94	0.140722	0.348092	0	0	2.37085	4.64917	EEF1A1;LDB2;FGFR2
GO_Biological_Process_2021	regulation of amyloid precursor protein biosynthetic process (GO:0042984)	1/11	0.14178	0.348092	0	0	7.16873	14.0039	ITM2B
GO_Biological_Process_2021	regulation of cardiac muscle cell apoptotic process (GO:0010665)	1/11	0.14178	0.348092	0	0	7.16873	14.0039	PPP1R10
GO_Biological_Process_2021	regulation of cardiac muscle cell differentiation (GO:2000725)	1/11	0.14178	0.348092	0	0	7.16873	14.0039	SOX6
GO_Biological_Process_2021	cell differentiation in spinal cord (GO:0021515)	1/11	0.14178	0.348092	0	0	7.16873	14.0039	SOX6
GO_Biological_Process_2021	regulation of cytoplasmic transport (GO:1903649)	1/11	0.14178	0.348092	0	0	7.16873	14.0039	MAPK1
GO_Biological_Process_2021	cellular response to superoxide (GO:0071451)	1/11	0.14178	0.348092	0	0	7.16873	14.0039	SOD2
GO_Biological_Process_2021	regulation of inclusion body assembly (GO:0090083)	1/11	0.14178	0.348092	0	0	7.16873	14.0039	HSPA1A
GO_Biological_Process_2021	chromatin-mediated maintenance of transcription (GO:0048096)	1/11	0.14178	0.348092	0	0	7.16873	14.0039	SERTAD1
GO_Biological_Process_2021	regulation of lamellipodium morphogenesis (GO:2000392)	1/11	0.14178	0.348092	0	0	7.16873	14.0039	KANK1
GO_Biological_Process_2021	regulation of mesenchymal cell proliferation (GO:0010464)	1/11	0.14178	0.348092	0	0	7.16873	14.0039	FGFR2
GO_Biological_Process_2021	regulation of mitochondrial depolarization (GO:0051900)	1/11	0.14178	0.348092	0	0	7.16873	14.0039	RACK1
GO_Biological_Process_2021	regulation of phospholipase activity (GO:0010517)	1/11	0.14178	0.348092	0	0	7.16873	14.0039	FGFR2
GO_Biological_Process_2021	regulation of stress-activated protein kinase signaling cascade (GO:0070302)	1/11	0.14178	0.348092	0	0	7.16873	14.0039	MAPK1
GO_Biological_Process_2021	regulation of T cell mediated immunity (GO:0002709)	1/11	0.14178	0.348092	0	0	7.16873	14.0039	HMGB1
GO_Biological_Process_2021	regulation of T-helper 2 cell cytokine production (GO:2000551)	1/11	0.14178	0.348092	0	0	7.16873	14.0039	IL6
GO_Biological_Process_2021	regulation of toll-like receptor 9 signaling pathway (GO:0034163)	1/11	0.14178	0.348092	0	0	7.16873	14.0039	HMGB1
GO_Biological_Process_2021	response to corticosteroid (GO:0031960)	1/11	0.14178	0.348092	0	0	7.16873	14.0039	IL6
GO_Biological_Process_2021	hematopoietic stem cell proliferation (GO:0071425)	1/11	0.14178	0.348092	0	0	7.16873	14.0039	MECOM
GO_Biological_Process_2021	miRNA mediated inhibition of translation (GO:0035278)	1/11	0.14178	0.348092	0	0	7.16873	14.0039	TNRC6A
GO_Biological_Process_2021	V(D)J recombination (GO:0033151)	1/11	0.14178	0.348092	0	0	7.16873	14.0039	HMGB1
GO_Biological_Process_2021	negative regulation of bone remodeling (GO:0046851)	1/11	0.14178	0.348092	0	0	7.16873	14.0039	IL6
GO_Biological_Process_2021	negative regulation of homotypic cell-cell adhesion (GO:0034111)	1/11	0.14178	0.348092	0	0	7.16873	14.0039	RDX
GO_Biological_Process_2021	negative regulation of lymphocyte migration (GO:2000402)	1/11	0.14178	0.348092	0	0	7.16873	14.0039	RIPOR2
GO_Biological_Process_2021	negative regulation of oxidative stress-induced neuron death (GO:1903204)	1/11	0.14178	0.348092	0	0	7.16873	14.0039	RACK1
GO_Biological_Process_2021	negative regulation of potassium ion transmembrane transport (GO:1901380)	1/11	0.14178	0.348092	0	0	7.16873	14.0039	NEDD4L
GO_Biological_Process_2021	negative regulation of protein localization to cell surface (GO:2000009)	1/11	0.14178	0.348092	0	0	7.16873	14.0039	NEDD4L
GO_Biological_Process_2021	negative regulation of sprouting angiogenesis (GO:1903671)	1/11	0.14178	0.348092	0	0	7.16873	14.0039	EPN2
GO_Biological_Process_2021	negative regulation of translation, ncRNA-mediated (GO:0040033)	1/11	0.14178	0.348092	0	0	7.16873	14.0039	TNRC6A
GO_Biological_Process_2021	nucleus localization (GO:0051647)	1/11	0.14178	0.348092	0	0	7.16873	14.0039	SYNE2
GO_Biological_Process_2021	PERK-mediated unfolded protein response (GO:0036499)	1/11	0.14178	0.348092	0	0	7.16873	14.0039	CXCL8
GO_Biological_Process_2021	positive regulation of cellular extravasation (GO:0002693)	1/11	0.14178	0.348092	0	0	7.16873	14.0039	RIPOR2
GO_Biological_Process_2021	positive regulation of ceramide biosynthetic process (GO:2000304)	1/11	0.14178	0.348092	0	0	7.16873	14.0039	RACK1
GO_Biological_Process_2021	positive regulation of chondrocyte differentiation (GO:0032332)	1/11	0.14178	0.348092	0	0	7.16873	14.0039	SOX6
GO_Biological_Process_2021	positive regulation of cytoplasmic transport (GO:1903651)	1/11	0.14178	0.348092	0	0	7.16873	14.0039	RDX
GO_Biological_Process_2021	positive regulation of non-canonical Wnt signaling pathway (GO:2000052)	1/11	0.14178	0.348092	0	0	7.16873	14.0039	MLLT3
GO_Biological_Process_2021	positive regulation of phospholipid transport (GO:2001140)	1/11	0.14178	0.348092	0	0	7.16873	14.0039	DBI
GO_Biological_Process_2021	positive regulation of production of miRNAs involved in gene silencing by miRNA (GO:1903800)	1/11	0.14178	0.348092	0	0	7.16873	14.0039	IL6
GO_Biological_Process_2021	positive regulation of sphingolipid biosynthetic process (GO:0090154)	1/11	0.14178	0.348092	0	0	7.16873	14.0039	RACK1
GO_Biological_Process_2021	positive regulation of transcription from RNA polymerase II promoter in response to endoplasmic reticulum stress (GO:1990440)	1/11	0.14178	0.348092	0	0	7.16873	14.0039	ATF6
GO_Biological_Process_2021	postsynapse assembly (GO:0099068)	1/11	0.14178	0.348092	0	0	7.16873	14.0039	NLGN1
GO_Biological_Process_2021	presynaptic membrane organization (GO:0097090)	1/11	0.14178	0.348092	0	0	7.16873	14.0039	NLGN1
GO_Biological_Process_2021	cellular response to interleukin-12 (GO:0071349)	2/48	0.141888	0.348092	0	0	3.1225	6.09735	CD47;SOD2
GO_Biological_Process_2021	regulation of protein metabolic process (GO:0051246)	2/48	0.141888	0.348092	0	0	3.1225	6.09735	HSP90AB1;NEDD4L
GO_Biological_Process_2021	positive regulation of DNA repair (GO:0045739)	2/48	0.141888	0.348092	0	0	3.1225	6.09735	MGMT;HMGB1
GO_Biological_Process_2021	regulation of mRNA stability (GO:0043488)	4/146	0.143637	0.351939	0	0	2.02796	3.93518	UBB;SLC11A1;UBC;HSPA1A
GO_Biological_Process_2021	adherens junction organization (GO:0034332)	2/49	0.146647	0.354097	0	0	3.05591	5.8665	CADM1;ACTB
GO_Biological_Process_2021	receptor internalization (GO:0031623)	2/49	0.146647	0.354097	0	0	3.05591	5.8665	CXCL8;CALCRL
GO_Biological_Process_2021	regulation of cellular localization (GO:0060341)	2/49	0.146647	0.354097	0	0	3.05591	5.8665	HSP90AB1;EFNA5
GO_Biological_Process_2021	regulation of smooth muscle cell proliferation (GO:0048660)	2/49	0.146647	0.354097	0	0	3.05591	5.8665	IL6;FOXP1
GO_Biological_Process_2021	negative regulation of cell projection organization (GO:0031345)	2/49	0.146647	0.354097	0	0	3.05591	5.8665	KANK1;DCC
GO_Biological_Process_2021	positive regulation of cell differentiation (GO:0045597)	6/258	0.147826	0.354097	0	0	1.71711	3.28263	RIPOR2;IFITM1;IL6;HSP90AB1;LMO3;SOX6
GO_Biological_Process_2021	regulation of cytosolic calcium ion concentration (GO:0051480)	4/148	0.148707	0.354097	0	0	1.99959	3.81078	RYR2;ATP2B4;PROK2;HMGB1
GO_Biological_Process_2021	axon guidance (GO:0007411)	5/203	0.15027	0.354097	0	0	1.81949	3.44851	SHC3;DCC;MAPK1;EVL;EFNA5
GO_Biological_Process_2021	iron ion transport (GO:0006826)	2/50	0.151439	0.354097	0	0	2.99209	5.64779	FTH1;SLC11A1
GO_Biological_Process_2021	protein localization to synapse (GO:0035418)	1/12	0.15363	0.354097	0	0	6.51669	12.2071	NLGN1
GO_Biological_Process_2021	regulation of alcohol biosynthetic process (GO:1902930)	1/12	0.15363	0.354097	0	0	6.51669	12.2071	LPCAT3
GO_Biological_Process_2021	ATP transport (GO:0015867)	1/12	0.15363	0.354097	0	0	6.51669	12.2071	CD47
GO_Biological_Process_2021	regulation of astrocyte differentiation (GO:0048710)	1/12	0.15363	0.354097	0	0	6.51669	12.2071	IL6
GO_Biological_Process_2021	regulation of B cell apoptotic process (GO:0002902)	1/12	0.15363	0.354097	0	0	6.51669	12.2071	FOXP1
GO_Biological_Process_2021	regulation of CD4-positive, alpha-beta T cell differentiation (GO:0043370)	1/12	0.15363	0.354097	0	0	6.51669	12.2071	HMGB1
GO_Biological_Process_2021	calcium ion-regulated exocytosis of neurotransmitter (GO:0048791)	1/12	0.15363	0.354097	0	0	6.51669	12.2071	UNC13B
GO_Biological_Process_2021	cell cycle checkpoint signaling (GO:0000075)	1/12	0.15363	0.354097	0	0	6.51669	12.2071	NABP1
GO_Biological_Process_2021	regulation of dendritic cell differentiation (GO:2001198)	1/12	0.15363	0.354097	0	0	6.51669	12.2071	HMGB1
GO_Biological_Process_2021	cellular response to thyroid hormone stimulus (GO:0097067)	1/12	0.15363	0.354097	0	0	6.51669	12.2071	RDX
GO_Biological_Process_2021	regulation of myoblast fusion (GO:1901739)	1/12	0.15363	0.354097	0	0	6.51669	12.2071	RIPOR2
GO_Biological_Process_2021	digestive system development (GO:0055123)	1/12	0.15363	0.354097	0	0	6.51669	12.2071	FGFR2
GO_Biological_Process_2021	regulation of plasminogen activation (GO:0010755)	1/12	0.15363	0.354097	0	0	6.51669	12.2071	SERPINE1
GO_Biological_Process_2021	endoplasmic reticulum membrane organization (GO:0090158)	1/12	0.15363	0.354097	0	0	6.51669	12.2071	LPCAT3
[truncated: 1,639 more rows]

## Sheet: Basal cells
Gene_set	Term	Overlap	P-value	Adjusted P-value	Old P-value	Old Adjusted P-value	Odds Ratio	Combined Score	Genes
[truncated: 3,014 more rows]

[truncated: 12 more sheets: B cells, Ciliated cells, Endothelium, Fibroblasts, Macrophages, Mast cells, Mesothelium, Neutrophils, Plasmacells, Secretory cells, Smooth muscle cells, T cells]
