# Supplementary material for: Machine Learning Identification of Cell-Type-Specific Molecular Signatures Distinguishing COVID-19 from Other Lower Respiratory Tract Diseases
Source: Life (Basel). 2026 May 4;16(5):771. doi: 10.3390/life16050771 (PMC13208634; doi:10.3390/life16050771)
Supplement: Supplementary file 1 [file life-16-00771-s001.zip › life-4219234-supplementary/Table S6.xlsx]

## Sheet: AT1
Pathway	Overlap	Adjusted P-value	P-value	Count	Ratio	EnrichmentScore	Genes	Combined Score
Coronavirus disease	17/232	0.00748095	3.0913e-05	17	0.0732759	2.12604	C1QA;CXCL8;RPL10;VWF;RPS10-NUDT3;RPS26;RPS25;RPL7A;RPS28;RPS27;PIK3CA;RPS29;TRAF3;PLCG2;RPL27;RPS20;RPS21	35.5718
Prion disease	18/273	0.00880419	7.27619e-05	18	0.0659341	2.05531	C1QA;NDUFB11;TUBB;CAV1;HSPA6;ATP5MC3;SDHC;CACNA1C;COX6C;COX7C;ATP5F1E;PSMA5;TUBA1B;NDUFS8;PIK3CA;PSMB1;HSPA1B;HSPA1A	29.1434
Tight junction	13/169	0.0129996	0.000161152	13	0.0769231	1.88607	ARPC1B;ARPC5L;NEDD4L;F11R;ACTB;MYL12A;TJP1;MYL6;TUBA1B;MYL9;CFTR;RAB8A;MAP3K5	31.344
Parkinson disease	16/249	0.0146589	0.000242295	16	0.064257	1.8339	DUSP1;NDUFB11;TUBB;CAMK2A;ATP5MC3;SDHC;COX6C;COX7C;ATP5F1E;GNAI2;PSMA5;TUBA1B;NDUFS8;PSMB1;GNAS;MAP3K5	24.6892
Endocytosis	15/252	0.0400538	0.000831012	15	0.0595238	1.39736	WASHC5;SMURF2;ARPC1B;CAV1;HSPA6;ARPC5L;NEDD4L;EPN2;GRK4;RAB5A;FOLR1;RAB8A;HSPA1B;SPG21;HSPA1A	19.3394
Vibrio cholerae infection	6/50	0.0400538	0.00099954	6	0.12	1.39736	ERO1A;TJP1;PLCG2;GNAS;ACTB;CFTR	40.1816
Ribosome	11/158	0.0400538	0.00115858	11	0.0696203	1.39736	RPS26;RPS25;RPL7A;RPS28;RPS27;RPL10;RPS29;RPS10-NUDT3;RPL27;RPS20;RPS21	21.7019
Arrhythmogenic right ventricular cardiomyopathy	7/77	0.0561622	0.00202921	7	0.0909091	1.25056	DSP;GJA1;LAMA2;ITGA1;DMD;CACNA1C;ACTB	26.4688
Salmonella infection	14/249	0.0561622	0.00208868	14	0.0562249	1.25056	CXCL8;AHNAK;ARPC1B;TUBB;ARPC5L;ACTB;MYL12A;DYNC1LI1;TUBA1B;PIK3CA;MYL9;RAB5A;WASF3;S100A10	15.8047
Ferroptosis	5/41	0.0593792	0.00245369	5	0.121951	1.22637	GCLC;FTH1;PCBP1;NCOA4;FTL	35.5423
MAPK signaling pathway	15/294	0.0818338	0.00371972	15	0.0510204	1.08707	JUND;GADD45B;DUSP1;HSPA6;HSPB1;CACNA1C;GNG12;RASGRP1;VEGFA;MECOM;MKNK2;HSPA1B;MAP3K4;HSPA1A;MAP3K5	12.9286
Leukocyte transendothelial migration	8/114	0.0948239	0.00504363	8	0.0701754	1.02308	PIK3CA;PLCG2;PECAM1;F11R;MYL9;ACTB;MYL12A;GNAI2	17.0488
Amyotrophic lateral sclerosis	17/364	0.0948239	0.00509384	17	0.0467033	1.02308	NDUFB11;TUBB;ATP5MC3;CHCHD10;SDHC;COX6C;TNFRSF1B;COX7C;ACTB;ATP5F1E;PSMA5;TUBA1B;NDUFS8;PSMB1;RAB5A;RAB8A;MAP3K5	11.1294
Malaria	5/50	0.101216	0.00585548	5	0.1	0.99475	CXCL8;PECAM1;HBB;HBA2;HBA1	24.3077
Dilated cardiomyopathy	7/96	0.110734	0.00692698	7	0.0729167	0.95572	LAMA2;ITGA1;GNAS;DMD;CACNA1C;ACTB;TTN	16.6793
Circadian entrainment	7/97	0.110734	0.00732123	7	0.0721649	0.95572	PER1;GNG5;CAMK2A;GNAS;CACNA1C;GNG12;GNAI2	16.3095
Thermogenesis	12/232	0.111256	0.00807941	12	0.0517241	0.953678	NDUFS8;NDUFB11;GNAS;ATP5MC3;SDHC;COX6C;COX7C;ACTB;ATP5F1E;ATP5MF;MAP3K5;COA5	11.2571
Platelet activation	8/124	0.111256	0.0082752	8	0.0645161	0.953678	VWF;PIK3CA;PLCG2;GNAS;RASGRP1;ACTB;MYL12A;GNAI2	14.1135
Bacterial invasion of epithelial cells	6/77	0.112617	0.00885553	6	0.0779221	0.948398	PIK3CA;CDH1;ARPC1B;CAV1;ARPC5L;ACTB	17.0142
Amoebiasis	7/102	0.112617	0.00954581	7	0.0686275	0.948398	CXCL8;PIK3CA;LAMA2;LAMA3;GNAS;HSPB1;RAB5A	14.6136
Legionellosis	5/57	0.112617	0.010149	5	0.0877193	0.948398	EEF1G;CXCL8;HSPA6;HSPA1B;HSPA1A	18.778
Thyroid cancer	4/37	0.112617	0.0102379	4	0.108108	0.948398	GADD45B;PAX8;CDH1;NCOA4	23.5983
Lipid and atherosclerosis	11/215	0.121161	0.0118158	11	0.0511628	0.916639	ABCA1;ERO1A;CXCL8;PIK3CA;TRAF3;HSPA6;CAMK2A;AGER;HSPA1B;HSPA1A;MAP3K5	10.2363
Oxidative phosphorylation	8/133	0.121161	0.0123286	8	0.0601504	0.916639	NDUFS8;NDUFB11;ATP5MC3;SDHC;COX6C;COX7C;ATP5MF;ATP5F1E	12.0027
Viral myocarditis	5/60	0.121161	0.0125166	5	0.0833333	0.916639	CXADR;LAMA2;CAV1;DMD;ACTB	16.9402
Complement and coagulation cascades	6/85	0.130464	0.0140168	6	0.0705882	0.884508	C1QA;VWF;SERPINE1;C4BPA;TFPI;CLU	13.8
Fluid shear stress and atherosclerosis	8/139	0.132312	0.0157393	8	0.057554	0.8784	PIK3CA;DUSP1;CAV1;PECAM1;BMPR1B;ACTB;MAP3K5;VEGFA	10.8133
Cholinergic synapse	7/113	0.132312	0.0161175	7	0.0619469	0.8784	PIK3CA;GNG5;CAMK2A;KCNQ3;CACNA1C;GNG12;GNAI2	11.6157
Serotonergic synapse	7/113	0.132312	0.0161175	7	0.0619469	0.8784	GNG5;DUSP1;GNAS;CACNA1C;GNG12;SLC6A4;GNAI2	11.6157
Gap junction	6/88	0.132312	0.0164023	6	0.0681818	0.8784	TJP1;GJA1;TUBA1B;TUBB;GNAS;GNAI2	12.8035
Hypertrophic cardiomyopathy	6/90	0.138805	0.0181398	6	0.0666667	0.857593	LAMA2;ITGA1;DMD;CACNA1C;ACTB;TTN	12.1913
Protein processing in endoplasmic reticulum	9/171	0.138805	0.0183544	9	0.0526316	0.857593	ERO1A;BCAP31;PRKCSH;EDEM1;BAG1;HSPA6;HSPA1B;MAP3K5;HSPA1A	9.47858
Focal adhesion	10/201	0.139411	0.0190106	10	0.0497512	0.855703	VWF;PIK3CA;LAMA2;CAV1;ITGA1;LAMA3;MYL9;ACTB;MYL12A;VEGFA	8.86048
Diabetic cardiomyopathy	10/203	0.143855	0.0202111	10	0.0492611	0.842074	NDUFS8;PIK3CA;NDUFB11;CAMK2A;ATP5MC3;SDHC;COX6C;COX7C;AGER;ATP5F1E	8.63227
Adherens junction	5/71	0.168159	0.0243206	5	0.0704225	0.774279	TJP1;PTPRB;CDH1;ACTB;WASF3	11.9695
Alzheimer disease	15/369	0.172759	0.0256997	15	0.0406504	0.762559	NDUFB11;TUBB;ATP5MC3;SDHC;CACNA1C;COX6C;COX7C;AGER;ATP5F1E;PSMA5;TUBA1B;NDUFS8;PIK3CA;PSMB1;MAP3K5	6.64292
Oxytocin signaling pathway	8/154	0.174342	0.0271673	8	0.0519481	0.758598	RGS2;MYL6;CAMK2A;GNAS;CACNA1C;MYL9;ACTB;GNAI2	8.42017
Non-alcoholic fatty liver disease	8/155	0.174342	0.028091	8	0.0516129	0.758598	CXCL8;NDUFS8;PIK3CA;NDUFB11;SDHC;COX6C;COX7C;MAP3K5	8.28491
AGE-RAGE signaling pathway in diabetic complications	6/100	0.174342	0.0287243	6	0.06	0.758598	CXCL8;PIK3CA;SERPINE1;PLCG2;AGER;VEGFA	9.64052
Pathways of neurodegeneration	18/475	0.174342	0.0288169	18	0.0378947	0.758598	NDUFB11;TUBB;CAMK2A;ATP5MC3;SDHC;CACNA1C;TNFRSF1B;COX6C;COX7C;AGER;ATP5F1E;PSMA5;TUBA1B;NDUFS8;PSMB1;RAB5A;RAB8A;MAP3K5	5.98978
Chagas disease	6/102	0.181289	0.0312421	6	0.0588235	0.741628	C1QA;CXCL8;PIK3CA;SERPINE1;GNAS;GNAI2	9.2153
Gastric acid secretion	5/76	0.181289	0.0314634	5	0.0657895	0.741628	CAMK2A;GNAS;ACTB;CFTR;GNAI2	10.353
NF-kappa B signaling pathway	6/104	0.190583	0.0338998	6	0.0576923	0.719917	CXCL8;GADD45B;BCL2A1;TRAF3;PLCG2;TNFSF13B	8.81369
Antigen processing and presentation	5/78	0.190583	0.0346514	5	0.0641026	0.719917	HSPA6;KLRD1;B2M;HSPA1B;HSPA1A	9.78736
Base excision repair	3/33	0.204032	0.0402646	3	0.0909091	0.690302	POLE4;LIG1;HMGB1	13.6222
Pathogenic Escherichia coli infection	9/197	0.204032	0.0403794	9	0.0456853	0.690302	TJP1;TUBA1B;CXCL8;ARPC1B;TUBB;NCL;ARPC5L;ACTB;WASF3	6.54811
Estrogen signaling pathway	7/137	0.204032	0.040393	7	0.0510949	0.690302	KRT19;PIK3CA;HSPA6;GNAS;HSPA1B;GNAI2;HSPA1A	7.35413
HIF-1 signaling pathway	6/109	0.204032	0.0411697	6	0.0550459	0.690302	PIK3CA;SERPINE1;CAMK2A;MKNK2;PLCG2;VEGFA	7.90238
Pathways in cancer	19/531	0.204032	0.0413122	19	0.0357815	0.690302	CXCL8;GADD45B;LAMA2;NCOA4;LAMA3;CAMK2A;GNG12;RASGRP1;VEGFA;GNAI2;GNG5;PAX8;MECOM;PIK3CA;CDH1;TRAF3;LPAR6;PLCG2;GNAS	5.06702
TNF signaling pathway	6/112	0.218129	0.0459694	6	0.0535714	0.661286	MMP14;CEBPB;PIK3CA;TRAF3;TNFRSF1B;MAP3K5	7.41214
Toxoplasmosis	6/112	0.218129	0.0459694	6	0.0535714	0.661286	LAMA2;HSPA6;LAMA3;HSPA1B;GNAI2;HSPA1A	7.41214
VEGF signaling pathway	4/59	0.221583	0.0476128	4	0.0677966	0.654464	PIK3CA;PLCG2;HSPB1;VEGFA	9.39845
Glutamatergic synapse	6/114	0.225355	0.0493546	6	0.0526316	0.647133	HOMER1;GNG5;GNAS;CACNA1C;GNG12;GNAI2	7.10631
African trypanosomiasis	3/37	0.231905	0.0536283	3	0.0810811	0.63469	HBB;HBA2;HBA1	10.9449
Aldosterone-regulated sodium reabsorption	3/37	0.231905	0.0536283	3	0.0810811	0.63469	PIK3CA;NEDD4L;SFN	10.9449
Huntington disease	12/306	0.231905	0.0536639	12	0.0392157	0.63469	PSMA5;TUBA1B;NDUFS8;NDUFB11;TUBB;PSMB1;ATP5MC3;SDHC;COX6C;COX7C;ATP5F1E;MAP3K5	5.09399
Morphine addiction	5/91	0.255344	0.060143	5	0.0549451	0.592875	GNG5;GRK4;GNAS;GNG12;GNAI2	6.94087
Axon guidance	8/182	0.256151	0.0617319	8	0.043956	0.591504	PIK3CA;CAMK2A;PLCG2;LRIG2;BMPR1B;MYL9;MYL12A;GNAI2	5.44904
Small cell lung cancer	5/92	0.256151	0.0624501	5	0.0543478	0.591504	PIK3CA;LAMA2;GADD45B;TRAF3;LAMA3	6.76886
GnRH signaling pathway	5/93	0.261386	0.0648065	5	0.0537634	0.582717	MMP14;CAMK2A;GNAS;CACNA1C;MAP3K4	6.60223
IL-17 signaling pathway	5/94	0.264415	0.0672123	5	0.0531915	0.577715	CEBPB;CXCL8;JUND;TRAF3;FOSB	6.44076
Regulation of actin cytoskeleton	9/218	0.264415	0.0677894	9	0.0412844	0.577715	PIK3CA;ARPC1B;TMSB4X;ITGA1;ARPC5L;GNG12;MYL9;ACTB;MYL12A	4.93398
Bladder cancer	3/41	0.264415	0.0688352	3	0.0731707	0.577715	CXCL8;CDH1;VEGFA	8.9554
Fc gamma R-mediated phagocytosis	5/97	0.282368	0.0747235	5	0.0515464	0.549185	PIK3CA;ARPC1B;ARPC5L;PLCG2;WASF3	5.98533
Amphetamine addiction	4/69	0.282368	0.0758425	4	0.057971	0.549185	CAMK2A;GNAS;FOSB;CACNA1C	6.73305
Chemokine signaling pathway	8/192	0.283053	0.0787383	8	0.0416667	0.548132	CXCL8;PIK3CA;GNG5;GRK4;PLCG2;GNG12;CXCL14;GNAI2	4.70025
Epithelial cell signaling in Helicobacter pylori infection	4/70	0.283053	0.0790433	4	0.0571429	0.548132	TJP1;CXCL8;PLCG2;F11R	6.52442
Relaxin signaling pathway	6/129	0.283053	0.0795356	6	0.0465116	0.548132	PIK3CA;GNG5;GNAS;GNG12;GNAI2;VEGFA	5.24604
Vasopressin-regulated water reabsorption	3/44	0.2854	0.0813743	3	0.0681818	0.544547	DYNC1LI1;GNAS;RAB5A	7.77988
Dopaminergic synapse	6/132	0.299338	0.0865853	6	0.0454545	0.523838	GNG5;CAMK2A;GNAS;CACNA1C;GNG12;GNAI2	4.94857
p53 signaling pathway	4/73	0.303489	0.0890403	4	0.0547945	0.517856	COP1;GADD45B;SERPINE1;SFN	5.94697
Glioma	4/75	0.322755	0.0960262	4	0.0533333	0.491127	PIK3CA;GADD45B;CAMK2A;PLCG2	5.59839
Pertussis	4/76	0.330224	0.099613	4	0.0526316	0.481191	C1QA;CXCL8;C4BPA;GNAI2	5.43395
Cocaine addiction	3/49	0.337613	0.10425	3	0.0612245	0.47158	GNAS;FOSB;GNAI2	6.24788
Proteoglycans in cancer	8/205	0.337613	0.104632	8	0.0390244	0.47158	PIK3CA;CAV1;CAMK2A;PLCG2;GPC3;TIMP3;ACTB;VEGFA	3.89636
Apoptosis	6/142	0.35808	0.112455	6	0.0422535	0.446021	TUBA1B;GADD45B;PIK3CA;BCL2A1;ACTB;MAP3K5	4.09272
Human immunodeficiency virus 1 infection	8/212	0.374993	0.120316	8	0.0377358	0.425977	AP1G2;PIK3CA;GNG5;PLCG2;GNG12;TNFRSF1B;B2M;GNAI2	3.52857
Glycosylphosphatidylinositol (GPI)-anchor biosynthesis	2/26	0.374993	0.120866	2	0.0769231	0.425977	PIGG;GPLD1	7.45345
Cell adhesion molecules	6/148	0.387373	0.129658	6	0.0405405	0.411871	CADM1;CDH1;PECAM1;CD226;F11R;MPZL1	3.66331
Phospholipase D signaling pathway	6/148	0.387373	0.129658	6	0.0405405	0.411871	DGKE;CXCL8;PIK3CA;LPAR6;PLCG2;GNAS	3.66331
Retrograde endocannabinoid signaling	6/148	0.387373	0.129658	6	0.0405405	0.411871	NDUFS8;GNG5;NDUFB11;CACNA1C;GNG12;GNAI2	3.66331
Regulation of lipolysis in adipocytes	3/55	0.395535	0.134581	3	0.0545455	0.402815	PIK3CA;GNAS;GNAI2	4.9012
Spliceosome	6/150	0.395535	0.135659	6	0.04	0.402815	SNRPD2;PCBP1;HSPA6;PRPF40A;HSPA1B;HSPA1A	3.53207
Phagosome	6/152	0.40565	0.141788	6	0.0394737	0.391848	COLEC12;DYNC1LI1;TUBA1B;TUBB;RAB5A;ACTB	3.40626
Growth hormone synthesis, secretion and action	5/119	0.40565	0.142538	5	0.0420168	0.391848	PIK3CA;PLCG2;GNAS;CACNA1C;GNAI2	3.62358
ECM-receptor interaction	4/88	0.40565	0.147157	4	0.0454545	0.391848	VWF;LAMA2;ITGA1;LAMA3	3.8673
Neutrophil extracellular trap formation	7/189	0.40565	0.150008	7	0.037037	0.391848	VWF;PIK3CA;PLCG2;HMGB1;AGER;ACTB;HDAC7	3.09697
Endometrial cancer	3/58	0.40565	0.15076	3	0.0517241	0.391848	PIK3CA;GADD45B;CDH1	4.37089
GABAergic synapse	4/89	0.40565	0.151462	4	0.0449438	0.391848	GNG5;CACNA1C;GNG12;GNAI2	3.7641
Human cytomegalovirus infection	8/225	0.40565	0.15252	8	0.0355556	0.391848	CXCL8;PIK3CA;GNG5;GNAS;GNG12;B2M;GNAI2;VEGFA	2.94367
Citrate cycle (TCA cycle)	2/30	0.40565	0.152538	2	0.0666667	0.391848	SDHC;ACO1	5.68386
Transcriptional misregulation in cancer	7/192	0.417387	0.158676	7	0.0364583	0.379461	CEBPB;CXCL8;GADD45B;PAX8;BCL2A1;JMJD1C;MLLT3	2.95607
Kaposi sarcoma-associated herpesvirus infection	7/193	0.420548	0.161615	7	0.0362694	0.376185	CXCL8;PIK3CA;GNG5;TRAF3;PLCG2;GNG12;VEGFA	2.91072
Hippo signaling pathway	6/163	0.457388	0.177663	6	0.0368098	0.339715	YWHAQ;CDH1;SERPINE1;FAT4;BMPR1B;ACTB	2.80027
Phosphatidylinositol signaling system	4/97	0.477656	0.18751	4	0.0412371	0.320885	PI4K2B;DGKE;PIK3CA;PLCG2	3.0499
Inflammatory mediator regulation of TRP channels	4/98	0.4845	0.192198	4	0.0408163	0.314706	PIK3CA;CAMK2A;PLCG2;GNAS	2.97278
DNA replication	2/36	0.500451	0.202467	2	0.0555556	0.300638	POLE4;LIG1	3.97471
Sulfur metabolism	1/10	0.500451	0.208855	1	0.1	0.300638	SQOR	7.35523
Longevity regulating pathway	4/102	0.500451	0.211306	4	0.0392157	0.300638	PIK3CA;HSPA6;HSPA1B;HSPA1A	2.68702
Apelin signaling pathway	5/137	0.500451	0.212082	5	0.0364964	0.300638	GNG5;CDH1;SERPINE1;GNG12;GNAI2	2.48883
Yersinia infection	5/137	0.500451	0.212082	5	0.0364964	0.300638	CXCL8;PIK3CA;ARPC1B;ARPC5L;ACTB	2.48883
Shigellosis	8/246	0.500451	0.212116	8	0.0325203	0.300638	CXCL8;PIK3CA;ARPC1B;ARPC5L;PLCG2;MYL9;ACTB;MYL12A	2.21077
Renin secretion	3/69	0.500451	0.214525	3	0.0434783	0.300638	GNAS;CACNA1C;GNAI2	2.96169
Rap1 signaling pathway	7/210	0.500451	0.21507	7	0.0333333	0.300638	PIK3CA;CDH1;GNAS;EVL;ACTB;GNAI2;VEGFA	2.24685
Measles	5/139	0.503613	0.220408	5	0.0359712	0.297903	PIK3CA;TRAF3;HSPA6;HSPA1B;HSPA1A	2.39056
RIG-I-like receptor signaling pathway	3/70	0.503613	0.220591	3	0.0428571	0.297903	CXCL8;TRAF3;AZI2	2.86449
Parathyroid hormone synthesis, secretion and action	4/106	0.514286	0.230919	4	0.0377358	0.288795	MMP14;JUND;GNAS;GNAI2	2.43374
Melanoma	3/72	0.514286	0.232824	3	0.0416667	0.288795	PIK3CA;GADD45B;CDH1	2.68186
Non-small cell lung cancer	3/72	0.514286	0.232824	3	0.0416667	0.288795	PIK3CA;GADD45B;PLCG2	2.68186
cAMP signaling pathway	7/216	0.514286	0.235324	7	0.0324074	0.288795	PIK3CA;CAMK2A;GNAS;CACNA1C;MYL9;CFTR;GNAI2	2.0539
Glucagon signaling pathway	4/107	0.514286	0.235891	4	0.0373832	0.288795	PRMT1;CAMK2A;PHKG2;GNAS	2.37495
Inositol phosphate metabolism	3/73	0.516381	0.238986	3	0.0410959	0.28703	PI4K2B;PIK3CA;PLCG2	2.59603
PPAR signaling pathway	3/74	0.525067	0.245176	3	0.0405405	0.279785	FABP5;PLIN5;SLC27A4	2.51362
Chronic myeloid leukemia	3/76	0.542139	0.257628	3	0.0394737	0.26589	MECOM;PIK3CA;GADD45B	2.35835
Pancreatic cancer	3/76	0.542139	0.257628	3	0.0394737	0.26589	PIK3CA;GADD45B;VEGFA	2.35835
Alcoholism	6/186	0.542988	0.262384	6	0.0322581	0.26521	GNG5;GNAS;FOSB;GNG12;GNAI2;HDAC7	1.88903
Fat digestion and absorption	2/43	0.542988	0.262519	2	0.0465116	0.26521	ABCA1;SLC27A4	2.75907
ABC transporters	2/45	0.568939	0.279767	2	0.0444444	0.244935	ABCA1;CFTR	2.50531
Glycosphingolipid biosynthesis	2/45	0.568939	0.279767	2	0.0444444	0.244935	B3GALNT1;ST6GALNAC5	2.50531
Proteasome	2/46	0.575384	0.288382	2	0.0434783	0.240042	PSMA5;PSMB1	2.38996
Type II diabetes mellitus	2/46	0.575384	0.288382	2	0.0434783	0.240042	PIK3CA;CACNA1C	2.38996
Ras signaling pathway	7/232	0.575384	0.292038	7	0.0301724	0.240042	PIK3CA;GNG5;PLCG2;GNG12;RASGRP1;RAB5A;VEGFA	1.62178
Cellular senescence	5/156	0.575384	0.294542	5	0.0320513	0.240042	CXCL8;GADD45B;PIK3CA;SERPINE1;ZFP36L1	1.71319
Nucleotide excision repair	2/47	0.575384	0.296985	2	0.0425532	0.240042	POLE4;LIG1	2.28149
Neurotrophin signaling pathway	4/119	0.575384	0.297202	4	0.0336134	0.240042	PIK3CA;CAMK2A;PLCG2;MAP3K5	1.78577
PI3K-Akt signaling pathway	10/354	0.586198	0.305695	10	0.0282486	0.231956	YWHAQ;VWF;PIK3CA;LAMA2;GNG5;LPAR6;ITGA1;LAMA3;GNG12;VEGFA	1.45971
Thyroid hormone signaling pathway	4/121	0.586198	0.307633	4	0.0330579	0.231956	PIK3CA;PLCG2;ACTB;MED13L	1.70517
ErbB signaling pathway	3/85	0.5945	0.314446	3	0.0352941	0.225848	PIK3CA;CAMK2A;PLCG2	1.79016
Insulin secretion	3/86	0.600685	0.320799	3	0.0348837	0.221353	CAMK2A;GNAS;CACNA1C	1.73793
Cysteine and methionine metabolism	2/50	0.600685	0.322682	2	0.04	0.221353	GCLC;BCAT1	1.99239
Cardiac muscle contraction	3/87	0.604358	0.327152	3	0.0344828	0.218706	CACNA1C;COX6C;COX7C	1.68753
Osteoclast differentiation	4/127	0.6217	0.339109	4	0.0314961	0.206419	JUND;PIK3CA;PLCG2;FOSB	1.4875
Human papillomavirus infection	9/331	0.650445	0.359492	9	0.0271903	0.186789	BCAP31;VWF;PIK3CA;LAMA2;TRAF3;ITGA1;LAMA3;GNAS;VEGFA	1.21025
FoxO signaling pathway	4/131	0.650445	0.360164	4	0.0305344	0.186789	GADD45B;HOMER1;PIK3CA;PRMT1	1.36012
Rheumatoid arthritis	3/93	0.654654	0.3652	3	0.0322581	0.183988	CXCL8;TNFSF13B;VEGFA	1.41951
Vascular smooth muscle contraction	4/133	0.659608	0.370689	4	0.0300752	0.180714	MYL6;GNAS;CACNA1C;MYL9	1.30113
Pantothenate and CoA biosynthesis	1/21	0.685616	0.388667	1	0.047619	0.163919	BCAT1	1.99612
Autophagy	4/137	0.685616	0.391696	4	0.0291971	0.163919	RUBCN;PIK3CA;HMGB1;RAB8A	1.19166
Aldosterone synthesis and secretion	3/98	0.685616	0.396637	3	0.0306122	0.163919	CAMK2A;GNAS;CACNA1C	1.23423
Choline metabolism in cancer	3/98	0.685616	0.396637	3	0.0306122	0.163919	DGKE;PIK3CA;WASF3	1.23423
Long-term depression	2/60	0.692136	0.40613	2	0.0333333	0.159808	GNAS;GNAI2	1.3129
Mineral absorption	2/60	0.692136	0.40613	2	0.0333333	0.159808	FTH1;FTL	1.3129
Viral protein interaction with cytokine and cytokine receptor	3/100	0.692325	0.409101	3	0.03	0.15969	CXCL8;TNFRSF1B;CXCL14	1.16822
Melanogenesis	3/101	0.695414	0.415304	3	0.029703	0.157756	CAMK2A;GNAS;GNAI2	1.13677
Mismatch repair	1/23	0.695414	0.416674	1	0.0434783	0.157756	LIG1	1.68088
Pancreatic secretion	3/102	0.69636	0.421485	3	0.0294118	0.157166	GNAS;CFTR;RAB8A	1.10631
Spinocerebellar ataxia	4/143	0.69636	0.422996	4	0.027972	0.157166	PSMA5;PIK3CA;PSMB1;MAP3K5	1.04637
Lysine degradation	2/63	0.703479	0.430227	2	0.031746	0.152749	MECOM;SMYD3	1.1683
Toll-like receptor signaling pathway	3/104	0.704531	0.433781	3	0.0288462	0.1521	CXCL8;PIK3CA;TRAF3	1.04821
GnRH secretion	2/64	0.706873	0.438144	2	0.03125	0.150659	PIK3CA;CACNA1C	1.12455
Cortisol synthesis and secretion	2/65	0.714784	0.446001	2	0.0307692	0.145825	GNAS;CACNA1C	1.08281
Insulin resistance	3/108	0.718642	0.458073	3	0.0277778	0.143487	PIK3CA;NR1H2;SLC27A4	0.942303
Adrenergic signaling in cardiomyocytes	4/150	0.718642	0.458988	4	0.0266667	0.143487	CAMK2A;GNAS;CACNA1C;GNAI2	0.901327
Acute myeloid leukemia	2/67	0.718642	0.461529	2	0.0298507	0.143487	PIK3CA;BCL2A1	1.0049
Long-term potentiation	2/67	0.718642	0.461529	2	0.0298507	0.143487	CAMK2A;CACNA1C	1.0049
Biosynthesis of unsaturated fatty acids	1/27	0.718642	0.468905	1	0.037037	0.143487	ELOVL5	1.23017
Fatty acid elongation	1/27	0.718642	0.468905	1	0.037037	0.143487	ELOVL5	1.23017
Fc epsilon RI signaling pathway	2/68	0.718642	0.469196	2	0.0294118	0.143487	PIK3CA;PLCG2	0.968538
Renal cell carcinoma	2/69	0.723346	0.476798	2	0.0289855	0.140654	PIK3CA;VEGFA	0.93377
Chemical carcinogenesis	6/239	0.723346	0.478296	6	0.0251046	0.140654	SULT1A1;PIK3CA;GNAS;CACNA1C;GNAI2;VEGFA	0.802237
Calcium signaling pathway	6/240	0.723346	0.482317	6	0.025	0.140654	CAMK2A;PHKG2;PLCG2;GNAS;CACNA1C;VEGFA	0.789702
Cushing syndrome	4/155	0.723346	0.484223	4	0.0258065	0.140654	CAMK2A;GNAS;CACNA1C;GNAI2	0.811376
Epstein-Barr virus infection	5/202	0.740654	0.503092	5	0.0247525	0.130385	GADD45B;PIK3CA;TRAF3;PLCG2;B2M	0.736275
Necroptosis	4/159	0.740654	0.504068	4	0.0251572	0.130385	FTH1;CAMK2A;HMGB1;FTL	0.746504
Glyoxylate and dicarboxylate metabolism	1/30	0.740654	0.504991	1	0.0333333	0.130385	ACO1	0.994786
Circadian rhythm	1/31	0.743627	0.516468	1	0.0322581	0.128645	PER1	0.92995
RNA polymerase	1/31	0.743627	0.516468	1	0.0322581	0.128645	POLR3A	0.92995
Hepatitis B	4/162	0.743627	0.518729	4	0.0246914	0.128645	CXCL8;YWHAQ;PIK3CA;TRAF3	0.701573
Thyroid hormone synthesis	2/75	0.743627	0.52098	2	0.0266667	0.128645	PAX8;GNAS	0.754249
Sphingolipid signaling pathway	3/119	0.743627	0.522382	3	0.0252101	0.128645	PIK3CA;MAP3K5;GNAI2	0.709022
AMPK signaling pathway	3/120	0.74726	0.528023	3	0.025	0.126528	PIK3CA;CFTR;RAB8A	0.6913
Fructose and mannose metabolism	1/33	0.75226	0.538631	1	0.030303	0.123632	GMPPB	0.816304
Synaptic vesicle cycle	2/78	0.75226	0.542116	2	0.025641	0.123632	UNC13B;SLC6A4	0.680185
cGMP-PKG signaling pathway	4/167	0.75226	0.5427	4	0.0239521	0.123632	RGS2;CACNA1C;MYL9;GNAI2	0.633084
Hepatocellular carcinoma	4/168	0.75226	0.547421	4	0.0238095	0.123632	GADD45B;PIK3CA;PLCG2;ACTB	0.620275
RNA degradation	2/79	0.75226	0.549017	2	0.0253165	0.123632	CNOT7;WDR61	0.657449
Cell cycle	3/124	0.75226	0.550207	3	0.0241935	0.123632	GADD45B;YWHAQ;SFN	0.62524
Nicotinate and nicotinamide metabolism	1/35	0.760606	0.55978	1	0.0285714	0.11884	NAMPT	0.720389
B cell receptor signaling pathway	2/81	0.760606	0.562597	2	0.0246914	0.11884	PIK3CA;PLCG2	0.614628
Influenza A	4/172	0.761017	0.566046	4	0.0232558	0.118606	CXCL8;PIK3CA;TRAF3;ACTB	0.571766
Peroxisome	2/82	0.761132	0.569277	2	0.0243902	0.11854	PXMP4;PEX2	0.59446
Alanine, aspartate and glutamate metabolism	1/37	0.771157	0.579961	1	0.027027	0.112857	ASRGL1	0.63877
Natural killer cell mediated cytotoxicity	3/131	0.776924	0.587509	3	0.0229008	0.109621	PIK3CA;PLCG2;KLRD1	0.525965
Colorectal cancer	2/86	0.782888	0.595253	2	0.0232558	0.106301	PIK3CA;GADD45B	0.521206
PD-L1 expression and PD-1 checkpoint pathway in cancer	2/89	0.802405	0.613955	2	0.0224719	0.0956063	PIK3CA;RASGRP1	0.473152
Insulin signaling pathway	3/137	0.802405	0.617863	3	0.0218978	0.0956063	PIK3CA;MKNK2;PHKG2	0.454688
Bile secretion	2/90	0.802405	0.62004	2	0.0222222	0.0956063	GNAS;CFTR	0.458295
Graft-versus-host disease	1/42	0.80641	0.626468	1	0.0238095	0.0934439	KLRD1	0.481336
Ubiquitin mediated proteolysis	3/140	0.808169	0.632462	3	0.0214286	0.0924979	COP1;SMURF2;NEDD4L	0.423096
Porphyrin and chlorophyll metabolism	1/43	0.808169	0.635133	1	0.0232558	0.0924979	FECH	0.45605
Salivary secretion	2/93	0.808169	0.637852	2	0.0215054	0.0924979	CST3;GNAS	0.416861
TGF-beta signaling pathway	2/94	0.810025	0.643642	2	0.0212766	0.0915016	SMURF2;BMPR1B	0.404023
Signaling pathways regulating pluripotency of stem cells	3/143	0.810025	0.64667	3	0.020979	0.0915016	PIK3CA;PCGF5;BMPR1B	0.393891
Staphylococcus aureus infection	2/95	0.810025	0.649359	2	0.0210526	0.0915016	C1QA;KRT19	0.391637
Carbohydrate digestion and absorption	1/47	0.818993	0.667835	1	0.0212766	0.0867196	PIK3CA	0.370262
Gastric cancer	3/149	0.818993	0.673906	3	0.0201342	0.0867196	GADD45B;PIK3CA;CDH1	0.341853
Amino sugar and nucleotide sugar metabolism	1/48	0.818993	0.675542	1	0.0208333	0.0867196	GMPPB	0.352065
Intestinal immune network for IgA production	1/48	0.818993	0.675542	1	0.0208333	0.0867196	TNFSF13B	0.352065
Valine, leucine and isoleucine degradation	1/48	0.818993	0.675542	1	0.0208333	0.0867196	BCAT1	0.352065
Progesterone-mediated oocyte maturation	2/100	0.818993	0.676854	2	0.02	0.0867196	PIK3CA;GNAI2	0.335873
Cholesterol metabolism	1/50	0.823521	0.690426	1	0.02	0.0843252	ABCA1	0.3189
Viral carcinogenesis	4/203	0.823521	0.694719	4	0.0197044	0.0843252	YWHAQ;PIK3CA;TRAF3;HDAC7	0.308463
C-type lectin receptor signaling pathway	2/104	0.823521	0.697566	2	0.0192308	0.0843252	PIK3CA;PLCG2	0.297719
T cell receptor signaling pathway	2/104	0.823521	0.697566	2	0.0192308	0.0843252	PIK3CA;RASGRP1	0.297719
Ovarian steroidogenesis	1/51	0.823521	0.697611	1	0.0196078	0.0843252	GNAS	0.303773
Hepatitis C	3/157	0.827785	0.707773	3	0.0191083	0.0820823	YWHAQ;PIK3CA;TRAF3	0.283711
Endocrine and other factor-regulated calcium reabsorption	1/53	0.827785	0.711485	1	0.0188679	0.0820823	GNAS	0.276087
Glycosaminoglycan biosynthesis	1/53	0.827785	0.711485	1	0.0188679	0.0820823	CSGALNACT1	0.276087
Ribosome biogenesis in eukaryotes	2/108	0.830405	0.717168	2	0.0185185	0.0807099	DKC1;WDR75	0.264386
Hedgehog signaling pathway	1/56	0.842521	0.731114	1	0.0178571	0.0744191	SMURF2	0.240122
Glutathione metabolism	1/57	0.845688	0.737356	1	0.0175439	0.07279	GCLC	0.22942
Glycerolipid metabolism	1/61	0.86451	0.760911	1	0.0163934	0.0632302	DGKE	0.191986
Steroid hormone biosynthesis	1/61	0.86451	0.760911	1	0.0163934	0.0632302	HSD17B6	0.191986
Basal cell carcinoma	1/63	0.868821	0.771886	1	0.015873	0.0610698	GADD45B	0.176038
Cytosolic DNA-sensing pathway	1/63	0.868821	0.771886	1	0.015873	0.0610698	POLR3A	0.176038
Tuberculosis	3/180	0.86914	0.790072	3	0.0166667	0.0609102	CEBPB;CAMK2A;RAB5A	0.168085
NOD-like receptor signaling pathway	3/181	0.86914	0.793169	3	0.0165746	0.0609102	CXCL8;TRAF3;NAMPT	0.164357
Mitophagy	1/68	0.86914	0.797174	1	0.0147059	0.0609102	TOMM7	0.142583
Retinol metabolism	1/68	0.86914	0.797174	1	0.0147059	0.0609102	HSD17B6	0.142583
Lysosome	2/128	0.86914	0.799748	2	0.015625	0.0609102	AP1G2;SLC11A1	0.149349
Adipocytokine signaling pathway	1/69	0.86914	0.801886	1	0.0144928	0.0609102	TNFRSF1B	0.136827
Oocyte meiosis	2/129	0.86914	0.803255	2	0.0155039	0.0609102	YWHAQ;CAMK2A	0.145265
Central carbon metabolism in cancer	1/70	0.86914	0.806488	1	0.0142857	0.0609102	PIK3CA	0.131342
Prolactin signaling pathway	1/70	0.86914	0.806488	1	0.0142857	0.0609102	PIK3CA	0.131342
RNA transport	3/186	0.86914	0.808085	3	0.016129	0.0609102	EIF4A1;EIF1AY;EIF1	0.146975
Cytokine-cytokine receptor interaction	5/295	0.873917	0.816138	5	0.0169492	0.0585297	CXCL8;BMPR1B;TNFRSF1B;CXCL14;TNFSF13B	0.147209
Breast cancer	2/147	0.914335	0.857661	2	0.0136054	0.0388947	GADD45B;PIK3CA	0.0890887
Taste transduction	1/86	0.920411	0.867164	1	0.0116279	0.0360182	CACNA1C	0.0705994
Prostate cancer	1/97	0.945133	0.897457	1	0.0103093	0.0245071	PIK3CA	0.0474235
Glycerophospholipid metabolism	1/98	0.945133	0.899842	1	0.0102041	0.0245071	DGKE	0.0457807
Hematopoietic cell lineage	1/99	0.945133	0.902172	1	0.010101	0.0245071	ITGA1	0.0442009
Protein digestion and absorption	1/103	0.95023	0.910964	1	0.00970874	0.0221715	SLC36A4	0.0384593
MicroRNAs in cancer	4/310	0.966716	0.930763	4	0.0129032	0.0147012	PIK3CA;PLCG2;TIMP3;VEGFA	0.0392962
Herpes simplex virus 1 infection	7/498	0.977185	0.944881	7	0.0140562	0.0100233	ZNF430;ZNF484;ZNF90;PIK3CA;TRAF3;ZNF136;B2M	0.0337605
Purine metabolism	1/129	0.980095	0.951745	1	0.00775194	0.00873204	ENPP4	0.0162327
Systemic lupus erythematosus	1/135	0.982469	0.95811	1	0.00740741	0.00768111	C1QA	0.0134118
Human T-cell leukemia virus 1 infection	2/219	0.984385	0.964047	2	0.00913242	0.00683488	PIK3CA;B2M	0.014143
mTOR signaling pathway	1/154	0.98801	0.973243	1	0.00649351	0.00523856	PIK3CA	0.00743734
JAK-STAT signaling pathway	1/162	0.98801	0.977848	1	0.00617284	0.00523856	PIK3CA	0.00583526
Wnt signaling pathway	1/166	0.98801	0.979845	1	0.0060241	0.00523856	CAMK2A	0.00517426
Olfactory transduction	2/440	0.99968	0.999649	2	0.00454545	0.000139026	RGS2;CAMK2A	6.6352e-05
Neuroactive ligand-receptor interaction	1/341	0.99968	0.99968	1	0.00293255	0.000139026	LPAR6	3.91224e-05

## Sheet: AT2
Pathway	Overlap	Adjusted P-value	P-value	Count	Ratio	EnrichmentScore	Genes	Combined Score
Coronavirus disease	19/232	3.72923e-08	1.6723e-10	19	0.0818966	7.42722	JUN;CXCL8;RPL23A;FOS;RPL8;RPS28;IL6;RPS16;RPS19;RPLP2;RPL13;MAPK1;RPL37;RPL26;RPS2;RPL29;RPL28;RPS21;RPS24	165.485
Ribosome	15/158	2.16495e-07	1.94166e-09	15	0.0949367	6.66435	RPL23A;RPL8;MRPL33;RPS28;RPS16;RPS19;RPLP2;RPL13;RPL37;RPL26;RPS2;RPL29;RPL28;RPS21;RPS24	171.136
Lipid and atherosclerosis	13/215	0.000319579	4.29927e-06	13	0.0604651	3.49542	ABCA1;JUN;CXCL8;HSP90AB1;HSPA6;FOS;SOD2;IL6;CYP1A1;MAPK1;ATF6;CALM2;HSPA1A	63.9544
Pertussis	8/76	0.000320361	5.74638e-06	8	0.105263	3.49436	JUN;IL6;CXCL8;SFTPA2;MAPK1;C4BPA;FOS;CALM2	112.632
IL-17 signaling pathway	8/94	0.00124128	2.78314e-05	8	0.0851064	2.90613	JUN;IL6;CXCL8;HSP90AB1;JUND;MAPK1;FOSB;FOS	77.3442
Malaria	6/50	0.00152815	4.1116e-05	6	0.12	2.81584	IL6;CXCL8;PECAM1;HBB;HBA2;HBA1	108.52
Estrogen signaling pathway	8/137	0.0119983	0.00039013	8	0.0583942	1.92088	JUN;SHC3;HSP90AB1;HSPA6;MAPK1;FOS;CALM2;HSPA1A	38.4993
MAPK signaling pathway	12/294	0.0119983	0.000430432	12	0.0408163	1.92088	JUN;DUSP2;JUND;MECOM;HSPA6;CACNA2D2;MAPK1;FOS;EFNA5;PGF;FGFR2;HSPA1A	26.307
Legionellosis	5/57	0.0178666	0.000804023	5	0.0877193	1.74796	EEF1A1;IL6;CXCL8;HSPA6;HSPA1A	53.7553
Oxytocin signaling pathway	8/154	0.0178666	0.000845669	8	0.0519481	1.74796	RYR2;JUN;CAMK1D;CACNA2D2;MAPK1;FOS;CALM2;ACTB	30.6371
Kaposi sarcoma-associated herpesvirus infection	9/193	0.0178666	0.00088131	9	0.0466321	1.74796	JUN;IL6;CXCL8;UBB;UBC;MAPK1;FOS;GNG11;CALM2	27.2462
African trypanosomiasis	4/37	0.0230882	0.00124242	4	0.108108	1.63661	IL6;HBB;HBA2;HBA1	63.4345
Yersinia infection	7/137	0.0319414	0.00194637	7	0.0510949	1.49565	ACTR2;JUN;IL6;CXCL8;MAPK1;FOS;ACTB	26.4747
Chagas disease	6/102	0.0319414	0.00200529	6	0.0588235	1.49565	JUN;IL6;CXCL8;SERPINE1;MAPK1;FOS	30.5132
Parathyroid hormone synthesis, secretion and action	6/106	0.0362065	0.00243541	6	0.0566038	1.44121	SLC34A2;JUND;PDE4D;MAPK1;FOS;PTHLH	28.3705
Arrhythmogenic right ventricular cardiomyopathy	5/77	0.0430061	0.00308564	5	0.0649351	1.36647	DSP;RYR2;ITGA1;CACNA2D2;ACTB	31.4641
Pathogenic Escherichia coli infection	8/197	0.0519404	0.00395958	8	0.0406091	1.28449	ACTR2;JUN;IL6;CXCL8;MAPK1;TMBIM6;FOS;ACTB	18.4623
Salmonella infection	9/249	0.061117	0.00493321	9	0.0361446	1.21384	DYNC2H1;ACTR2;JUN;IL6;CXCL8;HSP90AB1;MAPK1;FOS;ACTB	15.7288
Endocytosis	9/252	0.0625225	0.00532703	9	0.0357143	1.20396	SNX3;ACTR2;GBF1;HSPA6;ARAP2;NEDD4L;FGFR2;HSPA1A;EPN2	15.3077
Osteoclast differentiation	6/127	0.0637694	0.00591677	6	0.0472441	1.19539	JUN;JUND;MAPK1;FOSB;FOS;SIRPB1	19.9667
Hypertrophic cardiomyopathy	5/90	0.0637694	0.00600519	5	0.0555556	1.19539	RYR2;IL6;ITGA1;CACNA2D2;ACTB	23.5665
cAMP signaling pathway	8/216	0.0691513	0.0068221	8	0.037037	1.1602	RYR2;HCAR3;JUN;PDE4D;ATP2B4;MAPK1;FOS;CALM2	15.1113
Circadian entrainment	5/97	0.0794701	0.00819647	5	0.0515464	1.0998	RYR2;MAPK1;FOS;GNG11;CALM2	20.442
Fluid shear stress and atherosclerosis	6/139	0.0796453	0.00906349	6	0.0431655	1.09884	JUN;HSP90AB1;PECAM1;FOS;CALM2;ACTB	16.6449
Measles	6/139	0.0796453	0.00906349	6	0.0431655	1.09884	JUN;IL6;HSPA6;RACK1;FOS;HSPA1A	16.6449
AGE-RAGE signaling pathway in diabetic complications	5/100	0.0796453	0.00928599	5	0.05	1.09884	JUN;IL6;CXCL8;SERPINE1;MAPK1	19.2792
C-type lectin receptor signaling pathway	5/104	0.0867197	0.0108886	5	0.0480769	1.06188	PLK3;JUN;IL6;MAPK1;CALM2	17.8672
Toll-like receptor signaling pathway	5/104	0.0867197	0.0108886	5	0.0480769	1.06188	JUN;IL6;CXCL8;MAPK1;FOS	17.8672
Amphetamine addiction	4/69	0.0907442	0.0118352	4	0.057971	1.04218	JUN;FOSB;FOS;CALM2	21.321
Th17 cell differentiation	5/107	0.0907442	0.0122077	5	0.046729	1.04218	JUN;IL6;HSP90AB1;MAPK1;FOS	16.9003
Ferroptosis	3/41	0.109306	0.0154454	3	0.0731707	0.961355	FTH1;LPCAT3;SLC39A8	25.6447
Glioma	4/75	0.109306	0.0156852	4	0.0533333	0.961355	CAMK1D;SHC3;MAPK1;CALM2	18.2745
Tryptophan metabolism	3/42	0.111361	0.0164795	3	0.0714286	0.953266	HADHA;CYP1A1;CYP1B1	24.5976
Leishmaniasis	4/77	0.112313	0.0171239	4	0.0519481	0.949571	EEF1A1;JUN;MAPK1;FOS	17.3967
Antigen processing and presentation	4/78	0.113877	0.0178731	4	0.0512821	0.943562	HSP90AB1;HSPA6;B2M;HSPA1A	16.9801
Rap1 signaling pathway	7/210	0.116329	0.0187796	7	0.0333333	0.93431	MAPK1;EVL;EFNA5;CALM2;ACTB;PGF;FGFR2	10.7568
B cell receptor signaling pathway	4/81	0.121999	0.0202421	4	0.0493827	0.913642	IFITM1;JUN;MAPK1;FOS	15.8114
Protein processing in endoplasmic reticulum	6/171	0.134875	0.0229831	6	0.0350877	0.87007	HSP90AB1;RPN2;HSPA6;ATF6;TXNDC5;HSPA1A	10.7449
Colorectal cancer	4/86	0.140673	0.0246019	4	0.0465116	0.851791	JUN;DCC;MAPK1;FOS	14.1011
Relaxin signaling pathway	5/129	0.140917	0.0252766	5	0.0387597	0.851036	JUN;SHC3;MAPK1;FOS;GNG11	11.5923
Ras signaling pathway	7/232	0.164106	0.030202	7	0.0301724	0.784877	SHC3;MAPK1;EFNA5;GNG11;CALM2;PGF;FGFR2	8.53538
Rheumatoid arthritis	4/93	0.164106	0.0315913	4	0.0430108	0.784877	JUN;IL6;CXCL8;FOS	12.1109
Apelin signaling pathway	5/137	0.164106	0.0316437	5	0.0364964	0.784877	RYR2;SERPINE1;MAPK1;GNG11;CALM2	10.2204
Dilated cardiomyopathy	4/96	0.176922	0.0349083	4	0.0416667	0.752219	RYR2;ITGA1;CACNA2D2;ACTB	11.3756
Prostate cancer	4/97	0.178684	0.0360572	4	0.0412371	0.747915	HSP90AB1;MAPK1;FGFR2;ETV5	11.1441
PI3K-Akt signaling pathway	9/354	0.187425	0.0392185	9	0.0254237	0.727171	IL6;HSP90AB1;ITGA1;MAPK1;EFNA5;EIF4E2;GNG11;PGF;FGFR2	6.63535
Shigellosis	7/246	0.187425	0.0395022	7	0.0284553	0.727171	ACTR2;JUN;CXCL8;UBB;UBC;MAPK1;ACTB	7.41374
Pathways in cancer	12/531	0.187886	0.0413972	12	0.0225989	0.726106	JUN;IL6;CXCL8;HSP90AB1;MECOM;DCC;MAPK1;FOS;CALM2;GNG11;PGF;FGFR2	5.80146
Mineral absorption	3/60	0.187886	0.0415915	3	0.05	0.726106	SLC34A2;FTH1;ATP2B4	13.0231
Longevity regulating pathway	4/102	0.187886	0.0421269	4	0.0392157	0.726106	HSPA6;EIF4E2;SOD2;HSPA1A	10.0778
Adrenergic signaling in cardiomyocytes	5/150	0.192254	0.0439684	5	0.0333333	0.716125	RYR2;ATP2B4;CACNA2D2;MAPK1;CALM2	8.41226
Focal adhesion	6/201	0.193293	0.0450728	6	0.0298507	0.713784	JUN;SHC3;ITGA1;MAPK1;ACTB;PGF	7.45743
Non-alcoholic fatty liver disease	5/155	0.207756	0.0493769	5	0.0322581	0.682447	JUN;IL6;COX7B;CXCL8;FOS	7.8279
Cellular senescence	5/156	0.208561	0.0505036	5	0.0320513	0.680767	IL6;CXCL8;SERPINE1;MAPK1;CALM2	7.71735
HIF-1 signaling pathway	4/109	0.208949	0.0515346	4	0.0366972	0.679959	IL6;SERPINE1;MAPK1;EIF4E2	8.80416
Human immunodeficiency virus 1 infection	6/212	0.217631	0.0556498	6	0.0283019	0.66228	JUN;MAPK1;FOS;B2M;GNG11;CALM2	6.57541
TNF signaling pathway	4/112	0.217631	0.0558899	4	0.0357143	0.66228	JUN;IL6;MAPK1;FOS	8.32415
Mitophagy	3/68	0.217631	0.056607	3	0.0441176	0.66228	JUN;UBB;UBC	10.309
Hepatitis B	5/162	0.217631	0.0575794	5	0.0308642	0.66228	JUN;IL6;CXCL8;MAPK1;FOS	7.09428
Prolactin signaling pathway	3/70	0.225644	0.0607113	3	0.0428571	0.646577	SHC3;MAPK1;FOS	9.75652
Regulation of actin cytoskeleton	6/218	0.225929	0.0620002	6	0.0275229	0.646028	ACTR2;RDX;ITGA1;MAPK1;ACTB;FGFR2	6.14842
Adherens junction	3/71	0.225929	0.0628144	3	0.0422535	0.646028	MAPK1;LMO7;ACTB	9.49571
Tight junction	5/169	0.232746	0.0665174	5	0.0295858	0.633119	ACTR2;JUN;RDX;NEDD4L;ACTB	6.44586
Neurotrophin signaling pathway	4/119	0.232746	0.0667969	4	0.0336134	0.633119	JUN;SHC3;MAPK1;CALM2	7.33168
PPAR signaling pathway	3/74	0.236279	0.0693231	3	0.0405405	0.626575	SCD;UBC;DBI	8.76916
Human cytomegalovirus infection	6/225	0.236279	0.0699301	6	0.0266667	0.626575	IL6;CXCL8;MAPK1;B2M;GNG11;CALM2	5.69222
Chronic myeloid leukemia	3/76	0.245716	0.073825	3	0.0394737	0.609567	SHC3;MECOM;MAPK1	8.327
Bacterial invasion of epithelial cells	3/77	0.249641	0.0761236	3	0.038961	0.602684	ACTR2;SHC3;ACTB	8.11741
Aldosterone-regulated sodium reabsorption	2/37	0.262261	0.0811479	2	0.0540541	0.581267	NEDD4L;MAPK1	11.1358
NOD-like receptor signaling pathway	5/181	0.26611	0.0835323	5	0.0276243	0.574939	JUN;IL6;CXCL8;HSP90AB1;MAPK1	5.49823
Chemical carcinogenesis	6/239	0.272092	0.087466	6	0.0251046	0.565284	JUN;HSP90AB1;CYP1A1;CYP1B1;MAPK1;FOS	4.89669
FoxO signaling pathway	4/131	0.272092	0.0878503	4	0.0305344	0.565284	PLK3;IL6;MAPK1;SOD2	5.96312
Alcoholism	5/186	0.278721	0.0912405	5	0.0268817	0.554831	SHC3;MAPK1;FOSB;GNG11;CALM2	5.15494
Complement and coagulation cascades	3/85	0.283735	0.0956083	3	0.0352941	0.547087	SERPINE1;C4BPA;TFPI	6.67451
ErbB signaling pathway	3/85	0.283735	0.0956083	3	0.0352941	0.547087	JUN;SHC3;MAPK1	6.67451
Bladder cancer	2/41	0.283735	0.0966988	2	0.0487805	0.547087	CXCL8;MAPK1	9.29415
Insulin signaling pathway	4/137	0.284981	0.0994427	4	0.0291971	0.545184	SHC3;MAPK1;EIF4E2;CALM2	5.40227
Cardiac muscle contraction	3/87	0.284981	0.100769	3	0.0344828	0.545184	RYR2;COX7B;CACNA2D2	6.36903
Chemokine signaling pathway	5/192	0.284981	0.100957	5	0.0260417	0.545184	CCL23;SHC3;CXCL8;MAPK1;GNG11	4.77718
PD-L1 expression and PD-1 checkpoint pathway in cancer	3/89	0.295584	0.106039	3	0.0337079	0.52932	JUN;MAPK1;FOS	6.08211
Apoptosis	4/142	0.301785	0.109617	4	0.028169	0.520303	JUN;MAPK1;FOS;ACTB	4.98553
Th1 and Th2 cell differentiation	3/92	0.310409	0.114141	3	0.0326087	0.508066	JUN;MAPK1;FOS	5.68339
GnRH signaling pathway	3/93	0.314062	0.116893	3	0.0322581	0.502985	JUN;MAPK1;CALM2	5.55827
Breast cancer	4/147	0.319201	0.120237	4	0.0272109	0.495935	JUN;SHC3;MAPK1;FOS	4.60879
Intestinal immune network for IgA production	2/48	0.329699	0.12567	2	0.0416667	0.481883	PIGR;IL6	6.99342
Cocaine addiction	2/49	0.332	0.129963	2	0.0408163	0.478861	JUN;FOSB	6.73343
Aldosterone synthesis and secretion	3/98	0.332	0.131014	3	0.0306122	0.478861	CAMK1D;ATP2B4;CALM2	4.98469
Choline metabolism in cancer	3/98	0.332	0.131014	3	0.0306122	0.478861	JUN;MAPK1;FOS	4.98469
Cholesterol metabolism	2/50	0.336478	0.13429	2	0.04	0.473043	ABCA1;NPC2	6.487
Viral protein interaction with cytokine and cytokine receptor	3/100	0.336883	0.136823	3	0.03	0.472521	IL6;CCL23;CXCL8	4.77722
Ovarian steroidogenesis	2/51	0.336883	0.138648	2	0.0392157	0.472521	CYP1A1;CYP1B1	6.2532
Prion disease	6/273	0.336883	0.138983	6	0.021978	0.472521	RYR2;COX7B;IL6;HSPA6;MAPK1;HSPA1A	3.45492
T cell receptor signaling pathway	3/104	0.356555	0.148698	3	0.0288462	0.447873	JUN;MAPK1;FOS	4.39515
Human T-cell leukemia virus 1 infection	5/219	0.357207	0.150571	5	0.0228311	0.44708	JUN;IL6;MAPK1;FOS;B2M	3.44198
cGMP-PKG signaling pathway	4/167	0.391397	0.166739	4	0.0239521	0.407383	ATP2B4;MAPK1;CALM2;GTF2I	3.41572
Toxoplasmosis	3/112	0.401719	0.173377	3	0.0267857	0.396078	HSPA6;MAPK1;HSPA1A	3.74292
Thiamine metabolism	1/15	0.401719	0.175771	1	0.0666667	0.396078	ALPG	9.60841
Cholinergic synapse	3/113	0.401719	0.17654	3	0.0265487	0.396078	MAPK1;FOS;GNG11	3.67044
Influenza A	4/172	0.403764	0.17925	4	0.0232558	0.393872	IL6;CXCL8;MAPK1;ACTB	3.17939
Steroid hormone biosynthesis	2/61	0.409611	0.183682	2	0.0327869	0.387628	CYP1A1;CYP1B1	4.45178
Lysine degradation	2/63	0.424008	0.192935	2	0.031746	0.372626	HADHA;MECOM	4.18052
Calcium signaling pathway	5/240	0.424008	0.194958	5	0.0208333	0.372626	RYR2;CAMK1D;ATP2B4;CALM2;FGFR2	2.70379
Growth hormone synthesis, secretion and action	3/119	0.424008	0.195842	3	0.0252101	0.372626	SHC3;MAPK1;FOS	3.27134
Tuberculosis	4/180	0.42861	0.19989	4	0.0222222	0.367938	PLK3;IL6;MAPK1;CALM2	2.84129
Inflammatory bowel disease	2/65	0.429533	0.202247	2	0.0307692	0.367003	JUN;IL6	3.93145
Long-term potentiation	2/67	0.445176	0.211608	2	0.0298507	0.351468	MAPK1;CALM2	3.70222
Parkinson disease	5/249	0.448603	0.215249	5	0.0200803	0.348138	COX7B;UBB;UBC;ATF6;CALM2	2.44524
Renal cell carcinoma	2/69	0.453486	0.221012	2	0.0289855	0.343436	JUN;MAPK1	3.4908
Lysosome	3/128	0.453486	0.22568	3	0.0234375	0.343436	NAPSA;NPC2;SLC11A1	2.77049
Central carbon metabolism in cancer	2/70	0.453486	0.225726	2	0.0285714	0.343436	MAPK1;FGFR2	3.3912
Epithelial cell signaling in Helicobacter pylori infection	2/70	0.453486	0.225726	2	0.0285714	0.343436	JUN;CXCL8	3.3912
Transcriptional misregulation in cancer	4/192	0.462088	0.23208	4	0.0208333	0.335275	IL6;CXCL8;MLLT3;ETV5	2.41176
Dopaminergic synapse	3/132	0.47208	0.239215	3	0.0227273	0.325984	FOS;GNG11;CALM2	2.57902
Vascular smooth muscle contraction	3/133	0.474601	0.242621	3	0.0225564	0.323671	CALCRL;MAPK1;CALM2	2.53376
Gastric acid secretion	2/76	0.488556	0.254137	2	0.0263158	0.311085	CALM2;ACTB	2.86716
Metabolism of xenobiotics by cytochrome P450	2/76	0.488556	0.254137	2	0.0263158	0.311085	CYP1A1;CYP1B1	2.86716
Pathways of neurodegeneration	8/475	0.503948	0.264687	8	0.0168421	0.297615	RYR2;COX7B;IL6;UBB;UBC;MAPK1;CALM2;ATF6	1.76992
Ubiquitin mediated proteolysis	3/140	0.503948	0.266663	3	0.0214286	0.297615	UBB;UBC;NEDD4L	2.24309
Signaling pathways regulating pluripotency of stem cells	3/143	0.519187	0.277055	3	0.020979	0.284676	ID3;MAPK1;FGFR2	2.13121
Folate biosynthesis	1/26	0.527868	0.284775	1	0.0384615	0.277474	ALPG	3.8852
Biosynthesis of unsaturated fatty acids	1/27	0.527868	0.293942	1	0.037037	0.277474	SCD	3.64135
Fatty acid elongation	1/27	0.527868	0.293942	1	0.037037	0.277474	HADHA	3.64135
Cell adhesion molecules	3/148	0.527868	0.294458	3	0.0202703	0.277474	NLGN1;CADM1;PECAM1	1.95956
Phospholipase D signaling pathway	3/148	0.527868	0.294458	3	0.0202703	0.277474	SHC3;CXCL8;MAPK1	1.95956
Gastric cancer	3/149	0.527868	0.297948	3	0.0201342	0.277474	SHC3;MAPK1;FGFR2	1.92728
Spliceosome	3/150	0.527868	0.301441	3	0.02	0.277474	PRPF38B;HSPA6;HSPA1A	1.89565
Butanoate metabolism	1/28	0.527868	0.302992	1	0.0357143	0.277474	HADHA	3.41947
Phototransduction	1/28	0.527868	0.302992	1	0.0357143	0.277474	CALM2	3.41947
Phagosome	3/152	0.533181	0.308432	3	0.0197368	0.273126	DYNC2H1;SFTPA2;ACTB	1.83426
ECM-receptor interaction	2/88	0.533501	0.31101	2	0.0227273	0.272865	ITGA1;CD47	2.10211
beta-Alanine metabolism	1/30	0.546003	0.320746	1	0.0333333	0.262805	HADHA	3.03151
Morphine addiction	2/91	0.549261	0.325123	2	0.021978	0.260221	PDE4D;GNG11	1.95376
Necroptosis	3/159	0.556653	0.33293	3	0.0188679	0.254415	HSP90AB1;FTH1;HMGB1	1.63753
Salivary secretion	2/93	0.556653	0.334491	2	0.0215054	0.254415	ATP2B4;CALM2	1.86232
TGF-beta signaling pathway	2/94	0.560244	0.339161	2	0.0212766	0.251623	MAPK1;ID3	1.81867
Base excision repair	1/33	0.568218	0.346536	1	0.030303	0.245485	HMGB1	2.56007
Fc gamma R-mediated phagocytosis	2/97	0.572243	0.353109	2	0.0206186	0.24242	ACTR2;MAPK1	1.69533
Propanoate metabolism	1/34	0.572243	0.354915	1	0.0294118	0.24242	HADHA	2.4264
Glycerophospholipid metabolism	2/98	0.572243	0.357736	2	0.0204082	0.24242	LPCAT3;LPCAT1	1.65661
Hematopoietic cell lineage	2/99	0.572243	0.362351	2	0.020202	0.24242	IL6;ITGA1	1.619
Hepatocellular carcinoma	3/168	0.572243	0.364372	3	0.0178571	0.24242	SHC3;MAPK1;ACTB	1.42052
MicroRNAs in cancer	5/310	0.572243	0.364794	5	0.016129	0.24242	RDX;CYP1B1;MAPK1;EFNA5;FOXP1	1.2803
Progesterone-mediated oocyte maturation	2/100	0.572243	0.366954	2	0.02	0.24242	HSP90AB1;MAPK1	1.58248
Melanogenesis	2/101	0.574485	0.371544	2	0.019802	0.240722	MAPK1;CALM2	1.54699
Amoebiasis	2/102	0.574485	0.37612	2	0.0196078	0.240722	IL6;CXCL8	1.51251
Pancreatic secretion	2/102	0.574485	0.37612	2	0.0196078	0.240722	RYR2;ATP2B4	1.51251
Thyroid cancer	1/37	0.575571	0.379412	1	0.027027	0.239901	MAPK1	2.08057
Various types of N-glycan biosynthesis	1/39	0.595511	0.395227	1	0.025641	0.22511	RPN2	1.88782
Axon guidance	3/182	0.613672	0.412738	3	0.0164835	0.212063	DCC;MAPK1;EFNA5	1.14695
Graft-versus-host disease	1/42	0.613672	0.4182	1	0.0238095	0.212063	IL6	1.64295
Serotonergic synapse	2/113	0.613672	0.425476	2	0.0176991	0.212063	MAPK1;GNG11	1.19013
Fat digestion and absorption	1/43	0.613672	0.425663	1	0.0232558	0.212063	ABCA1	1.57121
Fatty acid degradation	1/43	0.613672	0.425663	1	0.0232558	0.212063	HADHA	1.57121
RNA transport	3/186	0.613672	0.426361	3	0.016129	0.212063	EEF1A1;EIF4E2;EIF1	1.08049
Glutamatergic synapse	2/114	0.613672	0.429865	2	0.0175439	0.212063	MAPK1;GNG11	1.16528
Leukocyte transendothelial migration	2/114	0.613672	0.429865	2	0.0175439	0.212063	PECAM1;ACTB	1.16528
Vasopressin-regulated water reabsorption	1/44	0.613672	0.43303	1	0.0227273	0.212063	DYNC2H1	1.50376
Neutrophil extracellular trap formation	3/189	0.613672	0.436506	3	0.015873	0.212063	MAPK1;HMGB1;ACTB	1.03358
ABC transporters	1/45	0.613672	0.440303	1	0.0222222	0.212063	ABCA1	1.44026
Basal transcription factors	1/45	0.613672	0.440303	1	0.0222222	0.212063	GTF2I	1.44026
Type II diabetes mellitus	1/46	0.619806	0.447483	1	0.0217391	0.207744	MAPK1	1.38042
Sphingolipid signaling pathway	2/119	0.62156	0.451537	2	0.0168067	0.206517	MAPK1;SGPP2	1.05023
Thyroid hormone signaling pathway	2/121	0.627169	0.460074	2	0.0165289	0.202616	MAPK1;ACTB	1.00815
Valine, leucine and isoleucine degradation	1/48	0.627169	0.46157	1	0.0208333	0.202616	HADHA	1.2706
Ether lipid metabolism	1/49	0.627169	0.468478	1	0.0204082	0.202616	LPCAT1	1.22016
Sphingolipid metabolism	1/49	0.627169	0.468478	1	0.0204082	0.202616	SGPP2	1.22016
Platelet activation	2/124	0.627169	0.472735	2	0.016129	0.202616	MAPK1;ACTB	0.948832
N-Glycan biosynthesis	1/50	0.627169	0.475298	1	0.02	0.202616	RPN2	1.17242
Vibrio cholerae infection	1/50	0.627169	0.475298	1	0.02	0.202616	ACTB	1.17242
Epstein-Barr virus infection	3/202	0.629169	0.479635	3	0.0148515	0.201233	JUN;IL6;B2M	0.855678
Viral carcinogenesis	3/203	0.629735	0.482891	3	0.0147783	0.200842	JUN;MAPK1;CHD4	0.843519
Proteoglycans in cancer	3/205	0.634477	0.489372	3	0.0146341	0.197584	RDX;MAPK1;ACTB	0.819786
Oocyte meiosis	2/129	0.634704	0.493435	2	0.0155039	0.197428	MAPK1;CALM2	0.859121
Endocrine and other factor-regulated calcium reabsorption	1/53	0.634704	0.49524	1	0.0188679	0.197428	ATP2B4	1.04358
Natural killer cell mediated cytotoxicity	2/131	0.639143	0.50157	2	0.0152672	0.194402	SHC3;MAPK1	0.826136
Alzheimer disease	5/369	0.648422	0.511759	5	0.0135501	0.188143	COX7B;IL6;MAPK1;CALM2;ATF6	0.710493
Autophagy	2/137	0.659996	0.525467	2	0.0145985	0.180459	MAPK1;HMGB1	0.735944
Endometrial cancer	1/58	0.659996	0.526813	1	0.0172414	0.180459	MAPK1	0.868083
VEGF signaling pathway	1/59	0.663876	0.532887	1	0.0169492	0.177913	MAPK1	0.837813
Long-term depression	1/60	0.663929	0.538884	1	0.0166667	0.177878	MAPK1	0.80893
Viral myocarditis	1/60	0.663929	0.538884	1	0.0166667	0.177878	ACTB	0.80893
Cytosolic DNA-sensing pathway	1/63	0.681765	0.556418	1	0.015873	0.166365	IL6	0.729809
GnRH secretion	1/64	0.68498	0.562114	1	0.015625	0.164322	MAPK1	0.705712
Retrograde endocannabinoid signaling	2/148	0.687467	0.567237	2	0.0135135	0.162748	MAPK1;GNG11	0.599268
Acute myeloid leukemia	1/67	0.695569	0.578768	1	0.0149254	0.15766	MAPK1	0.639394
Fc epsilon RI signaling pathway	1/68	0.695569	0.584178	1	0.0147059	0.15766	MAPK1	0.619103
Retinol metabolism	1/68	0.695569	0.584178	1	0.0147059	0.15766	CYP1A1	0.619103
mTOR signaling pathway	2/154	0.695569	0.588883	2	0.012987	0.15766	MAPK1;EIF4E2	0.537428
Renin secretion	1/69	0.695569	0.589518	1	0.0144928	0.15766	CALM2	0.599641
RIG-I-like receptor signaling pathway	1/70	0.698096	0.594791	1	0.0142857	0.156085	CXCL8	0.580964
Melanoma	1/72	0.702838	0.605134	1	0.0138889	0.153145	MAPK1	0.545808
Non-small cell lung cancer	1/72	0.702838	0.605134	1	0.0138889	0.153145	MAPK1	0.545808
p53 signaling pathway	1/73	0.705057	0.610206	1	0.0136986	0.151776	SERPINE1	0.529256
Hippo signaling pathway	2/163	0.712486	0.619831	2	0.0122699	0.147224	SERPINE1;ACTB	0.458097
Pancreatic cancer	1/76	0.714787	0.625038	1	0.0131579	0.145824	MAPK1	0.483311
Synaptic vesicle cycle	1/78	0.722033	0.634612	1	0.0128205	0.141443	UNC13B	0.455483
Peroxisome	1/82	0.739223	0.653035	1	0.0121951	0.131225	SOD2	0.405659
Insulin secretion	1/86	0.755196	0.670533	1	0.0116279	0.12194	RYR2	0.362508
Gap junction	1/88	0.760833	0.67895	1	0.0113636	0.118711	MAPK1	0.343086
GABAergic synapse	1/89	0.761631	0.683077	1	0.011236	0.118255	GNG11	0.333861
Amyotrophic lateral sclerosis	4/364	0.763282	0.68798	4	0.010989	0.117315	COX7B;ANXA7;ATF6;ACTB	0.319644
Phosphatidylinositol signaling system	1/97	0.784792	0.71425	1	0.0103093	0.105246	CALM2	0.270097
Inflammatory mediator regulation of TRP channels	1/98	0.784792	0.717926	1	0.0102041	0.105246	CALM2	0.263222
mRNA surveillance pathway	1/98	0.784792	0.717926	1	0.0102041	0.105246	CPSF6	0.263222
Cytokine-cytokine receptor interaction	3/295	0.795423	0.731218	3	0.0101695	0.099402	CCL23;IL6;CXCL8	0.247279
Diabetic cardiomyopathy	2/203	0.796132	0.735861	2	0.00985222	0.0990151	RYR2;COX7B	0.234815
NF-kappa B signaling pathway	1/104	0.796132	0.73901	1	0.00961538	0.0990151	CXCL8	0.226168
Glucagon signaling pathway	1/107	0.802572	0.748956	1	0.00934579	0.0955159	CALM2	0.210021
Insulin resistance	1/108	0.802572	0.752187	1	0.00925926	0.0955159	IL6	0.20495
AMPK signaling pathway	1/120	0.836643	0.78787	1	0.00833333	0.0774597	SCD	0.154194
Cell cycle	1/124	0.837489	0.798588	1	0.00806452	0.0770208	STAG2	0.140697
Human papillomavirus infection	3/331	0.837489	0.798855	3	0.00906344	0.0770208	ITGA1;MAPK1;CHD4	0.157634
Thermogenesis	2/232	0.837489	0.799934	2	0.00862069	0.0770208	COX7B;ACTB	0.149128
Purine metabolism	1/129	0.845348	0.81123	1	0.00775194	0.0729647	PDE4D	0.125727
Oxidative phosphorylation	1/133	0.851313	0.820772	1	0.0075188	0.0699108	COX7B	0.115079
Cushing syndrome	1/155	0.892756	0.865282	1	0.00645161	0.0492672	MAPK1	0.0721838
Hepatitis C	1/157	0.892756	0.868736	1	0.00636943	0.0492672	MAPK1	0.0692898
JAK-STAT signaling pathway	1/162	0.897103	0.876988	1	0.00617284	0.0471579	IL6	0.0626111
Wnt signaling pathway	1/166	0.899348	0.883216	1	0.0060241	0.0460722	JUN	0.0577878
Huntington disease	2/306	0.917664	0.905319	2	0.00653595	0.0373161	COX7B;SOD2	0.0500843
Herpes simplex virus 1 infection	3/498	0.964272	0.955624	3	0.0060241	0.0158003	IL6;ZNF705A;B2M	0.02093
Neuroactive ligand-receptor interaction	1/341	0.992546	0.988095	1	0.00293255	0.00324938	CALCRL	0.00268038
Olfactory transduction	1/440	0.996757	0.996757	1	0.00227273	0.00141092	CALM2	0.00056025

## Sheet: Basal cells
Pathway	Overlap	Adjusted P-value	P-value	Count	Ratio	EnrichmentScore	Genes	Combined Score
Ribosome	49/158	2.61155e-42	1.12084e-44	49	0.310127	10	RPL5;RPL30;RPL3;RPL32;RPL31;RPL34;RPLP1;RPLP0;RPL10A;RPL9;RPL6;RPS15;RPS4X;RPS18;RPL36;RPLP2;RPL37;RPS10;RPS13;RPS12;RPL21;RPS8;RPL23;RPL22;RPS6;RPS3A;MRPS9;RPL37A;RPL29;RPL28;RPL10;RPL12;RPL11;RPS15A;RPL14;RPS2;RPL18;RPL19;RPL41;RPL23A;RPS26;RPS25;RPS28;RPS27;RPL27A;RPS20;FAU;RPS24;RPS23	2511.68
Coronavirus disease	51/232	4.07783e-36	3.50029e-38	51	0.219828	10	RPL5;RPL30;RPL3;RPL32;RPL31;RPL34;RPLP1;RPLP0;RPL10A;RPL9;RPL6;RPS15;RPS4X;RPS18;RPL36;RPLP2;RPL37;RPS10;RPS13;RPS12;RPL21;RPS8;MMP1;RPL23;RPL22;RPS6;PRKCA;RPS3A;RPL37A;RPL29;RPL28;RPL10;RPL12;RPL11;RPS15A;RPL14;RPS2;RPL18;RPL19;RPL41;RPL23A;MAPK14;RPS26;RPS25;RPS28;RPS27;RPL27A;RPS20;FAU;RPS24;RPS23	1344.32
Thermogenesis	13/232	0.053837	0.000880115	13	0.0560345	1.26892	UQCRB;COX4I1;RPS6;NDUFB3;ADCY2;NDUFC1;ARID1A;MAPK14;COX7C;COX6B1;PPARGC1A;ATP5MG;PRKG1	20.8053
AGE-RAGE signaling pathway in diabetic complications	8/100	0.053837	0.00092424	8	0.08	1.26892	CDC42;SERPINE1;FN1;COL4A5;PRKCA;MAPK14;F3;VEGFA	30.0771
Cardiac muscle contraction	7/87	0.0861899	0.00184957	7	0.0804598	1.06454	UQCRB;COX4I1;ATP1B3;CACNA1C;COX7C;SLC8A1;COX6B1	27.2076
Proteoglycans in cancer	11/205	0.099954	0.00300146	11	0.0536585	1.0002	CDC42;CTTN;RPS6;FN1;TIMP3;PRKCA;ANK3;MAPK14;MET;CD44;VEGFA	16.3449
Endocrine and other factor-regulated calcium reabsorption	5/53	0.099954	0.00416114	5	0.0943396	1.0002	ATP1B3;PRKCA;SLC8A1;RAB11A;DNM2	28.1204
Non-alcoholic fatty liver disease	9/155	0.099954	0.00419362	9	0.0580645	1.0002	CDC42;UQCRB;DDIT3;COX4I1;NDUFB3;NDUFC1;MAPK14;COX7C;COX6B1	16.7025
Amoebiasis	7/102	0.099954	0.00452869	7	0.0686275	1.0002	SERPINB3;SERPINB10;LAMA2;FN1;COL4A5;PRKCA;CXCL1	19.6362
Bacterial invasion of epithelial cells	6/77	0.099954	0.00453543	6	0.0779221	1.0002	CDC42;ACTR2;CTTN;FN1;MET;DNM2	22.4849
Parkinson disease	12/249	0.099954	0.00471886	12	0.0481928	1.0002	PSMB6;TUBA1B;UQCRB;DUSP1;DDIT3;COX4I1;LRRK2;UBC;NDUFB3;NDUFC1;COX7C;COX6B1	13.4633
Oxidative phosphorylation	8/133	0.106931	0.0055072	8	0.0601504	0.970895	ATP6V1G1;UQCRB;COX4I1;NDUFB3;NDUFC1;ATP5MG;COX7C;COX6B1	16.4536
Fluid shear stress and atherosclerosis	8/139	0.127951	0.00713888	8	0.057554	0.892957	NQO1;DUSP1;PECAM1;BMPR1B;MAPK14;SQSTM1;BMPR1A;VEGFA	14.9122
Prion disease	12/273	0.158729	0.00953735	12	0.043956	0.799344	PSMB6;TUBA1B;UQCRB;DDIT3;COX4I1;NDUFB3;NDUFC1;CACNA1C;MAPK14;COX7C;HSPA1A;COX6B1	10.6061
GnRH signaling pathway	6/93	0.172545	0.0111759	6	0.0645161	0.763097	CDC42;PRKCA;ADCY2;CACNA1C;PLD1;MAPK14	15.2703
Retinol metabolism	5/68	0.172545	0.0118486	5	0.0735294	0.763097	ALDH1A3;CYP26A1;DHRS9;RDH10;UGT2A1	17.3221
Epithelial cell signaling in Helicobacter pylori infection	5/70	0.175532	0.0133195	5	0.0714286	0.755644	CDC42;ATP6V1G1;CXCL1;MAPK14;MET	16.3445
Circadian entrainment	6/97	0.175532	0.0135604	6	0.0618557	0.755644	GNGT1;RASD1;PRKCA;ADCY2;CACNA1C;PRKG1	13.968
Relaxin signaling pathway	7/129	0.190515	0.0155356	7	0.0542636	0.720071	GNGT1;MMP1;COL4A5;PRKCA;ADCY2;MAPK14;VEGFA	11.7819
Tight junction	8/169	0.241478	0.0212022	8	0.0473373	0.617122	CDC42;ACTR2;TUBA1B;DLG2;CTTN;MARVELD2;CLDN1;RUNX1	9.44647
Diabetic cardiomyopathy	9/203	0.241478	0.0219641	9	0.044335	0.617122	UQCRB;COX4I1;NDUFB3;PRKCA;NDUFC1;MAPK14;COX7C;GAPDH;COX6B1	8.74611
HIF-1 signaling pathway	6/109	0.241478	0.0228005	6	0.0550459	0.617122	LDHA;SERPINE1;RPS6;PRKCA;GAPDH;VEGFA	10.8429
Leukocyte transendothelial migration	6/114	0.268459	0.0276612	6	0.0526316	0.571123	CDC42;PECAM1;PRKCA;CD99L2;MAPK14;CLDN1	9.80987
Retrograde endocannabinoid signaling	7/148	0.268459	0.0302179	7	0.0472973	0.571123	GNGT1;NDUFB3;PRKCA;NDUFC1;ADCY2;CACNA1C;MAPK14	8.5574
VEGF signaling pathway	4/59	0.268459	0.0307755	4	0.0677966	0.571123	CDC42;PRKCA;MAPK14;VEGFA	12.4312
Axon guidance	8/182	0.268459	0.0311534	8	0.043956	0.571123	SEMA5A;ENAH;CDC42;SEMA3A;PRKCA;BMPR1B;MET;NTN1	7.8626
Pathways of neurodegeneration	16/475	0.268459	0.0315306	16	0.0336842	0.571123	APP;UQCRB;LRRK2;COX4I1;NDUFB3;PRKCA;NDUFC1;CACNA1C;MAPK14;COX7C;COX6B1;PSMB6;TUBA1B;DDIT3;UBC;SQSTM1	5.97466
Mineral absorption	4/60	0.268459	0.0324689	4	0.0666667	0.571123	ATP1B3;SLC8A1;FTL;MT1E	12.0208
Amyotrophic lateral sclerosis	13/364	0.268459	0.0334133	13	0.0357143	0.571123	UQCRB;COX4I1;NDUFB3;NDUFC1;MAPK14;COX7C;COX6B1;PSMB6;TUBA1B;DDIT3;HNRNPA2B1;PFN1;SQSTM1	6.22838
Alzheimer disease	13/369	0.284666	0.0366523	13	0.0352304	0.545664	APP;UQCRB;COX4I1;NDUFB3;NDUFC1;CACNA1C;COX7C;COX6B1;PSMB6;BACE2;TUBA1B;DDIT3;GAPDH	5.97219
Rheumatoid arthritis	5/93	0.287999	0.0395535	5	0.0537634	0.540609	CXCL6;ATP6V1G1;MMP1;CXCL1;VEGFA	9.01925
Salivary secretion	5/93	0.287999	0.0395535	5	0.0537634	0.540609	ATP1B3;PRKCA;ADCY2;AQP5;PRKG1	9.01925
Fc gamma R-mediated phagocytosis	5/97	0.316194	0.0460251	5	0.0515464	0.500047	CDC42;ACTR2;PRKCA;PLD1;DNM2	8.2207
Pathogenic Escherichia coli infection	8/197	0.316194	0.0461399	8	0.0406091	0.500047	CDC42;ACTR2;TUBA1B;CTTN;ABI1;MAPK14;CLDN1;GAPDH	6.41405
Aldosterone synthesis and secretion	5/98	0.317783	0.0477357	5	0.0510204	0.497869	CAMK1D;ATP1B3;PRKCA;ADCY2;CACNA1C	8.03549
Vascular smooth muscle contraction	6/133	0.337556	0.0521545	6	0.0451128	0.471655	EDN2;CALD1;PRKCA;ADCY2;CACNA1C;PRKG1	6.86095
Apelin signaling pathway	6/137	0.368933	0.0585859	6	0.0437956	0.433053	GNGT1;SERPINE1;RPS6;ADCY2;PPARGC1A;SLC8A1	6.38827
PPAR signaling pathway	4/74	0.372934	0.0618145	4	0.0540541	0.428368	FABP5;MMP1;UBC;SORBS1	7.80452
Rap1 signaling pathway	8/210	0.372934	0.0624225	8	0.0380952	0.428368	ENAH;CDC42;PRKCA;ADCY2;PFN1;MAPK14;MET;VEGFA	5.40797
Salmonella infection	9/249	0.379835	0.0652078	9	0.0361446	0.420405	CDC42;ACTR2;TUBA1B;ABI1;PFN1;MAPK14;GAPDH;S100A10;DNM2	5.04301
Human papillomavirus infection	11/331	0.409211	0.0720071	11	0.0332326	0.388053	CDC42;ATP6V1G1;DLG2;LAMA2;FN1;COL4A5;HES1;MAML3;RBPJ;VEGFA;HES4	4.4591
Serotonergic synapse	5/113	0.431914	0.0778558	5	0.0442478	0.364602	GNGT1;APP;DUSP1;PRKCA;CACNA1C	5.80231
Glutamatergic synapse	5/114	0.434346	0.0801583	5	0.0438596	0.362164	GNGT1;PRKCA;ADCY2;CACNA1C;PLD1	5.68315
Adrenergic signaling in cardiomyocytes	6/150	0.437506	0.0826191	6	0.04	0.359016	ATP1B3;PRKCA;ADCY2;CACNA1C;MAPK14;SLC8A1	5.10404
Transcriptional misregulation in cancer	7/192	0.473456	0.0934156	7	0.0364583	0.32472	KMT2A;EYA1;DDIT3;JMJD1C;MET;PBX1;RUNX1	4.40857
Insulin secretion	4/86	0.473456	0.095106	4	0.0465116	0.32472	ATP1B3;PRKCA;ADCY2;CACNA1C	5.62771
Maturity onset diabetes of the young	2/26	0.473456	0.0955041	2	0.0769231	0.32472	HNF4G;HES1	9.57734
ECM-receptor interaction	4/88	0.481866	0.101337	4	0.0454545	0.317074	LAMA2;FN1;COL4A5;CD44	5.34501
Gap junction	4/88	0.481866	0.101337	4	0.0454545	0.317074	TUBA1B;PRKCA;ADCY2;PRKG1	5.34501
GABAergic synapse	4/89	0.482015	0.104521	4	0.0449438	0.31694	GNGT1;PRKCA;ADCY2;CACNA1C	5.21047
Legionellosis	3/57	0.482015	0.106868	3	0.0526316	0.31694	EEF1A1;CXCL1;HSPA1A	6.08516
Bile secretion	4/90	0.482015	0.10775	4	0.0444444	0.31694	SLCO1B3;ATP1B3;ADCY2;UGT2A1	5.08023
Hippo signaling pathway	6/163	0.482015	0.111356	6	0.0368098	0.31694	YAP1;DLG2;SERPINE1;RASSF6;BMPR1B;BMPR1A	4.11826
Focal adhesion	7/201	0.482015	0.111712	7	0.0348259	0.31694	CDC42;LAMA2;FN1;COL4A5;PRKCA;MET;VEGFA	3.88506
Notch signaling pathway	3/59	0.488923	0.115411	3	0.0508475	0.31076	HES1;MAML3;RBPJ	5.66544
IL-17 signaling pathway	4/94	0.503895	0.121108	4	0.0425532	0.29766	CXCL6;MMP1;CXCL1;MAPK14	4.59887
Shigellosis	8/246	0.506115	0.1242	8	0.0325203	0.295751	CDC42;ACTR2;CTTN;UBC;PFN1;MAPK14;SQSTM1;CD44	3.44515
Dilated cardiomyopathy	4/96	0.506115	0.128041	4	0.0416667	0.295751	LAMA2;ADCY2;CACNA1C;SLC8A1	4.37981
Circadian rhythm	2/31	0.506115	0.128158	2	0.0645161	0.295751	BHLHE40;RORA	6.93179
Lysine degradation	3/63	0.517363	0.133227	3	0.047619	0.286204	KMT2A;ASH1L;AASS	4.93519
Endocytosis	8/252	0.52263	0.136826	8	0.031746	0.281806	CDC42;ACTR2;SMURF1;CBLB;PLD1;RAB11A;HSPA1A;DNM2	3.20346
MAPK signaling pathway	9/294	0.522861	0.139849	9	0.0306122	0.281614	CDC42;DUSP1;DDIT3;PRKCA;CACNA1C;MAPK14;MET;VEGFA;HSPA1A	3.05282
Cortisol synthesis and secretion	3/65	0.522861	0.142471	3	0.0461538	0.281614	ADCY2;CACNA1C;PBX1	4.61656
Lipid and atherosclerosis	7/215	0.522861	0.143619	7	0.0325581	0.281614	CDC42;MMP1;DDIT3;PRKCA;CXCL1;MAPK14;HSPA1A	3.2059
Pancreatic secretion	4/102	0.536409	0.149788	4	0.0392157	0.270504	ATP1B3;PRKCA;ADCY2;RAB11A	3.79668
Ubiquitin mediated proteolysis	5/140	0.536409	0.151944	5	0.0357143	0.270504	UBE3C;SMURF1;UBC;CBLB;MID1	3.42131
Renal cell carcinoma	3/69	0.549491	0.161566	3	0.0434783	0.260039	CDC42;MET;VEGFA	4.05601
Mucin type O-glycan biosynthesis	2/36	0.549491	0.162947	2	0.0555556	0.260039	GALNT7;ST3GAL1	5.21993
Parathyroid hormone synthesis, secretion and action	4/106	0.549491	0.165017	4	0.0377358	0.260039	NACA;PRKCA;ADCY2;PLD1	3.46103
Huntington disease	9/306	0.549491	0.165083	9	0.0294118	0.260039	PSMB6;TUBA1B;UQCRB;COX4I1;NDUFB3;NDUFC1;PPARGC1A;COX7C;COX6B1	2.68078
Aldosterone-regulated sodium reabsorption	2/37	0.554634	0.170096	2	0.0540541	0.255993	ATP1B3;PRKCA	4.95053
Adherens junction	3/71	0.554634	0.171389	3	0.0422535	0.255993	CDC42;SORBS1;MET	3.80887
Pathways in cancer	14/531	0.561161	0.184556	14	0.0263653	0.250912	NQO1;LAMA2;MMP1;FN1;ADCY2;PRKCA;PLD1;RUNX1;VEGFA;CDC42;GNGT1;COL4A5;HES1;MET	2.25032
Thyroid hormone synthesis	3/75	0.561161	0.191518	3	0.04	0.250912	ATP1B3;PRKCA;ADCY2	3.3701
Cholinergic synapse	4/113	0.561161	0.192906	4	0.0353982	0.250912	GNGT1;PRKCA;ADCY2;CACNA1C	2.957
Kaposi sarcoma-associated herpesvirus infection	6/193	0.561161	0.193722	6	0.0310881	0.250912	GNGT1;RCAN1;UBC;CXCL1;MAPK14;VEGFA	2.58142
Gastric acid secretion	3/76	0.561161	0.196641	3	0.0394737	0.250912	ATP1B3;PRKCA;ADCY2	3.27068
Pancreatic cancer	3/76	0.561161	0.196641	3	0.0394737	0.250912	CDC42;PLD1;VEGFA	3.27068
Oxytocin signaling pathway	5/154	0.561161	0.198785	5	0.0324675	0.250912	RCAN1;CAMK1D;PRKCA;ADCY2;CACNA1C	2.65586
Bladder cancer	2/41	0.561161	0.199158	2	0.0487805	0.250912	MMP1;VEGFA	4.04635
Ferroptosis	2/41	0.561161	0.199158	2	0.0487805	0.250912	GPX4;FTL	4.04635
Ubiquinone and other terpenoid-quinone biosynthesis	1/11	0.561161	0.200212	1	0.0909091	0.250912	NQO1	7.8566
Arrhythmogenic right ventricular cardiomyopathy	3/77	0.561161	0.201797	3	0.038961	0.250912	LAMA2;CACNA1C;SLC8A1	3.17497
Cushing syndrome	5/155	0.561161	0.202307	5	0.0322581	0.250912	RASD1;KMT2A;ADCY2;CACNA1C;PBX1	2.60934
Calcium signaling pathway	7/240	0.575218	0.209843	7	0.0291667	0.240168	CAMK1D;PRKCA;ADCY2;CACNA1C;MET;SLC8A1;VEGFA	2.29972
Growth hormone synthesis, secretion and action	4/119	0.590323	0.217888	4	0.0336134	0.22891	PRKCA;ADCY2;CACNA1C;MAPK14	2.59451
Vasopressin-regulated water reabsorption	2/44	0.592714	0.221314	2	0.0454545	0.227155	AQP3;RAB11A	3.51117
Complement and coagulation cascades	3/85	0.644198	0.244047	3	0.0352941	0.190981	SERPINE1;CLU;F3	2.52386
cGMP-PKG signaling pathway	5/167	0.644198	0.246067	5	0.0299401	0.190981	ATP1B3;ADCY2;CACNA1C;SLC8A1;PRKG1	2.11868
Protein processing in endoplasmic reticulum	5/171	0.673874	0.261178	5	0.0292398	0.171422	PPP1R15A;SSR4;DDIT3;SSR2;HSPA1A	1.97934
Malaria	2/50	0.673874	0.266079	2	0.04	0.171422	PECAM1;MET	2.69619
Vibrio cholerae infection	2/50	0.673874	0.266079	2	0.04	0.171422	ATP6V1G1;PRKCA	2.69619
Hypertrophic cardiomyopathy	3/90	0.677512	0.271127	3	0.0333333	0.169083	LAMA2;CACNA1C;SLC8A1	2.20077
Dopaminergic synapse	4/132	0.677512	0.274563	4	0.030303	0.169083	GNGT1;PRKCA;CACNA1C;MAPK14	1.97601
Morphine addiction	3/91	0.677512	0.276585	3	0.032967	0.169083	GNGT1;PRKCA;ADCY2	2.14243
Small cell lung cancer	3/92	0.677512	0.282054	3	0.0326087	0.169083	LAMA2;FN1;COL4A5	2.08597
Th1 and Th2 cell differentiation	3/92	0.677512	0.282054	3	0.0326087	0.169083	MAML3;RBPJ;MAPK14	2.08597
Glycosaminoglycan biosynthesis	2/53	0.685176	0.288501	2	0.0377358	0.164198	ST3GAL1;HS3ST1	2.38216
TGF-beta signaling pathway	3/94	0.685176	0.293019	3	0.0319149	0.164198	SMURF1;BMPR1B;BMPR1A	1.97845
Insulin signaling pathway	4/137	0.685176	0.297008	4	0.0291971	0.164198	RPS6;CBLB;SORBS1;PPARGC1A	1.78565
Yersinia infection	4/137	0.685176	0.297008	4	0.0291971	0.164198	CDC42;ACTR2;FN1;MAPK14	1.78565
Regulation of lipolysis in adipocytes	2/55	0.693082	0.303409	2	0.0363636	0.159215	ADCY2;PRKG1	2.19913
Hedgehog signaling pathway	2/56	0.695188	0.310843	2	0.0357143	0.157898	SMURF1;CDON	2.11449
Inflammatory mediator regulation of TRP channels	3/98	0.695188	0.315022	3	0.0306122	0.157898	PRKCA;ADCY2;MAPK14	1.783
Ras signaling pathway	6/232	0.695188	0.324202	6	0.0258621	0.157898	GNGT1;CDC42;PRKCA;PLD1;MET;VEGFA	1.46289
Signaling pathways regulating pluripotency of stem cells	4/143	0.695188	0.324217	4	0.027972	0.157898	BMPR1B;JARID2;MAPK14;BMPR1A	1.58472
Spinocerebellar ataxia	4/143	0.695188	0.324217	4	0.027972	0.157898	PSMB6;RORA;PRKCA;RBPJ	1.58472
Steroid biosynthesis	1/20	0.695188	0.333883	1	0.05	0.157898	FDFT1	2.81894
Longevity regulating pathway	3/102	0.695188	0.337058	3	0.0294118	0.157898	ADCY2;PPARGC1A;HSPA1A	1.61048
Long-term depression	2/60	0.695188	0.34039	2	0.0333333	0.157898	PRKCA;PRKG1	1.81531
Protein digestion and absorption	3/103	0.695188	0.342563	3	0.0291262	0.157898	COL4A5;ATP1B3;SLC8A1	1.57054
Chemokine signaling pathway	5/192	0.695188	0.343236	5	0.0260417	0.157898	GNGT1;CDC42;CXCL6;CXCL1;ADCY2	1.39798
Cell adhesion molecules	4/148	0.695188	0.347017	4	0.027027	0.157898	ALCAM;PECAM1;CD99L2;CLDN1	1.43703
Phospholipase D signaling pathway	4/148	0.695188	0.347017	4	0.027027	0.157898	PRKCA;ADCY2;PLD1;DNM2	1.43703
Pantothenate and CoA biosynthesis	1/21	0.695188	0.347285	1	0.047619	0.157898	DPYD	2.58178
T cell receptor signaling pathway	3/104	0.695188	0.348065	3	0.0288462	0.157898	CDC42;CBLB;MAPK14	1.53179
Chemical carcinogenesis	6/239	0.695188	0.349086	6	0.0251046	0.157898	KLF5;PRKCA;ADCY2;CACNA1C;UGT2A1;VEGFA	1.3253
Glucagon signaling pathway	3/107	0.71376	0.364539	3	0.0280374	0.146448	LDHA;ADCY2;PPARGC1A	1.4222
Th17 cell differentiation	3/107	0.71376	0.364539	3	0.0280374	0.146448	RORA;MAPK14;RUNX1	1.4222
GnRH secretion	2/64	0.715053	0.369532	2	0.03125	0.145662	PRKCA;CACNA1C	1.56842
Proximal tubule bicarbonate reclamation	1/23	0.715053	0.373288	1	0.0434783	0.145662	ATP1B3	2.18661
mTOR signaling pathway	4/154	0.715053	0.374405	4	0.025974	0.145662	ATP6V1G1;RPS6;PRKCA;LAMTOR5	1.28014
Glycolysis / Gluconeogenesis	2/67	0.724574	0.391052	2	0.0298507	0.139917	LDHA;GAPDH	1.41075
Long-term potentiation	2/67	0.724574	0.391052	2	0.0298507	0.139917	PRKCA;CACNA1C	1.41075
TNF signaling pathway	3/112	0.724574	0.39183	3	0.0267857	0.139917	CXCL6;CXCL1;MAPK14	1.25956
Toxoplasmosis	3/112	0.724574	0.39183	3	0.0267857	0.139917	LAMA2;MAPK14;HSPA1A	1.25956
Fc epsilon RI signaling pathway	2/68	0.724764	0.398153	2	0.0294118	0.139804	PRKCA;MAPK14	1.36268
Mitophagy	2/68	0.724764	0.398153	2	0.0294118	0.139804	UBC;SQSTM1	1.36268
Amphetamine addiction	2/69	0.726271	0.405216	2	0.0289855	0.138901	PRKCA;CACNA1C	1.31665
Renin secretion	2/69	0.726271	0.405216	2	0.0289855	0.138901	EDN2;CACNA1C	1.31665
Central carbon metabolism in cancer	2/70	0.733217	0.412238	2	0.0285714	0.134767	LDHA;MET	1.27254
PI3K-Akt signaling pathway	8/354	0.733428	0.418769	8	0.0225989	0.134642	GNGT1;LAMA2;RPS6;FN1;COL4A5;PRKCA;MET;VEGFA	0.983399
Collecting duct acid secretion	1/27	0.733428	0.422235	1	0.037037	0.134642	ATP6V1G1	1.61854
Non-small cell lung cancer	2/72	0.733428	0.426158	2	0.0277778	0.134642	PRKCA;MET	1.18974
Sphingolipid signaling pathway	3/119	0.733428	0.429504	3	0.0252101	0.134642	PRKCA;PLD1;MAPK14	1.0672
Phototransduction	1/28	0.733428	0.433863	1	0.0357143	0.134642	GNGT1	1.5094
Hepatocellular carcinoma	4/168	0.733428	0.437732	4	0.0238095	0.134642	NQO1;PRKCA;ARID1A;MET	0.983906
cAMP signaling pathway	5/216	0.733428	0.438594	5	0.0231481	0.134642	EDN2;ADCY2;ATP1B3;CACNA1C;PLD1	0.953742
Thyroid hormone signaling pathway	3/121	0.733428	0.44012	3	0.0247934	0.134642	RCAN1;ATP1B3;PRKCA	1.01869
Regulation of actin cytoskeleton	5/218	0.733428	0.446448	5	0.0229358	0.134642	ENAH;CDC42;ACTR2;FN1;PFN1	0.924343
Glioma	2/75	0.733428	0.446709	2	0.0266667	0.134642	CAMK1D;PRKCA	1.07768
Pertussis	2/76	0.733428	0.453467	2	0.0263158	0.134642	CXCL6;MAPK14	1.04326
Platelet activation	3/124	0.733428	0.455899	3	0.0241935	0.134642	ADCY2;MAPK14;PRKG1	0.950654
Ascorbate and aldarate metabolism	1/30	0.733428	0.456425	1	0.0333333	0.134642	UGT2A1	1.31985
beta-Alanine metabolism	1/30	0.733428	0.456425	1	0.0333333	0.134642	DPYD	1.31985
Leishmaniasis	2/77	0.734395	0.460179	2	0.025974	0.13407	EEF1A1;MAPK14	1.01017
Synaptic vesicle cycle	2/78	0.73996	0.466842	2	0.025641	0.130792	ATP6V1G1;DNM2	0.978367
Osteoclast differentiation	3/127	0.740763	0.471489	3	0.023622	0.130321	MAPK14;SQSTM1;SIRPB1	0.887807
Human cytomegalovirus infection	5/225	0.740763	0.473707	5	0.0222222	0.130321	GNGT1;PRKCA;ADCY2;MAPK14;VEGFA	0.828863
Pentose and glucuronate interconversions	1/34	0.769816	0.498893	1	0.0294118	0.113613	UGT2A1	1.02809
Propanoate metabolism	1/34	0.769816	0.498893	1	0.0294118	0.113613	LDHA	1.02809
ErbB signaling pathway	2/85	0.784955	0.512074	2	0.0235294	0.105155	CBLB;PRKCA	0.786815
Estrogen signaling pathway	3/137	0.794789	0.5219	3	0.0218978	0.0997482	KRT19;ADCY2;HSPA1A	0.710192
African trypanosomiasis	1/37	0.799701	0.528558	1	0.027027	0.0970725	PRKCA	0.864007
Cytokine-cytokine receptor interaction	6/295	0.817522	0.545574	6	0.020339	0.0875004	CXCL6;GDF15;CXCL1;BMPR1B;TNFRSF21;BMPR1A	0.613382
Various types of N-glycan biosynthesis	1/39	0.817522	0.547354	1	0.025641	0.0875004	CHST9	0.773594
Epstein-Barr virus infection	4/202	0.83359	0.581299	4	0.019802	0.0790475	HES1;RBPJ;MAPK14;CD44	0.534202
Porphyrin and chlorophyll metabolism	1/43	0.83359	0.582733	1	0.0232558	0.0790475	UGT2A1	0.627048
Choline metabolism in cancer	2/98	0.83359	0.58911	2	0.0204082	0.0790475	PRKCA;PLD1	0.537465
mRNA surveillance pathway	2/98	0.83359	0.58911	2	0.0204082	0.0790475	PAPOLG;SAP18	0.537465
ABC transporters	1/45	0.83359	0.599375	1	0.0222222	0.0790475	ABCA13	0.567279
Glycosphingolipid biosynthesis	1/45	0.83359	0.599375	1	0.0222222	0.0790475	ST3GAL1	0.567279
Progesterone-mediated oocyte maturation	2/100	0.83359	0.600129	2	0.02	0.0790475	ADCY2;MAPK14	0.508005
Viral protein interaction with cytokine and cytokine receptor	2/100	0.83359	0.600129	2	0.02	0.0790475	CXCL6;CXCL1	0.508005
Melanogenesis	2/101	0.83359	0.605555	2	0.019802	0.0790475	PRKCA;ADCY2	0.493984
Proteasome	1/46	0.83359	0.607445	1	0.0217391	0.0790475	PSMB6	0.540151
Type II diabetes mellitus	1/46	0.83359	0.607445	1	0.0217391	0.0790475	CACNA1C	0.540151
Cellular senescence	3/156	0.83359	0.609901	3	0.0192308	0.0790475	SERPINE1;MAPK14;SQSTM1	0.472493
Chagas disease	2/102	0.83359	0.610925	2	0.0196078	0.0790475	SERPINE1;MAPK14	0.480412
Carbohydrate digestion and absorption	1/47	0.83359	0.615354	1	0.0212766	0.0790475	ATP1B3	0.514671
Other types of O-glycan biosynthesis	1/47	0.83359	0.615354	1	0.0212766	0.0790475	GALNT7	0.514671
Pyruvate metabolism	1/47	0.83359	0.615354	1	0.0212766	0.0790475	LDHA	0.514671
C-type lectin receptor signaling pathway	2/104	0.833936	0.621498	2	0.0192308	0.0788673	CBLB;MAPK14	0.454546
Necroptosis	3/159	0.833936	0.622768	3	0.0188679	0.0788673	FAF1;SQSTM1;FTL	0.443772
Ether lipid metabolism	1/49	0.839728	0.630697	1	0.0204082	0.0758611	PLD1	0.468161
Cysteine and methionine metabolism	1/50	0.844808	0.638139	1	0.02	0.0732418	LDHA	0.446914
Drug metabolism	2/108	0.844861	0.641975	2	0.0185185	0.0732148	DPYD;UGT2A1	0.407498
Ovarian steroidogenesis	1/51	0.844861	0.64543	1	0.0196078	0.0732148	ADCY2	0.426876
Wnt signaling pathway	3/166	0.848239	0.651651	3	0.0180723	0.0714819	SERPINF1;PRKCA;LGR4	0.383918
Fanconi anemia pathway	1/54	0.862666	0.666437	1	0.0185185	0.0641573	HES1	0.373196
Pyrimidine metabolism	1/56	0.875034	0.679748	1	0.0178571	0.057975	DPYD	0.342066
Glutathione metabolism	1/57	0.87849	0.686203	1	0.0175439	0.056263	GPX4	0.327715
Neurotrophin signaling pathway	2/119	0.883338	0.69378	2	0.0168067	0.0538733	CDC42;MAPK14	0.30437
Viral myocarditis	1/60	0.890349	0.7048	1	0.0166667	0.0504395	LAMA2	0.28892
NOD-like receptor signaling pathway	3/181	0.890349	0.708123	3	0.0165746	0.0504395	TXNIP;CXCL1;MAPK14	0.28312
Steroid hormone biosynthesis	1/61	0.890349	0.710751	1	0.0163934	0.0504395	UGT2A1	0.277262
RNA transport	3/186	0.903734	0.725315	3	0.016129	0.0439592	EEF1A1;EIF4A1;SAP18	0.256178
Inflammatory bowel disease	1/65	0.906559	0.733383	1	0.0153846	0.0426038	RORA	0.236021
Oocyte meiosis	2/129	0.906559	0.735364	2	0.0155039	0.0426038	ADCY2;MAPK14	0.235638
Acute myeloid leukemia	1/67	0.911829	0.744028	1	0.0149254	0.0400865	RUNX1	0.21821
MicroRNAs in cancer	5/310	0.911829	0.749615	5	0.016129	0.0400865	TIMP3;PRKCA;MET;CD44;VEGFA	0.229597
Adipocytokine signaling pathway	1/69	0.911829	0.754249	1	0.0144928	0.0400865	PPARGC1A	0.201999
Prolactin signaling pathway	1/70	0.911829	0.759205	1	0.0142857	0.0400865	MAPK14	0.194438
RIG-I-like receptor signaling pathway	1/70	0.911829	0.759205	1	0.0142857	0.0400865	MAPK14	0.194438
Melanoma	1/72	0.914833	0.768822	1	0.0138889	0.0386584	MET	0.180309
Measles	2/139	0.914833	0.772047	2	0.0143885	0.0386584	CBLB;HSPA1A	0.183751
p53 signaling pathway	1/73	0.914833	0.773485	1	0.0136986	0.0386584	SERPINE1	0.173706
Apoptosis	2/142	0.916762	0.782154	2	0.0140845	0.0377436	TUBA1B;DDIT3	0.170747
Chronic myeloid leukemia	1/76	0.916762	0.78692	1	0.0131579	0.0377436	RUNX1	0.155554
Metabolism of xenobiotics by cytochrome P450	1/76	0.916762	0.78692	1	0.0131579	0.0377436	UGT2A1	0.155554
Antigen processing and presentation	1/78	0.92074	0.795432	1	0.0128205	0.0358629	HSPA1A	0.144696
RNA degradation	1/79	0.92074	0.79956	1	0.0126582	0.0358629	BTG2	0.139603
Human immunodeficiency virus 1 infection	3/212	0.92074	0.80219	3	0.0141509	0.0358629	GNGT1;PRKCA;MAPK14	0.153741
Spliceosome	2/150	0.921957	0.807207	2	0.0133333	0.0352896	SNRPD2;HSPA1A	0.140734
Phagosome	2/152	0.924108	0.813056	2	0.0131579	0.0342774	ATP6V1G1;TUBA1B	0.134162
Taste transduction	1/86	0.93451	0.826219	1	0.0116279	0.0294159	CACNA1C	0.109284
PD-L1 expression and PD-1 checkpoint pathway in cancer	1/89	0.940949	0.836533	1	0.011236	0.0264337	MAPK14	0.098683
Hepatitis B	2/162	0.940949	0.839989	2	0.0123457	0.0264337	PRKCA;MAPK14	0.105917
Staphylococcus aureus infection	1/95	0.94808	0.855364	1	0.0105263	0.0231549	KRT19	0.080837
Phosphatidylinositol signaling system	1/97	0.94808	0.861147	1	0.0103093	0.0231549	PRKCA	0.0757311
Influenza A	2/172	0.94808	0.863364	2	0.0116279	0.0231549	PRKCA;RAB11A	0.0839512
Glycerophospholipid metabolism	1/98	0.94808	0.863952	1	0.0102041	0.0231549	PLD1	0.0733164
Hematopoietic cell lineage	1/99	0.94808	0.8667	1	0.010101	0.0231549	CD44	0.0709888
NF-kappa B signaling pathway	1/104	0.953275	0.879631	1	0.00961538	0.0207819	CXCL1	0.0605351
Toll-like receptor signaling pathway	1/104	0.953275	0.879631	1	0.00961538	0.0207819	MAPK14	0.0605351
Insulin resistance	1/108	0.954623	0.889069	1	0.00925926	0.0201683	PPARGC1A	0.0534122
Ribosome biogenesis in eukaryotes	1/108	0.954623	0.889069	1	0.00925926	0.0201683	SBDS	0.0534122
Neutrophil extracellular trap formation	2/189	0.957695	0.896041	2	0.010582	0.0187729	PRKCA;MAPK14	0.0569716
AMPK signaling pathway	1/120	0.97154	0.913179	1	0.00833333	0.0125395	PPARGC1A	0.0370743
Viral carcinogenesis	2/203	0.97154	0.917334	2	0.00985222	0.0125395	CDC42;RBPJ	0.0416332
Purine metabolism	1/129	0.972389	0.927762	1	0.00775194	0.0121599	ADCY2	0.0284416
FoxO signaling pathway	1/131	0.972389	0.930656	1	0.00763359	0.0121599	MAPK14	0.0268384
Natural killer cell mediated cytotoxicity	1/131	0.972389	0.930656	1	0.00763359	0.0121599	PRKCA	0.0268384
Autophagy	1/137	0.976374	0.93866	1	0.00729927	0.0103838	SQSTM1	0.0225903
Breast cancer	1/147	0.981496	0.950005	1	0.00680272	0.00811157	HES1	0.0170407
Gastric cancer	1/149	0.981496	0.952009	1	0.00671141	0.00811157	MET	0.016118
Hepatitis C	1/157	0.98461	0.959255	1	0.00636943	0.00673576	CLDN1	0.0129284
Tuberculosis	1/180	0.994577	0.974559	1	0.00555556	0.0023617	MAPK14	0.00697179
Alcoholism	1/186	0.994577	0.977502	1	0.00537634	0.0023617	GNGT1	0.00595447
Human T-cell leukemia virus 1 infection	1/219	0.999961	0.988566	1	0.00456621	1.69341e-05	ADCY2	0.00254934
Olfactory transduction	2/440	0.999961	0.998777	2	0.00454545	1.69341e-05	SLC8A1;PRKG1	0.000267638
Neuroactive ligand-receptor interaction	1/341	0.999961	0.999071	1	0.00293255	1.69341e-05	EDN2	0.000131335
Herpes simplex virus 1 infection	1/498	0.999961	0.999961	1	0.00200803	1.69341e-05	ZNF708	3.73709e-06

## Sheet: B cells
Pathway	Overlap	Adjusted P-value	P-value	Count	Ratio	EnrichmentScore	Genes	Combined Score
Ribosome	75/158	4.43011e-83	1.89321e-85	75	0.474684	10	RPL4;RPL5;RPL30;RPL3;RPL32;RPL31;RPL34;RPLP1;RPL10A;RPL8;RPL9;RPL6;RPL7;RPS15;RPS4X;RPS14;RPL7A;RPS16;RPL18A;RPS19;RPL36AL;RPS18;RPL36;RPL35;RPLP2;RPL38;RPL37;RPS11;RPL39;RPS10;RPS13;RPS12;RPS9;RPL21;RPS7;RPS8;RPL23;RPS5;RPL22;RPS6;RPL13A;RPSA;RPS3A;RPL37A;RPL24;RPL27;RPL26;RPL29;RPL28;UBA52;RPL10;MRPL18;RPL12;RPL11;RPL36A;RPS15A;RPL14;RPS3;RPL15;RPS2;RPL18;RPS27A;RPL19;RPL41;RPL35A;RPL23A;RPS26;…	10520.1
Coronavirus disease	79/232	6.31983e-74	5.40156e-76	79	0.340517	10	RPL4;RPL5;RPL30;RPL3;RPL32;RPL31;RPL34;RPLP1;RPL8;RPL10A;RPL9;RPL6;RPL7;RPS15;RPS4X;RPS14;RPL7A;RPS16;RPL18A;RPS19;RPL36AL;RPS18;RPL36;RPL35;RPLP2;RPL38;RPL37;RPS11;RPL39;RPS10;RPS13;RPS12;RPS9;RPL21;RPS7;RPS8;RPL23;RPS5;RPL22;RPS6;RPL13A;RPSA;RPS3A;FOS;RPL37A;RPL24;RPL27;RPL26;RPL29;RPL28;UBA52;RPL10;RPL12;RPL11;RPL36A;RPS15A;PLCG2;RPL14;RPS3;RPL15;RPS2;RPL18;RPS27A;RPL19;JUN;RPL41;MX2;RPL35A;RP…	5387.21
MAPK signaling pathway	22/294	1.10958e-05	1.42253e-07	22	0.0748299	4.95484	HSPA8;MEF2C;JUN;DUSP2;JUND;GADD45B;HSPA1L;DUSP1;HSPA6;HSPB1;FOS;AREG;NFKB1;NFKB2;NR4A1;MECOM;RAC2;SOS1;PRKACB;SOS2;HSPA1B;HSPA1A	64.8521
Antigen processing and presentation	11/78	2.56749e-05	4.38887e-07	11	0.141026	4.59049	HSPA8;HSP90AA1;HLA-DRB5;HSP90AB1;HSPA1L;HSPA6;HLA-DQA2;HLA-DQA1;HSPA1B;CTSB;HSPA1A	120.054
Legionellosis	9/57	8.78626e-05	1.87741e-06	9	0.157895	4.0562	EEF1G;HSPA8;HSPA1L;HSPA6;NFKB1;HSPA1B;HSPD1;NFKB2;HSPA1A	122.986
B cell receptor signaling pathway	10/81	0.000197861	5.07336e-06	10	0.123457	3.70364	CD79B;CD79A;JUN;RAC2;PLCG2;FOS;SOS1;SOS2;CARD11;NFKB1	85.5359
IL-17 signaling pathway	10/94	0.00062637	1.93712e-05	10	0.106383	3.20317	HSP90AA1;JUN;HSP90AB1;JUND;CCL20;FOSB;FOS;S100A9;S100A8;NFKB1	64.3102
Estrogen signaling pathway	12/137	0.00062637	2.14143e-05	12	0.0875912	3.20317	HSPA8;JUN;HSP90AA1;HSP90AB1;HSPA1L;HSPA6;FOS;SOS1;PRKACB;SOS2;HSPA1B;HSPA1A	51.5355
Toxoplasmosis	10/112	0.00228939	8.80534e-05	10	0.0892857	2.64028	HSPA8;HLA-DRB5;HSPA1L;ALOX5;HSPA6;HLA-DQA2;HLA-DQA1;NFKB1;HSPA1B;HSPA1A	45.5295
Fluid shear stress and atherosclerosis	11/139	0.00251374	0.000118167	11	0.0791367	2.59968	MEF2C;JUN;HSP90AA1;HSP90AB1;DUSP1;GSTA1;RAC2;FOS;SQSTM1;NFKB1;KLF2	38.6994
Measles	11/139	0.00251374	0.000118167	11	0.0791367	2.59968	HSPA8;JUN;HSPA1L;MX2;HSPA6;RACK1;CBLB;FOS;NFKB1;HSPA1B;HSPA1A	38.6994
Protein processing in endoplasmic reticulum	12/171	0.00358718	0.000183958	12	0.0701754	2.44525	PPP1R15A;DNAJA1;ERO1B;HSPA8;DNAJB1;HSP90AA1;HSPH1;HSP90AB1;HSPA1L;HSPA6;HSPA1B;HSPA1A	32.3543
Spliceosome	11/150	0.00416546	0.000231414	11	0.0733333	2.38034	HSPA8;SNRPD2;HSPA1L;TRA2B;EIF4A3;HSPA6;TRA2A;SRSF7;BCAS2;HSPA1B;HSPA1A	32.9697
Osteoclast differentiation	10/127	0.00416844	0.000249394	10	0.0787402	2.38003	JUN;JUND;FCGR3B;PLCG2;FOSB;FOS;JUNB;SQSTM1;NFKB1;NFKB2	35.2398
Colorectal cancer	8/86	0.00524201	0.000336026	8	0.0930233	2.2805	JUN;GADD45B;RAC2;PMAIP1;FOS;SOS1;AREG;SOS2	40.6423
Mitophagy	7/68	0.00614006	0.000424709	7	0.102941	2.21183	JUN;UBB;UBC;TOMM7;RPS27A;SQSTM1;UBA52	44.0677
Prion disease	15/273	0.00614006	0.000446073	15	0.0549451	2.21183	RYR2;HSPA8;HSPA1L;UQCRB;COX4I1;HSPA6;COX7C;TUBA4A;SOD1;STIP1;RAC2;PRKACB;HSPA1B;HSPA1A;SLC25A6	22.4158
Leishmaniasis	7/77	0.0117388	0.000902982	7	0.0909091	1.93038	HLA-DRB5;JUN;FCGR3B;FOS;HLA-DQA2;HLA-DQA1;NFKB1	34.6551
Longevity regulating pathway	8/102	0.0129572	0.00105208	8	0.0784314	1.88749	HSPA8;HSPA1L;HSPA6;PRKACB;NFKB1;HSPA1B;SOD1;HSPA1A	28.8884
T cell receptor signaling pathway	8/104	0.013966	0.00119368	8	0.0769231	1.85493	JUN;PTPRC;CBLB;FOS;SOS1;SOS2;CARD11;NFKB1	27.7628
Th17 cell differentiation	8/107	0.0159804	0.00143413	8	0.0747664	1.79641	HLA-DRB5;JUN;HSP90AA1;HSP90AB1;FOS;HLA-DQA2;HLA-DQA1;NFKB1	26.1834
Transcriptional misregulation in cancer	11/192	0.0191787	0.00180313	11	0.0572917	1.71718	MEF2C;NR4A3;GADD45B;NFKBIZ;REL;BMP2K;ATM;PAX5;CDK14;NFKB1;ETV6	19.0684
Apoptosis	9/142	0.023787	0.00233804	9	0.0633803	1.62366	JUN;GADD45B;PMAIP1;ATM;FOS;SPTAN1;TUBA4A;NFKB1;CTSB	20.3055
Asthma	4/31	0.0321095	0.00329328	4	0.129032	1.49337	HLA-DRB5;RNASE3;HLA-DQA2;HLA-DQA1	41.6398
Lipid and atherosclerosis	11/215	0.04028	0.00430341	11	0.0511628	1.39491	HSPA8;JUN;HSP90AA1;HSP90AB1;HSPA1L;HSPA6;FOS;HSPA1B;NFKB1;HSPA1A;HSPD1	14.572
Parkinson disease	12/249	0.0424697	0.00471886	12	0.0481928	1.37192	UQCRB;UBB;DUSP1;COX4I1;LRRK2;UBC;RPS27A;PRKACB;UBA52;COX7C;TUBA4A;SLC25A6	13.4633
Viral myocarditis	5/60	0.0611973	0.00706692	5	0.0833333	1.21327	HLA-DRB5;RAC2;HLA-DQA2;CD55;HLA-DQA1	22.1624
ErbB signaling pathway	6/85	0.0611973	0.00732275	6	0.0705882	1.21327	JUN;PLCG2;CBLB;SOS1;AREG;SOS2	18.4063
Inflammatory bowel disease	5/65	0.079524	0.00985554	5	0.0769231	1.0995	HLA-DRB5;JUN;HLA-DQA2;HLA-DQA1;NFKB1	18.9463
Th1 and Th2 cell differentiation	6/92	0.0804798	0.0106295	6	0.0652174	1.09431	HLA-DRB5;JUN;FOS;HLA-DQA2;HLA-DQA1;NFKB1	15.621
Type I diabetes mellitus	4/43	0.0804798	0.010699	4	0.0930233	1.09431	HLA-DRB5;HLA-DQA2;HLA-DQA1;HSPD1	22.871
Rheumatoid arthritis	6/93	0.0804798	0.0111759	6	0.0645161	1.09431	HLA-DRB5;JUN;CCL20;FOS;HLA-DQA2;HLA-DQA1	15.2703
Shigellosis	11/246	0.0804798	0.0113497	11	0.0447154	1.09431	JUN;UBB;HKDC1;UBC;CASP4;PLCG2;ATM;RPS27A;UBA52;SQSTM1;NFKB1	10.3815
Fc epsilon RI signaling pathway	5/68	0.0815462	0.0118486	5	0.0735294	1.0886	ALOX5;RAC2;PLCG2;SOS1;SOS2	17.3221
Prolactin signaling pathway	5/70	0.0875235	0.0133195	5	0.0714286	1.05788	IRF1;FOS;SOS1;SOS2;NFKB1	16.3445
Human T-cell leukemia virus 1 infection	10/219	0.0875235	0.0134651	10	0.0456621	1.05788	HLA-DRB5;JUN;ATM;FOS;PRKACB;HLA-DQA2;HLA-DQA1;NFKB1;NFKB2;SLC25A6	10.1944
Choline metabolism in cancer	6/98	0.0898557	0.014208	6	0.0612245	1.04645	JUN;RAC2;CHPT1;FOS;SOS1;SOS2	13.6656
Intestinal immune network for IgA production	4/48	0.0954241	0.0156035	4	0.0833333	1.02034	HLA-DRB5;CXCR4;HLA-DQA2;HLA-DQA1	18.5815
Chemokine signaling pathway	9/192	0.0954241	0.015904	9	0.046875	1.02034	CCL20;PLCG2;RAC2;CXCR4;DOCK2;SOS1;PRKACB;SOS2;NFKB1	10.0615
Cocaine addiction	4/49	0.0978597	0.0167282	4	0.0816327	1.0094	JUN;FOSB;PRKACB;NFKB1	17.8637
Chronic myeloid leukemia	5/76	0.100948	0.0184576	5	0.0657895	0.9959	MECOM;GADD45B;SOS1;SOS2;NFKB1	13.8286
C-type lectin receptor signaling pathway	6/104	0.100948	0.0185504	6	0.0576923	0.9959	JUN;IRF1;PLCG2;CBLB;NFKB1;NFKB2	12.021
NF-kappa B signaling pathway	6/104	0.100948	0.0185504	6	0.0576923	0.9959	GADD45B;PLCG2;ATM;CARD11;NFKB1;NFKB2	12.021
Parathyroid hormone synthesis, secretion and action	6/106	0.107317	0.0201792	6	0.0566038	0.969332	NR4A2;MEF2C;JUND;NACA;FOS;PRKACB	11.5307
Insulin signaling pathway	7/137	0.108698	0.0209035	7	0.0510949	0.963777	PTPN1;HKDC1;RPS6;CBLB;SOS1;PRKACB;SOS2	10.2647
Diabetic cardiomyopathy	9/203	0.11079	0.0219641	9	0.044335	0.955497	RYR2;UQCRB;COX4I1;PDK4;RAC2;PDK3;COX7C;NFKB1;SLC25A6	8.74611
Pathways in cancer	18/531	0.11079	0.0222528	18	0.0338983	0.955497	JUN;HSP90AA1;HSP90AB1;GADD45B;WNT5B;CXCR4;FOS;NFKB1;NFKB2;MECOM;GSTA1;PLCG2;CCDC6;RAC2;PMAIP1;SOS1;PRKACB;SOS2	6.63596
Influenza A	8/172	0.113416	0.0232648	8	0.0465116	0.945327	DNAJB1;HLA-DRB5;MX2;TMPRSS4;HLA-DQA2;HLA-DQA1;NFKB1;SLC25A6	9.04887
TNF signaling pathway	6/112	0.122452	0.0256417	6	0.0535714	0.912034	JUN;CCL20;IRF1;FOS;JUNB;NFKB1	10.2072
Breast cancer	7/147	0.13608	0.0292729	7	0.047619	0.866204	JUN;WNT5B;GADD45B;FOS;SOS1;SOS2;NFKB2	8.69722
Salmonella infection	10/249	0.13608	0.0296586	10	0.0401606	0.866204	JUN;HSP90AA1;PTPRC;HSP90AB1;CASP4;RPS3;SNX9;FOS;TUBA4A;NFKB1	7.26935
Pathways of neurodegeneration	16/475	0.141888	0.0315306	16	0.0336842	0.848056	RYR2;UQCRB;WNT5B;LRRK2;COX4I1;COX7C;TUBA4A;NFKB1;SOD1;UBB;UBC;RPS27A;IFT57;SQSTM1;UBA52;SLC25A6	5.97466
Gap junction	5/88	0.142563	0.0322899	5	0.0568182	0.845993	TJP1;SOS1;PRKACB;SOS2;TUBA4A	10.1659
Growth hormone synthesis, secretion and action	6/119	0.1437	0.0331615	6	0.0504202	0.842543	PLCG2;FOS;SOS1;JUNB;PRKACB;SOS2	8.89957
Allograft rejection	3/38	0.172258	0.0404879	3	0.0789474	0.763821	HLA-DRB5;HLA-DQA2;HLA-DQA1	13.4766
Kaposi sarcoma-associated herpesvirus infection	8/193	0.17448	0.0417558	8	0.0414508	0.758255	JUN;UBB;UBC;PLCG2;FOS;RPS27A;UBA52;NFKB1	6.76681
Prostate cancer	5/97	0.186289	0.0460251	5	0.0515464	0.729812	HSP90AA1;HSP90AB1;SOS1;SOS2;NFKB1	8.2207
Relaxin signaling pathway	6/129	0.186289	0.0461743	6	0.0465116	0.729812	JUN;FOS;SOS1;PRKACB;SOS2;NFKB1	7.37769
Amphetamine addiction	4/69	0.197166	0.0501288	4	0.057971	0.705167	JUN;FOSB;FOS;PRKACB	9.03987
Graft-versus-host disease	3/42	0.197166	0.051992	3	0.0714286	0.705167	HLA-DRB5;HLA-DQA2;HLA-DQA1	11.1489
Epstein-Barr virus infection	8/202	0.197166	0.0520301	8	0.039604	0.705167	HLA-DRB5;JUN;GADD45B;PLCG2;HLA-DQA2;HLA-DQA1;NFKB1;NFKB2	6.00313
Epithelial cell signaling in Helicobacter pylori infection	4/70	0.197166	0.0523597	4	0.0571429	0.705167	TJP1;JUN;PLCG2;NFKB1	8.77295
Chemical carcinogenesis	9/239	0.197166	0.0530833	9	0.0376569	0.705167	JUN;HSP90AA1;HSP90AB1;GSTA1;FOS;SOS1;PRKACB;SOS2;NFKB1	5.6617
Adherens junction	4/71	0.199792	0.0546439	4	0.056338	0.699422	TJP1;PTPN1;RAC2;PTPRJ	8.51646
Non-small cell lung cancer	4/72	0.205133	0.0569813	4	0.0555556	0.687965	GADD45B;PLCG2;SOS1;SOS2	8.26989
Ubiquitin mediated proteolysis	6/140	0.224604	0.0637071	6	0.0428571	0.648582	UBB;UBE2B;UBC;CBLB;RPS27A;UBA52	6.05985
Glioma	4/75	0.224604	0.0643098	4	0.0533333	0.648582	GADD45B;PLCG2;SOS1;SOS2	7.58482
Pertussis	4/76	0.230067	0.0668571	4	0.0526316	0.638145	JUN;IRF1;FOS;NFKB1	7.37321
NOD-like receptor signaling pathway	7/181	0.249335	0.0735217	7	0.038674	0.603217	JUN;HSP90AA1;HSP90AB1;NAMPT;CASP4;NFKB1;CTSB	5.16369
Vibrio cholerae infection	3/50	0.264444	0.0791071	3	0.06	0.577667	TJP1;PLCG2;PRKACB	7.93472
Phagosome	6/152	0.285872	0.0867389	6	0.0394737	0.543829	HLA-DRB5;FCGR3B;STX7;HLA-DQA2;TUBA4A;HLA-DQA1	4.93538
Autoimmune thyroid disease	3/53	0.290554	0.0905768	3	0.0566038	0.536773	HLA-DRB5;HLA-DQA2;HLA-DQA1	7.05949
Oxytocin signaling pathway	6/154	0.290554	0.0909696	6	0.038961	0.536773	RYR2;RGS2;MEF2C;JUN;FOS;PRKACB	4.77335
Neurotrophin signaling pathway	5/119	0.290554	0.0922083	5	0.0420168	0.536773	JUN;PLCG2;SOS1;SOS2;NFKB1	5.13104
Non-alcoholic fatty liver disease	6/155	0.290554	0.0931264	6	0.0387097	0.536773	JUN;UQCRB;COX4I1;FOS;COX7C;NFKB1	4.69473
Neomycin, kanamycin and gentamicin biosynthesis	1/5	0.29727	0.0965493	1	0.2	0.526849	HKDC1	28.5567
Cardiac muscle contraction	4/87	0.29842	0.0981981	4	0.045977	0.525172	RYR2;UQCRB;COX4I1;COX7C	5.48402
Pathogenic Escherichia coli infection	7/197	0.310078	0.103359	7	0.035533	0.508529	TJP1;JUN;CASP4;RPS3;FOS;TUBA4A;NFKB1	4.10834
Hepatitis B	6/162	0.322813	0.108984	6	0.037037	0.491049	JUN;DDX3X;FOS;SOS1;SOS2;NFKB1	4.18554
Endometrial cancer	3/58	0.324989	0.111107	3	0.0517241	0.488131	GADD45B;SOS1;SOS2	5.87027
Phosphonate and phosphinate metabolism	1/6	0.327087	0.114713	1	0.166667	0.485337	CHPT1	21.1597
VEGF signaling pathway	3/59	0.327087	0.115411	3	0.0508475	0.485337	RAC2;PLCG2;HSPB1	5.66544
Viral carcinogenesis	7/203	0.327087	0.116018	7	0.0344828	0.485337	JUN;DDX3X;REL;PMAIP1;PRKACB;NFKB1;NFKB2	3.77867
GnRH signaling pathway	4/93	0.327889	0.117704	4	0.0430108	0.484273	JUN;SOS1;PRKACB;SOS2	4.71358
Hepatocellular carcinoma	6/168	0.331412	0.123606	6	0.0357143	0.479632	WNT5B;GADD45B;GSTA1;PLCG2;SOS1;SOS2	3.80041
Staphylococcus aureus infection	4/95	0.331412	0.124554	4	0.0421053	0.479632	HLA-DRB5;FCGR3B;HLA-DQA2;HLA-DQA1	4.48765
FoxO signaling pathway	5/131	0.331412	0.124634	5	0.0381679	0.479632	GADD45B;ATM;SOS1;SOS2;KLF2	4.05302
Natural killer cell mediated cytotoxicity	5/131	0.331412	0.124634	5	0.0381679	0.479632	FCGR3B;PLCG2;RAC2;SOS1;SOS2	4.05302
Fc gamma R-mediated phagocytosis	4/97	0.345921	0.131568	4	0.0412371	0.461023	PTPRC;FCGR3B;PLCG2;RAC2	4.27521
Human immunodeficiency virus 1 infection	7/212	0.351838	0.136442	7	0.0330189	0.453658	JUN;PLCG2;RAC2;CXCR4;ATM;FOS;NFKB1	3.33926
Endocytosis	8/252	0.351838	0.136826	8	0.031746	0.453658	HSPA8;SNX1;HSPA1L;HSPA6;CXCR4;CBLB;HSPA1B;HSPA1A	3.20346
Hematopoietic cell lineage	4/99	0.352887	0.138742	4	0.040404	0.452364	HLA-DRB5;HLA-DQA2;HLA-DQA1;CD55	4.07523
Apelin signaling pathway	5/137	0.358738	0.142575	5	0.0364964	0.445222	RYR2;MEF2C;RPS6;PRKACB;KLF2	3.61781
Acute myeloid leukemia	3/67	0.37819	0.151923	3	0.0447761	0.42229	SOS1;SOS2;NFKB1	4.32443
Tuberculosis	6/180	0.379895	0.155528	6	0.0333333	0.420336	HLA-DRB5;FCGR3B;HLA-DQA2;HLA-DQA1;NFKB1;HSPD1	3.14757
Nicotinate and nicotinamide metabolism	2/35	0.379895	0.155854	2	0.0571429	0.420336	PNP;NAMPT	5.51031
Axon guidance	6/182	0.385781	0.161174	6	0.032967	0.413659	WNT5B;SEMA6D;PLCG2;RAC2;CXCR4;SSH2	3.05186
Renal cell carcinoma	3/69	0.385781	0.161566	3	0.0434783	0.413659	JUN;SOS1;SOS2	4.05601
Thyroid cancer	2/37	0.402046	0.170096	2	0.0540541	0.395725	GADD45B;CCDC6	4.95053
HIF-1 signaling pathway	4/109	0.408612	0.176788	4	0.0366972	0.388689	HKDC1;RPS6;PLCG2;NFKB1	3.23308
Primary immunodeficiency	2/38	0.408612	0.177297	2	0.0526316	0.388689	CD79A;PTPRC	4.70013
Cell adhesion molecules	5/148	0.408612	0.178121	5	0.0337838	0.388689	HLA-DRB5;PTPRC;VTCN1;HLA-DQA2;HLA-DQA1	2.95623
p53 signaling pathway	3/73	0.408612	0.181377	3	0.0410959	0.388689	GADD45B;PMAIP1;ATM	3.58085
Neutrophil extracellular trap formation	6/189	0.408612	0.181605	6	0.031746	0.388689	FCGR3B;CASP4;PLCG2;RAC2;NFKB1;SLC25A6	2.74221
Ras signaling pathway	7/232	0.4139	0.187493	7	0.0301724	0.383105	PLCG2;REL;RAC2;SOS1;PRKACB;SOS2;NFKB1	2.55431
Thermogenesis	7/232	0.4139	0.187493	7	0.0301724	0.383105	UQCRB;COX4I1;RPS6;SOS1;PRKACB;COX7C;SOS2	2.55431
Pancreatic cancer	3/76	0.430036	0.196641	3	0.0394737	0.366495	GADD45B;RAC2;NFKB1	3.27068
Ferroptosis	2/41	0.431508	0.199158	2	0.0487805	0.365011	MAP1LC3B;FTL	4.04635
Cellular senescence	5/156	0.441916	0.20585	5	0.0320513	0.35466	GADD45B;ATM;SQSTM1;NFKB1;SLC25A6	2.56377
Necroptosis	5/159	0.460767	0.2166	5	0.0314465	0.336519	HSP90AA1;HSP90AB1;SQSTM1;FTL;SLC25A6	2.43249
Proteoglycans in cancer	6/205	0.488603	0.231773	6	0.0292683	0.311043	WNT5B;RPS6;PLCG2;SOS1;PRKACB;SOS2	2.15938
Wnt signaling pathway	5/166	0.506287	0.242326	5	0.0301205	0.295603	JUN;WNT5B;RAC2;CACYBP;PRKACB	2.15525
Insulin secretion	3/86	0.51652	0.24943	3	0.0348837	0.286913	RYR2;KCNMB1;PRKACB	2.45476
Tight junction	5/169	0.520536	0.253594	5	0.0295858	0.283549	TJP1;JUN;PRKACB;TUBA4A;RAB8B	2.04766
PD-L1 expression and PD-1 checkpoint pathway in cancer	3/89	0.536745	0.265681	3	0.0337079	0.270232	JUN;FOS;NFKB1	2.26109
N-Glycan biosynthesis	2/50	0.536745	0.266079	2	0.04	0.270232	ST6GAL1;MGAT5	2.69619
cAMP signaling pathway	6/216	0.537039	0.268519	6	0.0277778	0.269994	RYR2;JUN;RAC2;FOS;PRKACB;NFKB1	1.83925
Ovarian steroidogenesis	2/51	0.540395	0.273557	2	0.0392157	0.267288	ALOX5;PRKACB	2.58574
Huntington disease	8/306	0.540395	0.274816	8	0.0261438	0.267288	UQCRB;POLR2A;COX4I1;IFT57;COX7C;TUBA4A;SLC25A6;SOD1	1.69856
Systemic lupus erythematosus	4/135	0.561598	0.287999	4	0.0296296	0.250574	HLA-DRB5;FCGR3B;HLA-DQA2;HLA-DQA1	1.8591
Phenylalanine metabolism	1/17	0.564706	0.292006	1	0.0588235	0.248178	MIF	3.75702
Yersinia infection	4/137	0.56967	0.297008	4	0.0291971	0.244376	JUN;RAC2;FOS;NFKB1	1.78565
Human cytomegalovirus infection	6/225	0.569945	0.299587	6	0.0266667	0.244167	RAC2;CXCR4;SOS1;PRKACB;SOS2;NFKB1	1.61606
Circadian entrainment	3/97	0.584085	0.309515	3	0.0309278	0.233524	RYR2;FOS;PRKACB	1.82957
Aldosterone synthesis and secretion	3/98	0.589721	0.315022	3	0.0306122	0.229353	NR4A2;NR4A1;PRKACB	1.783
AGE-RAGE signaling pathway in diabetic complications	3/100	0.600736	0.32604	3	0.03	0.221317	JUN;PLCG2;NFKB1	1.69409
Progesterone-mediated oocyte maturation	3/100	0.600736	0.32604	3	0.03	0.221317	HSP90AA1;HSP90AB1;PRKACB	1.69409
Amoebiasis	3/102	0.611407	0.337058	3	0.0294118	0.21367	HSPB1;PRKACB;NFKB1	1.61048
Chagas disease	3/102	0.611407	0.337058	3	0.0294118	0.21367	JUN;FOS;NFKB1	1.61048
Toll-like receptor signaling pathway	3/104	0.622971	0.348065	3	0.0288462	0.205532	JUN;FOS;NFKB1	1.53179
Human papillomavirus infection	8/331	0.622971	0.348757	8	0.0241692	0.205532	WNT5B;IRF1;MX2;ATM;SOS1;PRKACB;SOS2;NFKB1	1.27635
Gastric cancer	4/149	0.62326	0.351583	4	0.0268456	0.205331	WNT5B;GADD45B;SOS1;SOS2	1.40942
Basal cell carcinoma	2/63	0.632658	0.362291	2	0.031746	0.198831	WNT5B;GADD45B	1.62591
Lysine degradation	2/63	0.632658	0.362291	2	0.031746	0.198831	MECOM;SMYD3	1.62591
Protein export	1/23	0.643483	0.373288	1	0.0434783	0.191463	IMMP2L	2.18661
mTOR signaling pathway	4/154	0.643483	0.374405	4	0.025974	0.191463	WNT5B;RPS6;SOS1;SOS2	1.28014
Cortisol synthesis and secretion	2/65	0.643483	0.37674	2	0.0307692	0.191463	NR4A1;PRKACB	1.5135
Hepatitis C	4/157	0.658034	0.388072	4	0.0254777	0.181751	MX2;SOS1;SOS2;NFKB1	1.20905
Serotonergic synapse	3/113	0.66876	0.397255	3	0.0265487	0.174729	DUSP1;ALOX5;PRKACB	1.22972
Leukocyte transendothelial migration	3/114	0.672486	0.402667	3	0.0263158	0.172317	PLCG2;RAC2;CXCR4	1.20072
Renin secretion	2/69	0.672486	0.405216	2	0.0289855	0.172317	PRKACB;CTSB	1.31665
Folate biosynthesis	1/26	0.674571	0.410368	1	0.0384615	0.170972	GCH1	1.73902
RIG-I-like receptor signaling pathway	2/70	0.674571	0.412238	2	0.0285714	0.170972	DDX3X;NFKB1	1.27254
PI3K-Akt signaling pathway	8/354	0.676732	0.418769	8	0.0225989	0.169583	NR4A1;HSP90AA1;HSP90AB1;RPS6;SOS1;AREG;SOS2;NFKB1	0.983399
Biosynthesis of unsaturated fatty acids	1/27	0.676732	0.422235	1	0.037037	0.169583	ELOVL5	1.61854
Fatty acid elongation	1/27	0.676732	0.422235	1	0.037037	0.169583	ELOVL5	1.61854
cGMP-PKG signaling pathway	4/167	0.689676	0.433258	4	0.0239521	0.161355	RGS2;MEF2C;KCNMB1;SLC25A6	1.0023
Regulation of actin cytoskeleton	5/218	0.705871	0.446448	5	0.0229358	0.151275	RAC2;CXCR4;SSH2;SOS1;SOS2	0.924343
Galactose metabolism	1/31	0.729093	0.467367	1	0.0322581	0.137217	HKDC1	1.23726
RNA polymerase	1/31	0.729093	0.467367	1	0.0322581	0.137217	POLR2A	1.23726
RNA degradation	2/79	0.7337	0.473456	2	0.0253165	0.134482	BTG1;HSPD1	0.947779
Lysosome	3/128	0.733776	0.476641	3	0.0234375	0.134436	LITAF;CTSB;SUMF1	0.86793
Fructose and mannose metabolism	1/33	0.742414	0.488597	1	0.030303	0.129354	HKDC1	1.09207
SNARE interactions in vesicular transport	1/33	0.742414	0.488597	1	0.030303	0.129354	STX7	1.09207
Oxidative phosphorylation	3/133	0.75792	0.502041	3	0.0225564	0.120377	UQCRB;COX4I1;COX7C	0.775876
Alcoholism	4/186	0.768079	0.516129	4	0.0215054	0.114594	FOSB;SOS1;PRKACB;SOS2	0.709134
Starch and sucrose metabolism	1/36	0.768079	0.518869	1	0.0277778	0.114594	HKDC1	0.914524
Tyrosine metabolism	1/36	0.768079	0.518869	1	0.0277778	0.114594	MIF	0.914524
Autophagy	3/137	0.768079	0.5219	3	0.0218978	0.114594	PRKACB;SQSTM1;CTSB	0.710192
Calcium signaling pathway	5/240	0.775866	0.530507	5	0.0208333	0.110213	RYR2;PLCG2;CXCR4;PRKACB;SLC25A6	0.65784
GABAergic synapse	2/89	0.780143	0.536765	2	0.0224719	0.107826	PRKACB;SLC38A2	0.697681
Morphine addiction	2/91	0.792689	0.548784	2	0.021978	0.100897	PDE7A;PRKACB	0.657661
Small cell lung cancer	2/92	0.796335	0.554712	2	0.0217391	0.0989044	GADD45B;NFKB1	0.638677
Homologous recombination	1/41	0.804429	0.565403	1	0.0243902	0.0945122	ATM	0.695281
Phospholipase D signaling pathway	3/148	0.804429	0.574186	3	0.0202703	0.0945122	PLCG2;SOS1;SOS2	0.559636
Focal adhesion	4/201	0.804429	0.577374	4	0.0199005	0.0945122	JUN;RAC2;SOS1;SOS2	0.543647
Dilated cardiomyopathy	2/96	0.804429	0.577867	2	0.0208333	0.0945122	RYR2;PRKACB	0.568948
Adrenergic signaling in cardiomyocytes	3/150	0.804429	0.583303	3	0.02	0.0945122	RYR2;CREM;PRKACB	0.536292
Glycerophospholipid metabolism	2/98	0.804429	0.58911	2	0.0204082	0.0945122	GPD2;CHPT1	0.537465
Inflammatory mediator regulation of TRP channels	2/98	0.804429	0.58911	2	0.0204082	0.0945122	PLCG2;PRKACB	0.537465
Vasopressin-regulated water reabsorption	1/44	0.804429	0.591139	1	0.0227273	0.0945122	PRKACB	0.596193
Amyotrophic lateral sclerosis	7/364	0.804429	0.59989	7	0.0192308	0.0945122	UQCRB;COX4I1;COX7C;SQSTM1;SRSF7;TUBA4A;SOD1	0.488078
Viral protein interaction with cytokine and cytokine receptor	2/100	0.804429	0.600129	2	0.02	0.0945122	CCL20;CXCR4	0.508005
Cushing syndrome	3/155	0.804429	0.605547	3	0.0193548	0.0945122	NR4A1;WNT5B;PRKACB	0.482517
Melanogenesis	2/101	0.804429	0.605555	2	0.019802	0.0945122	WNT5B;PRKACB	0.493984
Type II diabetes mellitus	1/46	0.804429	0.607445	1	0.0217391	0.0945122	HKDC1	0.540151
Alzheimer disease	7/369	0.804429	0.614217	7	0.0189702	0.0945122	WNT5B;UQCRB;COX4I1;COX7C;TUBA4A;NFKB1;SLC25A6	0.458985
Carbohydrate digestion and absorption	1/47	0.804429	0.615354	1	0.0212766	0.0945122	HKDC1	0.514671
Other types of O-glycan biosynthesis	1/47	0.804429	0.615354	1	0.0212766	0.0945122	ST6GAL1	0.514671
Amino sugar and nucleotide sugar metabolism	1/48	0.810035	0.623104	1	0.0208333	0.0914964	HKDC1	0.490712
Ether lipid metabolism	1/49	0.815377	0.630697	1	0.0204082	0.0886417	CHPT1	0.468161
Insulin resistance	2/108	0.825397	0.641975	2	0.0185185	0.0833373	PTPN1;NFKB1	0.407498
Endocrine and other factor-regulated calcium reabsorption	1/53	0.843393	0.659577	1	0.0188679	0.07397	PRKACB	0.390092
Cholinergic synapse	2/113	0.846069	0.666333	2	0.0176991	0.0725943	FOS;PRKACB	0.356354
Glutamatergic synapse	2/114	0.846069	0.671041	2	0.0175439	0.0725943	PRKACB;SLC38A2	0.347029
Regulation of lipolysis in adipocytes	1/55	0.846069	0.67316	1	0.0181818	0.0725943	PRKACB	0.357208
Hedgehog signaling pathway	1/56	0.846069	0.679748	1	0.0178571	0.0725943	PRKACB	0.342066
Pyrimidine metabolism	1/56	0.846069	0.679748	1	0.0178571	0.0725943	PNP	0.342066
Glutathione metabolism	1/57	0.849584	0.686203	1	0.0175439	0.0707935	GSTA1	0.327715
Sphingolipid signaling pathway	2/119	0.854445	0.69378	2	0.0168067	0.0683159	RAC2;NFKB1	0.30437
Thyroid hormone signaling pathway	2/121	0.858249	0.702506	2	0.0165289	0.0663868	PLCG2;PRKACB	0.288994
Mineral absorption	1/60	0.858249	0.7048	1	0.0166667	0.0663868	FTL	0.28892
Arachidonic acid metabolism	1/61	0.858249	0.710751	1	0.0163934	0.0663868	ALOX5	0.277262
Cell cycle	2/124	0.858249	0.715207	2	0.016129	0.0663868	GADD45B;ATM	0.267542
Platelet activation	2/124	0.858249	0.715207	2	0.016129	0.0663868	PLCG2;PRKACB	0.267542
Cytosolic DNA-sensing pathway	1/63	0.861541	0.722297	1	0.015873	0.0647239	NFKB1	0.255628
RNA transport	3/186	0.861541	0.725315	3	0.016129	0.0647239	FXR1;EIF4A3;EIF1	0.256178
Purine metabolism	2/129	0.865168	0.735364	2	0.0155039	0.0628997	PNP;PDE7A	0.235638
Glycolysis / Gluconeogenesis	1/67	0.865168	0.744028	1	0.0149254	0.0628997	HKDC1	0.21821
Long-term potentiation	1/67	0.865168	0.744028	1	0.0149254	0.0628997	PRKACB	0.21821
Dopaminergic synapse	2/132	0.865168	0.746866	2	0.0151515	0.0628997	FOS;PRKACB	0.218543
MicroRNAs in cancer	5/310	0.865168	0.749615	5	0.016129	0.0628997	PLCG2;ATM;SOS1;SOS2;NFKB1	0.229597
Vascular smooth muscle contraction	2/133	0.865168	0.750604	2	0.0150376	0.0628997	KCNMB1;PRKACB	0.213154
Adipocytokine signaling pathway	1/69	0.865168	0.754249	1	0.0144928	0.0628997	NFKB1	0.201999
Central carbon metabolism in cancer	1/70	0.866605	0.759205	1	0.0142857	0.0621787	HKDC1	0.194438
Melanoma	1/72	0.868581	0.768822	1	0.0138889	0.0611895	GADD45B	0.180309
Inositol phosphate metabolism	1/73	0.868581	0.773485	1	0.0136986	0.0611895	PLCG2	0.173706
PPAR signaling pathway	1/74	0.868581	0.778055	1	0.0135135	0.0611895	UBC	0.167389
Thyroid hormone synthesis	1/75	0.868581	0.782532	1	0.0133333	0.0611895	PRKACB	0.161343
Herpes simplex virus 1 infection	8/498	0.868581	0.786796	8	0.0160643	0.0611895	ZNF331;HLA-DRB5;ZNF10;HLA-DQA2;SRSF7;HLA-DQA1;NFKB1;ZNF442	0.189862
Gastric acid secretion	1/76	0.868581	0.78692	1	0.0131579	0.0611895	PRKACB	0.155554
Metabolism of xenobiotics by cytochrome P450	1/76	0.868581	0.78692	1	0.0131579	0.0611895	GSTA1	0.155554
Arrhythmogenic right ventricular cardiomyopathy	1/77	0.869227	0.791219	1	0.012987	0.060867	RYR2	0.150009
Peroxisome	1/82	0.887288	0.811451	1	0.0121951	0.0519354	SOD1	0.125541
Complement and coagulation cascades	1/85	0.895071	0.822639	1	0.0117647	0.0481425	CD55	0.113106
Taste transduction	1/86	0.895071	0.826219	1	0.0116279	0.0481425	PRKACB	0.109284
Bile secretion	1/90	0.895251	0.839833	1	0.0111111	0.0480551	PRKACB	0.0954169
Hypertrophic cardiomyopathy	1/90	0.895251	0.839833	1	0.0111111	0.0480551	RYR2	0.0954169
JAK-STAT signaling pathway	2/162	0.895251	0.839989	2	0.0123457	0.0480551	SOS1;SOS2	0.105917
Hippo signaling pathway	2/163	0.895251	0.84248	2	0.0122699	0.0480551	WNT5B;AREG	0.103466
Cytokine-cytokine receptor interaction	4/295	0.895251	0.847123	4	0.0135593	0.0480551	CCL20;CD70;TNFSF9;CXCR4	0.110629
Salivary secretion	1/93	0.895251	0.849341	1	0.0107527	0.0480551	PRKACB	0.0863392
Phosphatidylinositol signaling system	1/97	0.902521	0.861147	1	0.0103093	0.0445426	PLCG2	0.0757311
mRNA surveillance pathway	1/98	0.902521	0.863952	1	0.0102041	0.0445426	EIF4A3	0.0733164
Pancreatic secretion	1/102	0.908199	0.874616	1	0.00980392	0.0418191	RYR2	0.0644927
Protein digestion and absorption	1/103	0.908199	0.877149	1	0.00970874	0.0418191	SLC38A2	0.0624786
Glucagon signaling pathway	1/107	0.912466	0.886781	1	0.00934579	0.0397834	PRKACB	0.0551004
Drug metabolism	1/108	0.912466	0.889069	1	0.00925926	0.0397834	GSTA1	0.0534122
Oocyte meiosis	1/129	0.948019	0.927762	1	0.00775194	0.0231828	PRKACB	0.0284416
Signaling pathways regulating pluripotency of stem cells	1/143	0.958025	0.945742	1	0.00699301	0.0186233	WNT5B	0.0190607
Spinocerebellar ataxia	1/143	0.958025	0.945742	1	0.00699301	0.0186233	SLC25A6	0.0190607
Retrograde endocannabinoid signaling	1/148	0.959215	0.951017	1	0.00675676	0.0180839	PRKACB	0.0165724
Rap1 signaling pathway	1/210	0.99048	0.986247	1	0.0047619	0.00415433	RAC2	0.00320378
Olfactory transduction	2/440	0.998777	0.998777	2	0.00454545	0.000531424	RGS2;PRKACB	0.000267638

## Sheet: Ciliated cells
Pathway	Overlap	Adjusted P-value	P-value	Count	Ratio	EnrichmentScore	Genes	Combined Score
Ribosome	37/158	1.02453e-32	4.9494e-35	37	0.234177	10	RPL5;RPL30;RPL32;RPL34;RPLP1;RPL12;RPL11;RPS4X;RPL7A;RPS15A;RPL35;RPLP2;RPL13;RPL37;RPS2;RPS27A;RPL39;RPS10;RPS13;RPL19;RPL41;RPL21;RPS8;RPL22;RPL35A;RPS3A;RPL23A;RPS26;RPS25;RPS29;RPL24;RPS20;RPL26;FAU;RPS21;RPS24;RPS23	1981.16
Coronavirus disease	41/232	1.87434e-31	1.81096e-33	41	0.176724	10	RPL5;RPL30;CXCL8;RPL32;RPL34;RPLP1;RPL12;RPL11;C5AR1;RPS4X;RPL7A;RPS15A;PLCG2;RPL35;RPLP2;RPL13;RPL37;RPS2;RPS27A;RPL39;RPS10;RPS13;RPL19;RPL41;RPL21;PRKCB;RPS8;RPL22;RPL35A;RPS3A;RPL23A;RPS26;RPS25;RPS29;RPL24;RPS20;RPL26;FAU;RPS21;RPS24;RPS23	1345.16
Estrogen signaling pathway	7/137	0.196351	0.00296325	7	0.0510949	0.706968	HSP90AA1;KRT19;CALM1;ESR1;CTSD;HSPA1B;HSPA1A	22.8327
Glioma	5/75	0.196351	0.00379422	5	0.0666667	0.706968	PRKCB;GADD45A;PLCG2;CALM1;IGF1R	28.8763
Pathways in cancer	15/531	0.205366	0.00720138	15	0.0282486	0.687471	HSP90AA1;CXCL8;GADD45A;PRKCB;DAPK1;GSTP1;ZBTB16;FN1;ESR1;FOXO1;RUNX1;IGF1R;IL7;PLCG2;CALM1	10.5545
Diabetic cardiomyopathy	8/203	0.205366	0.00735458	8	0.0394089	0.687471	NDUFB10;UQCRB;PRKCB;UQCRQ;NDUFA3;NDUFC1;CTSD;ATP5F1E	14.6858
Legionellosis	4/57	0.205366	0.00790298	4	0.0701754	0.687471	EEF1A1;CXCL8;HSPA1B;HSPA1A	26.42
Parkinson disease	9/249	0.205366	0.00793685	9	0.0361446	0.687471	TUBA1B;NDUFB10;UQCRB;UQCRQ;NDUFA3;NDUFC1;CALM1;RPS27A;ATP5F1E	13.2344
Oxidative phosphorylation	6/133	0.240288	0.0104473	6	0.0451128	0.619267	NDUFB10;UQCRB;UQCRQ;NDUFA3;NDUFC1;ATP5F1E	15.6413
AGE-RAGE signaling pathway in diabetic complications	5/100	0.259841	0.0125527	5	0.05	0.585293	CXCL8;PRKCB;PLCG2;FN1;FOXO1	16.6891
Prion disease	9/273	0.261318	0.0138865	9	0.032967	0.582831	TUBA1B;NDUFB10;UQCRB;UQCRQ;NDUFA3;NDUFC1;ATP5F1E;HSPA1B;HSPA1A	10.6266
Thermogenesis	8/232	0.268278	0.0155523	8	0.0344828	0.571415	SMARCD3;NDUFB10;UQCRB;UQCRQ;NDUFA3;NDUFC1;ATP5F1E;PRKG1	10.8194
Non-alcoholic fatty liver disease	6/155	0.330803	0.0207751	6	0.0387097	0.480431	CXCL8;NDUFB10;UQCRB;UQCRQ;NDUFA3;NDUFC1	11.31
Antigen processing and presentation	4/78	0.337566	0.0228305	4	0.0512821	0.471642	HSP90AA1;B2M;HSPA1B;HSPA1A	14.7596
Hepatocellular carcinoma	6/168	0.34898	0.0293475	6	0.0357143	0.4572	SMARCD3;PRKCB;GADD45A;GSTP1;PLCG2;IGF1R	9.46851
Complement and coagulation cascades	4/85	0.34898	0.0301006	4	0.0470588	0.4572	C5AR1;PLG;TFPI;CLU	12.4934
ErbB signaling pathway	4/85	0.34898	0.0301006	4	0.0470588	0.4572	PRKCB;NRG4;ERBB4;PLCG2	12.4934
Amyotrophic lateral sclerosis	10/364	0.34898	0.0303461	10	0.0274725	0.4572	DNAH12;TUBA1B;NDUFB10;UQCRB;UQCRQ;NRG4;ERBB4;NDUFA3;NDUFC1;ATP5F1E	7.18957
Prostate cancer	4/97	0.446004	0.0454132	4	0.0412371	0.350662	HSP90AA1;GSTP1;FOXO1;IGF1R	9.59806
VEGF signaling pathway	3/59	0.446004	0.0480148	3	0.0508475	0.350662	PRKCB;PLCG2;HSPB1	11.7184
Long-term depression	3/60	0.446004	0.0500446	3	0.05	0.350662	PRKCB;PRKG1;IGF1R	11.3552
Transcriptional misregulation in cancer	6/192	0.446004	0.0506489	6	0.03125	0.350662	CXCL8;GADD45A;ZBTB16;FOXO1;IGF1R;RUNX1	6.96281
Amoebiasis	4/102	0.446004	0.0528642	4	0.0392157	0.350662	CXCL8;PRKCB;FN1;HSPB1	8.65862
Longevity regulating pathway	4/102	0.446004	0.0528642	4	0.0392157	0.350662	FOXO1;HSPA1B;IGF1R;HSPA1A	8.65862
Retrograde endocannabinoid signaling	5/148	0.446004	0.0545999	5	0.0337838	0.350662	GABRB3;NDUFB10;PRKCB;NDUFA3;NDUFC1	7.34603
NF-kappa B signaling pathway	4/104	0.446004	0.0560198	4	0.0384615	0.350662	CXCL8;PRKCB;GADD45A;PLCG2	8.31726
Huntington disease	8/306	0.462127	0.062695	8	0.0261438	0.335239	DNAH12;TUBA1B;NDUFB10;UQCRB;UQCRQ;NDUFA3;NDUFC1;ATP5F1E	5.38914
Proteoglycans in cancer	6/205	0.462127	0.0653279	6	0.0292683	0.335239	PRKCB;ERBB4;PLCG2;FN1;ESR1;IGF1R	5.94872
Pathways of neurodegeneration	11/475	0.462127	0.0662193	11	0.0231579	0.335239	DNAH12;TUBA1B;NDUFB10;UQCRB;PRKCB;UQCRQ;NDUFA3;NDUFC1;CALM1;RPS27A;ATP5F1E	4.67757
Mitophagy	3/68	0.462127	0.0677362	3	0.0441176	0.335239	TAX1BP1;TOMM7;RPS27A	8.94754
Alzheimer disease	9/369	0.462127	0.0710307	9	0.0243902	0.335239	BACE2;TUBA1B;NDUFB10;UQCRB;UQCRQ;NDUFA3;NDUFC1;CALM1;ATP5F1E	4.79503
Serotonergic synapse	4/113	0.462127	0.0714399	4	0.0353982	0.335239	GABRB3;CYP4X1;PRKCB;ALOX15	6.98354
Non-small cell lung cancer	3/72	0.486187	0.0775081	3	0.0416667	0.313197	PRKCB;GADD45A;PLCG2	8.00528
Thyroid hormone signaling pathway	4/121	0.528309	0.0867753	4	0.0330579	0.277112	PRKCB;PLCG2;ESR1;FOXO1	6.02413
Bladder cancer	2/41	0.63045	0.109643	2	0.0487805	0.20035	CXCL8;DAPK1	8.14414
Ferroptosis	2/41	0.63045	0.109643	2	0.0487805	0.20035	ALOX15;CP	8.14414
MAPK signaling pathway	7/294	0.636196	0.113716	7	0.0238095	0.196409	GADD45A;PRKCB;ERBB4;HSPB1;HSPA1B;HSPA1A;IGF1R	3.83144
Gap junction	3/88	0.664906	0.12206	3	0.0340909	0.17724	TUBA1B;PRKCB;PRKG1	5.34009
Kaposi sarcoma-associated herpesvirus infection	5/193	0.679338	0.129372	5	0.0259067	0.167914	ZFP36;CXCL8;PLCG2;CALM1;RPS27A	3.9209
Morphine addiction	3/91	0.679338	0.131273	3	0.032967	0.167914	GABRB3;PRKCB;PDE4D	4.97882
Salivary secretion	3/93	0.694444	0.137547	3	0.0322581	0.158363	PRKCB;CALM1;PRKG1	4.75577
Staphylococcus aureus infection	3/95	0.704669	0.143921	3	0.0315789	0.152015	KRT19;C5AR1;PLG	4.54568
Circadian entrainment	3/97	0.704669	0.150391	3	0.0309278	0.152015	PRKCB;CALM1;PRKG1	4.3476
Phosphatidylinositol signaling system	3/97	0.704669	0.150391	3	0.0309278	0.152015	PRKCB;PLCG2;CALM1	4.3476
Inflammatory mediator regulation of TRP channels	3/98	0.704669	0.153661	3	0.0306122	0.152015	PRKCB;PLCG2;CALM1	4.25278
Hematopoietic cell lineage	3/99	0.704669	0.156953	3	0.030303	0.152015	IL7;CD24;CD3E	4.16064
Endocrine and other factor-regulated calcium reabsorption	2/53	0.704669	0.16599	2	0.0377358	0.152015	PRKCB;ESR1	5.05644
Glycosaminoglycan biosynthesis	2/53	0.704669	0.16599	2	0.0377358	0.152015	CSGALNACT1;HS6ST2	5.05644
Cellular senescence	4/156	0.704669	0.169648	4	0.025641	0.152015	CXCL8;GADD45A;CALM1;FOXO1	3.35926
Human immunodeficiency virus 1 infection	5/212	0.704669	0.17021	5	0.0235849	0.152015	PRKCB;PLCG2;CALM1;CD3E;B2M	3.08031
Lipid and atherosclerosis	5/215	0.718723	0.177077	5	0.0232558	0.143438	HSP90AA1;CXCL8;CALM1;HSPA1B;HSPA1A	2.96803
Th17 cell differentiation	3/107	0.732569	0.184027	3	0.0280374	0.135152	HSP90AA1;CD3E;RUNX1	3.50911
HIF-1 signaling pathway	3/109	0.745906	0.190981	3	0.0275229	0.127316	PRKCB;PLCG2;IGF1R	3.36712
Protein processing in endoplasmic reticulum	4/171	0.810383	0.211404	4	0.0233918	0.0913096	HSP90AA1;SEC62;HSPA1B;HSPA1A	2.67623
Other glycan degradation	1/18	0.811698	0.221383	1	0.0555556	0.0906057	MANBA	6.35623
Chemical carcinogenesis	5/239	0.811698	0.235394	5	0.0209205	0.0906057	HSP90AA1;PRKCB;GSTP1;EPHX1;ESR1	2.22287
Acute myeloid leukemia	2/67	0.811698	0.236275	2	0.0298507	0.0906057	ZBTB16;RUNX1	3.18509
Long-term potentiation	2/67	0.811698	0.236275	2	0.0298507	0.0906057	PRKCB;CALM1	3.18509
Retinol metabolism	2/68	0.811698	0.241382	2	0.0294118	0.0906057	DHRS9;ALDH1A1	3.09018
Amphetamine addiction	2/69	0.811698	0.246494	2	0.0289855	0.0906057	PRKCB;CALM1	2.99902
Epithelial cell signaling in Helicobacter pylori infection	2/70	0.811698	0.25161	2	0.0285714	0.0906057	CXCL8;PLCG2	2.91142
Melanoma	2/72	0.811698	0.26185	2	0.0277778	0.0906057	GADD45A;IGF1R	2.7462
Histidine metabolism	1/22	0.811698	0.263522	1	0.0454545	0.0906057	HNMT	4.55001
p53 signaling pathway	2/73	0.811698	0.266971	2	0.0273973	0.0906057	GADD45A;PERP	2.66825
Endocytosis	5/252	0.811698	0.268995	5	0.0198413	0.0906057	IQSEC1;FOLR1;HSPA1B;HSPA1A;IGF1R	1.91034
FoxO signaling pathway	3/131	0.811698	0.27092	3	0.0229008	0.0906057	GADD45A;FOXO1;IGF1R	2.19703
Protein export	1/23	0.811698	0.273696	1	0.0434783	0.0906057	SEC62	4.2196
Vascular smooth muscle contraction	3/133	0.811698	0.2784	3	0.0225564	0.0906057	PRKCB;CALM1;PRKG1	2.1179
Chronic myeloid leukemia	2/76	0.811698	0.28233	2	0.0263158	0.0906057	GADD45A;RUNX1	2.45127
Gastric acid secretion	2/76	0.811698	0.28233	2	0.0263158	0.0906057	PRKCB;CALM1	2.45127
Metabolism of xenobiotics by cytochrome P450	2/76	0.811698	0.28233	2	0.0263158	0.0906057	GSTP1;EPHX1	2.45127
Pertussis	2/76	0.811698	0.28233	2	0.0263158	0.0906057	CXCL8;CALM1	2.45127
Leishmaniasis	2/77	0.813727	0.287444	2	0.025974	0.0895213	EEF1A1;PRKCB	2.38413
Autophagy	3/137	0.813727	0.293415	3	0.0218978	0.0895213	DAPK1;CTSD;IGF1R	1.96987
Fluid shear stress and atherosclerosis	3/139	0.813727	0.300944	3	0.0215827	0.0895213	HSP90AA1;GSTP1;CALM1	1.9006
Measles	3/139	0.813727	0.300944	3	0.0215827	0.0895213	CD3E;HSPA1B;HSPA1A	1.9006
Epstein-Barr virus infection	4/202	0.813727	0.304712	4	0.019802	0.0895213	GADD45A;PLCG2;CD3E;B2M	1.72345
B cell receptor signaling pathway	2/81	0.813727	0.307854	2	0.0246914	0.0895213	PRKCB;PLCG2	2.13844
Apoptosis	3/142	0.813727	0.312255	3	0.0211268	0.0895213	TUBA1B;GADD45A;CTSD	1.80217
Phototransduction	1/28	0.813727	0.322506	1	0.0357143	0.0895213	CALM1	3.00199
Breast cancer	3/147	0.813727	0.331127	3	0.0204082	0.0895213	GADD45A;ESR1;IGF1R	1.65147
Linoleic acid metabolism	1/29	0.813727	0.331869	1	0.0344828	0.0895213	ALOX15	2.82143
Cardiac muscle contraction	2/87	0.813727	0.338237	2	0.0229885	0.0895213	UQCRB;UQCRQ	1.82815
GABAergic synapse	2/89	0.813727	0.34828	2	0.0224719	0.0895213	GABRB3;PRKCB	1.73774
Oxytocin signaling pathway	3/154	0.813727	0.357515	3	0.0194805	0.0895213	RGS2;PRKCB;CALM1	1.46513
Small cell lung cancer	2/92	0.813727	0.363246	2	0.0217391	0.0895213	GADD45A;FN1	1.61256
GnRH signaling pathway	2/93	0.813727	0.368207	2	0.0215054	0.0895213	PRKCB;CALM1	1.5734
IL-17 signaling pathway	2/94	0.813727	0.373152	2	0.0212766	0.0895213	HSP90AA1;CXCL8	1.53544
Human cytomegalovirus infection	4/225	0.813727	0.376552	4	0.0177778	0.0895213	CXCL8;PRKCB;CALM1;B2M	1.26754
Fc gamma R-mediated phagocytosis	2/97	0.813727	0.387892	2	0.0206186	0.0895213	PRKCB;PLCG2	1.42829
Aldosterone synthesis and secretion	2/98	0.813727	0.392772	2	0.0204082	0.0895213	PRKCB;CALM1	1.39468
Ras signaling pathway	4/232	0.813727	0.398389	4	0.0172414	0.0895213	PRKCB;PLCG2;CALM1;IGF1R	1.15729
African trypanosomiasis	1/37	0.813727	0.402273	1	0.027027	0.0895213	PRKCB	1.81095
Aldosterone-regulated sodium reabsorption	1/37	0.813727	0.402273	1	0.027027	0.0895213	PRKCB	1.81095
Thyroid cancer	1/37	0.813727	0.402273	1	0.027027	0.0895213	GADD45A	1.81095
Progesterone-mediated oocyte maturation	2/100	0.813727	0.402478	2	0.02	0.0895213	HSP90AA1;IGF1R	1.3304
cGMP-PKG signaling pathway	3/167	0.813727	0.406064	3	0.0179641	0.0895213	RGS2;CALM1;PRKG1	1.18121
Melanogenesis	2/101	0.813727	0.407304	2	0.019802	0.0895213	PRKCB;CALM1	1.29964
Primary immunodeficiency	1/38	0.813727	0.410537	1	0.0263158	0.0895213	CD3E	1.72257
Chagas disease	2/102	0.813727	0.412111	2	0.0196078	0.0895213	CXCL8;CD3E	1.26978
C-type lectin receptor signaling pathway	2/104	0.813727	0.421667	2	0.0192308	0.0895213	PLCG2;CALM1	1.21256
Calcium signaling pathway	4/240	0.813727	0.423186	4	0.0166667	0.0895213	PRKCB;ERBB4;PLCG2;CALM1	1.04428
Influenza A	3/172	0.813727	0.424468	3	0.0174419	0.0895213	CXCL8;PRKCB;PLG	1.08961
Nicotine addiction	1/40	0.813727	0.426725	1	0.025	0.0895213	GABRB3	1.56308
Parathyroid hormone synthesis, secretion and action	2/106	0.813727	0.431143	2	0.0188679	0.0895213	PRKCB;PDE4D	1.15852
Glucagon signaling pathway	2/107	0.813727	0.43585	2	0.0186916	0.0895213	CALM1;FOXO1	1.13262
Insulin resistance	2/108	0.813727	0.440536	2	0.0185185	0.0895213	PRKCB;FOXO1	1.10743
Shigellosis	4/246	0.813727	0.441622	4	0.0162602	0.0895213	CXCL8;PLCG2;RPS27A;FOXO1	0.967589
Porphyrin and chlorophyll metabolism	1/43	0.813727	0.45018	1	0.0232558	0.0895213	CP	1.36003
Salmonella infection	4/249	0.813727	0.450776	4	0.0160643	0.0895213	DYNC1H1;TUBA1B;HSP90AA1;CXCL8	0.931606
NOD-like receptor signaling pathway	3/181	0.813727	0.457077	3	0.0165746	0.0895213	HSP90AA1;CXCL8;TXNIP	0.944724
Vasopressin-regulated water reabsorption	1/44	0.813727	0.457784	1	0.0227273	0.0895213	DYNC1H1	1.30046
Toxoplasmosis	2/112	0.813727	0.459063	2	0.0178571	0.0895213	HSPA1B;HSPA1A	1.01333
Glycosphingolipid biosynthesis	1/45	0.813727	0.465283	1	0.0222222	0.0895213	ST8SIA1	1.24441
Glutamatergic synapse	2/114	0.813727	0.468192	2	0.0175439	0.0895213	PRKCB;SLC1A1	0.969961
Leukocyte transendothelial migration	2/114	0.813727	0.468192	2	0.0175439	0.0895213	PRKCB;PLCG2	0.969961
Carbohydrate digestion and absorption	1/47	0.813727	0.479972	1	0.0212766	0.0895213	PRKCB	1.14183
Neutrophil extracellular trap formation	3/189	0.813727	0.485397	3	0.015873	0.0895213	PRKCB;C5AR1;PLCG2	0.834328
Growth hormone synthesis, secretion and action	2/119	0.813727	0.49061	2	0.0168067	0.0895213	PRKCB;PLCG2	0.871062
Neurotrophin signaling pathway	2/119	0.813727	0.49061	2	0.0168067	0.0895213	PLCG2;CALM1	0.871062
Sphingolipid signaling pathway	2/119	0.813727	0.49061	2	0.0168067	0.0895213	PRKCB;CTSD	0.871062
AMPK signaling pathway	2/120	0.813727	0.495022	2	0.0166667	0.0895213	FOXO1;IGF1R	0.852778
Chemokine signaling pathway	3/192	0.813727	0.495835	3	0.015625	0.0895213	CXCL8;PRKCB;PLCG2	0.796793
Cholesterol metabolism	1/50	0.813727	0.501256	1	0.02	0.0895213	LPA	1.00841
Malaria	1/50	0.813727	0.501256	1	0.02	0.0895213	CXCL8	1.00841
Vibrio cholerae infection	1/50	0.813727	0.501256	1	0.02	0.0895213	PLCG2	1.00841
Ovarian steroidogenesis	1/51	0.813727	0.508156	1	0.0196078	0.0895213	IGF1R	0.968629
Platelet activation	2/124	0.813727	0.512427	2	0.016129	0.0895213	PLCG2;PRKG1	0.784123
Focal adhesion	3/201	0.813727	0.526497	3	0.0149254	0.0895213	PRKCB;FN1;IGF1R	0.695201
Fanconi anemia pathway	1/54	0.813727	0.52829	1	0.0185185	0.0895213	FANCI	0.861218
Lysosome	2/128	0.813727	0.529434	2	0.015625	0.0895213	MANBA;CTSD	0.722008
Oocyte meiosis	2/129	0.813727	0.533622	2	0.0155039	0.0895213	CALM1;IGF1R	0.70741
Regulation of lipolysis in adipocytes	1/55	0.813727	0.534817	1	0.0181818	0.0895213	PRKG1	0.828961
PI3K-Akt signaling pathway	5/354	0.813727	0.541646	5	0.0141243	0.0895213	HSP90AA1;IL7;ERBB4;FN1;IGF1R	0.628027
Natural killer cell mediated cytotoxicity	2/131	0.813727	0.541923	2	0.0152672	0.0895213	PRKCB;PLCG2	0.679258
Dopaminergic synapse	2/132	0.813727	0.546034	2	0.0151515	0.0895213	PRKCB;CALM1	0.665682
Glutathione metabolism	1/57	0.813727	0.547603	1	0.0175439	0.0895213	GSTP1	0.769101
Endometrial cancer	1/58	0.813727	0.553864	1	0.0172414	0.0895213	GADD45A	0.741306
Rap1 signaling pathway	3/210	0.813727	0.556106	3	0.0142857	0.0895213	PRKCB;CALM1;IGF1R	0.607979
Mineral absorption	1/60	0.813727	0.566128	1	0.0166667	0.0895213	MT1E	0.68956
Insulin signaling pathway	2/137	0.813727	0.566206	2	0.0145985	0.0895213	CALM1;FOXO1	0.602443
Yersinia infection	2/137	0.813727	0.566206	2	0.0145985	0.0895213	CXCL8;FN1	0.602443
Arachidonic acid metabolism	1/61	0.813727	0.572133	1	0.0163934	0.0895213	ALOX15	0.665457
Ubiquitin mediated proteolysis	2/140	0.813727	0.577996	2	0.0142857	0.0895213	RPS27A;PIAS1	0.567905
Basal cell carcinoma	1/63	0.813727	0.583897	1	0.015873	0.0895213	GADD45A	0.620455
Lysine degradation	1/63	0.813727	0.583897	1	0.015873	0.0895213	SMYD3	0.620455
Human T-cell leukemia virus 1 infection	3/219	0.813727	0.584587	3	0.0136986	0.0895213	ZFP36;CD3E;B2M	0.532807
Signaling pathways regulating pluripotency of stem cells	2/143	0.813727	0.589551	2	0.013986	0.0895213	SKIL;IGF1R	0.53567
Spinocerebellar ataxia	2/143	0.813727	0.589551	2	0.013986	0.0895213	FGF14;PRKCB	0.53567
GnRH secretion	1/64	0.813727	0.589657	1	0.015625	0.0895213	PRKCB	0.599435
Phospholipase D signaling pathway	2/148	0.820061	0.608285	2	0.0135135	0.0861536	CXCL8;PLCG2	0.486573
Fc epsilon RI signaling pathway	1/68	0.820061	0.611915	1	0.0147059	0.0861536	PLCG2	0.524004
Spliceosome	2/150	0.820061	0.615596	2	0.0133333	0.0861536	HSPA1B;HSPA1A	0.468415
Renin secretion	1/69	0.820061	0.617289	1	0.0144928	0.0861536	CALM1	0.507081
Prolactin signaling pathway	1/70	0.820061	0.622588	1	0.0142857	0.0861536	ESR1	0.490852
RIG-I-like receptor signaling pathway	1/70	0.820061	0.622588	1	0.0142857	0.0861536	CXCL8	0.490852
Phagosome	2/152	0.820061	0.622801	2	0.0131579	0.0861536	DYNC1H1;TUBA1B	0.451038
Adherens junction	1/71	0.820061	0.627815	1	0.0140845	0.0861536	IGF1R	0.47528
mTOR signaling pathway	2/154	0.820061	0.629902	2	0.012987	0.0861536	PRKCB;IGF1R	0.434402
Inositol phosphate metabolism	1/73	0.820136	0.638053	1	0.0136986	0.0861139	PLCG2	0.445976
Necroptosis	2/159	0.820136	0.6472	2	0.0125786	0.0861139	HSP90AA1;ALOX15	0.395816
Thyroid hormone synthesis	1/75	0.820136	0.64801	1	0.0133333	0.0861139	PRKCB	0.418926
Pancreatic cancer	1/76	0.820136	0.652886	1	0.0131579	0.0861139	GADD45A	0.406178
Hepatitis B	2/162	0.820136	0.657269	2	0.0123457	0.0861139	CXCL8;PRKCB	0.374556
JAK-STAT signaling pathway	2/162	0.820136	0.657269	2	0.0123457	0.0861139	IL7;PIAS1	0.374556
Bacterial invasion of epithelial cells	1/77	0.820136	0.657694	1	0.012987	0.0861139	FN1	0.393915
Synaptic vesicle cycle	1/78	0.821103	0.662436	1	0.0128205	0.0856022	SLC1A1	0.382113
Tight junction	2/169	0.837697	0.67987	2	0.0118343	0.076913	TUBA1B;RUNX1	0.329828
Colorectal cancer	1/86	0.845132	0.69809	1	0.0116279	0.0730753	GADD45A	0.301963
Insulin secretion	1/86	0.845132	0.69809	1	0.0116279	0.0730753	PRKCB	0.301963
ECM-receptor interaction	1/88	0.845132	0.706401	1	0.0113636	0.0730753	FN1	0.285278
PD-L1 expression and PD-1 checkpoint pathway in cancer	1/89	0.845132	0.710471	1	0.011236	0.0730753	CD3E	0.277361
Tuberculosis	2/180	0.845132	0.712919	2	0.0111111	0.0730753	CALM1;CTSD	0.271226
Bile secretion	1/90	0.845132	0.714484	1	0.0111111	0.0730753	EPHX1	0.269711
Hypertrophic cardiomyopathy	1/90	0.845132	0.714484	1	0.0111111	0.0730753	TTN	0.269711
Th1 and Th2 cell differentiation	1/92	0.849278	0.722345	1	0.0108696	0.0709501	CD3E	0.255172
Rheumatoid arthritis	1/93	0.849278	0.726194	1	0.0107527	0.0709501	CXCL8	0.248261
Dilated cardiomyopathy	1/96	0.856178	0.737426	1	0.0104167	0.0674358	TTN	0.228853
Choline metabolism in cancer	1/98	0.856178	0.744658	1	0.0102041	0.0674358	PRKCB	0.216931
Viral protein interaction with cytokine and cytokine receptor	1/100	0.856178	0.751691	1	0.01	0.0674358	CXCL8	0.205751
Pathogenic Escherichia coli infection	2/197	0.856178	0.758349	2	0.0101523	0.0674358	TUBA1B;CXCL8	0.202207
Pancreatic secretion	1/102	0.856178	0.758531	1	0.00980392	0.0674358	PRKCB	0.195256
Protein digestion and absorption	1/103	0.856178	0.76188	1	0.00970874	0.0674358	SLC1A1	0.19025
T cell receptor signaling pathway	1/104	0.856178	0.765183	1	0.00961538	0.0674358	CD3E	0.185397
Toll-like receptor signaling pathway	1/104	0.856178	0.765183	1	0.00961538	0.0674358	CXCL8	0.185397
Drug metabolism	1/108	0.865778	0.777945	1	0.00925926	0.0625935	GSTP1	0.167402
Cholinergic synapse	1/113	0.877735	0.79293	1	0.00884956	0.0566364	PRKCB	0.14774
cAMP signaling pathway	2/216	0.87789	0.801658	2	0.00925926	0.0565597	PDE4D;CALM1	0.147116
MicroRNAs in cancer	3/310	0.87789	0.804118	3	0.00967742	0.0565597	PRKCB;PLCG2;SOX4	0.151523
Regulation of actin cytoskeleton	2/218	0.87789	0.805793	2	0.00917431	0.0565597	TMSB4X;FN1	0.142347
Cell cycle	1/124	0.89134	0.822444	1	0.00806452	0.0499568	GADD45A	0.113274
Osteoclast differentiation	1/127	0.894562	0.829739	1	0.00787402	0.0483896	PLCG2	0.105566
Purine metabolism	1/129	0.894964	0.834435	1	0.00775194	0.0481944	PDE4D	0.100764
Apelin signaling pathway	1/137	0.904925	0.851965	1	0.00729927	0.0433875	CALM1	0.0839089
Neuroactive ligand-receptor interaction	3/341	0.904925	0.852465	3	0.00879765	0.0433875	GABRB3;C5AR1;PLG	0.100606
Cell adhesion molecules	1/148	0.916438	0.873088	1	0.00675676	0.0378971	NFASC	0.0657259
Gastric cancer	1/149	0.916438	0.874852	1	0.00671141	0.0378971	GADD45A	0.0643074
Adrenergic signaling in cardiomyocytes	1/150	0.916438	0.876592	1	0.00666667	0.0378971	CALM1	0.0629233
Hepatitis C	1/157	0.923819	0.888116	1	0.00636943	0.0344132	PIAS1	0.0541214
Wnt signaling pathway	1/166	0.932917	0.901369	1	0.0060241	0.0301568	PRKCB	0.0447605
Cytokine-cytokine receptor interaction	2/295	0.939096	0.916521	2	0.00677966	0.02729	CXCL8;IL7	0.0421966
Axon guidance	1/182	0.939096	0.921186	1	0.00549451	0.02729	PLCG2	0.032232
Alcoholism	1/186	0.939096	0.925486	1	0.00537634	0.02729	CALM1	0.0297401
RNA transport	1/186	0.939096	0.925486	1	0.00537634	0.02729	EEF1A1	0.0297401
Olfactory transduction	3/440	0.949337	0.944244	3	0.00681818	0.0225796	RGS2;CALM1;PRKG1	0.027825
Human papillomavirus infection	2/331	0.949337	0.944751	2	0.0060423	0.0225796	FN1;FOXO1	0.0244558
Herpes simplex virus 1 infection	2/498	0.992628	0.992628	2	0.00401606	0.00321342	ZNF273;B2M	0.0020937

## Sheet: Endothelium
Pathway	Overlap	Adjusted P-value	P-value	Count	Ratio	EnrichmentScore	Genes	Combined Score
Ribosome	73/158	1.36602e-62	5.23378e-65	73	0.462025	10	RPL5;RPL30;RPL3;RPL32;RPL31;RPL34;RPLP1;RPL10A;RPL8;RPL9;RPL6;RPL7;MRPL33;RPS15;RPS4X;RPS14;RPL7A;RPS17;RPS16;RPL18A;RPS19;RPL36AL;RPS18;RPL36;RPL35;RPLP2;RPL38;RPL37;RPS11;RPL39;RPS10;RPS13;RPS12;RPL21;RPS7;RPS8;RPL23;RPL22;RPS6;RPS3A;RPL37A;RPL24;RPL27;RPL26;RPL29;RPL28;UBA52;RPL10;RPL12;RPL11;RPL36A;RPS15A;RPL14;RPL13;RPL15;RPS2;RPL18;RPS27A;RPL19;RPL41;RPL35A;RPL23A;RPS26;RPS25;RPS28;RPS27;RP…	4090.7
Coronavirus disease	78/232	1.70342e-54	1.3053e-56	78	0.336207	10	RPL5;RPL30;CSF3;RPL3;RPL32;RPL31;RPL34;RPLP1;RPL8;RPL10A;RPL9;RPL6;RPL7;RPS15;IFIH1;RPS4X;RPS14;RPL7A;RPS17;RPS16;RPL18A;RPS19;RPL36AL;RPS18;RPL36;RPL35;RPLP2;RPL38;RPL37;RPS11;RPL39;RPS10;RPS13;RPS12;RPL21;RPS7;RPS8;RPL23;RPL22;RPS6;RPS3A;FOS;RPL37A;RPL24;RPL27;RPL26;RPL29;RPL28;UBA52;RPL10;RPL12;RPL11;RPL36A;RPS15A;PLCG2;RPL14;RPL13;RPL15;RPS2;RPL18;RPS27A;RPL19;JUN;RPL41;RPL35A;RPL23A;RPS26;SE…	2107.46
Antigen processing and presentation	18/78	6.52314e-09	7.49786e-11	18	0.230769	8.17894	PDIA3;CD74;HSPA8;HSP90AA1;HLA-DRB5;HSP90AB1;HSPA5;HSPA6;HLA-B;HLA-C;HLA-A;HLA-E;PSME1;CALR;B2M;HLA-DRB1;HSPA1B;HSPA1A	206.386
Salmonella infection	22/249	0.00241143	3.69568e-05	22	0.0883534	2.61773	JUN;HSP90AA1;HSP90AB1;ANXA2;CSE1L;ARPC4;FOS;ACTB;MYL12A;MYL12B;ACTG1;HSP90B1;FYCO1;TUBA1B;RRAS;MYL2;TNFSF10;EXOC4;ELMO1;PFN1;GAPDH;S100A10	29.1123
Cell adhesion molecules	15/148	0.00710634	0.000139506	15	0.101351	2.14835	HLA-DRB5;NLGN4X;HLA-B;HLA-C;PTPRM;HLA-A;HLA-E;SELP;VCAN;CDH2;CNTN1;PECAM1;ESAM;LRRC4C;HLA-DRB1	29.2976
Viral myocarditis	9/60	0.00710634	0.000163364	9	0.15	2.14835	HLA-DRB5;LAMA2;HLA-B;HLA-C;HLA-A;ACTB;HLA-DRB1;ACTG1;HLA-E	44.8094
Protein processing in endoplasmic reticulum	16/171	0.00803068	0.000215382	16	0.0935673	2.09525	PDIA3;PPP1R15A;HSPA8;HSP90AA1;HSP90AB1;HSPA5;ATF6B;TUSC3;HSPA6;HSP90B1;DNAJA1;DNAJB1;HSPH1;CALR;HSPA1B;HSPA1A	25.513
Kaposi sarcoma-associated herpesvirus infection	17/193	0.00930337	0.000285161	17	0.0880829	2.03136	RB1;JUN;CDKN1A;IFNGR1;HLA-B;HLA-C;HLA-A;FOS;GNG11;HLA-E;ZFP36;UBB;GNG5;UBC;PLCG2;RPS27A;UBA52	23.0896
Type I diabetes mellitus	7/43	0.0151332	0.000521834	7	0.162791	1.82007	HLA-DRB5;HLA-B;HLA-C;HLA-A;HLA-DRB1;HSPD1;HLA-E	42.7015
Estrogen signaling pathway	13/137	0.018371	0.000717776	13	0.0948905	1.73587	HSPA8;JUN;HSP90AA1;HSP90AB1;ATF6B;HSPA6;FOS;HSP90B1;FKBP4;EBAG9;HSPA1B;FKBP5;HSPA1A	22.1518
Mineral absorption	8/60	0.018371	0.000844645	8	0.133333	1.73587	MT2A;FTH1;MT1M;MT1X;ATP1A1;SLC26A3;FTL;MT1E	31.6546
Parkinson disease	19/249	0.018371	0.000779541	19	0.0763052	1.73587	UQCRB;HSPA5;DUSP1;COX4I1;LRRK2;NDUFA3;COX7A2;COX5B;COX7C;ATP5F1E;PSMD8;TUBA1B;ATP5F1A;UBB;PSMD3;UBC;RPS27A;UBA52;MCU	17.3184
Prion disease	20/273	0.0191186	0.000952267	20	0.0732601	1.71854	RYR2;HSPA8;UQCRB;HSPA5;ATF6B;COX4I1;NDUFA3;HSPA6;COX7A2;COX5B;COX7C;ATP5F1E;SOD1;PSMD8;TUBA1B;ATP5F1A;PSMD3;HSPA1B;MCU;HSPA1A	16.1145
Epstein-Barr virus infection	16/202	0.02493	0.00133724	16	0.0792079	1.60328	RB1;PDIA3;HLA-DRB5;JUN;CDKN1A;HLA-B;HLA-C;HLA-A;HLA-E;PSMD8;PSMD3;PLCG2;HES1;CALR;B2M;HLA-DRB1	16.6359
Leukocyte transendothelial migration	11/114	0.0256489	0.00157235	11	0.0964912	1.59093	RAP1B;MYL2;PLCG2;PECAM1;CTNNA1;MSN;ESAM;ACTB;MYL12A;ACTG1;MYL12B	20.0821
Allograft rejection	6/38	0.0256489	0.00154033	6	0.157895	1.59093	HLA-DRB5;HLA-B;HLA-C;HLA-A;HLA-DRB1;HLA-E	35.2338
Longevity regulating pathway	10/102	0.0324831	0.00224767	10	0.0980392	1.48834	HSPA8;ATF6B;RB1CC1;HSPA6;EHMT1;SOD2;EIF4E;HSPA1B;SOD1;HSPA1A	19.2897
Human immunodeficiency virus 1 infection	16/212	0.0324831	0.00219591	16	0.0754717	1.48834	PDIA3;JUN;AP1B1;HLA-B;HLA-C;HLA-A;FOS;GNG11;HLA-E;BST2;GNG5;PLCG2;ELOB;CALR;ELOC;B2M	14.5962
Fluid shear stress and atherosclerosis	12/139	0.0324831	0.00254209	12	0.0863309	1.48834	THBD;JUN;EDN1;HSP90AA1;HSP90AB1;DUSP1;PECAM1;FOS;ACTB;KLF2;ACTG1;HSP90B1	16.4498
Lipid and atherosclerosis	16/215	0.0324831	0.00252907	16	0.0744186	1.48834	HSPA8;JUN;HSP90AA1;HSP90AB1;HSPA5;PDPK1;HSPA6;FOS;SOD2;HSP90B1;HSPD1;RAP1B;SELP;TNFSF10;HSPA1B;HSPA1A	14.0422
Graft-versus-host disease	6/42	0.0324831	0.00261358	6	0.142857	1.48834	HLA-DRB5;HLA-B;HLA-C;HLA-A;HLA-DRB1;HLA-E	28.7559
Pathways of neurodegeneration	28/475	0.0351292	0.00296108	28	0.0589474	1.45433	CHRM3;RYR2;UQCRB;COX4I1;LRRK2;COX7A2;COX5B;COX7C;PSMD8;TUBA1B;ATP5F1A;UBB;RB1CC1;PSMD3;UBC;NEFL;RPS27A;GRIA4;DNAH12;GPX2;HSPA5;CSNK1A1;NDUFA3;DKK2;ATP5F1E;SOD1;UBA52;MCU	10.7096
HIF-1 signaling pathway	10/109	0.0414671	0.00365419	10	0.0917431	1.3823	CDKN1A;EDN1;IFNGR1;SERPINE1;RPS6;PLCG2;ELOB;ELOC;GAPDH;EIF4E	16.4912
IL-17 signaling pathway	9/94	0.0467441	0.00429831	9	0.0957447	1.33027	CSF3;HSP90AA1;JUN;HSP90AB1;JUND;FOSB;FOS;MAPK6;HSP90B1	16.7734
Amyotrophic lateral sclerosis	22/364	0.0620926	0.00594757	22	0.0604396	1.20696	DNAH12;GPX2;UQCRB;HSPA5;COX4I1;NDUFA3;SLC1A2;COX7A2;COX5B;COX7C;ACTB;ATP5F1E;ACTG1;SOD1;PSMD8;TUBA1B;ATP5F1A;RB1CC1;PSMD3;NEFL;PFN1;MCU	9.64457
Mitophagy	7/68	0.0745702	0.00764618	7	0.102941	1.12743	JUN;RRAS;UBB;UBC;TOMM7;RPS27A;UBA52	16.2286
Huntington disease	19/306	0.0745702	0.00771416	19	0.0620915	1.12743	DNAH12;GPX2;UQCRB;COX4I1;NDUFA3;SLC1A2;COX7A2;COX5B;SOD2;COX7C;ATP5F1E;SOD1;PSMD8;TUBA1B;ATP5F1A;RB1CC1;PSMD3;GRIA4;POLR2L	9.40573
Autoimmune thyroid disease	6/53	0.0782262	0.00839208	6	0.113208	1.10665	HLA-DRB5;HLA-B;HLA-C;HLA-A;HLA-DRB1;HLA-E	17.6951
Cardiac muscle contraction	8/87	0.0790845	0.00878717	8	0.091954	1.10191	RYR2;UQCRB;COX4I1;MYL2;COX7A2;ATP1A1;COX5B;COX7C	13.9204
Proteoglycans in cancer	14/205	0.0827757	0.00951444	14	0.0682927	1.0821	CD63;CDKN1A;PDPK1;RPS6;FN1;MSN;HSPG2;ACTB;DCN;ACTG1;COL1A2;RRAS;PLCG2;TIMP3	9.93895
Legionellosis	6/57	0.0967344	0.0118602	6	0.105263	1.01442	EEF1A1;HSPA8;HSPA6;HSPA1B;HSPD1;HSPA1A	15.1242
Tight junction	12/169	0.0967344	0.0117932	12	0.0710059	1.01442	MYL6;JUN;TUBA1B;MYL2;MSN;ARPC4;YBX3;ACTB;MYL12A;ACTG1;MYL12B;RAB8B	9.87345
Influenza A	12/172	0.102977	0.0134147	12	0.0697674	0.987258	IFIH1;DNAJB1;IL33;HLA-DRB5;PABPN1;IFNGR1;TNFSF10;ACTB;HLA-DRB1;RAB11A;ACTG1;RAB11B	9.40577
Toxoplasmosis	9/112	0.102977	0.0131121	9	0.0803571	0.987258	HSPA8;HLA-DRB5;LAMA2;IFNGR1;PDPK1;HSPA6;HLA-DRB1;HSPA1B;HSPA1A	10.9988
Bacterial invasion of epithelial cells	7/77	0.106424	0.0146792	7	0.0909091	0.97296	ARHGAP10;ELMO1;CTNNA1;FN1;ARPC4;ACTB;ACTG1	12.2437
Arrhythmogenic right ventricular cardiomyopathy	7/77	0.106424	0.0146792	7	0.0909091	0.97296	RYR2;CDH2;LAMA2;PKP2;CTNNA1;ACTB;ACTG1	12.2437
Human T-cell leukemia virus 1 infection	14/219	0.114338	0.0162088	14	0.0639269	0.94181	RB1;HLA-DRB5;JUN;CDKN1A;ATF6B;HLA-B;HLA-C;HLA-A;FOS;HLA-E;ZFP36;CALR;B2M;HLA-DRB1	8.19439
PI3K-Akt signaling pathway	20/354	0.114701	0.0166998	20	0.0564972	0.940433	CDKN1A;CSF3;HSP90AA1;HSP90AB1;ATF6B;LAMA2;PDPK1;RPS6;FN1;GNG11;HSP90B1;GHR;NR4A1;COL1A2;GNG5;DDIT4;COL6A1;SPP1;IL7R;EIF4E	7.15016
Apelin signaling pathway	10/137	0.115144	0.0172054	10	0.0729927	0.938758	RYR2;RRAS;GNG5;MYL2;SERPINE1;RPS6;SPP1;GNG11;KLF2;APLN	9.29261
Measles	10/139	0.119992	0.0188494	10	0.0719424	0.920846	IFIH1;HSPA8;JUN;HSPA6;RACK1;MSN;CBLB;FOS;HSPA1B;HSPA1A	8.94211
Focal adhesion	13/201	0.119992	0.0183944	13	0.0646766	0.920846	JUN;LAMA2;PDPK1;FN1;ACTB;MYL12A;MYL12B;ACTG1;RAP1B;COL1A2;MYL2;COL6A1;SPP1	8.03745
Shigellosis	15/246	0.1202	0.0193425	15	0.0609756	0.920097	JUN;ARPC4;ACTB;ATG12;MYL12A;MYL12B;ACTG1;UBB;MYL2;UBC;PLCG2;ELMO1;PFN1;RPS27A;UBA52	7.45865
Endocytosis	15/252	0.142152	0.0234197	15	0.0595238	0.847247	HSPA8;SMURF2;HSPA6;HLA-B;HLA-C;CBLB;ARPC4;VPS37A;HLA-A;RAB11A;HLA-E;RAB11B;RAB11FIP3;HSPA1B;HSPA1A	6.91521
Renal cell carcinoma	6/69	0.16277	0.0280637	6	0.0869565	0.788427	RAP1B;CDKN1A;JUN;EPAS1;ELOB;ELOC	9.85933
Amphetamine addiction	6/69	0.16277	0.0280637	6	0.0869565	0.788427	ARC;JUN;ATF6B;FOSB;FOS;GRIA4	9.85933
Regulation of actin cytoskeleton	13/218	0.178687	0.0328619	13	0.059633	0.747908	CHRM3;FN1;MSN;ARPC4;ACTB;MYL12A;MYL12B;ACTG1;RRAS;MYL2;TMSB4X;PFN1;ARHGEF6	6.2949
Phagosome	10/152	0.178687	0.0324502	10	0.0657895	0.747908	HLA-DRB5;TUBA1B;HLA-B;HLA-C;HLA-A;CALR;ACTB;HLA-DRB1;ACTG1;HLA-E	7.00752
Hypertrophic cardiomyopathy	7/90	0.178687	0.031583	7	0.0777778	0.747908	RYR2;EDN1;LAMA2;MYL2;ACTB;ACTG1;TTN	8.44612
Oxidative phosphorylation	9/133	0.1882	0.0353326	9	0.0676692	0.72538	ATP5F1A;UQCRB;COX4I1;NDUFA3;COX7A2;COX5B;ATP5MG;COX7C;ATP5F1E	7.03894
Cellular senescence	10/156	0.197055	0.03775	10	0.0641026	0.705412	RB1;CDKN1A;RRAS;SERPINE1;HLA-B;HLA-C;HLA-A;MCU;HLA-E;ZFP36L1	6.5134
Various types of N-glycan biosynthesis	4/39	0.205115	0.0408658	4	0.102564	0.688003	CHST9;FUT8;ALG9;TUSC3	10.5705
Human cytomegalovirus infection	13/225	0.205115	0.0407298	13	0.0577778	0.688003	RB1;PDIA3;CDKN1A;ATF6B;HLA-B;HLA-C;HLA-A;GNG11;HLA-E;GNG5;CCL4;CALR;B2M	5.70242
Prostate cancer	7/97	0.215662	0.0446196	7	0.0721649	0.666227	RB1;CDKN1A;HSP90AA1;HSP90AB1;PDPK1;ERG;HSP90B1	7.00764
Leishmaniasis	6/77	0.215662	0.0445186	6	0.0779221	0.666227	EEF1A1;HLA-DRB5;JUN;IFNGR1;FOS;HLA-DRB1	7.61554
Ubiquitin mediated proteolysis	9/140	0.220611	0.0464888	9	0.0642857	0.656373	UBE2H;UBB;SMURF2;UBC;CBLB;ELOB;ELOC;RPS27A;UBA52	6.11366
Thermogenesis	13/232	0.232294	0.0498409	13	0.0560345	0.633962	KDM3A;UQCRB;COX4I1;NDUFA3;RPS6;COX7A2;COX5B;COX7C;ACTB;ATP5F1E;ACTG1;ATP5F1A;ATP5MG	5.1701
AGE-RAGE signaling pathway in diabetic complications	7/100	0.23411	0.0511275	7	0.07	0.63058	THBD;JUN;EDN1;COL1A2;SERPINE1;PLCG2;FN1	6.48365
Th17 cell differentiation	7/107	0.293246	0.0685365	7	0.0654206	0.532768	HLA-DRB5;JUN;HSP90AA1;HSP90AB1;IFNGR1;FOS;HLA-DRB1	5.43356
Inflammatory bowel disease	5/65	0.293246	0.0668013	5	0.0769231	0.532768	HLA-DRB5;JUN;IFNGR1;HLA-DRB1;IL18R1	6.52434
Spliceosome	9/150	0.293246	0.0661384	9	0.06	0.532768	HSPA8;RBM25;RBM8A;SYF2;HSPA6;SNRPE;BCAS2;HSPA1B;HSPA1A	5.02488
Proteasome	4/46	0.293246	0.0676982	4	0.0869565	0.532768	PSMD8;POMP;PSMD3;PSME1	7.41544
MAPK signaling pathway	15/294	0.301419	0.0716015	15	0.0510204	0.520829	HSPA8;JUN;DUSP2;JUND;DUSP1;MAX;HSPA6;HSPB1;FOS;RAP1B;NR4A1;RRAS;NF1;HSPA1B;HSPA1A	4.11651
ECM-receptor interaction	6/88	0.312105	0.0753356	6	0.0681818	0.5057	COL1A2;LAMA2;COL6A1;SPP1;FN1;HSPG2	5.47613
Diabetic cardiomyopathy	11/203	0.330433	0.0810258	11	0.0541872	0.480916	RYR2;ATP5F1A;COL1A2;UQCRB;COX4I1;NDUFA3;COX7A2;COX5B;COX7C;GAPDH;ATP5F1E	4.17457
N-Glycan biosynthesis	4/50	0.341111	0.086258	4	0.08	0.467104	ST6GAL1;FUT8;ALG9;TUSC3	6.16013
Malaria	4/50	0.341111	0.086258	4	0.08	0.467104	SELP;CSF3;PECAM1;ACKR1	6.16013
Adherens junction	5/71	0.349925	0.0898275	5	0.0704225	0.456025	PTPRB;CTNNA1;PTPRM;ACTB;ACTG1	5.28042
Dilated cardiomyopathy	6/96	0.398295	0.10377	6	0.0625	0.399796	RYR2;LAMA2;MYL2;ACTB;ACTG1;TTN	4.36967
Thyroid hormone synthesis	5/75	0.405406	0.107176	5	0.0666667	0.39211	GPX2;ATF6B;HSPA5;ATP1A1;HSP90B1	4.61291
Alzheimer disease	17/369	0.437619	0.117369	17	0.0460705	0.358903	CHRM3;UQCRB;CSNK1A1;COX4I1;NDUFA3;COX7A2;COX5B;COX7C;DKK2;ATP5F1E;PSMD8;TUBA1B;ATP5F1A;RB1CC1;PSMD3;GAPDH;MCU	3.00236
Platelet activation	7/124	0.455168	0.12382	7	0.0564516	0.341828	RAP1B;COL1A2;PLCG2;ACTB;MYL12A;ACTG1;MYL12B	3.6161
Pancreatic secretion	6/102	0.458616	0.128272	6	0.0588235	0.338551	RAP1B;CHRM3;RYR2;ATP1A1;SLC26A3;RAB11A	3.71212
Pathogenic Escherichia coli infection	10/197	0.458616	0.12746	10	0.0507614	0.338551	MYO1D;JUN;TUBA1B;TNFSF10;ARPC4;FOS;GAPDH;ACTB;ACTG1;NCK1	3.19008
Protein digestion and absorption	6/103	0.467704	0.132606	6	0.0582524	0.330029	SLC36A1;COL27A1;COL1A2;COL6A1;SLC3A2;ATP1A1	3.61422
Osteoclast differentiation	7/127	0.471234	0.135412	7	0.0551181	0.326764	JUN;JUND;IFNGR1;PLCG2;FOSB;FOS;JUNB	3.37412
NOD-like receptor signaling pathway	9/181	0.484729	0.155893	9	0.0497238	0.314501	JUN;HSP90AA1;HSP90AB1;TXNIP;CARD16;TP53BP1;GBP2;ATG12;MCU	2.81427
Ferroptosis	3/41	0.484729	0.157862	3	0.0731707	0.314501	FTH1;SLC3A2;FTL	4.20877
D-Glutamine and D-glutamate metabolism	1/5	0.484729	0.15688	1	0.2	0.314501	DGLUCY	13.3564
ErbB signaling pathway	5/85	0.484729	0.156912	5	0.0588235	0.314501	CDKN1A;JUN;PLCG2;CBLB;NCK1	3.34558
Bladder cancer	3/41	0.484729	0.157862	3	0.0731707	0.314501	RB1;CDKN1A;TYMP	4.20877
Non-alcoholic fatty liver disease	8/155	0.484729	0.150817	8	0.0516129	0.314501	JUN;UQCRB;COX4I1;NDUFA3;COX7A2;FOS;COX5B;COX7C	2.97854
Relaxin signaling pathway	7/129	0.484729	0.143426	7	0.0542636	0.314501	JUN;EDN1;COL1A2;ATF6B;GNG5;FOS;GNG11	3.22303
Natural killer cell mediated cytotoxicity	7/131	0.484729	0.151662	7	0.0534351	0.314501	IFNGR1;TNFSF10;HLA-B;PLCG2;HLA-C;HLA-A;HLA-E	3.07955
Pantothenate and CoA biosynthesis	2/21	0.484729	0.155508	2	0.0952381	0.314501	ALDH2;BCAT2	5.65448
FoxO signaling pathway	7/131	0.484729	0.151662	7	0.0534351	0.314501	CDKN1A;PDPK1;TNFSF10;IL7R;SOD2;ATG12;KLF2	3.07955
Insulin secretion	5/86	0.492676	0.162338	5	0.0581395	0.307438	CHRM3;RYR2;ATF6B;ABCC8;ATP1A1	3.24346
Necroptosis	8/159	0.499132	0.166377	8	0.0503145	0.301785	IL33;HSP90AA1;HSP90AB1;IFNGR1;FTH1;TNFSF10;PPIA;FTL	2.74855
Yersinia infection	7/137	0.514982	0.177632	7	0.0510949	0.288208	JUN;ELMO1;FN1;ARPC4;FOS;ACTB;ACTG1	2.69042
Proximal tubule bicarbonate reclamation	2/23	0.514982	0.179553	2	0.0869565	0.288208	ATP1A1;AQP1	4.72024
Protein export	2/23	0.514982	0.179553	2	0.0869565	0.288208	HSPA5;SRP14	4.72024
TNF signaling pathway	6/112	0.514982	0.174571	6	0.0535714	0.288208	JUN;EDN1;ATF6B;FOS;JUNB;IL18R1	2.85592
Pathways in cancer	22/531	0.516057	0.181905	22	0.0414313	0.287303	RB1;JUN;CDKN1A;HSP90AA1;EDN1;HSP90AB1;LAMA2;IFNGR1;MAX;EPAS1;ZBTB16;FN1;FOS;GNG11;HSP90B1;GNG5;PLCG2;CTNNA1;ELOB;HES1;ELOC;IL7R	2.13608
Th1 and Th2 cell differentiation	5/92	0.545265	0.196379	5	0.0543478	0.263392	HLA-DRB5;JUN;IFNGR1;FOS;HLA-DRB1	2.70273
Small cell lung cancer	5/92	0.545265	0.196379	5	0.0543478	0.263392	RB1;CDKN1A;LAMA2;MAX;FN1	2.70273
Apoptosis	7/142	0.551146	0.200609	7	0.0492958	0.258733	JUN;TUBA1B;PDPK1;TNFSF10;FOS;ACTB;ACTG1	2.40777
Non-small cell lung cancer	4/72	0.603094	0.222172	4	0.0555556	0.219615	RB1;CDKN1A;PDPK1;PLCG2	2.55528
Circadian entrainment	5/97	0.603094	0.226449	5	0.0515464	0.219615	RYR2;GNG5;FOS;GNG11;GRIA4	2.33153
Cocaine addiction	3/49	0.603094	0.226301	3	0.0612245	0.219615	JUN;ATF6B;FOSB	2.79735
PPAR signaling pathway	4/74	0.611387	0.23659	4	0.0540541	0.213684	FABP4;PDPK1;UBC;ME3	2.37827
mRNA surveillance pathway	5/98	0.611387	0.232622	5	0.0510204	0.213684	UPF2;PNN;NUDT21;RBM8A;PABPN1	2.26458
Vibrio cholerae infection	3/50	0.611387	0.23524	3	0.06	0.213684	PLCG2;ACTB;ACTG1	2.66632
Viral protein interaction with cytokine and cytokine receptor	5/100	0.627182	0.245106	5	0.05	0.202606	CCL14;CCL23;CCL4;TNFSF10;IL18R1	2.13721
Chagas disease	5/102	0.634136	0.25776	5	0.0490196	0.197817	JUN;IFNGR1;SERPINE1;CALR;FOS	2.01799
Lysosome	6/128	0.634136	0.259972	6	0.046875	0.197817	CD63;HYAL2;AP1B1;AP4E1;TPP1;AP3S1	1.91362
Gastric acid secretion	4/76	0.634136	0.251222	4	0.0526316	0.197817	CHRM3;ATP1A1;ACTB;ACTG1	2.21573
Oxytocin signaling pathway	7/154	0.634136	0.259885	7	0.0454545	0.197817	RYR2;MYL6;JUN;CDKN1A;FOS;ACTB;ACTG1	1.8537
Amoebiasis	5/102	0.634136	0.25776	5	0.0490196	0.197817	COL1A2;LAMA2;PRDX1;FN1;HSPB1	2.01799
Axon guidance	8/182	0.64762	0.267981	8	0.043956	0.18868	ABLIM1;RRAS;PDPK1;PLCG2;LRRC4C;MYL12A;MYL12B;NCK1	1.74921
T cell receptor signaling pathway	5/104	0.647871	0.270567	5	0.0480769	0.188511	JUN;PDPK1;CBLB;FOS;NCK1	1.90631
RNA degradation	4/79	0.648949	0.273503	4	0.0506329	0.18779	BTG2;XRN1;TENT4A;HSPD1	1.99594
Parathyroid hormone synthesis, secretion and action	5/106	0.654825	0.283507	5	0.0471698	0.183875	CDKN1A;JUND;ATF6B;NACA;FOS	1.8016
Asthma	2/31	0.654825	0.279191	2	0.0645161	0.183875	HLA-DRB5;HLA-DRB1	2.53843
Chemical carcinogenesis	10/239	0.654825	0.282781	10	0.041841	0.183875	RB1;SULT1A1;JUN;HSP90AA1;HSP90AB1;ATF6B;PTGES3;FOS;KLF4;HSP90B1	1.59378
Cytokine-cytokine receptor interaction	12/295	0.660479	0.288485	12	0.040678	0.180141	CCL14;IL32;GHR;IL33;CCL23;CSF3;TNFRSF6B;IFNGR1;CCL4;TNFSF10;IL7R;IL18R1	1.52343
SNARE interactions in vesicular transport	2/33	0.684568	0.304252	2	0.0606061	0.164584	VAMP5;BET1	2.21444
Hepatitis B	7/162	0.684568	0.301876	7	0.0432099	0.164584	RB1;IFIH1;JUN;CDKN1A;ATF6B;FOS;HSPG2	1.56197
Endometrial cancer	3/58	0.6879	0.308369	3	0.0517241	0.162475	CDKN1A;PDPK1;CTNNA1	1.85153
Human papillomavirus infection	13/331	0.69082	0.320265	13	0.0392749	0.160635	RB1;CDKN1A;LAMA2;CSNK1A1;HLA-B;FN1;HLA-C;HLA-A;HLA-E;COL1A2;COL6A1;SPP1;HES1	1.34483
Notch signaling pathway	3/59	0.69082	0.317616	3	0.0508475	0.160635	NUMB;HES1;DTX4	1.7727
Chemokine signaling pathway	8/192	0.69082	0.316883	8	0.0416667	0.160635	RAP1B;CCL14;CCL23;GNG5;CCL4;ELMO1;PLCG2;GNG11	1.44284
Complement and coagulation cascades	4/85	0.69082	0.318914	4	0.0470588	0.160635	THBD;SERPINE1;TFPI;CLU	1.62861
Lysine degradation	3/63	0.746354	0.35459	3	0.047619	0.127055	ALDH2;EHMT1;AASS	1.49536
Cytosolic DNA-sensing pathway	3/63	0.746354	0.35459	3	0.047619	0.127055	IL33;CCL4;POLR2L	1.49536
Aldosterone-regulated sodium reabsorption	2/37	0.746354	0.353794	2	0.0540541	0.127055	PDPK1;ATP1A1	1.71234
Breast cancer	6/147	0.765373	0.371791	6	0.0408163	0.116127	RB1;JUN;CDKN1A;CSNK1A1;HES1;FOS	1.21485
Viral carcinogenesis	8/203	0.765373	0.372423	8	0.0394089	0.116127	RB1;JUN;CDKN1A;ATF6B;HLA-B;HLA-C;HLA-A;HLA-E	1.16946
Growth hormone synthesis, secretion and action	5/119	0.765373	0.369618	5	0.0420168	0.116127	GHR;ATF6B;PLCG2;FOS;JUNB	1.25945
Rheumatoid arthritis	4/93	0.774889	0.380151	4	0.0430108	0.110761	HLA-DRB5;JUN;FOS;HLA-DRB1	1.25389
Thyroid hormone signaling pathway	5/121	0.774889	0.382991	5	0.0413223	0.110761	PDPK1;PLCG2;ATP1A1;ACTB;ACTG1	1.19341
TGF-beta signaling pathway	4/94	0.778567	0.387792	4	0.0425532	0.108704	SMURF2;ID2;ID3;DCN	1.21438
Thiamine metabolism	1/15	0.79843	0.400744	1	0.0666667	0.0977633	AK1	1.88297
Aldosterone synthesis and secretion	4/98	0.8269	0.418202	4	0.0408163	0.082547	NR4A1;ATF6B;PDE2A;ATP1A1	1.06982
Fatty acid degradation	2/43	0.829268	0.425521	2	0.0465116	0.0813052	ACADVL;ALDH2	1.20168
Hematopoietic cell lineage	4/99	0.829268	0.425754	4	0.040404	0.0813052	CSF3;HLA-DRB5;IL7R;HLA-DRB1	1.03677
RNA transport	7/186	0.835955	0.433035	7	0.0376344	0.0778171	EEF1A1;UPF2;PNN;RBM8A;EIF3J;EIF4E;EIF1	0.943926
cAMP signaling pathway	8/216	0.835955	0.438796	8	0.037037	0.0778171	RAP1B;RYR2;JUN;EDN1;RRAS;FOS;ATP1A1;GRIA4	0.913699
Vasopressin-regulated water reabsorption	2/44	0.835955	0.43708	2	0.0454545	0.0778171	RAB11A;RAB11B	1.13621
One carbon pool by folate	1/20	0.836169	0.494821	1	0.05	0.0777061	DHFR	1.06722
Steroid biosynthesis	1/20	0.836169	0.494821	1	0.05	0.0777061	LSS	1.06722
Glioma	3/75	0.836169	0.462832	3	0.04	0.0777061	RB1;CDKN1A;PLCG2	0.925363
C-type lectin receptor signaling pathway	4/104	0.836169	0.463095	4	0.0384615	0.0777061	JUN;RRAS;PLCG2;CBLB	0.887732
Toll-like receptor signaling pathway	4/104	0.836169	0.463095	4	0.0384615	0.0777061	JUN;CCL4;SPP1;FOS	0.887732
Transcriptional misregulation in cancer	7/192	0.836169	0.465761	7	0.0364583	0.0777061	FUT8;CDKN1A;MAX;ZBTB16;ID2;ERG;SUPT3H	0.833548
Other types of O-glycan biosynthesis	2/47	0.836169	0.470975	2	0.0425532	0.0777061	ST6GAL1;GALNT2	0.964616
p53 signaling pathway	3/73	0.836169	0.445257	3	0.0410959	0.0777061	CDKN1A;CD82;SERPINE1	0.999734
Dopaminergic synapse	5/132	0.836169	0.455939	5	0.0378788	0.0777061	ATF6B;GNG5;FOS;GNG11;GRIA4	0.891513
Hepatocellular carcinoma	6/168	0.836169	0.496575	6	0.0357143	0.0777061	RB1;CDKN1A;CSNK1A1;PLCG2;ACTB;ACTG1	0.747273
Intestinal immune network for IgA production	2/48	0.836169	0.481999	2	0.0416667	0.0777061	HLA-DRB5;HLA-DRB1	0.914603
Valine, leucine and isoleucine degradation	2/48	0.836169	0.481999	2	0.0416667	0.0777061	ALDH2;BCAT2	0.914603
Wnt signaling pathway	6/166	0.836169	0.484958	6	0.0361446	0.0777061	JUN;ZNRF3;CSNK1A1;PRICKLE2;CACYBP;DKK2	0.782283
Autophagy	5/137	0.836169	0.488357	5	0.0364964	0.0777061	RRAS;PDPK1;RB1CC1;DDIT4;ATG12	0.782524
Synaptic vesicle cycle	3/78	0.836169	0.488725	3	0.0384615	0.0777061	SYT1;SLC1A2;SLC6A4	0.825449
Pancreatic cancer	3/76	0.836169	0.471528	3	0.0394737	0.0777061	RB1;CDKN1A;ARHGEF6	0.890587
Glycosaminoglycan degradation	1/19	0.836169	0.477267	1	0.0526316	0.0777061	HYAL2	1.18441
Pyruvate metabolism	2/47	0.836169	0.470975	2	0.0425532	0.0777061	ALDH2;ME3	0.964616
Terpenoid backbone biosynthesis	1/22	0.850963	0.528184	1	0.0454545	0.0700895	FNTB	0.875943
Peroxisome	3/82	0.850963	0.522269	3	0.0365854	0.0700895	PRDX1;SOD2;SOD1	0.710846
Serotonergic synapse	4/113	0.850963	0.527919	4	0.0353982	0.0700895	GNG5;DUSP1;GNG11;SLC6A4	0.675514
Cholinergic synapse	4/113	0.850963	0.527919	4	0.0353982	0.0700895	CHRM3;GNG5;FOS;GNG11	0.675514
Ras signaling pathway	8/232	0.850963	0.518997	8	0.0344828	0.0700895	RAP1B;RRAS;GNG5;PLCG2;NF1;RAPGEF5;GNG11;PLA1A	0.67497
B cell receptor signaling pathway	3/81	0.850963	0.513995	3	0.037037	0.0700895	JUN;PLCG2;FOS	0.737698
Histidine metabolism	1/22	0.850963	0.528184	1	0.0454545	0.0700895	ALDH2	0.875943
Glutamatergic synapse	4/114	0.851308	0.534889	4	0.0350877	0.0699131	GNG5;SLC1A2;GNG11;GRIA4	0.655595
Endocrine and other factor-regulated calcium reabsorption	2/53	0.851308	0.534922	2	0.0377358	0.0699131	ATP1A1;RAB11A	0.706995
Colorectal cancer	3/86	0.877237	0.554575	3	0.0348837	0.0568831	CDKN1A;JUN;FOS	0.613946
Hedgehog signaling pathway	2/56	0.888102	0.564847	2	0.0357143	0.0515371	SMURF2;CSNK1A1	0.609528
Neurotrophin signaling pathway	4/119	0.889184	0.568941	4	0.0336134	0.0510085	RAP1B;JUN;PDPK1;PLCG2	0.565088
Maturity onset diabetes of the young	1/26	0.890042	0.588453	1	0.0384615	0.0505896	HES1	0.611111
Folate biosynthesis	1/26	0.890042	0.588453	1	0.0384615	0.0505896	DHFR	0.611111
PD-L1 expression and PD-1 checkpoint pathway in cancer	3/89	0.890042	0.57793	3	0.0337079	0.0505896	JUN;IFNGR1;FOS	0.550984
Glutathione metabolism	2/57	0.890042	0.574509	2	0.0350877	0.0505896	GGCT;GPX2	0.580645
Morphine addiction	3/91	0.890042	0.593066	3	0.032967	0.0505896	GNG5;PDE2A;GNG11	0.51302
mTOR signaling pathway	5/154	0.890042	0.592384	5	0.0324675	0.0505896	PDPK1;RPS6;DDIT4;SLC3A2;EIF4E	0.506008
VEGF signaling pathway	2/59	0.890042	0.593361	2	0.0338983	0.0505896	PLCG2;HSPB1	0.527578
Cushing syndrome	5/155	0.892077	0.598136	5	0.0322581	0.0495975	RB1;RAP1B;NR4A1;CDKN1A;ATF6B	0.493333
Salivary secretion	3/93	0.896315	0.607846	3	0.0322581	0.0475393	CHRM3;ATP1A1;LYZ	0.477936
Herpes simplex virus 1 infection	16/498	0.896315	0.606384	16	0.0321285	0.0475393	PDIA3;CD74;HLA-DRB5;IFNGR1;HLA-B;HLA-C;HLA-A;HLA-E;IFIH1;BST2;ZNF718;ZNF506;ZNF627;CALR;B2M;HLA-DRB1	0.477809
Arachidonic acid metabolism	2/61	0.896758	0.611582	2	0.0327869	0.0473246	GPX2;PTGES3	0.480108
Staphylococcus aureus infection	3/95	0.907323	0.622264	3	0.0315789	0.042238	SELP;HLA-DRB5;HLA-DRB1	0.445483
Hippo signaling pathway	5/163	0.911538	0.642456	5	0.0306748	0.0402251	ID2;SERPINE1;CTNNA1;ACTB;ACTG1	0.403046
beta-Alanine metabolism	1/30	0.911538	0.641033	1	0.0333333	0.0402251	ALDH2	0.441699
JAK-STAT signaling pathway	5/162	0.911538	0.637085	5	0.0308642	0.0402251	GHR;CSF3;CDKN1A;IFNGR1;IL7R	0.41333
Ascorbate and aldarate metabolism	1/30	0.911538	0.641033	1	0.0333333	0.0402251	ALDH2	0.441699
RNA polymerase	1/31	0.911538	0.653094	1	0.0322581	0.0402251	POLR2L	0.409056
Circadian rhythm	1/31	0.911538	0.653094	1	0.0322581	0.0402251	BHLHE40	0.409056
Choline metabolism in cancer	3/98	0.911538	0.643204	3	0.0306122	0.0402251	JUN;PDPK1;FOS	0.401253
Cortisol synthesis and secretion	2/65	0.911538	0.646138	2	0.0307692	0.0402251	NR4A1;ATF6B	0.399282
Glycolysis / Gluconeogenesis	2/67	0.919723	0.662482	2	0.0298507	0.0363431	ALDH2;GAPDH	0.364823
Fc epsilon RI signaling pathway	2/68	0.925824	0.670424	2	0.0294118	0.0334716	PDPK1;PLCG2	0.348879
RIG-I-like receptor signaling pathway	2/70	0.927501	0.685853	2	0.0285714	0.0326857	IFIH1;ATG12	0.319316
Epithelial cell signaling in Helicobacter pylori infection	2/70	0.927501	0.685853	2	0.0285714	0.0326857	JUN;PLCG2	0.319316
Insulin signaling pathway	4/137	0.927501	0.679035	4	0.0291971	0.0326857	PDPK1;RPS6;CBLB;EIF4E	0.33504
Renin secretion	2/69	0.927501	0.678214	2	0.0289855	0.0326857	EDN1;AQP1	0.333725
Rap1 signaling pathway	6/210	0.927634	0.71082	6	0.0285714	0.0326232	RAP1B;RRAS;PFN1;RAPGEF5;ACTB;ACTG1	0.288724
Tyrosine metabolism	1/36	0.927634	0.707596	1	0.0277778	0.0326232	PNMT	0.284582
Thyroid cancer	1/37	0.927634	0.717423	1	0.027027	0.0326232	CDKN1A	0.26563
Spinocerebellar ataxia	4/143	0.927634	0.71104	4	0.027972	0.0326232	PSMD8;RB1CC1;PSMD3;MCU	0.282347
Primary immunodeficiency	1/38	0.927634	0.726921	1	0.0263158	0.0326232	IL7R	0.248202
Tuberculosis	5/180	0.927634	0.725934	5	0.0277778	0.0326232	CD74;HLA-DRB5;IFNGR1;HLA-DRB1;HSPD1	0.263189
Mucin type O-glycan biosynthesis	1/36	0.927634	0.707596	1	0.0277778	0.0326232	GALNT2	0.284582
Ribosome biogenesis in eukaryotes	3/108	0.927634	0.706986	3	0.0277778	0.0326232	XRN1;SBDS;NOP10	0.285108
Pertussis	2/76	0.927634	0.728602	2	0.0263158	0.0326232	JUN;FOS	0.2463
Chronic myeloid leukemia	2/76	0.927634	0.728602	2	0.0263158	0.0326232	RB1;CDKN1A	0.2463
Melanoma	2/72	0.927634	0.700684	2	0.0277778	0.0326232	RB1;CDKN1A	0.292564
Nicotinate and nicotinamide metabolism	1/35	0.927634	0.697426	1	0.0285714	0.0326232	NMNAT1	0.305229
Gastric cancer	4/149	0.930803	0.740651	4	0.0268456	0.031142	RB1;CDKN1A;CSNK1A1;CTNNA1	0.238206
Retrograde endocannabinoid signaling	4/148	0.930803	0.735881	4	0.027027	0.031142	GNG5;NDUFA3;GNG11;GRIA4	0.245035
Adrenergic signaling in cardiomyocytes	4/150	0.930803	0.745356	4	0.0266667	0.031142	RYR2;ATF6B;MYL2;ATP1A1	0.231573
Nicotine addiction	1/40	0.930803	0.744972	1	0.025	0.031142	GRIA4	0.217342
Homologous recombination	1/41	0.936549	0.753545	1	0.0243902	0.0284696	RAD51B	0.203662
Tryptophan metabolism	1/42	0.942359	0.76183	1	0.0238095	0.0257836	ALDH2	0.191006
Basal transcription factors	1/45	0.961969	0.785055	1	0.0222222	0.016839	TAF8	0.158311
ABC transporters	1/45	0.961969	0.785055	1	0.0222222	0.016839	ABCC8	0.158311
GABAergic synapse	2/89	0.962698	0.804482	2	0.0224719	0.0165101	GNG5;GNG11	0.143849
Nucleotide excision repair	1/47	0.962698	0.799268	1	0.0212766	0.0165101	CETN2	0.140186
Carbohydrate digestion and absorption	1/47	0.962698	0.799268	1	0.0212766	0.0165101	ATP1A1	0.140186
Type II diabetes mellitus	1/46	0.962698	0.792283	1	0.0217391	0.0165101	ABCC8	0.148923
Sphingolipid metabolism	1/49	0.962698	0.812542	1	0.0204082	0.0165101	B4GALT6	0.124456
Bile secretion	2/90	0.962698	0.809457	2	0.0222222	0.0165101	ATP1A1;AQP1	0.138177
Cholesterol metabolism	1/50	0.962698	0.818846	1	0.02	0.0165101	MYLIP	0.117371
Arginine and proline metabolism	1/50	0.962698	0.818846	1	0.02	0.0165101	ALDH2	0.117371
Cysteine and methionine metabolism	1/50	0.962698	0.818846	1	0.02	0.0165101	BCAT2	0.117371
Vascular smooth muscle contraction	3/133	0.968134	0.827848	3	0.0225564	0.0140644	MYL6;EDN1;RAMP2	0.125306
Fanconi anemia pathway	1/54	0.968134	0.842017	1	0.0185185	0.0140644	HES1	0.0933427
Phosphatidylinositol signaling system	2/97	0.968134	0.84123	2	0.0206186	0.0140644	PLCG2;IP6K1	0.104645
Glycosaminoglycan biosynthesis	1/53	0.968134	0.836518	1	0.0188679	0.0140644	FUT8	0.0987683
Fc gamma R-mediated phagocytosis	2/97	0.968134	0.84123	2	0.0206186	0.0140644	PLCG2;ARPC4	0.104645
Pyrimidine metabolism	1/56	0.968328	0.852468	1	0.0178571	0.0139774	TYMP	0.0834874
Regulation of lipolysis in adipocytes	1/55	0.968328	0.847332	1	0.0181818	0.0139774	FABP4	0.0882574
Progesterone-mediated oocyte maturation	2/100	0.968328	0.853316	2	0.02	0.0139774	HSP90AA1;HSP90AB1	0.0930576
Signaling pathways regulating pluripotency of stem cells	3/143	0.974706	0.862671	3	0.020979	0.0111264	ID2;ID3;KLF4	0.0909316
NF-kappa B signaling pathway	2/104	0.976641	0.868126	2	0.0192308	0.0102649	CCL4;PLCG2	0.0796934
Alcoholism	4/186	0.976712	0.874489	4	0.0215054	0.0102333	ATF6B;GNG5;FOSB;GNG11	0.084614
Glycerolipid metabolism	1/61	0.976712	0.875673	1	0.0163934	0.0102333	ALDH2	0.0636368
Neutrophil extracellular trap formation	4/189	0.977534	0.882125	4	0.021164	0.00986824	SELP;PLCG2;ACTB;ACTG1	0.0778339
Basal cell carcinoma	1/63	0.977534	0.8839	1	0.015873	0.00986824	CDKN1A	0.0572403
GnRH secretion	1/64	0.977712	0.887808	1	0.015625	0.00978896	SPP1	0.0543155
Acute myeloid leukemia	1/67	0.98149	0.898759	1	0.0149254	0.00811396	ZBTB16	0.0464978
Long-term potentiation	1/67	0.98149	0.898759	1	0.0149254	0.00811396	RAP1B	0.0464978
cGMP-PKG signaling pathway	3/167	0.987894	0.922137	3	0.0179641	0.00528979	ATF6B;PDE2A;ATP1A1	0.0425427
Inositol phosphate metabolism	1/73	0.987894	0.917564	1	0.0136986	0.00528979	PLCG2	0.0343437
Cell cycle	2/124	0.987894	0.923548	2	0.016129	0.00528979	RB1;CDKN1A	0.0374324
AMPK signaling pathway	2/120	0.987894	0.914605	2	0.0166667	0.00528979	PDPK1;RAB11B	0.0434452
Prolactin signaling pathway	1/70	0.987894	0.908643	1	0.0142857	0.00528979	FOS	0.0399125
Melanogenesis	1/101	0.990344	0.968426	1	0.00990099	0.00421383	EDN1	0.00920778
Hepatitis C	2/157	0.990344	0.970045	2	0.0127389	0.00421383	RB1;CDKN1A	0.0112471
Purine metabolism	2/129	0.990344	0.933488	2	0.0155039	0.00421383	AK1;PDE2A	0.0311106
Inflammatory mediator regulation of TRP channels	1/98	0.990344	0.965005	1	0.0102041	0.00421383	PLCG2	0.0105414
Glycerophospholipid metabolism	1/98	0.990344	0.965005	1	0.0102041	0.00421383	PLA1A	0.0105414
Calcium signaling pathway	4/240	0.990344	0.962232	4	0.0166667	0.00421383	RYR2;CHRM3;PLCG2;MCU	0.0186789
Phospholipase D signaling pathway	2/148	0.990344	0.961174	2	0.0135135	0.00421383	RRAS;PLCG2	0.0155546
Insulin resistance	1/108	0.990344	0.975167	1	0.00925926	0.00421383	PDPK1	0.00674259
Drug metabolism	1/108	0.990344	0.975167	1	0.00925926	0.00421383	TYMP	0.00674259
Gap junction	1/88	0.990344	0.950693	1	0.0113636	0.00421383	TUBA1B	0.0166916
GnRH signaling pathway	1/93	0.990344	0.95846	1	0.0107527	0.00421383	JUN	0.013241
Systemic lupus erythematosus	2/135	0.990344	0.943802	2	0.0148148	0.00421383	HLA-DRB5;HLA-DRB1	0.0249564
Taste transduction	1/86	0.990344	0.947195	1	0.0116279	0.00421383	CHRM3	0.0183319
Sphingolipid signaling pathway	1/119	0.994405	0.982975	1	0.00840336	0.00243674	PDPK1	0.00417258
Neuroactive ligand-receptor interaction	5/341	0.997118	0.990198	5	0.0146628	0.00125353	GHR;CHRM3;EDN1;GRIA4;APLN	0.00418042
MicroRNAs in cancer	4/310	0.997118	0.993297	4	0.0129032	0.00125353	CDKN1A;DDIT4;PLCG2;TIMP3	0.00250722
Olfactory transduction	2/440	0.999992	0.999992	2	0.00454545	3.4829e-06	PDE2A;ANO2	1.03406e-06

## Sheet: Fibroblasts
Pathway	Overlap	Adjusted P-value	P-value	Count	Ratio	EnrichmentScore	Genes	Combined Score
Coronavirus disease	19/232	4.11583e-07	1.82116e-09	19	0.0818966	6.38544	RPL30;CXCL8;RPL34;RPL12;FOS;RPS15;RPS26;NFKBIA;MAPK10;RPS25;RPS28;RPS16;RPS27;RPL36AL;CCL2;MAPK1;RPL26;FAU;RPS27A	126.774
Relaxin signaling pathway	13/129	6.93451e-06	6.13673e-08	13	0.100775	5.15898	VEGFD;FOS;GNG11;TGFBR1;NFKBIA;MAPK10;COL3A1;EDNRB;GNG5;COL4A4;CREB3L2;MAPK1;CREB5	129.278
Ribosome	13/158	4.96129e-05	6.58579e-07	13	0.0822785	4.3044	RPL30;RPL34;RPL12;RPS15;RPS26;RPS25;RPS28;RPS16;RPS27;RPL36AL;RPL26;FAU;RPS27A	88.511
Protein processing in endoplasmic reticulum	13/171	9.1231e-05	1.61471e-06	13	0.0760234	4.03986	XBP1;HSP90AA1;EIF2AK3;MAPK10;DNAJB1;HSPH1;DDIT3;STT3A;MAN1A1;P4HB;CRYAB;HSPA1B;HSPA1A	76.0597
Lipid and atherosclerosis	14/215	0.00016739	4.01891e-06	14	0.0651163	3.77627	XBP1;HSP90AA1;CXCL8;EIF2AK3;FOS;HSPD1;NFKBIA;MAPK10;DDIT3;CCL2;MAPK1;HSPA1B;ABCG1;HSPA1A	60.0659
Pathways in cancer	23/531	0.00016739	4.44398e-06	23	0.0433145	3.77627	PDGFRA;IL15RA;HSP90AA1;CXCL8;GADD45B;ZBTB16;HGF;DAPK2;LAMA4;VEGFD;IGF1;FOS;GNG11;TGFBR1;RUNX1;MAPK10;NFKBIA;KITLG;EDNRB;GNG5;COL4A4;MAPK1;HES1	39.3803
TNF signaling pathway	10/112	0.000203177	6.29309e-06	10	0.0892857	3.69213	NFKBIA;MAPK10;CEBPB;CREB3L2;CCL2;MAPK1;VEGFD;FOS;JUNB;CREB5	80.7591
IL-17 signaling pathway	9/94	0.000293569	1.03918e-05	9	0.0957447	3.53229	MAPK10;NFKBIA;HSP90AA1;CEBPB;CXCL8;CCL2;MAPK1;FOS;S100A8	83.347
AGE-RAGE signaling pathway in diabetic complications	9/100	0.000432056	1.72058e-05	9	0.09	3.36446	MAPK10;COL3A1;CXCL8;COL4A4;SERPINE1;CCL2;MAPK1;VEGFD;TGFBR1	74.4078
PI3K-Akt signaling pathway	16/354	0.00178911	7.91643e-05	16	0.0451977	2.74736	PDGFRA;HSP90AA1;HGF;LAMA4;VEGFD;IGF1;GNG11;NR4A1;KITLG;GNG5;RHEB;COL4A4;CREB3L2;ITGB8;MAPK1;CREB5	31.0325
MAPK signaling pathway	14/294	0.00234104	0.000128179	14	0.047619	2.63059	PDGFRA;GADD45B;HGF;VEGFD;IGF1;FOS;TGFBR1;MAPK10;NR4A1;KITLG;DDIT3;MAPK1;HSPA1B;HSPA1A	30.9766
Chagas disease	8/102	0.00234104	0.000134662	8	0.0784314	2.63059	NFKBIA;MAPK10;CXCL8;SERPINE1;CCL2;MAPK1;FOS;TGFBR1	51.8312
Longevity regulating pathway	8/102	0.00234104	0.000134662	8	0.0784314	2.63059	RHEB;CREB3L2;PRKAG2;IGF1;CRYAB;HSPA1B;CREB5;HSPA1A	51.8312
Human cytomegalovirus infection	11/225	0.00861769	0.000537601	11	0.0488889	2.06461	NFKBIA;PDGFRA;CXCL8;GNG5;RHEB;CREB3L2;CCL2;MAPK1;B2M;GNG11;CREB5	26.5581
Prostate cancer	7/97	0.00861769	0.000585696	7	0.0721649	2.06461	NFKBIA;PDGFRA;HSP90AA1;CREB3L2;MAPK1;IGF1;CREB5	39.426
Kaposi sarcoma-associated herpesvirus infection	10/193	0.00861769	0.000610102	10	0.0518135	2.06461	NFKBIA;MAPK10;ZFP36;CXCL8;GNG5;UBC;MAPK1;FOS;RPS27A;GNG11	27.7058
Dopaminergic synapse	8/132	0.0102857	0.000773705	8	0.0606061	1.98776	GRIA1;MAPK10;GSK3A;GNG5;CREB3L2;FOS;GNG11;CREB5	31.5352
Th17 cell differentiation	7/107	0.0131778	0.00104956	7	0.0654206	1.88016	NFKBIA;MAPK10;HSP90AA1;MAPK1;FOS;TGFBR1;RUNX1	32.6857
Legionellosis	5/57	0.0179597	0.00150989	5	0.0877193	1.7457	NFKBIA;CXCL8;HSPA1B;HSPD1;HSPA1A	42.3277
Human T-cell leukemia virus 1 infection	10/219	0.01799	0.00159203	10	0.0456621	1.74497	NFKBIA;MAPK10;IL15RA;ZFP36;CREB3L2;MAPK1;FOS;B2M;TGFBR1;CREB5	21.0875
Growth hormone synthesis, secretion and action	7/119	0.0209017	0.0019422	7	0.0588235	1.67982	MAPK10;CREB3L2;MAPK1;IGF1;FOS;JUNB;CREB5	26.5489
Non-alcoholic fatty liver disease	8/155	0.0221842	0.00216292	8	0.0516129	1.65396	MAPK10;XBP1;GSK3A;CXCL8;DDIT3;EIF2AK3;PRKAG2;FOS	22.7573
Transcriptional misregulation in cancer	9/192	0.0221842	0.00225768	9	0.046875	1.65396	DDX5;CEBPB;NR4A3;CXCL8;GADD45B;DDIT3;ZBTB16;IGF1;RUNX1	20.4555
Osteoclast differentiation	7/127	0.0257042	0.00280539	7	0.0551181	1.59	NFKBIA;MAPK10;SIRPA;MAPK1;FOS;JUNB;TGFBR1	23.3102
Hepatitis B	8/162	0.0257042	0.00284338	8	0.0493827	1.59	NFKBIA;MAPK10;CXCL8;CREB3L2;MAPK1;FOS;TGFBR1;CREB5	20.7472
Focal adhesion	9/201	0.0266729	0.00306856	9	0.0447761	1.57393	MAPK10;PDGFRA;HGF;COL4A4;LAMA4;ITGB8;MAPK1;VEGFD;IGF1	18.5063
Choline metabolism in cancer	6/98	0.0269132	0.00331474	6	0.0612245	1.57003	MAPK10;PDGFRA;RHEB;MAPK1;FOS;PLPP1	25.2696
FoxO signaling pathway	7/131	0.0269132	0.00333438	7	0.0534351	1.57003	MAPK10;GADD45B;PRKAG2;MAPK1;IGF1;FBXO32;TGFBR1	21.8906
Melanoma	5/72	0.0321406	0.00421947	5	0.0694444	1.49295	PDGFRA;GADD45B;HGF;MAPK1;IGF1	27.6329
Estrogen signaling pathway	7/137	0.0321406	0.00426645	7	0.0510949	1.49295	HSP90AA1;CREB3L2;MAPK1;FOS;HSPA1B;CREB5;HSPA1A	19.9717
Apoptosis	7/142	0.0363864	0.00518354	7	0.0492958	1.43906	NFKBIA;MAPK10;GADD45B;DDIT3;EIF2AK3;MAPK1;FOS	18.5411
Chronic myeloid leukemia	5/76	0.0363864	0.00531305	5	0.0657895	1.43906	NFKBIA;GADD45B;MAPK1;TGFBR1;RUNX1	24.972
Pertussis	5/76	0.0363864	0.00531305	5	0.0657895	1.43906	MAPK10;CXCL8;SFTPA2;MAPK1;FOS	24.972
Toxoplasmosis	6/112	0.0422418	0.00635496	6	0.0535714	1.37426	NFKBIA;MAPK10;LAMA4;MAPK1;HSPA1B;HSPA1A	19.418
Cholinergic synapse	6/113	0.0428136	0.00663042	6	0.0530973	1.36842	GNG5;CREB3L2;MAPK1;FOS;GNG11;CREB5	19.0742
Prion disease	10/273	0.0472142	0.00755513	10	0.03663	1.32593	MAPK10;ATP5PF;DDIT3;CREB3L2;EIF2AK3;MAPK1;PSMA7;HSPA1B;HSPA1A;CREB5	12.6722
Ras signaling pathway	9/232	0.0472142	0.00772976	9	0.0387931	1.32593	MAPK10;PDGFRA;KITLG;GNG5;HGF;MAPK1;VEGFD;IGF1;GNG11	13.3684
Colorectal cancer	5/86	0.0529131	0.0088969	5	0.0581395	1.27644	MAPK10;GADD45B;MAPK1;FOS;TGFBR1	19.7245
Hypertrophic cardiomyopathy	5/90	0.0620599	0.0107095	5	0.0555556	1.20719	TPM2;PRKAG2;ITGB8;IGF1;TTN	18.0545
Human immunodeficiency virus 1 infection	8/212	0.0771846	0.013661	8	0.0377358	1.11247	NFKBIA;MAPK10;GNG5;TRIM5;MAPK1;FOS;B2M;GNG11	11.4398
Circadian entrainment	5/97	0.0797103	0.0144607	5	0.0515464	1.09849	GRIA1;GNG5;MAPK1;FOS;GNG11	15.571
cAMP signaling pathway	8/216	0.0810577	0.0151338	8	0.037037	1.09121	GRIA1;NFKBIA;MAPK10;VIPR2;CREB3L2;MAPK1;FOS;CREB5	10.95
Apelin signaling pathway	6/137	0.0810577	0.0161398	6	0.0437956	1.09121	GNG5;SERPINE1;PRKAG2;MAPK1;GNG11;TGFBR1	12.8009
Autophagy	6/137	0.0810577	0.0161398	6	0.0437956	1.09121	MAPK10;VMP1;RHEB;DAPK2;EIF2AK3;MAPK1	12.8009
Yersinia infection	6/137	0.0810577	0.0161398	6	0.0437956	1.09121	NFKBIA;MAPK10;CXCL8;CCL2;MAPK1;FOS	12.8009
Measles	6/139	0.0845803	0.0172155	6	0.0431655	1.07273	NFKBIA;MAPK10;EIF2AK3;FOS;HSPA1B;HSPA1A	12.41
Mitophagy	4/68	0.0853685	0.0180586	4	0.0588235	1.0687	MAPK10;UBC;EIF2AK3;RPS27A	16.9333
NOD-like receptor signaling pathway	7/181	0.0853685	0.0181314	7	0.038674	1.0687	NFKBIA;MAPK10;HSP90AA1;CXCL8;DHX33;CCL2;MAPK1	10.9405
Amphetamine addiction	4/69	0.0859062	0.0189538	4	0.057971	1.06598	GRIA1;CREB3L2;FOS;CREB5	16.471
Toll-like receptor signaling pathway	5/104	0.0859062	0.0190058	5	0.0480769	1.06598	NFKBIA;MAPK10;CXCL8;MAPK1;FOS	13.5317
Adherens junction	4/71	0.092285	0.0208254	4	0.056338	1.03487	PTPRB;MAPK1;ACP1;TGFBR1	15.5983
Insulin resistance	5/108	0.0948661	0.021982	5	0.0462963	1.02289	NFKBIA;MAPK10;CREB3L2;PRKAG2;CREB5	12.5262
Bladder cancer	3/41	0.0948661	0.0224115	3	0.0731707	1.02289	CXCL8;DAPK2;MAPK1	20.1961
Phospholipase D signaling pathway	6/148	0.0948661	0.0226671	6	0.0405405	1.02289	PDGFRA;KITLG;CXCL8;RHEB;MAPK1;PLPP1	10.8312
Chemokine signaling pathway	7/192	0.0991218	0.0241226	7	0.0364583	1.00383	NFKBIA;GSK3A;CXCL8;GNG5;CCL2;MAPK1;GNG11	9.552
Glioma	4/75	0.100485	0.0248988	4	0.0533333	0.997901	PDGFRA;GADD45B;MAPK1;IGF1	14.0375
Pancreatic cancer	4/76	0.103036	0.0259869	4	0.0526316	0.987012	MAPK10;GADD45B;MAPK1;TGFBR1	13.6815
Pathogenic Escherichia coli infection	7/197	0.10618	0.0272497	7	0.035533	0.973958	NFKBIA;MAPK10;CXCL8;NCL;MAPK1;FOS;MYH10	8.99395
Antigen processing and presentation	4/78	0.106967	0.0282478	4	0.0512821	0.970749	HSP90AA1;B2M;HSPA1B;HSPA1A	13.0062
Cellular senescence	6/156	0.106967	0.0283984	6	0.0384615	0.970749	CXCL8;GADD45B;RHEB;SERPINE1;MAPK1;TGFBR1	9.63926
RNA degradation	4/79	0.109001	0.0294207	4	0.0506329	0.962568	HSPA9;ZCCHC7;BTG2;HSPD1	12.6857
Parkinson disease	8/249	0.116436	0.0319427	8	0.0321285	0.933911	MAPK10;ATP5PF;XBP1;DDIT3;UBC;EIF2AK3;RPS27A;PSMA7	7.75287
AMPK signaling pathway	5/120	0.117186	0.0326669	5	0.0416667	0.931125	RHEB;CREB3L2;PRKAG2;IGF1;CREB5	10.0487
Malaria	3/50	0.13219	0.0374344	3	0.06	0.8788	CXCL8;HGF;CCL2	14.1168
ECM-receptor interaction	4/88	0.143483	0.0412672	4	0.0454545	0.8432	FRAS1;COL4A4;LAMA4;ITGB8	10.2349
Small cell lung cancer	4/92	0.159488	0.0472817	4	0.0434783	0.797273	NFKBIA;GADD45B;COL4A4;LAMA4	9.35081
Th1 and Th2 cell differentiation	4/92	0.159488	0.0472817	4	0.0434783	0.797273	MAPK10;NFKBIA;MAPK1;FOS	9.35081
Dilated cardiomyopathy	4/96	0.178661	0.0537563	4	0.0416667	0.747971	TPM2;ITGB8;IGF1;TTN	8.56635
Long-term depression	3/60	0.192567	0.0587926	3	0.05	0.715418	GRIA1;MAPK1;IGF1	10.0356
Progesterone-mediated oocyte maturation	4/100	0.195933	0.0606871	4	0.04	0.707893	MAPK10;HSP90AA1;MAPK1;IGF1	7.86725
Melanogenesis	4/101	0.198913	0.0624904	4	0.039604	0.701336	KITLG;EDNRB;CREB3L2;MAPK1	7.70439
Amoebiasis	4/102	0.201899	0.0643218	4	0.0392157	0.694866	COL3A1;CXCL8;COL4A4;LAMA4	7.54594
Protein digestion and absorption	4/103	0.203726	0.066181	4	0.038835	0.690954	COL3A1;MME;COL4A4;COL5A2	7.39177
Breast cancer	5/147	0.203726	0.0669608	5	0.0340136	0.690954	GADD45B;MAPK1;HES1;IGF1;FOS	6.42198
T cell receptor signaling pathway	4/104	0.203726	0.068068	4	0.0384615	0.690954	NFKBIA;MAPK10;MAPK1;FOS	7.24172
Retrograde endocannabinoid signaling	5/148	0.203726	0.0685095	5	0.0337838	0.690954	GRIA1;MAPK10;GNG5;MAPK1;GNG11	6.32282
Cortisol synthesis and secretion	3/65	0.20576	0.0712007	3	0.0461538	0.68664	NR4A1;CREB3L2;CREB5	8.6006
Spliceosome	5/150	0.20576	0.0716663	5	0.0333333	0.68664	DDX5;TRA2B;RBMX;HSPA1B;HSPA1A	6.1302
Parathyroid hormone synthesis, secretion and action	4/106	0.20576	0.0719248	4	0.0377358	0.68664	CREB3L2;MAPK1;FOS;CREB5	6.9534
Shigellosis	7/246	0.206038	0.0729338	7	0.0284553	0.686053	NFKBIA;MAPK10;GSK3A;CXCL8;UBC;MAPK1;RPS27A	5.18308
Circadian rhythm	2/31	0.208762	0.0762215	2	0.0645161	0.680349	PRKAG2;NR1D1	11.9214
Acute myeloid leukemia	3/67	0.208762	0.0764669	3	0.0447761	0.680349	ZBTB16;MAPK1;RUNX1	8.106
Salmonella infection	7/249	0.208762	0.0766691	7	0.0281124	0.680349	NFKBIA;MAPK10;HSP90AA1;CXCL8;MAPK1;FOS;RHOB	5.0204
Adipocytokine signaling pathway	3/69	0.217465	0.0818994	3	0.0434783	0.662611	MAPK10;NFKBIA;PRKAG2	7.64974
Proteoglycans in cancer	6/205	0.217465	0.0837804	6	0.0292683	0.662611	DDX5;HGF;TIMP3;MAPK1;IGF1;DCN	5.04594
Epithelial cell signaling in Helicobacter pylori infection	3/70	0.217465	0.0846766	3	0.0428571	0.662611	MAPK10;NFKBIA;CXCL8	7.43477
Prolactin signaling pathway	3/70	0.217465	0.0846766	3	0.0428571	0.662611	MAPK10;MAPK1;FOS	7.43477
RIG-I-like receptor signaling pathway	3/70	0.217465	0.0846766	3	0.0428571	0.662611	MAPK10;NFKBIA;CXCL8	7.43477
Serotonergic synapse	4/113	0.219082	0.0862755	4	0.0353982	0.659394	KCND2;GNG5;MAPK1;GNG11	6.05496
Glutamatergic synapse	4/114	0.222061	0.0884314	4	0.0350877	0.653528	GRIA1;GNG5;MAPK1;GNG11	5.93917
Non-small cell lung cancer	3/72	0.224385	0.0903497	3	0.0416667	0.649006	GADD45B;HGF;MAPK1	7.02893
Rap1 signaling pathway	6/210	0.224682	0.0914636	6	0.0285714	0.648431	PDGFRA;KITLG;HGF;MAPK1;VEGFD;IGF1	4.74687
p53 signaling pathway	3/73	0.226594	0.0932444	3	0.0410959	0.644752	GADD45B;SERPINE1;IGF1	6.83728
Alzheimer disease	9/369	0.233941	0.0973029	9	0.0243902	0.630894	MAPK10;ATP5PF;XBP1;MME;DDIT3;EIF2AK3;LPL;MAPK1;PSMA7	3.9399
cGMP-PKG signaling pathway	5/167	0.240145	0.101622	5	0.0299401	0.619527	EDNRB;CREB3L2;MAPK1;PDE5A;CREB5	4.75575
Aldosterone-regulated sodium reabsorption	2/37	0.240145	0.103162	2	0.0540541	0.619527	MAPK1;IGF1	8.71369
Thyroid cancer	2/37	0.240145	0.103162	2	0.0540541	0.619527	GADD45B;MAPK1	8.71369
Regulation of actin cytoskeleton	6/218	0.240145	0.104522	6	0.0275229	0.619527	PDGFRA;GSN;TMSB4X;ITGB8;MAPK1;MYH10	4.31111
Leishmaniasis	3/77	0.240145	0.105196	3	0.038961	0.619527	NFKBIA;MAPK1;FOS	6.13767
Influenza A	5/172	0.249588	0.111459	5	0.0290698	0.602776	NFKBIA;DNAJB1;CXCL8;CCL2;MAPK1	4.4258
Riboflavin metabolism	1/8	0.249588	0.112103	1	0.125	0.602776	ACP1	20.9455
Various types of N-glycan biosynthesis	2/39	0.249588	0.112646	2	0.0512821	0.602776	STT3A;MAN1A1	7.92273
B cell receptor signaling pathway	3/81	0.256483	0.117713	3	0.037037	0.590941	NFKBIA;MAPK1;FOS	5.53109
Human papillomavirus infection	8/331	0.256483	0.118028	8	0.0241692	0.590941	RHEB;COL4A4;LAMA4;CREB3L2;ITGB8;MAPK1;HES1;CREB5	3.57417
Tuberculosis	5/180	0.275744	0.128111	5	0.0277778	0.559493	HSPA9;MAPK10;CEBPB;MAPK1;HSPD1	3.95383
Vasopressin-regulated water reabsorption	2/44	0.292628	0.13725	2	0.0454545	0.533684	CREB3L2;CREB5	6.34645
Alcoholism	5/186	0.298452	0.141303	5	0.0268817	0.525125	GNG5;CREB3L2;MAPK1;GNG11;CREB5	3.63932
PD-L1 expression and PD-1 checkpoint pathway in cancer	3/89	0.299979	0.144275	3	0.0337079	0.522909	NFKBIA;MAPK1;FOS	4.53764
Insulin signaling pathway	4/137	0.299979	0.14468	4	0.0291971	0.522909	MAPK10;RHEB;PRKAG2;MAPK1	3.91052
Type II diabetes mellitus	2/46	0.302835	0.147398	2	0.0434783	0.518794	MAPK10;MAPK1	5.8398
Fluid shear stress and atherosclerosis	4/139	0.305647	0.150118	4	0.028777	0.514781	MAPK10;HSP90AA1;CCL2;FOS	3.77866
Rheumatoid arthritis	3/93	0.319293	0.158233	3	0.0322581	0.495811	CXCL8;CCL2;FOS	4.12829
Spinocerebellar ataxia	4/143	0.320112	0.161225	4	0.027972	0.494698	GRIA1;MAPK10;XBP1;PSMA7	3.53107
TGF-beta signaling pathway	3/94	0.320112	0.161786	3	0.0319149	0.494698	MAPK1;DCN;TGFBR1	4.03355
Cocaine addiction	2/49	0.320112	0.162889	2	0.0408163	0.494698	CREB3L2;CREB5	5.1809
Pathways of neurodegeneration	10/475	0.323724	0.166159	10	0.0210526	0.489825	MAPK10;GRIA1;ATP5PF;XBP1;DDIT3;UBC;EIF2AK3;MAPK1;RPS27A;PSMA7	2.60571
N-Glycan biosynthesis	2/50	0.324738	0.168116	2	0.04	0.488468	STT3A;MAN1A1	4.98441
Fc gamma R-mediated phagocytosis	3/97	0.330547	0.172586	3	0.0309278	0.480767	GSN;MAPK1;PLPP1	3.76571
Aldosterone synthesis and secretion	3/98	0.331037	0.176231	3	0.0306122	0.480123	NR4A1;CREB3L2;CREB5	3.68156
Gastric cancer	4/149	0.331037	0.178421	4	0.0268456	0.480123	GADD45B;HGF;MAPK1;TGFBR1	3.196
Epstein-Barr virus infection	5/202	0.331037	0.179148	5	0.0247525	0.480123	NFKBIA;MAPK10;GADD45B;HES1;B2M	2.93584
Adrenergic signaling in cardiomyocytes	4/150	0.331037	0.181346	4	0.0266667	0.480123	TPM2;CREB3L2;MAPK1;CREB5	3.144
Diabetic cardiomyopathy	5/203	0.331037	0.181631	5	0.0246305	0.480123	MAPK10;ATP5PF;COL3A1;PDK4;TGFBR1	2.89747
Viral carcinogenesis	5/203	0.331037	0.181631	5	0.0246305	0.480123	NFKBIA;GSN;CREB3L2;MAPK1;CREB5	2.89747
Fanconi anemia pathway	2/54	0.342235	0.189289	2	0.037037	0.465675	WDR48;HES1	4.29404
mTOR signaling pathway	4/154	0.346536	0.193201	4	0.025974	0.460252	RHEB;NPRL3;MAPK1;IGF1	2.94606
Cushing syndrome	4/155	0.347459	0.196203	4	0.0258065	0.459096	NR4A1;CREB3L2;MAPK1;CREB5	2.89896
C-type lectin receptor signaling pathway	3/104	0.347459	0.198526	3	0.0288462	0.459096	NFKBIA;MAPK10;MAPK1	3.22424
NF-kappa B signaling pathway	3/104	0.347459	0.198526	3	0.0288462	0.459096	NFKBIA;CXCL8;GADD45B	3.22424
Thiamine metabolism	1/15	0.347459	0.199866	1	0.0666667	0.459096	ACP1	7.70278
Glucagon signaling pathway	3/107	0.360909	0.209918	3	0.0280374	0.442603	CREB3L2;PRKAG2;CREB5	3.02271
Endometrial cancer	2/58	0.360909	0.210796	2	0.0344828	0.442603	GADD45B;MAPK1	3.72877
HIF-1 signaling pathway	3/109	0.369742	0.217592	3	0.0275229	0.432101	SERPINE1;MAPK1;IGF1	2.89717
Glycerolipid metabolism	2/61	0.382985	0.227079	2	0.0327869	0.416819	LPL;PLPP1	3.36951
Hepatocellular carcinoma	4/168	0.395227	0.236411	4	0.0238095	0.403153	GADD45B;HGF;MAPK1;TGFBR1	2.36206
Cytosolic DNA-sensing pathway	2/63	0.395227	0.237984	2	0.031746	0.403153	NFKBIA;POLR1C	3.15559
Tight junction	4/169	0.395227	0.239585	4	0.0236686	0.403153	MAPK10;PRKAG2;MYH10;RUNX1	2.32591
Neurotrophin signaling pathway	3/119	0.413583	0.256727	3	0.0252101	0.383437	NFKBIA;MAPK10;MAPK1	2.35912
Sphingolipid signaling pathway	3/119	0.413583	0.256727	3	0.0252101	0.383437	MAPK10;MAPK1;NSMAF	2.35912
One carbon pool by folate	1/20	0.413583	0.257208	1	0.05	0.383437	MTHFD2L	4.78536
Thermogenesis	5/232	0.413583	0.258453	5	0.0215517	0.383437	ATP5PF;RHEB;CREB3L2;PRKAG2;CREB5	2.00171
Long-term potentiation	2/67	0.413583	0.259862	2	0.0298507	0.383437	GRIA1;MAPK1	2.77941
Fc epsilon RI signaling pathway	2/68	0.416433	0.265338	2	0.0294118	0.380455	MAPK10;MAPK1	2.69481
Retinol metabolism	2/68	0.416433	0.265338	2	0.0294118	0.380455	ADH1B;ALDH1A1	2.69481
Renal cell carcinoma	2/69	0.422096	0.270814	2	0.0289855	0.374589	HGF;MAPK1	2.61358
Central carbon metabolism in cancer	2/70	0.42754	0.276288	2	0.0285714	0.369023	PDGFRA;MAPK1	2.53556
Chemical carcinogenesis	5/239	0.42754	0.27809	5	0.0209205	0.369023	HSP90AA1;CREB3L2;MAPK1;FOS;CREB5	1.83607
Axon guidance	4/182	0.430062	0.281634	4	0.021978	0.366469	NTNG1;ROBO2;ABLIM1;MAPK1	1.91078
Renin-angiotensin system	1/23	0.439301	0.289627	1	0.0434783	0.357238	MME	3.77093
Huntington disease	6/306	0.446242	0.298081	6	0.0196078	0.35043	MAPK10;GRIA1;ATP5PF;CREB3L2;PSMA7;CREB5	1.62544
PPAR signaling pathway	2/74	0.446242	0.298153	2	0.027027	0.35043	UBC;LPL	2.25245
Thyroid hormone synthesis	2/75	0.451412	0.303605	2	0.0266667	0.345427	CREB3L2;CREB5	2.18822
Vascular smooth muscle contraction	3/133	0.462103	0.312839	3	0.0225564	0.335262	CALD1;MAPK1;MYH10	1.79774
Endocytosis	5/252	0.462685	0.315281	5	0.0198413	0.334715	PDGFRA;STAM2;HSPA1B;TGFBR1;HSPA1A	1.56779
Maturity onset diabetes of the young	1/26	0.467509	0.320637	1	0.0384615	0.33021	HES1	3.04557
Biosynthesis of unsaturated fatty acids	1/27	0.475997	0.33067	1	0.037037	0.322396	ELOVL2	2.84896
Fatty acid elongation	1/27	0.475997	0.33067	1	0.037037	0.322396	ELOVL2	2.84896
ErbB signaling pathway	2/85	0.511448	0.357561	2	0.0235294	0.291198	MAPK10;MAPK1	1.65963
Pentose phosphate pathway	1/30	0.511547	0.359894	1	0.0333333	0.291114	PRPS2	2.35841
Insulin secretion	2/86	0.51257	0.362882	2	0.0232558	0.290246	CREB3L2;CREB5	1.61623
RNA polymerase	1/31	0.517821	0.369349	1	0.0322581	0.28582	POLR1C	2.22183
Cell adhesion molecules	3/148	0.517821	0.373254	3	0.0202703	0.28582	NTNG1;VCAN;ITGB8	1.36582
Gap junction	2/88	0.517821	0.373473	2	0.0227273	0.28582	PDGFRA;MAPK1	1.53369
GABAergic synapse	2/89	0.521924	0.378742	2	0.0224719	0.282392	GNG5;GNG11	1.49442
Morphine addiction	2/91	0.533118	0.389223	2	0.021978	0.273177	GNG5;GNG11	1.41962
Oxytocin signaling pathway	3/154	0.540751	0.397189	3	0.0194805	0.267003	PRKAG2;MAPK1;FOS	1.22846
GnRH signaling pathway	2/93	0.540811	0.399626	2	0.0215054	0.266954	MAPK10;MAPK1	1.34947
Hepatitis C	3/157	0.550293	0.409067	3	0.0191083	0.259406	NFKBIA;EIF2AK3;MAPK1	1.16591
Tyrosine metabolism	1/36	0.554294	0.41458	1	0.0277778	0.25626	ADH1B	1.68311
Necroptosis	3/159	0.554294	0.416947	3	0.0188679	0.25626	MAPK10;HSP90AA1;FTL	1.12628
African trypanosomiasis	1/37	0.558675	0.423231	1	0.027027	0.252841	LAMA4	1.5979
Inflammatory mediator regulation of TRP channels	2/98	0.558675	0.42526	2	0.0204082	0.252841	MAPK10;IGF1	1.19218
JAK-STAT signaling pathway	3/162	0.558675	0.428702	3	0.0185185	0.252841	IL15RA;PDGFRA;STAM2	1.06974
Hematopoietic cell lineage	2/99	0.558675	0.430319	2	0.020202	0.252841	KITLG;MME	1.16351
Hippo signaling pathway	3/163	0.558675	0.432602	3	0.0184049	0.252841	SERPINE1;TGFBR1;NKD1	1.05164
Viral protein interaction with cytokine and cytokine receptor	2/100	0.559035	0.435354	2	0.02	0.252561	CXCL8;CCL2	1.13569
Wnt signaling pathway	3/166	0.567225	0.444243	3	0.0180723	0.246244	MAPK10;NKD1;LGR4	0.999416
Nicotine addiction	1/40	0.567579	0.448425	1	0.025	0.245974	GRIA1	1.37558
Amyotrophic lateral sclerosis	6/364	0.567579	0.449543	6	0.0164835	0.245974	GRIA1;ATP5PF;XBP1;DDIT3;EIF2AK3;PSMA7	0.897048
Ferroptosis	1/41	0.573258	0.456577	1	0.0243902	0.24165	FTL	1.311
Fat digestion and absorption	1/43	0.581603	0.472523	1	0.0232558	0.235373	PLPP1	1.19378
Fatty acid degradation	1/43	0.581603	0.472523	1	0.0232558	0.235373	ADH1B	1.19378
Type I diabetes mellitus	1/43	0.581603	0.472523	1	0.0232558	0.235373	HSPD1	1.19378
Calcium signaling pathway	4/240	0.581603	0.473518	4	0.0166667	0.235373	PDGFRA;EDNRB;HGF;VEGFD	0.847712
ABC transporters	1/45	0.596154	0.488002	1	0.0222222	0.224642	ABCG1	1.09041
Proteasome	1/46	0.602145	0.495571	1	0.0217391	0.220299	PSMA7	1.04325
Other types of O-glycan biosynthesis	1/47	0.604704	0.503029	1	0.0212766	0.218457	EOGT	0.998807
Pyruvate metabolism	1/47	0.604704	0.503029	1	0.0212766	0.218457	ADH1B	0.998807
Intestinal immune network for IgA production	1/48	0.610291	0.510376	1	0.0208333	0.214463	IL15RA	0.956876
Ether lipid metabolism	1/49	0.612466	0.517615	1	0.0204082	0.212918	PLPP1	0.917275
Sphingolipid metabolism	1/49	0.612466	0.517615	1	0.0204082	0.212918	PLPP1	0.917275
Cholesterol metabolism	1/50	0.614472	0.524748	1	0.02	0.211498	LPL	0.879836
Cysteine and methionine metabolism	1/50	0.614472	0.524748	1	0.02	0.211498	ADI1	0.879836
Ovarian steroidogenesis	1/51	0.619491	0.531776	1	0.0196078	0.207965	IGF1	0.844408
Thyroid hormone signaling pathway	2/121	0.620123	0.535062	2	0.0165289	0.207522	RHEB;MAPK1	0.702588
Platelet activation	2/124	0.632216	0.548294	2	0.016129	0.199134	COL3A1;MAPK1	0.658439
Lysosome	2/128	0.646155	0.565523	2	0.015625	0.189664	SLC11A1;AP3S2	0.604589
Oocyte meiosis	2/129	0.646155	0.569757	2	0.0155039	0.189664	MAPK1;IGF1	0.59195
Purine metabolism	2/129	0.646155	0.569757	2	0.0155039	0.189664	PRPS2;PDE5A	0.59195
Glutathione metabolism	1/57	0.646155	0.571818	1	0.0175439	0.189664	PRDX6	0.667061
Notch signaling pathway	1/59	0.653825	0.584392	1	0.0169492	0.184538	HES1	0.618932
VEGF signaling pathway	1/59	0.653825	0.584392	1	0.0169492	0.184538	MAPK1	0.618932
Mineral absorption	1/60	0.657449	0.590541	1	0.0166667	0.182138	FTL	0.596557
Basal cell carcinoma	1/63	0.670735	0.608447	1	0.015873	0.173449	GADD45B	0.535415
Lysine degradation	1/63	0.670735	0.608447	1	0.015873	0.173449	AASS	0.535415
GnRH secretion	1/64	0.670735	0.614241	1	0.015625	0.173449	MAPK1	0.516839
Ubiquitin mediated proteolysis	2/140	0.670735	0.614346	2	0.0142857	0.173449	UBC;RPS27A	0.471533
Signaling pathways regulating pluripotency of stem cells	2/143	0.68004	0.625878	2	0.013986	0.167465	MAPK1;IGF1	0.443817
Glycolysis / Gluconeogenesis	1/67	0.682448	0.631114	1	0.0149254	0.16593	ADH1B	0.465843
Cytokine-cytokine receptor interaction	4/295	0.683957	0.635536	4	0.0135593	0.164971	IL15RA;CXCL8;CCL2;TGFBR1	0.415683
Metabolism of xenobiotics by cytochrome P450	1/76	0.72386	0.677446	1	0.0131579	0.140345	ADH1B	0.346685
Arrhythmogenic right ventricular cardiomyopathy	1/77	0.72386	0.682222	1	0.012987	0.140345	ITGB8	0.335935
Bacterial invasion of epithelial cells	1/77	0.72386	0.682222	1	0.012987	0.140345	ARHGAP10	0.335935
Complement and coagulation cascades	1/85	0.758237	0.717976	1	0.0117647	0.120195	SERPINE1	0.263233
Cardiac muscle contraction	1/87	0.763428	0.72627	1	0.0114943	0.117232	TPM2	0.248173
Herpes simplex virus 1 infection	6/498	0.78119	0.746624	6	0.0120482	0.107243	NFKBIA;RHEB;ZNF417;EIF2AK3;CCL2;B2M	0.236894
Phosphatidylinositol signaling system	1/97	0.795898	0.76423	1	0.0103093	0.0991426	PIP4P2	0.186812
Glycerophospholipid metabolism	1/98	0.795898	0.767725	1	0.0102041	0.0991426	PLPP1	0.18174
Drug metabolism	1/108	0.825522	0.799952	1	0.00925926	0.0832715	ADH1B	0.139053
MicroRNAs in cancer	3/310	0.861496	0.838624	3	0.00967742	0.064747	PDGFRA;TIMP3;MAPK1	0.114249
Cell cycle	1/124	0.861564	0.842503	1	0.00806452	0.0647125	GADD45B	0.0928027
Natural killer cell mediated cytotoxicity	1/131	0.873619	0.858157	1	0.00763359	0.0586778	MAPK1	0.0783451
Oxidative phosphorylation	1/133	0.873939	0.862338	1	0.0075188	0.058519	ATP5PF	0.0746991
Neuroactive ligand-receptor interaction	3/341	0.889688	0.881815	3	0.00879765	0.0507622	GRIA1;VIPR2;EDNRB	0.074041
Phagosome	1/152	0.900395	0.896411	1	0.00657895	0.0455671	SFTPA2	0.0481678
Neutrophil extracellular trap formation	1/189	0.940505	0.940505	1	0.00529101	0.0266387	MAPK1	0.0216589

## Sheet: Macrophages
Pathway	Overlap	Adjusted P-value	P-value	Count	Ratio	EnrichmentScore	Genes	Combined Score
Ribosome	84/158	1.1719e-74	4.30844e-77	84	0.531646	10	RPL4;RPL5;RPL30;RPL3;RPL32;RPL31;RPL34;RPLP1;RPL10A;RPL8;RPL9;RPL6;RPL7;MRPL33;RPS15;RPS4X;RPS14;RPL7A;RPS17;RPS16;RPL18A;RPS19;RPL36AL;RPS18;RPL36;RPL35;RPLP2;RPL38;RPL37;RPS11;RPL39;RPS10;RPS13;RPS12;RPS9;RPL21;RPS7;RPS8;RPL23;RPS5;RPL22;RPS6;RPL13A;RPSA;RPS3A;RPL37A;RPL24;RPL27;RPL26;RPL29;RPL28;UBA52;RPL10;MRPL18;RPL12;RPL11;RPL36A;MRPL17;MRPL13;RPS15A;RPL14;RPS3;RPL13;RPL15;RPS2;RPL18;RPS27A…	5693.96
Coronavirus disease	89/232	9.64035e-64	7.08849e-66	89	0.383621	10	RPL4;RPL5;RPL30;RPL3;CXCL8;RPL32;RPL31;RPL34;RPLP1;F13A1;CGAS;RPL8;RPL10A;RPL9;RPL6;RPL7;RPS15;RPS4X;RPS14;RPL7A;RPS17;RPS16;RPL18A;RPS19;RPL36AL;RPS18;RPL36;RPL35;RPLP2;RPL38;RPL37;RPS11;RPL39;RPS10;RPS13;RPS12;RPS9;RPL21;RPS7;RPS8;RPL23;RPS5;RPL22;RPS6;RPL13A;RPSA;RPS3A;RPL37A;RPL24;RPL27;RPL26;RPL29;RPL28;UBA52;CFD;C1QB;RPL10;RPL12;RPL11;RPL36A;RPS15A;PLCG2;RPL14;RPS3;RPL13;CCL2;RPL15;RPS2;RPL…	2673.69
Antigen processing and presentation	24/78	5.26258e-14	5.80432e-16	24	0.307692	9.99977	CD74;HSPA8;HSP90AA1;HLA-DRB5;HSP90AB1;HSPA6;HLA-B;HLA-C;IFI30;CTSS;CTSL;PSME1;HLA-DPB1;HLA-DRA;B2M;HLA-DQA2;HLA-DQA1;HLA-DRB1;HSPA1B;CTSB;HLA-DPA1;HLA-DQB1;HSPA1A;LGMN	408.766
Prion disease	40/273	1.12815e-11	1.88277e-13	40	0.14652	9.95358	C1QB;COX7B;NCF1;UQCRB;NDUFB11;COX4I1;NDUFB4;NDUFB3;ATP5MC2;NDUFB2;ITPR2;NDUFB1;COX7A2;COX5B;COX6A1;COX7C;RYR3;PSMA7;UQCRH;STIP1;TUBB3;HSPA8;ATP5PD;NDUFA4;NDUFA3;HSPA6;NDUFA1;CYBA;ATP5F1E;COX6B1;SOD1;TUBB2A;UQCRQ;NDUFS5;UQCRC1;PPIF;SLC25A5;HSPA1B;C1QC;HSPA1A	133.56
Parkinson disease	38/249	1.12815e-11	2.07381e-13	38	0.15261	9.95358	PRKN;COX7B;UQCRB;NDUFB11;COX4I1;NDUFB4;NDUFB3;ATP5MC2;NDUFB2;ITPR2;NDUFB1;COX7A2;PARK7;COX5B;COX6A1;COX7C;RYR3;PSMA7;UQCRH;UBB;TUBB3;UBC;RPS27A;ATP5PD;DUSP1;NDUFA4;NDUFA3;NDUFA1;ATP5F1E;COX6B1;TUBB2A;UQCRQ;NDUFS5;UQCRC1;PPIF;CALM1;SLC25A5;UBA52	139.421
Oxidative phosphorylation	26/133	2.00949e-10	4.4327e-12	26	0.195489	9.52151	COX7B;UQCRB;NDUFB11;COX4I1;NDUFB4;COX17;NDUFB3;ATP5MC2;NDUFB2;NDUFB1;COX7A2;COX6A1;COX5B;COX7C;UQCRH;ATP5MG;ATP5ME;ATP5PD;NDUFA4;NDUFA3;NDUFA1;ATP5F1E;COX6B1;UQCRQ;NDUFS5;UQCRC1	166.525
Thermogenesis	33/232	2.18213e-09	5.61576e-11	33	0.142241	8.64166	COX7B;UQCRB;NDUFB11;COX4I1;NDUFB4;COX17;NDUFB3;ATP5MC2;NDUFB2;PRKAG2;NDUFB1;COX7A2;COX5B;COX6A1;COX7C;ACTB;UQCRH;ATP5MG;PRKG1;ATP5ME;ATP5PD;ACSL1;NDUFA4;NDUFA3;RPS6;NDUFA1;TSC2;ATP5F1E;COX6B1;UQCRQ;NDUFS5;UQCRC1;GRB2	103.102
Phagosome	26/152	3.48147e-09	1.02396e-10	26	0.171053	8.44594	COLEC12;NCF1;TFRC;THBS1;ACTB;CTSS;MRC2;FCGR3B;TUBB3;CTSL;MRC1;OLR1;HLA-DQA2;HLA-DQA1;HLA-DPA1;HLA-DRB5;HLA-B;HLA-C;CYBA;MARCO;TUBB2A;HLA-DPB1;HLA-DRA;HLA-DRB1;HLA-DQB1;RAB7A	124.306
Diabetic cardiomyopathy	29/203	2.24479e-08	7.4276e-10	29	0.142857	7.64689	COX7B;NCF1;UQCRB;NDUFB11;COX4I1;NDUFB4;NDUFB3;ATP5MC2;NDUFB2;NDUFB1;COX7A2;COX5B;COX6A1;COX7C;UQCRH;CTSD;ATP5PD;NDUFA4;NDUFA3;NDUFA1;CYBA;ATP5F1E;COX6B1;UQCRQ;NDUFS5;UQCRC1;PPIF;SLC25A5;GAPDH	91.8991
Non-alcoholic fatty liver disease	24/155	1.16064e-07	4.26704e-09	24	0.154839	6.93493	JUN;COX7B;CXCL8;UQCRB;NDUFB11;NDUFA4;COX4I1;NDUFB4;NDUFA3;NDUFB3;NDUFB2;NDUFA1;PRKAG2;NDUFB1;COX7A2;COX6A1;COX5B;COX7C;UQCRH;COX6B1;UQCRQ;NDUFS5;UQCRC1;BID	92.1918
Pathways of neurodegeneration	45/475	3.94282e-07	1.59452e-08	45	0.0947368	6.40408	PRKN;COX7B;CSF1;UQCRB;NDUFB11;COX4I1;NDUFB4;NDUFB3;NDUFB2;ATP5MC2;ITPR2;NDUFB1;COX7A2;PARK7;COX5B;COX6A1;COX7C;GABARAP;PSMA7;UQCRH;RYR3;UBB;TUBB3;UBC;BID;RPS27A;ATP5PD;WNT5B;NDUFA4;NDUFA3;NDUFA1;TNFRSF1B;ATP5F1E;COX6B1;SOD1;TUBB2A;UQCRQ;GNAQ;NDUFS5;UQCRC1;PPIF;SLC25A5;CALM1;UBA52;SQSTM1	49.7187
Alzheimer disease	38/369	5.39123e-07	2.37849e-08	38	0.102981	6.26823	COX7B;CSF1;UQCRB;NDUFB11;COX4I1;NDUFB4;NDUFB3;ATP5MC2;NDUFB2;ITPR2;NDUFB1;COX7A2;COX5B;COX6A1;COX7C;RYR3;PSMA7;UQCRH;TUBB3;APOE;BID;ATP5PD;MME;WNT5B;NDUFA4;NDUFA3;NDUFA1;ATP5F1E;COX6B1;TUBB2A;UQCRQ;GNAQ;NDUFS5;UQCRC1;PPIF;CALM1;SLC25A5;GAPDH	53.0851
Type I diabetes mellitus	12/43	8.51378e-07	4.06909e-08	12	0.27907	6.06983	HLA-DRB5;HLA-B;HLA-DPB1;GZMB;HLA-C;HLA-DRA;HLA-DQA2;HLA-DQA1;HLA-DRB1;HSPD1;HLA-DPA1;HLA-DQB1	170.111
Staphylococcus aureus infection	17/95	1.73101e-06	8.90963e-08	17	0.178947	5.76167	C1QB;CFD;HLA-DRB5;PTAFR;FPR1;DEFB1;FPR3;KRT10;FCGR3B;HLA-DPB1;HLA-DRA;HLA-DQA2;HLA-DQA1;HLA-DRB1;HLA-DPA1;HLA-DQB1;C1QC	91.7603
Allograft rejection	11/38	1.79552e-06	9.90176e-08	11	0.289474	5.74579	HLA-DRB5;HLA-B;HLA-DPB1;GZMB;HLA-C;HLA-DRA;HLA-DQA2;HLA-DQA1;HLA-DRB1;HLA-DPA1;HLA-DQB1	169.488
Asthma	10/31	2.05724e-06	1.21014e-07	10	0.322581	5.68669	HLA-DRB5;FCER1G;PRG2;HLA-DPB1;HLA-DRA;HLA-DQA2;HLA-DQA1;HLA-DRB1;HLA-DPA1;HLA-DQB1	195.437
Graft-versus-host disease	11/42	4.63586e-06	3.06785e-07	11	0.261905	5.33386	HLA-DRB5;HLA-B;HLA-DPB1;GZMB;HLA-C;HLA-DRA;HLA-DQA2;HLA-DQA1;HLA-DRB1;HLA-DPA1;HLA-DQB1	137.239
Viral myocarditis	13/60	4.63586e-06	2.90185e-07	13	0.216667	5.33386	HLA-DRB5;HLA-B;HLA-C;ACTB;HLA-DPB1;HLA-DRA;BID;HLA-DQA2;CD55;HLA-DQA1;HLA-DRB1;HLA-DPA1;HLA-DQB1	107.574
Huntington disease	31/306	9.51077e-06	6.64355e-07	31	0.101307	5.02178	COX7B;UQCRB;NDUFB11;COX4I1;NDUFB4;NDUFB3;ATP5MC2;NDUFB2;NDUFB1;COX7A2;COX5B;COX6A1;COX7C;PSMA7;UQCRH;TUBB3;ATP5PD;NDUFA4;NDUFA3;NDUFA1;ATP5F1E;COX6B1;SOD1;TUBB2A;UQCRQ;GNAQ;NDUFS5;UQCRC1;PPIF;TAF4B;SLC25A5	41.9538
Amyotrophic lateral sclerosis	34/364	1.72174e-05	1.26599e-06	34	0.0934066	4.76403	PRKN;COX7B;UQCRB;NDUFB11;COX4I1;NDUFB4;NDUFB3;ATP5MC2;NDUFB2;NDUFB1;COX7A2;COX5B;COX6A1;COX7C;ACTB;GABARAP;PSMA7;UQCRH;TUBB3;ERBB4;BID;ATP5PD;NDUFA4;NDUFA3;NDUFA1;TNFRSF1B;ATP5F1E;COX6B1;SOD1;TUBB2A;UQCRQ;NDUFS5;UQCRC1;SQSTM1	36.6522
Rheumatoid arthritis	15/93	2.60434e-05	2.0107e-06	15	0.16129	4.5843	HLA-DRB5;JUN;CXCL8;CSF1;CCL3L1;CTSL;HLA-DPB1;ACP5;CCL2;HLA-DRA;HLA-DQA2;HLA-DQA1;HLA-DRB1;HLA-DPA1;HLA-DQB1	65.2447
Autoimmune thyroid disease	11/53	4.62253e-05	3.73881e-06	11	0.207547	4.33512	HLA-DRB5;HLA-B;HLA-DPB1;HLA-C;GZMB;HLA-DRA;HLA-DQA2;HLA-DQA1;HLA-DRB1;HLA-DPA1;HLA-DQB1	84.3588
Tuberculosis	21/180	5.5991e-05	4.73453e-06	21	0.116667	4.25188	CD74;HLA-DRB5;FCER1G;BCL10;LSP1;CTSS;HSPD1;MRC2;FCGR3B;MRC1;HLA-DPB1;HLA-DRA;CALM1;BID;HLA-DQA2;CTSD;HLA-DQA1;HLA-DRB1;HLA-DPA1;HLA-DQB1;RAB7A	42.0475
Leishmaniasis	13/77	6.47172e-05	5.71034e-06	13	0.168831	4.18898	HLA-DRB5;JUN;NCF1;CYBA;EEF1A1;FCGR3B;HLA-DPB1;HLA-DRA;HLA-DQA2;HLA-DQA1;HLA-DRB1;HLA-DPA1;HLA-DQB1	63.3063
Hematopoietic cell lineage	14/99	0.000218405	2.0877e-05	14	0.141414	3.66074	HLA-DRB5;CSF1;TFRC;MME;IL1R2;HLA-DPB1;HLA-DRA;CD37;HLA-DQA2;HLA-DQA1;HLA-DRB1;CD55;HLA-DPA1;HLA-DQB1	45.8322
Fluid shear stress and atherosclerosis	17/139	0.000218405	2.01839e-05	17	0.122302	3.66074	GSTM3;JUN;HSP90AA1;HSP90AB1;NCF1;DUSP1;IL1R2;SDC2;GSTP1;CYBA;ACTB;KLF2;CTSL;SUMO2;CCL2;CALM1;SQSTM1	38.9788
Mitophagy	11/68	0.000452476	4.49149e-05	11	0.161765	3.3444	PRKN;JUN;UBB;UBC;TOMM7;RPS27A;SQSTM1;UBA52;HIF1A;GABARAP;RAB7A	49.7548
Legionellosis	10/57	0.000470531	4.8437e-05	10	0.175439	3.32741	PYCARD;EEF1A1;EEF1G;CLK1;HSPA8;CXCL8;HSPA6;HSPA1B;HSPD1;HSPA1A	54.397
Inflammatory bowel disease	10/65	0.00143477	0.000152972	10	0.153846	2.84322	HLA-DRB5;JUN;HLA-DPB1;HLA-DRA;HLA-DQA2;HLA-DQA1;HLA-DRB1;IL18R1;HLA-DPA1;HLA-DQB1	41.0871
Spliceosome	16/150	0.00164926	0.000181903	16	0.106667	2.78271	SF3A3;HSPA8;RBM8A;SF3B6;EIF4A3;HSPA6;HNRNPU;SNU13;SNRPD2;SYF2;TRA2B;SNRPG;SNRPB2;BCAS2;HSPA1B;HSPA1A	26.5552
Lipid and atherosclerosis	20/215	0.00170752	0.000200885	20	0.0930233	2.76763	ABCA1;HSPA8;JUN;HSP90AA1;CXCL8;HSP90AB1;NCF1;CCL3L1;HSPA6;CYBA;TNFRSF10A;HSPD1;PYCARD;RAP1A;OLR1;CCL2;CALM1;BID;HSPA1B;HSPA1A	22.5975
Th17 cell differentiation	13/107	0.00170752	0.000199122	13	0.121495	2.76763	HLA-DRB5;JUN;HSP90AA1;HSP90AB1;AHR;HIF1A;HLA-DPB1;HLA-DRA;HLA-DQA2;HLA-DQA1;HLA-DRB1;HLA-DPA1;HLA-DQB1	30.375
Estrogen signaling pathway	15/137	0.00177185	0.000214968	15	0.109489	2.75157	HSPA8;JUN;HSP90AA1;HSP90AB1;HSPA6;ITPR2;KRT10;GNAQ;GRB2;FKBP4;CALM1;CTSD;HSPA1B;FKBP5;HSPA1A	26.7946
Toxoplasmosis	13/112	0.00251445	0.000314306	13	0.116071	2.59956	HSPA8;HLA-DRB5;HSPA6;PPIF;HLA-DPB1;HLA-DRA;HLA-DQA2;HLA-DQA1;HLA-DRB1;HSPA1B;HLA-DPA1;HLA-DQB1;HSPA1A	27.2889
Intestinal immune network for IgA production	8/48	0.0030827	0.000396672	8	0.166667	2.51107	HLA-DRB5;HLA-DPB1;HLA-DRA;HLA-DQA2;HLA-DQA1;HLA-DRB1;HLA-DPA1;HLA-DQB1	40.2175
Cardiac muscle contraction	11/87	0.00323771	0.00042852	11	0.126437	2.48976	COX7B;UQCRB;UQCRQ;COX4I1;UQCRC1;COX7A2;COX6A1;COX5B;COX7C;UQCRH;COX6B1	28.8796
Protein processing in endoplasmic reticulum	16/171	0.00581561	0.000791095	16	0.0935673	2.2354	PPP1R15A;PRKN;HSPA8;HSP90AA1;HSP90AB1;HSPA6;DERL2;DNAJA1;DNAJB1;HSPH1;DNAJA2;MAN1A1;HSPA1B;MBTPS2;SKP1;HSPA1A	19.018
Influenza A	16/172	0.00603002	0.000842429	16	0.0930233	2.21968	HLA-DRB5;CXCL8;TNFRSF10A;ACTB;PYCARD;DNAJB1;HLA-DPB1;HLA-DRA;CCL2;SLC25A5;BID;HLA-DQA2;HLA-DQA1;HLA-DRB1;HLA-DPA1;HLA-DQB1	18.7288
Kaposi sarcoma-associated herpesvirus infection	17/193	0.00756419	0.00108457	17	0.0880829	2.12124	JUN;CXCL8;HLA-B;HLA-C;ITPR2;HIF1A;GABARAP;CLEC2B;UBB;GNG5;GNG7;UBC;PLCG2;CALM1;BID;RPS27A;UBA52	17.0137
Shigellosis	20/246	0.00764665	0.00112451	20	0.0813008	2.11653	JUN;CXCL8;CBX3;ITPR2;CGAS;ILK;BCL10;ACTB;GABARAP;MYL12A;MYL12B;PYCARD;UBB;ARPC3;UBC;PLCG2;RPS27A;UBA52;SQSTM1;SKP1	15.5276
Viral protein interaction with cytokine and cytokine receptor	11/100	0.00923936	0.0013927	11	0.11	2.03436	CCL13;CXCL8;CSF1;CCL3L1;TNFSF14;CXCR2;CCL2;TNFRSF10A;TNFRSF1B;CCL18;IL18R1	20.8989
Retrograde endocannabinoid signaling	14/148	0.00958595	0.00148018	14	0.0945946	2.01836	NDUFB11;NDUFA4;NDUFB4;NDUFA3;NDUFB3;NDUFB2;NDUFA1;ITPR2;NDUFB1;ABHD6;GNG5;GNAQ;NDUFS5;GNG7	17.5321
Human T-cell leukemia virus 1 infection	18/219	0.0109085	0.0017245	18	0.0821918	1.96224	EGR2;HLA-DRB5;JUN;IL1R2;HLA-B;HLA-C;ETS2;POLB;HLA-DPB1;TSPO;HLA-DRA;SLC25A5;B2M;HLA-DQA2;HLA-DQA1;HLA-DRB1;HLA-DPA1;HLA-DQB1	14.703
Apoptosis	13/142	0.017758	0.00287262	13	0.0915493	1.75061	JUN;GADD45B;BCL2A1;ITPR2;GZMB;TNFRSF10A;ACTB;CTSS;CTSL;PMAIP1;BID;CTSD;CTSB	15.1734
Human immunodeficiency virus 1 infection	17/212	0.0178623	0.00295516	17	0.0801887	1.74806	JUN;HLA-B;HLA-C;ITPR2;CGAS;TNFRSF1B;GNG5;GNAQ;GNG7;PLCG2;ELOB;ELOC;CALM1;BID;B2M;APOBEC3A;SKP1	13.0882
Salmonella infection	19/249	0.0179228	0.00303107	19	0.0763052	1.74659	JUN;HSP90AA1;CXCL8;HSP90AB1;TNFRSF10A;DYNLL1;ACTB;MYL12A;MYL12B;PYCARD;TUBB2A;TUBB3;ARPC3;RHOJ;RPS3;GAPDH;SKP1;S100A10;RAB7A	12.3587
Ferroptosis	6/41	0.023554	0.0041566	6	0.146341	1.62793	MAP1LC3B;TFRC;ACSL1;FTH1;SLC39A8;FTL	24.0741
Natural killer cell mediated cytotoxicity	12/131	0.023554	0.0040786	12	0.0916031	1.62793	TYROBP;FCGR3B;FCER1G;HLA-B;PLCG2;HLA-C;GZMB;TNFRSF10A;GRB2;CD48;BID;HCST	14.2621
Epstein-Barr virus infection	16/202	0.0241673	0.00435366	16	0.0792079	1.61677	HLA-DRB5;JUN;GADD45B;HLA-B;HLA-C;PLCG2;HLA-DPB1;HLA-DRA;VIM;BID;B2M;HLA-DQA2;HLA-DQA1;HLA-DRB1;HLA-DPA1;HLA-DQB1	12.0446
Apelin signaling pathway	12/137	0.0317147	0.00582991	12	0.0875912	1.49874	GNG5;GNAQ;GNG7;SERPINE1;RPS6;SPP1;ITPR2;PRKAG2;CALM1;GABARAP;RYR3;KLF2	12.6919
p53 signaling pathway	8/73	0.0330205	0.00619134	8	0.109589	1.48122	GADD45B;ZMAT3;SERPINE1;TSC2;PMAIP1;TNFRSF10A;BID;THBS1	16.0457
Platelet activation	11/124	0.0386611	0.00739108	11	0.0887097	1.41273	VAMP8;RAP1A;FCER1G;GNAQ;SNAP23;PLCG2;ITPR2;ACTB;MYL12A;PRKG1;MYL12B	12.2674
Th1 and Th2 cell differentiation	9/92	0.0409496	0.00797914	9	0.0978261	1.38775	HLA-DRB5;JUN;HLA-DPB1;HLA-DRA;HLA-DQA2;HLA-DQA1;HLA-DRB1;HLA-DPA1;HLA-DQB1	13.4367
Osteoclast differentiation	11/127	0.0442708	0.00878906	11	0.0866142	1.35388	JUN;TYROBP;FCGR3B;CSF1;NCF1;PLCG2;ACP5;FOSB;CYBA;GRB2;SQSTM1	11.5265
Human cytomegalovirus infection	16/225	0.0583479	0.0117983	16	0.0711111	1.23398	CXCL8;CCL3L1;HLA-B;HLA-C;TSC2;ITPR2;CGAS;GNG5;GNAQ;GNG7;CXCR2;CCL2;GRB2;CALM1;BID;B2M	8.74296
Systemic lupus erythematosus	11/135	0.0656796	0.0135223	11	0.0814815	1.18257	C1QB;HLA-DRB5;FCGR3B;HLA-DPB1;HLA-DRA;HLA-DQA2;HLA-DQA1;HLA-DRB1;HLA-DPA1;HLA-DQB1;C1QC	9.79752
Chemokine signaling pathway	14/192	0.0694833	0.0145608	14	0.0729167	1.15812	CCL13;CXCL8;NCF1;CCL3L1;RAP1A;GNG5;PARD3;GNAQ;GNG7;CXCR2;PLCG2;CCL2;GRB2;CCL18	8.5476
Complement and coagulation cascades	8/85	0.0702525	0.0149803	8	0.0941176	1.15334	C1QB;CFD;SERPINA1;SERPINE1;F13A1;TFPI;CD55;C1QC	11.1842
C-type lectin receptor signaling pathway	9/104	0.078331	0.0169909	9	0.0865385	1.10607	PYCARD;EGR2;JUN;FCER1G;PLCG2;ITPR2;BCL10;LSP1;CALM1	9.89647
PPAR signaling pathway	7/74	0.097982	0.0216137	7	0.0945946	1.00885	FABP4;ACSL1;UBC;ILK;OLR1;DBI;PLIN2	10.2571
Salivary secretion	8/93	0.109046	0.0244551	8	0.0860215	0.962391	CST3;GNAQ;KCNMA1;ITPR2;LYZ;CALM1;RYR3;PRKG1	8.94588
Cell adhesion molecules	11/148	0.109735	0.0250132	11	0.0743243	0.959653	HLA-DRB5;SDC2;HLA-B;HLA-DPB1;HLA-C;HLA-DRA;HLA-DQA2;HLA-DQA1;HLA-DRB1;HLA-DPA1;HLA-DQB1	7.59522
IL-17 signaling pathway	8/94	0.111733	0.0258794	8	0.0851064	0.951818	HSP90AA1;JUN;CXCL8;HSP90AB1;CCL2;FOSB;S100A9;S100A8	8.70653
MAPK signaling pathway	18/294	0.132208	0.0311078	18	0.0612245	0.878742	HSPA8;JUN;DUSP2;GADD45B;CSF1;DUSP1;RASGRF2;HSPA6;HSPB1;NR4A1;RAP1A;DUSP10;MECOM;ERBB4;GRB2;HSPA1B;MAP4K4;HSPA1A	5.81695
Autophagy	10/137	0.147423	0.0352298	10	0.0729927	0.831435	VAMP8;VMP1;CTSL;TSC2;SQSTM1;HIF1A;CTSD;GABARAP;CTSB;RAB7A	6.75127
Chagas disease	8/102	0.161634	0.0393931	8	0.0784314	0.791466	C1QB;JUN;CXCL8;CCL3L1;GNAQ;SERPINE1;CCL2;C1QC	7.04679
Malaria	5/50	0.161634	0.0398144	5	0.1	0.791466	CXCL8;SDC2;HBB;CCL2;THBS1	9.15646
Pantothenate and CoA biosynthesis	3/21	0.172412	0.0431029	3	0.142857	0.763433	VNN1;VNN2;VNN3	13.3797
Renal cell carcinoma	6/69	0.181107	0.0459427	6	0.0869565	0.742064	JUN;RAP1A;ELOB;GRB2;ELOC;HIF1A	7.50278
HIF-1 signaling pathway	8/109	0.21187	0.0545253	8	0.0733945	0.673931	TFRC;SERPINE1;RPS6;PLCG2;ELOB;ELOC;HIF1A;GAPDH	5.89704
Pertussis	6/76	0.258535	0.0674852	6	0.0789474	0.587481	PYCARD;C1QB;JUN;CXCL8;CALM1;C1QC	5.90745
Cellular senescence	10/156	0.273214	0.0723212	10	0.0641026	0.563498	CXCL8;GADD45B;SERPINE1;HLA-B;HLA-C;TSC2;ITPR2;CALM1;SLC25A5;SQSTM1	4.60571
Circadian entrainment	7/97	0.273933	0.0745259	7	0.0721649	0.562356	RASD1;GNG5;GNAQ;GNG7;CALM1;RYR3;PRKG1	5.16464
Phosphatidylinositol signaling system	7/97	0.273933	0.0745259	7	0.0721649	0.562356	DGKE;ITPK1;PLCG2;ITPR2;PIP4K2C;CALM1;DGKI	5.16464
Necroptosis	10/159	0.289492	0.0798232	10	0.0628931	0.538363	PYCARD;HSP90AA1;HSP90AB1;FTH1;TNFRSF10A;SLC25A5;BID;SQSTM1;FTL;SPATA2L	4.34272
NOD-like receptor signaling pathway	11/181	0.295994	0.0827042	11	0.0607735	0.528717	PYCARD;JUN;HSP90AA1;CXCL8;HSP90AB1;ITPR2;CCL2;CYBA;CARD16;GABARAP;CTSB	4.12916
Ubiquitin mediated proteolysis	9/140	0.297057	0.0840932	9	0.0642857	0.527161	PRKN;UBB;UBE2B;UBC;ELOB;ELOC;RPS27A;UBA52;SKP1	4.35211
Proteoglycans in cancer	12/205	0.312024	0.0894773	12	0.0585366	0.505813	WNT5B;CTSL;ERBB4;SDC2;RPS6;PLCG2;ITPR2;GRB2;ANK1;HIF1A;THBS1;ACTB	3.84295
Longevity regulating pathway	7/102	0.315519	0.0916397	7	0.0686275	0.500975	HSPA8;HSPA6;TSC2;PRKAG2;HSPA1B;SOD1;HSPA1A	4.50212
Endocytosis	14/252	0.33262	0.097908	14	0.0555556	0.478051	HSPA8;TFRC;HSPA6;HLA-B;HLA-C;ARPC3;PARD3;CXCR2;AMPH;FOLR3;ARF5;HSPA1B;RAB7A;HSPA1A	3.50125
NF-kappa B signaling pathway	7/104	0.33262	0.0990524	7	0.0673077	0.478051	CCL13;CXCL8;GADD45B;TNFSF14;BCL2A1;PLCG2;BCL10	4.26533
Circadian rhythm	3/31	0.367707	0.110853	3	0.0967742	0.434498	BHLHE40;PRKAG2;SKP1	6.01403
Lysosome	8/128	0.367944	0.112277	8	0.0625	0.434218	CTSL;SLC11A1;ACP5;CTSD;GLA;CTSS;LGMN;CTSB	3.72728
Gap junction	6/88	0.375286	0.115897	6	0.0681818	0.425638	TUBB2A;TUBB3;GNAQ;ITPR2;GRB2;PRKG1	4.02879
Renin secretion	5/69	0.378465	0.119538	5	0.0724638	0.421974	GNAQ;KCNMA1;ITPR2;CALM1;CTSB	4.23817
Cholesterol metabolism	4/50	0.378465	0.119662	4	0.08	0.421974	ABCA1;APOC1;TSPO;APOE	4.71312
SNARE interactions in vesicular transport	3/33	0.395549	0.127496	3	0.0909091	0.4028	VAMP8;VAMP7;SNAP23	5.25557
Pathogenic Escherichia coli infection	11/197	0.395549	0.127972	11	0.0558376	0.4028	PYCARD;JUN;TUBB2A;CXCL8;TUBB3;ARPC3;RPS3;MYO5A;TNFRSF10A;GAPDH;ACTB	3.11037
Cushing syndrome	9/155	0.403908	0.133634	9	0.0580645	0.393718	NR4A1;PDE11A;RAP1A;RASD1;WNT5B;GNAQ;ITPR2;AHR;PDE8A	3.17194
Nitrogen metabolism	2/17	0.403908	0.133646	2	0.117647	0.393718	CA1;CA2	6.84342
Leukocyte transendothelial migration	7/114	0.420805	0.140784	7	0.0614035	0.375919	RAP1A;NCF1;PLCG2;CYBA;ACTB;MYL12A;MYL12B	3.27702
Other glycan degradation	2/18	0.432884	0.146759	2	0.111111	0.363628	HEXD;ENGASE	6.117
Yersinia infection	8/137	0.432884	0.148008	8	0.0583942	0.363628	PYCARD;JUN;CXCL8;ARPC3;GNAQ;CCL2;ACTB;SKAP2	3.02773
Cytokine-cytokine receptor interaction	15/295	0.437968	0.151356	15	0.0508475	0.358558	CCL13;CXCL8;TNFSF14;CSF1;CCL3L1;GDF15;IL1R2;TNFSF12;TNFRSF10A;INHBA;TNFRSF1B;CXCR2;CCL2;CCL18;IL18R1	2.58865
Gastric acid secretion	5/76	0.457939	0.159942	5	0.0657895	0.339193	CA2;GNAQ;ITPR2;CALM1;ACTB	3.29542
Choline metabolism in cancer	6/98	0.47161	0.166451	6	0.0612245	0.326417	DGKE;JUN;TSC2;GRB2;HIF1A;DGKI	2.98614
One carbon pool by folate	2/20	0.487052	0.173691	2	0.1	0.312425	DHFR;MTHFS	4.95942
Various types of N-glycan biosynthesis	3/39	0.505091	0.181981	3	0.0769231	0.29663	ALG9;HEXD;MAN1A1	3.62191
Amoebiasis	6/102	0.519019	0.188908	6	0.0588235	0.284817	ARG2;CXCL8;IL1R2;GNAQ;HSPB1;RAB7A	2.65917
Tight junction	9/169	0.519162	0.190868	9	0.0532544	0.284697	JUN;RAP1A;DLG2;ARPC3;PARD3;PRKAG2;ACTB;MYL12A;MYL12B	2.38
Phospholipase D signaling pathway	8/148	0.533657	0.198159	8	0.0540541	0.272738	DGKE;CXCL8;FCER1G;CXCR2;PLCG2;TSC2;GRB2;DGKI	2.36236
Bladder cancer	3/41	0.536936	0.201351	3	0.0731707	0.270078	CXCL8;THBS1;TYMP	3.22726
Protein export	2/23	0.565645	0.215327	2	0.0869565	0.247456	SRP14;SEC11A	3.72853
Purine metabolism	7/129	0.565645	0.216276	7	0.0542636	0.247456	PDE11A;NME2;AMPD2;PDE7B;PDE8A;FHIT;APRT	2.24296
Fatty acid degradation	3/43	0.572946	0.221174	3	0.0697674	0.241887	ACADVL;ACSL1;ACAT2	2.88597
Oxytocin signaling pathway	8/154	0.576039	0.228087	8	0.0519481	0.239548	RGS2;JUN;GNAQ;ITPR2;PRKAG2;CALM1;ACTB;RYR3	2.06779
Vitamin digestion and absorption	2/24	0.576039	0.229412	2	0.0833333	0.239548	CUBN;AWAT2	3.41202
Cortisol synthesis and secretion	4/65	0.576039	0.2308	4	0.0615385	0.239548	NR4A1;GNAQ;ITPR2;PDE8A	2.45258
Focal adhesion	10/201	0.576039	0.230839	10	0.0497512	0.239548	JUN;RAP1A;PARVG;SPP1;ILK;GRB2;THBS1;ACTB;MYL12A;MYL12B	1.96036
Vascular smooth muscle contraction	7/133	0.58982	0.23853	7	0.0526316	0.22928	PRKCH;CALD1;GNAQ;KCNMA1;ITPR2;CALM1;PRKG1	2.03242
ABC transporters	3/45	0.59145	0.241364	3	0.0666667	0.228082	ABCA1;ABCA3;DEFB1	2.58914
Long-term potentiation	4/67	0.600444	0.247242	4	0.0597015	0.221527	RAP1A;GNAQ;ITPR2;CALM1	2.26303
Fc epsilon RI signaling pathway	4/68	0.614052	0.255556	4	0.0588235	0.211795	FCER1G;ALOX5AP;PLCG2;GRB2	2.17483
Morphine addiction	5/91	0.614052	0.260914	5	0.0549451	0.211795	PDE11A;GNG5;GNG7;PDE7B;PDE8A	1.99269
Riboflavin metabolism	1/8	0.614052	0.265318	1	0.125	0.211795	ACP5	4.82954
RNA transport	9/186	0.614052	0.27182	9	0.0483871	0.211795	EEF1A1;FXR1;RBM8A;POP1;EIF4A3;SUMO2;SAP18;EIF3D;EIF1	1.69063
Biosynthesis of unsaturated fatty acids	2/27	0.614052	0.271917	2	0.0740741	0.211795	ELOVL5;TECR	2.6555
Fatty acid elongation	2/27	0.614052	0.271917	2	0.0740741	0.211795	ELOVL5;TECR	2.6555
Epithelial cell signaling in Helicobacter pylori infection	4/70	0.614052	0.272348	4	0.0571429	0.211795	JUN;CXCL8;CXCR2;PLCG2	2.01035
Rap1 signaling pathway	10/210	0.614052	0.272427	10	0.047619	0.211795	DOCK4;SIPA1L1;RAP1A;CSF1;PARD3;GNAQ;FPR1;CALM1;THBS1;ACTB	1.65982
Measles	7/139	0.614052	0.273189	7	0.0503597	0.211795	HSPA8;JUN;HSPA6;RACK1;BID;HSPA1B;HSPA1A	1.75585
GnRH signaling pathway	5/93	0.614052	0.27542	5	0.0537634	0.211795	JUN;GNAQ;ITPR2;GRB2;CALM1	1.86878
Adherens junction	4/71	0.620986	0.280813	4	0.056338	0.206918	PTPRB;PARD3;SNAI1;ACTB	1.93363
Neutrophil extracellular trap formation	9/189	0.629558	0.287089	9	0.047619	0.200964	FCGR3B;NCF1;PPIF;FPR1;PLCG2;CYBA;FPR3;SLC25A5;ACTB	1.59245
Non-small cell lung cancer	4/72	0.629558	0.289319	4	0.0555556	0.200964	GADD45B;PLCG2;GRB2;FHIT	1.86034
cGMP-PKG signaling pathway	8/167	0.642597	0.297674	8	0.0479042	0.192061	RGS2;GNAQ;KCNMA1;PPIF;ITPR2;CALM1;SLC25A5;PRKG1	1.5556
Fc gamma R-mediated phagocytosis	5/97	0.647888	0.304888	5	0.0515464	0.1885	FCGR3B;NCF1;ARPC3;PLCG2;AMPH	1.64628
Prostate cancer	5/97	0.647888	0.304888	5	0.0515464	0.1885	HSP90AA1;HSP90AB1;IL1R2;GSTP1;GRB2	1.64628
Inflammatory mediator regulation of TRP channels	5/98	0.658559	0.312331	5	0.0510204	0.181405	PRKCH;GNAQ;PLCG2;ITPR2;CALM1	1.59542
Glioma	4/75	0.659131	0.315026	4	0.0533333	0.181028	GADD45B;PLCG2;GRB2;CALM1	1.65918
Synthesis and degradation of ketone bodies	1/10	0.664081	0.319833	1	0.1	0.177779	ACAT2	3.22694
AGE-RAGE signaling pathway in diabetic complications	5/100	0.674407	0.327286	5	0.05	0.171078	JUN;CXCL8;SERPINE1;PLCG2;CCL2	1.49891
Pancreatic secretion	5/102	0.700064	0.342311	5	0.0490196	0.154862	RAP1A;CA2;GNAQ;KCNMA1;ITPR2	1.40886
B cell receptor signaling pathway	4/81	0.744677	0.366863	4	0.0493827	0.128032	JUN;PLCG2;GRB2;BCL10	1.32772
Endometrial cancer	3/58	0.758138	0.376282	3	0.0517241	0.120252	GADD45B;ILK;GRB2	1.35861
Ras signaling pathway	10/232	0.762894	0.381447	10	0.0431034	0.117536	RAP1A;CSF1;GNG5;RASGRF2;GNG7;PLCG2;GRB2;CALM1;RGL1;ETS2	1.10699
Mineral absorption	3/60	0.782314	0.396909	3	0.05	0.106619	FTH1;SLC26A6;FTL	1.23923
Long-term depression	3/60	0.782314	0.396909	3	0.05	0.106619	GNAQ;ITPR2;PRKG1	1.23923
ErbB signaling pathway	4/85	0.78538	0.401352	4	0.0470588	0.10492	JUN;ERBB4;PLCG2;GRB2	1.14882
Glycerolipid metabolism	3/61	0.786201	0.407155	3	0.0491803	0.104466	DGKE;GLA;DGKI	1.18421
African trypanosomiasis	2/37	0.786201	0.410443	2	0.0540541	0.104466	GNAQ;HBB	1.2964
Colorectal cancer	4/86	0.786201	0.409929	4	0.0465116	0.104466	JUN;GADD45B;PMAIP1;GRB2	1.10847
TNF signaling pathway	5/112	0.794443	0.417667	5	0.0446429	0.0999375	JUN;CSF1;CCL2;TNFRSF1B;IL18R1	1.03961
Serotonergic synapse	5/113	0.8019	0.425157	5	0.0442478	0.0958799	GNG5;DUSP1;GNAQ;GNG7;ITPR2	1.00896
Lysine degradation	3/63	0.8019	0.427483	3	0.047619	0.0958799	MECOM;AASS;ACAT2	1.08256
GABAergic synapse	4/89	0.809626	0.435492	4	0.0449438	0.0917154	GNG5;GNG7;SLC6A12;GABARAP	0.99665
GnRH secretion	3/64	0.809626	0.437555	3	0.046875	0.0917154	GNAQ;SPP1;ITPR2	1.03558
Pathways in cancer	21/531	0.82231	0.447433	21	0.039548	0.0849645	GSTM3;JUN;HSP90AA1;HSP90AB1;CXCL8;GADD45B;WNT5B;GSTP1;HIF1A;MECOM;GNG5;GNAQ;GNG7;PLCG2;PMAIP1;ELOB;GRB2;ELOC;BID;CALM1;SKP1	0.844056
Hepatocellular carcinoma	7/168	0.823431	0.451071	7	0.0416667	0.0843726	GSTM3;WNT5B;GADD45B;GSTP1;PLCG2;GRB2;ACTB	0.881904
Phenylalanine metabolism	1/17	0.849642	0.480727	1	0.0588235	0.0707638	MIF	1.16586
Neurotrophin signaling pathway	5/119	0.849642	0.469637	5	0.0420168	0.0707638	JUN;RAP1A;PLCG2;GRB2;CALM1	0.844393
TGF-beta signaling pathway	4/94	0.849642	0.477345	4	0.0425532	0.0707638	ID3;INHBA;THBS1;SKP1	0.837157
Fat digestion and absorption	2/43	0.849642	0.487295	2	0.0465116	0.0707638	ABCA1;ACAT2	0.893107
Amphetamine addiction	3/69	0.849642	0.486813	3	0.0434783	0.0707638	JUN;FOSB;CALM1	0.83338
Adipocytokine signaling pathway	3/69	0.849642	0.486813	3	0.0434783	0.0707638	ACSL1;PRKAG2;TNFRSF1B	0.83338
Thyroid hormone signaling pathway	5/121	0.849642	0.484233	5	0.0413223	0.0707638	PLCG2;TSC2;SLC16A10;HIF1A;ACTB	0.796146
Viral carcinogenesis	8/203	0.865841	0.502952	8	0.0394089	0.0625618	POLB;EGR2;JUN;HLA-B;HLA-C;PMAIP1;GRB2;SND1	0.718038
Fatty acid biosynthesis	1/18	0.865841	0.500373	1	0.0555556	0.0625618	ACSL1	1.03723
Basal transcription factors	2/45	0.86954	0.511494	2	0.0444444	0.0607102	TAF13;TAF4B	0.794072
Aldosterone synthesis and secretion	4/98	0.86954	0.509943	4	0.0408163	0.0607102	NR4A1;GNAQ;ITPR2;CALM1	0.72978
Glucagon signaling pathway	4/107	0.878782	0.579619	4	0.0373832	0.0561186	GNAQ;ITPR2;PRKAG2;CALM1	0.539104
RNA degradation	3/79	0.878782	0.578422	3	0.0379747	0.0561186	BTG1;WDR61;HSPD1	0.550092
Ribosome biogenesis in eukaryotes	4/108	0.878782	0.587005	4	0.037037	0.0561186	RCL1;POP1;SNU13;NOP10	0.521496
Drug metabolism	4/108	0.878782	0.587005	4	0.037037	0.0561186	GSTM3;GSTP1;NME2;TYMP	0.521496
Renin-angiotensin system	1/23	0.878782	0.588009	1	0.0434783	0.0561186	MME	0.614518
Proximal tubule bicarbonate reclamation	1/23	0.878782	0.588009	1	0.0434783	0.0561186	CA2	0.614518
Arginine biosynthesis	1/22	0.878782	0.571805	1	0.0454545	0.0561186	ARG2	0.677693
Terpenoid backbone biosynthesis	1/22	0.878782	0.571805	1	0.0454545	0.0561186	ACAT2	0.677693
Proteasome	2/46	0.878782	0.523309	2	0.0434783	0.0561186	PSME1;PSMA7	0.749553
Inositol phosphate metabolism	3/73	0.878782	0.524666	3	0.0410959	0.0561186	ITPK1;PLCG2;PIP4K2C	0.703876
Other types of O-glycan biosynthesis	2/47	0.878782	0.53493	2	0.0425532	0.0561186	GALNT18;MFNG	0.708003
Protein digestion and absorption	4/103	0.878782	0.549336	4	0.038835	0.0561186	MME;COL14A1;SLC16A10;SLC1A5	0.616199
Chronic myeloid leukemia	3/76	0.878782	0.552022	3	0.0394737	0.0561186	MECOM;GADD45B;GRB2	0.621667
FoxO signaling pathway	5/131	0.878782	0.554804	5	0.0381679	0.0561186	GADD45B;PRKAG2;GRB2;GABARAP;KLF2	0.595142
T cell receptor signaling pathway	4/104	0.878782	0.557015	4	0.0384615	0.0561186	JUN;GRAP2;GRB2;BCL10	0.595871
Toll-like receptor signaling pathway	4/104	0.878782	0.557015	4	0.0384615	0.0561186	JUN;CXCL8;CCL3L1;SPP1	0.595871
Calcium signaling pathway	9/240	0.878782	0.557332	9	0.0375	0.0561186	ERBB4;GNAQ;PTAFR;PLCG2;PPIF;ITPR2;CALM1;SLC25A5;RYR3	0.579716
Cocaine addiction	2/49	0.878782	0.557582	2	0.0408163	0.0561186	JUN;FOSB	0.632872
Bacterial invasion of epithelial cells	3/77	0.878782	0.56093	3	0.038961	0.0561186	ARPC3;ILK;ACTB	0.596711
Dopaminergic synapse	5/132	0.878782	0.561602	5	0.0378788	0.0561186	GNG5;GNAQ;GNG7;ITPR2;CALM1	0.578219
N-Glycan biosynthesis	2/50	0.878782	0.56861	2	0.04	0.0561186	ALG9;MAN1A1	0.598879
Vibrio cholerae infection	2/50	0.878782	0.56861	2	0.04	0.0561186	PLCG2;ACTB	0.598879
Insulin signaling pathway	5/137	0.879244	0.594783	5	0.0364964	0.0558903	RPS6;TSC2;PRKAG2;GRB2;CALM1	0.500837
Transcriptional misregulation in cancer	7/192	0.879244	0.592257	7	0.0364583	0.0558903	NR4A3;CXCL8;GADD45B;BCL2A1;IL1R2;GZMB;NUPR1	0.504339
Folate biosynthesis	1/26	0.896802	0.633037	1	0.0384615	0.0473034	DHFR	0.46556
Spinocerebellar ataxia	5/143	0.896802	0.632684	5	0.034965	0.0473034	GNAQ;PPIF;ITPR2;SLC25A5;PSMA7	0.42197
Signaling pathways regulating pluripotency of stem cells	5/143	0.896802	0.632684	5	0.034965	0.0473034	WNT5B;ID3;GRB2;INHBA;JARID2	0.42197
Pyrimidine metabolism	2/56	0.896802	0.63056	2	0.0357143	0.0473034	NME2;TYMP	0.43469
Glutamatergic synapse	4/114	0.896802	0.629689	4	0.0350877	0.0473034	GNG5;GNAQ;GNG7;ITPR2	0.427952
Cholinergic synapse	4/113	0.896802	0.622774	4	0.0353982	0.0473034	GNG5;GNAQ;GNG7;ITPR2	0.442211
Regulation of lipolysis in adipocytes	2/55	0.896802	0.620737	2	0.0363636	0.0473034	FABP4;PRKG1	0.457995
Herpes simplex virus 1 infection	18/498	0.896802	0.611463	18	0.0361446	0.0473034	CD74;HLA-DRB5;TNFSF14;HLA-B;HLA-C;TSC2;CGAS;ZNF41;HLA-DPB1;HLA-DRA;CCL2;BID;HLA-DQA2;B2M;HLA-DQA1;HLA-DRB1;HLA-DPA1;HLA-DQB1	0.469005
Glutathione metabolism	2/57	0.902227	0.640183	2	0.0350877	0.044684	GSTM3;GSTP1	0.412747
Phototransduction	1/28	0.906243	0.66029	1	0.0357143	0.0427552	CALM1	0.391293
Growth hormone synthesis, secretion and action	4/119	0.906243	0.663024	4	0.0336134	0.0427552	GNAQ;PLCG2;ITPR2;GRB2	0.363597
Collecting duct acid secretion	1/27	0.906243	0.646926	1	0.037037	0.0427552	CA2	0.426383
Sphingolipid signaling pathway	4/119	0.906243	0.663024	4	0.0336134	0.0427552	FCER1G;GNAQ;BID;CTSD	0.363597
VEGF signaling pathway	2/59	0.906243	0.658836	2	0.0338983	0.0427552	PLCG2;HSPB1	0.372579
Butanoate metabolism	1/28	0.906243	0.66029	1	0.0357143	0.0427552	ACAT2	0.391293
Hypertrophic cardiomyopathy	3/90	0.906376	0.666453	3	0.0333333	0.0426914	PRKAG2;ACTB;TTN	0.355984
Pentose phosphate pathway	1/30	0.911668	0.685522	1	0.0333333	0.0401635	TKT	0.331359
Axon guidance	6/182	0.911668	0.689567	6	0.032967	0.0401635	WNT5B;PARD3;PLCG2;ILK;MYL12A;MYL12B	0.322155
Basal cell carcinoma	2/63	0.911668	0.693806	2	0.031746	0.0401635	WNT5B;GADD45B	0.304935
Cytosolic DNA-sensing pathway	2/63	0.911668	0.693806	2	0.031746	0.0401635	PYCARD;CGAS	0.304935
Glyoxylate and dicarboxylate metabolism	1/30	0.911668	0.685522	1	0.0333333	0.0401635	ACAT2	0.331359
Chemical carcinogenesis	8/239	0.911668	0.686072	8	0.0334728	0.0401635	GSTM3;JUN;HSP90AA1;HSP90AB1;GSTP1;PTGES3;GRB2;AHR	0.331671
PI3K-Akt signaling pathway	12/354	0.911668	0.690755	12	0.0338983	0.0401635	NR4A1;HSP90AA1;HSP90AB1;CSF1;GNG5;ERBB4;GNG7;RPS6;SPP1;TSC2;GRB2;THBS1	0.329804
Galactose metabolism	1/31	0.91202	0.697427	1	0.0322581	0.0399957	GLA	0.305691
Relaxin signaling pathway	4/129	0.91957	0.723373	4	0.0310078	0.0364154	JUN;GNG5;GNG7;GRB2	0.26346
Acute myeloid leukemia	2/67	0.91957	0.725761	2	0.0298507	0.0364154	BCL2A1;GRB2	0.250868
Hepatitis B	5/162	0.91957	0.737494	5	0.0308642	0.0364154	EGR2;JUN;CXCL8;GRB2;BID	0.246463
Melanogenesis	3/101	0.91957	0.740292	3	0.029703	0.0364154	WNT5B;GNAQ;CALM1	0.23406
Mucin type O-glycan biosynthesis	1/36	0.91957	0.750531	1	0.0277778	0.0364154	GALNT18	0.208609
Tyrosine metabolism	1/36	0.91957	0.750531	1	0.0277778	0.0364154	MIF	0.208609
Hippo signaling pathway	5/163	0.91957	0.742348	5	0.0306748	0.0364154	DLG2;WNT5B;PARD3;SERPINE1;ACTB	0.239614
Central carbon metabolism in cancer	2/70	0.91957	0.747837	2	0.0285714	0.0364154	SLC1A5;HIF1A	0.21735
Propanoate metabolism	1/34	0.91957	0.730509	1	0.0294118	0.0364154	ACAT2	0.242124
Progesterone-mediated oocyte maturation	3/100	0.91957	0.734158	3	0.03	0.0364154	STK10;HSP90AA1;HSP90AB1	0.243029
Glycerophospholipid metabolism	3/98	0.91957	0.721547	3	0.0306122	0.0364154	DGKE;MBOAT7;DGKI	0.262085
mRNA surveillance pathway	3/98	0.91957	0.721547	3	0.0306122	0.0364154	RBM8A;EIF4A3;SAP18	0.262085
Regulation of actin cytoskeleton	7/218	0.91957	0.721453	7	0.0321101	0.0364154	ARPC3;TMSB4X;PIP4K2C;IQGAP2;ACTB;MYL12A;MYL12B	0.275237
Base excision repair	1/33	0.91957	0.719904	1	0.030303	0.0364154	POLB	0.261332
Thyroid cancer	1/37	0.926969	0.759978	1	0.027027	0.0329349	GADD45B	0.193964
Parathyroid hormone synthesis, secretion and action	3/106	0.934135	0.769288	3	0.0283019	0.0295902	NACA;GNAQ;ITPR2	0.194194
Thyroid hormone synthesis	2/75	0.943528	0.781234	2	0.0266667	0.0252453	GNAQ;ITPR2	0.171975
Glycine, serine and threonine metabolism	1/40	0.943528	0.786228	1	0.025	0.0252453	ALAS1	0.156867
Metabolism of xenobiotics by cytochrome P450	2/76	0.943528	0.787429	2	0.0263158	0.0252453	GSTM3;GSTP1	0.164215
Valine, leucine and isoleucine degradation	1/48	0.952998	0.843045	1	0.0208333	0.0209078	ACAT2	0.0923661
mTOR signaling pathway	4/154	0.952998	0.838424	4	0.025974	0.0209078	WNT5B;RPS6;TSC2;GRB2	0.119325
Amino sugar and nucleotide sugar metabolism	1/48	0.952998	0.843045	1	0.0208333	0.0209078	CHIT1	0.0923661
Insulin secretion	2/86	0.952998	0.841325	2	0.0232558	0.0209078	GNAQ;KCNMA1	0.104535
Peroxisome	2/82	0.952998	0.821444	2	0.0243902	0.0209078	ACSL1;SOD1	0.12498
Human papillomavirus infection	10/331	0.952998	0.806837	10	0.0302115	0.0209078	DLG2;WNT5B;PARD3;MFNG;HLA-B;SPP1;HLA-C;TSC2;GRB2;THBS1	0.169607
Porphyrin and chlorophyll metabolism	1/43	0.952998	0.809611	1	0.0232558	0.0209078	ALAS1	0.127893
Breast cancer	4/147	0.952998	0.811075	4	0.0272109	0.0209078	JUN;WNT5B;GADD45B;GRB2	0.148774
Tryptophan metabolism	1/42	0.952998	0.802116	1	0.0238095	0.0209078	ACAT2	0.136789
Vasopressin-regulated water reabsorption	1/44	0.952998	0.816823	1	0.0227273	0.0209078	DYNLL1	0.119667
Glycosphingolipid biosynthesis	1/45	0.952998	0.823763	1	0.0222222	0.0209078	GLA	0.112052
Alcoholism	5/186	0.952998	0.836285	5	0.0268817	0.0209078	GNG5;GNG7;FOSB;GRB2;CALM1	0.125365
Pyruvate metabolism	1/47	0.952998	0.836864	1	0.0212766	0.0209078	ACAT2	0.0984467
Sphingolipid metabolism	1/49	0.952998	0.848992	1	0.0204082	0.0209078	GLA	0.0867135
ECM-receptor interaction	2/88	0.952998	0.850494	2	0.0227273	0.0209078	SPP1;THBS1	0.0956881
Arginine and proline metabolism	1/50	0.952998	0.854714	1	0.02	0.0209078	ARG2	0.0814542
PD-L1 expression and PD-1 checkpoint pathway in cancer	2/89	0.952998	0.854896	2	0.0224719	0.0209078	JUN;HIF1A	0.0915685
Oocyte meiosis	3/129	0.958732	0.870329	3	0.0232558	0.0183029	ITPR2;CALM1;SKP1	0.0839554
Endocrine and other factor-regulated calcium reabsorption	1/53	0.958732	0.870613	1	0.0188679	0.0183029	GNAQ	0.067733
Small cell lung cancer	2/92	0.958732	0.867399	2	0.0217391	0.0183029	GADD45B;FHIT	0.0803059
Wnt signaling pathway	4/166	0.962495	0.877569	4	0.0240964	0.0166017	JUN;WNT5B;CACYBP;SKP1	0.0818267
Dilated cardiomyopathy	2/96	0.964051	0.882532	2	0.0208333	0.0158999	ACTB;TTN	0.067526
Notch signaling pathway	1/59	0.976358	0.897388	1	0.0169492	0.010391	MFNG	0.0474358
Arachidonic acid metabolism	1/61	0.98074	0.905021	1	0.0163934	0.00844629	PTGES3	0.042263
Melanoma	1/72	0.983632	0.937923	1	0.0138889	0.00716733	GADD45B	0.0229223
Arrhythmogenic right ventricular cardiomyopathy	1/77	0.983632	0.948838	1	0.012987	0.00716733	ACTB	0.0175434
Cell cycle	2/124	0.983632	0.951085	2	0.016129	0.00716733	GADD45B;SKP1	0.0208504
Synaptic vesicle cycle	1/78	0.983632	0.95078	1	0.0128205	0.00716733	SLC6A12	0.0166408
Pancreatic cancer	1/76	0.983632	0.946821	1	0.0131579	0.00716733	GADD45B	0.0184989
Glycolysis / Gluconeogenesis	1/67	0.983632	0.924682	1	0.0149254	0.00716733	GAPDH	0.0301372
Aminoacyl-tRNA biosynthesis	1/66	0.983632	0.921713	1	0.0151515	0.00716733	DARS2	0.0318592
AMPK signaling pathway	2/120	0.983632	0.94442	2	0.0166667	0.00716733	TSC2;PRKAG2	0.0245856
RIG-I-like receptor signaling pathway	1/70	0.983632	0.932931	1	0.0142857	0.00716733	CXCL8	0.0255533
Gastric cancer	3/149	0.983632	0.92412	3	0.0201342	0.00716733	WNT5B;GADD45B;GRB2	0.0411257
Retinol metabolism	1/68	0.983632	0.927539	1	0.0147059	0.00716733	AWAT2	0.0285165
Prolactin signaling pathway	1/70	0.983632	0.932931	1	0.0142857	0.00716733	GRB2	0.0255533
cAMP signaling pathway	4/216	0.994547	0.965296	4	0.0185185	0.0023746	HCAR3;JUN;RAP1A;CALM1	0.0168663
Bile secretion	1/90	0.994661	0.969063	1	0.0111111	0.00232507	CA2	0.00895845
Insulin resistance	1/108	0.999286	0.984591	1	0.00925926	0.000309984	PRKAG2	0.0036786
Adrenergic signaling in cardiomyocytes	2/150	0.999286	0.979032	2	0.0133333	0.000309984	GNAQ;CALM1	0.00725245
Hepatitis C	2/157	0.999286	0.983379	2	0.0127389	0.000309984	GRB2;BID	0.00547513
MicroRNAs in cancer	5/310	0.999957	0.992015	5	0.016129	1.8584e-05	ZEB2;PLCG2;GRB2;VIM;THBS1	0.00331425
Neuroactive ligand-receptor interaction	5/341	0.999957	0.996618	5	0.0146628	1.8584e-05	PARD3;PTAFR;FPR1;TSPO;FPR3	0.00126921
JAK-STAT signaling pathway	1/162	0.999957	0.998101	1	0.00617284	1.8584e-05	GRB2	0.000298334
Olfactory transduction	4/440	0.999957	0.999957	4	0.00909091	1.8584e-05	RGS2;GNG7;CALM1;PRKG1	9.8187e-06

## Sheet: Mast cells
Pathway	Overlap	Adjusted P-value	P-value	Count	Ratio	EnrichmentScore	Genes	Combined Score
Ribosome	79/158	2.18524e-86	8.8831e-89	79	0.5	10	RPL5;RPL30;RPL3;RPL32;RPL31;RPL34;RPLP1;RPL10A;RPL8;RPL9;RPL6;RPL7;MRPL33;RPS15;RPS4X;RPS14;RPL7A;RPS16;RPL18A;RPS19;RPL36AL;RPS18;RPL36;RPL35;RPLP2;RPL38;RPL37;RPS11;RPL39;RPS10;RPS13;RPS12;RPS9;RPL21;RPS7;RPS8;RPL23;RPS5;RPL22;RPS6;RPL13A;RPSA;RPS3A;RPL37A;RPL24;RPL27;RPL26;RPL29;UBA52;RPL10;RPL12;RPL11;RPL36A;MRPL20;RPS15A;RPL14;RPS3;RPL13;RPL15;RPS2;RPL18;RPS27A;RPL17;RPL19;RPL41;RPL35A;RPL23…	10818.9
Coronavirus disease	84/232	1.3631e-77	1.10821e-79	84	0.362069	10	RPL5;RPL30;RPL3;RPL32;RPL31;RPL34;RPLP1;RPL8;RPL10A;RPL9;RPL6;RPL7;RPS15;RPS4X;RPS14;RPL7A;RPS16;RPL18A;RPS19;RPL36AL;RPS18;RPL36;RPL35;RPLP2;RPL38;RPL37;RPS11;RPL39;RPS10;RPS13;RPS12;JAK1;RPS9;RPL21;RPS7;RPS8;RPL23;RPS5;RPL22;RPS6;RPL13A;RPSA;RPS3A;FOS;TYK2;RPL37A;RPL24;RPL27;RPL26;RPL29;UBA52;RPL10;RPL12;RPL11;RPL36A;RPS15A;PLCG2;RPL14;RPS3;RPL13;RPL15;RPS2;RPL18;RPS27A;RPL17;RPL19;JUN;RPL41;RP…	5562.8
Fluid shear stress and atherosclerosis	17/139	1.06815e-06	1.30262e-08	17	0.122302	5.97133	MEF2A;GSTM3;JUN;HSP90AA1;HSP90AB1;DUSP1;FOS;ACTB;NFKB1;PTK2;RHOA;KLF2;VEGFA;CTNNB1;SQSTM1;CALM2;NFE2L2	115.147
Lipid and atherosclerosis	19/215	2.20503e-05	3.58541e-07	19	0.0883721	4.65658	ABCA1;HSPA8;JUN;HSP90AA1;HSP90AB1;HSPA6;IL18;FOS;PTK2;RHOA;NFKB1;HSPD1;NFKBIA;RAP1A;CALM2;CAMK2G;HSPA1B;HSPA1A;NFE2L2	65.5366
Antigen processing and presentation	11/78	5.72954e-05	1.16454e-06	11	0.141026	4.24188	HSPA8;HSP90AA1;HSP90AB1;HSPA6;HLA-B;HLA-DRA;HLA-A;B2M;HSPA1B;HLA-E;HSPA1A	100.965
Kaposi sarcoma-associated herpesvirus infection	17/193	6.34482e-05	1.54752e-06	17	0.0880829	4.19758	JUN;HLA-B;HLA-A;FOS;TYK2;NFKB1;HLA-E;VEGFA;NFKBIA;UBB;UBC;PLCG2;CTNNB1;RPS27A;UBA52;CALM2;JAK1	58.6518
Legionellosis	9/57	0.0001485	4.22562e-06	9	0.157895	3.82827	EEF1A1;NFKBIA;HSPA8;HSPA6;IL18;NFKB1;HSPA1B;HSPD1;HSPA1A	104.051
Osteoclast differentiation	13/127	0.000157337	5.11664e-06	13	0.102362	3.80317	JUN;JUND;FOS;TYK2;NFKB1;RELB;NFKBIA;PLCG2;FOSB;LCP2;JUNB;SQSTM1;JAK1	62.6696
Shigellosis	18/246	0.000288879	1.05687e-05	18	0.0731707	3.53928	CAST;JUN;ROCK1;FNBP1;IL18;SEPTIN6;ACTB;PTK2;RHOA;NFKB1;NFKBIA;CYTH3;UBB;UBC;PLCG2;RPS27A;UBA52;SQSTM1	41.0402
Epstein-Barr virus infection	15/202	0.00118389	4.81255e-05	15	0.0742574	2.92669	JUN;HLA-B;TNFAIP3;HLA-A;TYK2;NFKB1;HLA-E;RELB;NFKBIA;PLCG2;HLA-DRA;POLK;VIM;B2M;JAK1	36.0048
Estrogen signaling pathway	12/137	0.0012566	5.61893e-05	12	0.0875912	2.9008	HSPA8;JUN;HSP90AA1;HSP90AB1;GNAQ;CREB3L2;HSPA6;FOS;CALM2;HSPA1B;FKBP5;HSPA1A	42.2593
Measles	12/139	0.00132345	6.47274e-05	12	0.0863309	2.87829	NFKBIA;HSPA8;JUN;HSPA6;RACK1;TNFAIP3;FOS;TYK2;NFKB1;HSPA1B;JAK1;HSPA1A	40.9884
Neurotrophin signaling pathway	11/119	0.00132345	6.99382e-05	11	0.092437	2.87829	NFKBIA;JUN;RAP1A;ARHGDIB;PLCG2;BRAF;CALM2;CAMK2G;SH2B3;NFKB1;RHOA	43.7696
Parathyroid hormone synthesis, secretion and action	10/106	0.00209269	0.000125241	10	0.0943396	2.6793	MEF2A;NR4A2;EGR1;JUND;NACA;GNAQ;CREB3L2;BRAF;FOS;RHOA	41.9675
Mitophagy	8/68	0.00209269	0.000127603	8	0.117647	2.6793	JUN;UBB;UBC;TOMM7;RPS27A;SQSTM1;UBA52;RAB7A	53.4595
Salmonella infection	16/249	0.00232223	0.000151039	16	0.064257	2.63409	JUN;HSP90AA1;HSP90AB1;IL18;FOS;ACTB;RHOA;NFKB1;RHOB;NFKBIA;CYTH3;RPS3;CTNNB1;KPNA3;GAPDH;RAB7A	27.2758
Human cytomegalovirus infection	15/225	0.00233743	0.000161529	15	0.0666667	2.63126	ROCK1;HLA-B;HLA-A;PTK2;RHOA;NFKB1;HLA-E;VEGFA;NFKBIA;GNAQ;CREB3L2;CTNNB1;B2M;CALM2;JAK1	28.123
Toxoplasmosis	10/112	0.00270305	0.000197784	10	0.0892857	2.56815	NFKBIA;HSPA8;ALOX5;HSPA6;HLA-DRA;TYK2;NFKB1;HSPA1B;JAK1;HSPA1A	37.4786
IL-17 signaling pathway	9/94	0.00302636	0.000242459	9	0.0957447	2.51908	NFKBIA;HSP90AA1;JUN;HSP90AB1;JUND;TNFAIP3;FOSB;FOS;NFKB1	39.4539
Yersinia infection	11/137	0.00302636	0.000246046	11	0.080292	2.51908	NFKBIA;JUN;ROCK1;GNAQ;IL18;LCP2;FOS;ACTB;NFKB1;PTK2;RHOA	32.5542
Human T-cell leukemia virus 1 infection	14/219	0.00475194	0.000405654	14	0.0639269	2.32313	EGR1;JUN;IL15;HLA-B;HLA-A;FOS;NFKB1;HLA-E;RELB;NFKBIA;CREB3L2;HLA-DRA;B2M;JAK1	24.0027
Parkinson disease	15/249	0.00534974	0.000478432	15	0.060241	2.27167	UQCRB;DUSP1;NDUFA4;PARK7;COX7C;UQCRH;UBB;NDUFS5;UBC;NDUFV3;RPS27A;UBA52;CALM2;CAMK2G;NFE2L2	22.0723
Endocytosis	15/252	0.00579717	0.000542012	15	0.0595238	2.23678	HSPA8;SMURF2;IQSEC1;HSPA6;HLA-B;HLA-A;VPS37B;RHOA;HLA-E;CYTH3;CAPZB;SMAP2;HSPA1B;RAB7A;HSPA1A	21.4339
Th17 cell differentiation	9/107	0.00650686	0.000634816	9	0.0841121	2.18663	NFKBIA;JUN;HSP90AA1;HSP90AB1;HLA-DRA;FOS;TYK2;NFKB1;JAK1	30.2435
TNF signaling pathway	9/112	0.00866175	0.000882927	9	0.0803571	2.06239	NFKBIA;JUN;IL15;IRF1;CREB3L2;TNFAIP3;FOS;JUNB;NFKB1	27.4788
MAPK signaling pathway	16/294	0.00866175	0.000941952	16	0.0544218	2.06239	HSPA8;JUN;JUND;DUSP1;HSPA6;BRAF;FOS;AREG;NFKB1;RELB;VEGFA;NR4A1;RAP1A;STMN1;HSPA1B;HSPA1A	18.0623
Human immunodeficiency virus 1 infection	13/212	0.00866175	0.000950679	13	0.0613208	2.06239	JUN;HLA-B;HLA-A;FOS;RNF7;PTK2;NFKB1;HLA-E;NFKBIA;GNAQ;PLCG2;B2M;CALM2	20.4153
Th1 and Th2 cell differentiation	8/92	0.00889521	0.00101246	8	0.0869565	2.05084	NFKBIA;JUN;HLA-DRA;FOS;TYK2;MAML3;NFKB1;JAK1	29.3287
cAMP signaling pathway	13/216	0.00956533	0.00112762	13	0.0601852	2.0193	RYR2;JUN;ROCK1;BRAF;FOS;ATP1A1;RHOA;NFKB1;NFKBIA;RAP1A;CREB3L2;CALM2;CAMK2G	19.5181
Pertussis	7/76	0.0115563	0.00148279	7	0.0921053	1.93718	JUN;IRF1;SERPING1;FOS;CALM2;RHOA;NFKB1	29.4679
Aldosterone synthesis and secretion	8/98	0.0115563	0.0015258	8	0.0816327	1.93718	NR4A2;NR4A1;PRKD3;GNAQ;CREB3L2;ATP1A1;CALM2;CAMK2G	25.7373
Pathogenic Escherichia coli infection	12/197	0.0115563	0.00155973	12	0.0609137	1.93718	NFKBIA;CYTH3;JUN;ROCK1;NCL;IL18;RPS3;FOS;GAPDH;ACTB;RHOA;NFKB1	18.7987
Protein processing in endoplasmic reticulum	11/171	0.0115563	0.00156953	11	0.0643275	1.93718	PPP1R15A;DNAJA1;HSPA8;DNAJB1;HSP90AA1;HSPH1;HSP90AB1;HSPA6;HSPA1B;NFE2L2;HSPA1A	19.885
Leishmaniasis	7/77	0.0115563	0.00160053	7	0.0909091	1.93718	EEF1A1;NFKBIA;JUN;HLA-DRA;FOS;NFKB1;JAK1	28.7047
Influenza A	11/172	0.0115563	0.00164419	11	0.0639535	1.93718	NFKBIA;TPSD1;DNAJB1;TPSB2;IL18;HLA-DRA;TYK2;TPSAB1;ACTB;NFKB1;JAK1	19.6183
Platelet activation	9/124	0.0123517	0.00180756	9	0.0725806	1.90827	RAP1A;ROCK1;GNAQ;SNAP23;PLCG2;LCP2;ACTB;PRKG1;RHOA	22.0903
Pathways in cancer	23/531	0.0125447	0.0018868	23	0.0433145	1.90154	GSTM3;JUN;HSP90AA1;CSF3R;HSP90AB1;ROCK1;IL15;BRAF;FOS;NFKB1;PTK2;RHOA;VEGFA;EML4;NFKBIA;GNAQ;PLCG2;CTNNB1;POLK;CALM2;CAMK2G;JAK1;NFE2L2	12.8498
Spliceosome	10/150	0.0125867	0.00194429	10	0.0666667	1.90009	SF3A3;HSPA8;HNRNPM;SF3A1;SNRNP70;SYF2;HSPA6;SRSF7;HSPA1B;HSPA1A	19.9492
Viral carcinogenesis	12/203	0.0126579	0.00200674	12	0.0591133	1.89764	NFKBIA;HDAC4;HDAC5;JUN;CREB3L2;HLA-B;REL;HLA-A;RHOA;NFKB1;HLA-E;JAK1	17.4928
C-type lectin receptor signaling pathway	8/104	0.0136938	0.00222663	8	0.0769231	1.86348	NFKBIA;JUN;IRF1;PLCG2;CALM2;NFKB1;RHOA;RELB	22.7155
Oxytocin signaling pathway	10/154	0.0141554	0.00235924	10	0.0649351	1.84908	RYR2;RGS2;JUN;ROCK1;GNAQ;FOS;CALM2;CAMK2G;ACTB;RHOA	18.7902
Type I diabetes mellitus	5/43	0.0148416	0.00253393	5	0.116279	1.82852	HLA-B;HLA-DRA;HLA-A;HSPD1;HLA-E	34.9713
Necroptosis	10/159	0.0168719	0.00297486	10	0.0628931	1.77284	HSP90AA1;HSP90AB1;FTH1;FAF1;TNFAIP3;TYK2;GLUL;SQSTM1;CAMK2G;JAK1	17.4592
Colorectal cancer	7/86	0.0168719	0.00301774	7	0.0813953	1.77284	JUN;CTNNB1;BRAF;POLK;FOS;AREG;RHOA	22.9183
Apelin signaling pathway	9/137	0.0194133	0.00355121	9	0.0656934	1.7119	MEF2A;HDAC4;EGR1;RYR2;HDAC5;GNAQ;RPS6;CALM2;KLF2	17.7128
Amphetamine addiction	6/69	0.0228174	0.00426666	6	0.0869565	1.64173	JUN;CREB3L2;FOSB;FOS;CAMK2G;CALM2	23.1293
Prostate cancer	7/97	0.030113	0.00586739	7	0.0721649	1.52125	NFKBIA;HSP90AA1;HSP90AB1;CREB3L2;CTNNB1;BRAF;NFKB1	17.8022
Thermogenesis	12/232	0.030113	0.0058757	12	0.0517241	1.52125	UQCRB;NDUFA4;NDUFS5;CREB3L2;RPS6;ACSL3;NDUFV3;COX7C;ATP5MG;ACTB;UQCRH;PRKG1	12.5414
Adrenergic signaling in cardiomyocytes	9/150	0.0321524	0.00640433	9	0.06	1.49279	RYR2;PPP2R3C;KCNQ1;GNAQ;CREB3L2;CREM;ATP1A1;CALM2;CAMK2G	14.389
Gastric acid secretion	6/76	0.032987	0.00683876	6	0.0789474	1.48166	KCNQ1;GNAQ;ATP1A1;CAMK2G;CALM2;ACTB	19.0099
Pancreatic cancer	6/76	0.032987	0.00683876	6	0.0789474	1.48166	BRAF;POLK;NFKB1;JAK1;ARHGEF6;VEGFA	19.0099
NOD-like receptor signaling pathway	10/181	0.0346534	0.00735491	10	0.0552486	1.46025	NFKBIA;JUN;HSP90AA1;HSP90AB1;IL18;TNFAIP3;TYK2;NFKB1;RHOA;JAK1	12.8314
Rap1 signaling pathway	11/210	0.0346534	0.00746597	11	0.052381	1.46025	SIPA1L1;RAP1A;PRKD3;GNAQ;CTNNB1;BRAF;LCP2;CALM2;ACTB;RHOA;VEGFA	12.1019
Non-alcoholic fatty liver disease	9/155	0.0358948	0.00787934	9	0.0580645	1.44497	JUN;UQCRB;NDUFA4;NDUFS5;NDUFV3;FOS;COX7C;UQCRH;NFKB1	13.3225
Prion disease	13/273	0.0371291	0.00830121	13	0.047619	1.43029	EGR1;RYR2;HSPA8;UQCRB;NDUFA4;HSPA6;COX7C;UQCRH;NDUFS5;CREB3L2;NDUFV3;HSPA1B;HSPA1A	10.7255
Allograft rejection	4/38	0.0428071	0.0097447	4	0.105263	1.36848	HLA-B;HLA-DRA;HLA-A;HLA-E	24.173
Pathways of neurodegeneration	19/475	0.044126	0.0102243	19	0.04	1.35531	RYR2;UQCRB;NDUFA4;BRAF;PARK7;COX7C;NFKB1;UQCRH;UBB;GNAQ;NDUFS5;UBC;CTNNB1;NDUFV3;RPS27A;SQSTM1;UBA52;CALM2;CAMK2G	8.58187
Viral myocarditis	5/60	0.044901	0.0105864	5	0.0833333	1.34774	HLA-B;HLA-DRA;HLA-A;ACTB;HLA-E	18.367
ErbB signaling pathway	6/85	0.0483515	0.0115965	6	0.0705882	1.31559	JUN;PLCG2;BRAF;AREG;CAMK2G;PTK2	15.0529
cGMP-PKG signaling pathway	9/167	0.0511164	0.0124674	9	0.0538922	1.29144	MEF2A;RGS2;ROCK1;GNAQ;CREB3L2;ATP1A1;CALM2;PRKG1;RHOA	11.1375
Leukocyte transendothelial migration	7/114	0.0547141	0.0136781	7	0.0614035	1.2619	RAP1A;ROCK1;PLCG2;CTNNB1;ACTB;PTK2;RHOA	12.4964
Graft-versus-host disease	4/42	0.0547141	0.0137897	4	0.0952381	1.2619	HLA-B;HLA-DRA;HLA-A;HLA-E	20.0028
PD-L1 expression and PD-1 checkpoint pathway in cancer	6/89	0.0559166	0.0143201	6	0.0674157	1.25246	EML4;NFKBIA;JUN;FOS;NFKB1;JAK1	13.6465
Diabetic cardiomyopathy	10/203	0.0598955	0.0155826	10	0.0492611	1.22261	RYR2;UQCRB;NDUFA4;NDUFS5;NDUFV3;COX7C;GAPDH;CAMK2G;UQCRH;NFKB1	9.62024
Long-term potentiation	5/67	0.060863	0.0165192	5	0.0746269	1.21565	RAP1A;GNAQ;BRAF;CAMK2G;CALM2	14.694
Human papillomavirus infection	14/331	0.060863	0.0165213	14	0.0422961	1.21565	HLA-B;HLA-A;TYK2;PTK2;NFKB1;HLA-E;VEGFA;PPP2R3C;IRF1;CREB3L2;CTNNB1;MAML3;JAK1;HES4	8.10766
Proteoglycans in cancer	10/205	0.060863	0.0165765	10	0.0487805	1.21565	ROCK1;RPS6;PLCG2;CTNNB1;BRAF;CAMK2G;ACTB;PTK2;RHOA;VEGFA	9.37914
Rheumatoid arthritis	6/93	0.0624457	0.0174601	6	0.0645161	1.2045	JUN;IL15;IL18;HLA-DRA;FOS;VEGFA	12.4087
Fc epsilon RI signaling pathway	5/68	0.0624457	0.0175153	5	0.0735294	1.2045	ALOX5;ALOX5AP;PLCG2;LCP2;MS4A2	14.2537
Chemical carcinogenesis	11/239	0.0640824	0.0182348	11	0.0460251	1.19326	GSTM3;JUN;HPGDS;HSP90AA1;HSP90AB1;NR1I3;CREB3L2;FOS;KPNA3;NFKB1;VEGFA	8.62376
Tuberculosis	9/180	0.067276	0.0194171	9	0.05	1.17214	IL18;HLA-DRA;CALM2;CAMK2G;NFKB1;RHOA;JAK1;RAB7A;HSPD1	9.24476
Circadian entrainment	6/97	0.0718977	0.0210432	6	0.0618557	1.14329	RYR2;GNAQ;FOS;CALM2;CAMK2G;PRKG1	11.3138
Cushing syndrome	8/155	0.0762062	0.022614	8	0.0516129	1.11801	NR4A1;RAP1A;GNAQ;CREB3L2;CTNNB1;BRAF;CAMK2G;PBX1	9.17984
Cocaine addiction	4/49	0.0769336	0.0231426	4	0.0816327	1.11388	JUN;CREB3L2;FOSB;NFKB1	14.8444
Glioma	5/75	0.0836473	0.0256076	5	0.0666667	1.07755	PLCG2;BRAF;POLK;CAMK2G;CALM2	11.6195
Longevity regulating pathway	6/102	0.0836473	0.0261823	6	0.0588235	1.07755	HSPA8;CREB3L2;HSPA6;NFKB1;HSPA1B;HSPA1A	10.1151
Pancreatic secretion	6/102	0.0836473	0.0261823	6	0.0588235	1.07755	RYR2;RAP1A;KCNQ1;GNAQ;ATP1A1;RHOA	10.1151
Chemokine signaling pathway	9/192	0.0853981	0.0279979	9	0.046875	1.06855	NFKBIA;RAP1A;ROCK1;GNAQ;PLCG2;BRAF;NFKB1;PTK2;RHOA	7.83161
Transcriptional misregulation in cancer	9/192	0.0853981	0.0279979	9	0.046875	1.06855	FUT8;PBX3;REL;BMP2K;JMJD1C;POLK;NFKB1;PBX1;PTK2	7.83161
Bacterial invasion of epithelial cells	5/77	0.0853981	0.0282938	5	0.0649351	1.06855	SEPTIN6;CTNNB1;ACTB;RHOA;PTK2	10.9881
T cell receptor signaling pathway	6/104	0.0853981	0.028452	6	0.0576923	1.06855	NFKBIA;JUN;LCP2;FOS;NFKB1;RHOA	9.6815
Hepatitis B	8/162	0.0853981	0.028466	8	0.0493827	1.06855	NFKBIA;JUN;CREB3L2;BRAF;FOS;TYK2;NFKB1;JAK1	8.2274
Oxidative phosphorylation	7/133	0.0861641	0.0290716	7	0.0526316	1.06467	UQCRB;NDUFA4;NDUFS5;NDUFV3;ATP5MG;COX7C;UQCRH	8.73928
Autoimmune thyroid disease	4/53	0.0874712	0.0298682	4	0.0754717	1.05813	HLA-B;HLA-DRA;HLA-A;HLA-E	12.7065
B cell receptor signaling pathway	5/81	0.0989363	0.0341853	5	0.0617284	1.00464	NFKBIA;JUN;PLCG2;FOS;NFKB1	9.85549
HIF-1 signaling pathway	6/109	0.0992072	0.0346822	6	0.0550459	1.00346	RPS6;PLCG2;GAPDH;CAMK2G;NFKB1;VEGFA	8.69688
Focal adhesion	9/201	0.101724	0.0359755	9	0.0447761	0.992577	JUN;RAP1A;ROCK1;CTNNB1;BRAF;ACTB;PTK2;RHOA;VEGFA	6.9379
Insulin secretion	5/86	0.118937	0.0425465	5	0.0581395	0.924684	RYR2;GNAQ;CREB3L2;ATP1A1;CAMK2G	8.64558
Cardiac muscle contraction	5/87	0.122596	0.0443537	5	0.0574713	0.911525	RYR2;UQCRB;ATP1A1;COX7C;UQCRH	8.42719
Thyroid cancer	3/37	0.132326	0.0484119	3	0.0810811	0.878355	CTNNB1;BRAF;POLK	11.8273
Growth hormone synthesis, secretion and action	6/119	0.132684	0.0496217	6	0.0504202	0.877181	GNAQ;CREB3L2;PLCG2;FOS;JUNB;PTK2	7.07888
Sphingolipid signaling pathway	6/119	0.132684	0.0496217	6	0.0504202	0.877181	ROCK1;PPP2R3C;GNAQ;MS4A2;NFKB1;RHOA	7.07888
GnRH signaling pathway	5/93	0.145842	0.0561515	5	0.0537634	0.836116	EGR1;JUN;GNAQ;CAMK2G;CALM2	7.2559
Cortisol synthesis and secretion	4/65	0.145842	0.0563212	4	0.0615385	0.836116	NR4A1;GNAQ;CREB3L2;PBX1	8.35782
Inflammatory bowel disease	4/65	0.145842	0.0563212	4	0.0615385	0.836116	JUN;IL18;HLA-DRA;NFKB1	8.35782
Hepatitis C	7/157	0.156997	0.0612671	7	0.044586	0.804109	NFKBIA;CTNNB1;BRAF;EIF3E;TYK2;NFKB1;JAK1	5.78704
Ferroptosis	3/41	0.158008	0.0623039	3	0.0731707	0.801322	FTH1;ACSL3;SAT1	9.69866
Renal cell carcinoma	4/69	0.168748	0.0672248	4	0.057971	0.772761	JUN;RAP1A;BRAF;VEGFA	7.35946
Relaxin signaling pathway	6/129	0.168933	0.0679854	6	0.0465116	0.772284	NFKBIA;JUN;CREB3L2;FOS;NFKB1;VEGFA	5.81856
Epithelial cell signaling in Helicobacter pylori infection	4/70	0.17247	0.0701096	4	0.0571429	0.763287	NFKBIA;JUN;PLCG2;NFKB1	7.13478
AGE-RAGE signaling pathway in diabetic complications	5/100	0.173825	0.0719845	5	0.05	0.759887	EGR1;JUN;PLCG2;NFKB1;VEGFA	6.13929
Natural killer cell mediated cytotoxicity	6/131	0.173825	0.072074	6	0.0458015	0.759887	HLA-B;PLCG2;BRAF;LCP2;HLA-A;HLA-E	5.60052
Dopaminergic synapse	6/132	0.176048	0.0741701	6	0.0454545	0.754369	PPP2R3C;GNAQ;CREB3L2;FOS;CALM2;CAMK2G	5.49523
Melanogenesis	5/101	0.176048	0.0744267	5	0.049505	0.754369	GNAQ;CREB3L2;CTNNB1;CALM2;CAMK2G	5.998
Non-small cell lung cancer	4/72	0.176829	0.0760667	4	0.0555556	0.752446	EML4;PLCG2;BRAF;POLK	6.71175
Vascular smooth muscle contraction	6/133	0.176829	0.0763008	6	0.0451128	0.752446	ROCK1;GNAQ;BRAF;CALM2;PRKG1;RHOA	5.39232
Chagas disease	5/102	0.176829	0.0769136	5	0.0490196	0.752446	NFKBIA;JUN;GNAQ;FOS;NFKB1	5.86076
Hepatocellular carcinoma	7/168	0.18511	0.0812923	7	0.0416667	0.732571	GSTM3;PLCG2;CTNNB1;BRAF;POLK;ACTB;NFE2L2	4.84287
NF-kappa B signaling pathway	5/104	0.18511	0.0820202	5	0.0480769	0.732571	NFKBIA;PLCG2;TNFAIP3;NFKB1;RELB	5.59788
MicroRNAs in cancer	11/310	0.193135	0.0863613	11	0.0354839	0.714139	HDAC4;HDAC5;ZEB2;ROCK1;STMN1;PLCG2;VIM;RHOA;NFKB1;VEGFA;FOXP1	4.00728
Chronic myeloid leukemia	4/76	0.196609	0.0887138	4	0.0526316	0.706397	NFKBIA;BRAF;POLK;NFKB1	5.9592
Arrhythmogenic right ventricular cardiomyopathy	4/77	0.20066	0.0920245	4	0.0519481	0.697538	RYR2;LMNA;CTNNB1;ACTB	5.78837
Ubiquitin mediated proteolysis	6/140	0.20066	0.0921733	6	0.0428571	0.697538	UBB;SMURF2;UBC;RNF7;RPS27A;UBA52	4.73356
Apoptosis	6/142	0.208933	0.0970125	6	0.0422535	0.679993	NFKBIA;JUN;LMNA;FOS;ACTB;NFKB1	4.56338
PI3K-Akt signaling pathway	12/354	0.208933	0.0976719	12	0.0338983	0.679993	NR4A1;HSP90AA1;CSF3R;HSP90AB1;PPP2R3C;CREB3L2;RPS6;AREG;PTK2;NFKB1;JAK1;VEGFA	3.63016
Vibrio cholerae infection	3/50	0.210637	0.0993248	3	0.06	0.676465	KCNQ1;PLCG2;ACTB	6.52096
Cholinergic synapse	5/113	0.225267	0.107139	5	0.0442478	0.647303	KCNQ1;GNAQ;CREB3L2;FOS;CAMK2G	4.58108
Axon guidance	7/182	0.232697	0.111619	7	0.0384615	0.63321	SEMA6B;SEMA4A;ROCK1;PLCG2;CAMK2G;PTK2;RHOA	3.8898
Alzheimer disease	12/369	0.251759	0.121786	12	0.0325203	0.599015	UQCRB;NDUFA4;GNAQ;NDUFS5;CTNNB1;BRAF;NDUFV3;CALM2;COX7C;GAPDH;UQCRH;NFKB1	3.1453
Phagosome	6/152	0.252494	0.123168	6	0.0394737	0.597749	HLA-B;HLA-DRA;HLA-A;ACTB;HLA-E;RAB7A	3.8139
Vitamin B6 metabolism	1/6	0.256241	0.126037	1	0.166667	0.591352	PDXP	18.2815
Thyroid hormone signaling pathway	5/121	0.266668	0.13225	5	0.0413223	0.57403	MED13;PLCG2;CTNNB1;ATP1A1;ACTB	3.86147
Cellular senescence	6/156	0.269018	0.134509	6	0.0384615	0.570219	HLA-B;HLA-A;SQSTM1;CALM2;NFKB1;HLA-E	3.55533
Endometrial cancer	3/58	0.273664	0.137944	3	0.0517241	0.562783	CTNNB1;BRAF;POLK	4.77794
Hypertrophic cardiomyopathy	4/90	0.275622	0.140052	4	0.0444444	0.559686	RYR2;LMNA;ACTB;TTN	4.04577
VEGF signaling pathway	3/59	0.279364	0.143089	3	0.0508475	0.55383	PLCG2;PTK2;VEGFA	4.60564
Small cell lung cancer	4/92	0.282797	0.148191	4	0.0434783	0.548525	NFKBIA;POLK;NFKB1;PTK2	3.83981
Long-term depression	3/60	0.282797	0.148296	3	0.05	0.548525	GNAQ;BRAF;PRKG1	4.44142
Mineral absorption	3/60	0.282797	0.148296	3	0.05	0.548525	MT2A;FTH1;ATP1A1	4.44142
Asthma	2/31	0.284574	0.150385	2	0.0645161	0.545804	HLA-DRA;MS4A2	5.77236
Salivary secretion	4/93	0.286049	0.152327	4	0.0430108	0.543559	GNAQ;ATP1A1;CALM2;PRKG1	3.74173
Lysosome	5/128	0.289479	0.156179	5	0.0390625	0.538382	GALC;LAPTM4A;LAPTM5;LITAF;GLA	3.34114
TGF-beta signaling pathway	4/94	0.289479	0.156507	4	0.0425532	0.538382	ROCK1;SMURF2;ID3;RHOA	3.64674
Cytosolic DNA-sensing pathway	3/63	0.300654	0.164272	3	0.047619	0.521933	NFKBIA;IL18;NFKB1	3.99256
Dilated cardiomyopathy	4/96	0.300654	0.164993	4	0.0416667	0.521933	RYR2;LMNA;ACTB;TTN	3.46554
Inflammatory mediator regulation of TRP channels	4/98	0.314084	0.17364	4	0.0408163	0.502954	GNAQ;PLCG2;CALM2;CAMK2G	3.29531
Progesterone-mediated oocyte maturation	4/100	0.327592	0.18244	4	0.04	0.484666	HSP90AA1;HSP90AB1;BRAF;CPEB4	3.13523
Amoebiasis	4/102	0.34116	0.191383	4	0.0392157	0.467041	GNAQ;NFKB1;PTK2;RAB7A	2.98455
Adipocytokine signaling pathway	3/69	0.348098	0.197606	3	0.0434783	0.458298	NFKBIA;ACSL3;NFKB1	3.25734
African trypanosomiasis	2/37	0.348098	0.198105	2	0.0540541	0.458298	GNAQ;IL18	4.08581
Toll-like receptor signaling pathway	4/104	0.34974	0.200461	4	0.0384615	0.456254	NFKBIA;JUN;FOS;NFKB1	2.84259
Prolactin signaling pathway	3/70	0.352221	0.203314	3	0.0428571	0.453185	IRF1;FOS;NFKB1	3.1522
Adherens junction	3/71	0.359644	0.209061	3	0.0422535	0.444128	CTNNB1;ACTB;RHOA	3.05134
Regulation of actin cytoskeleton	7/218	0.360819	0.21198	7	0.0321101	0.442711	ROCK1;BRAF;IQGAP2;ACTB;PTK2;RHOA;ARHGEF6	2.27818
Signaling pathways regulating pluripotency of stem cells	5/143	0.360819	0.212678	5	0.034965	0.442711	KAT6A;ID3;CTNNB1;JARID2;JAK1	2.48082
Glucagon signaling pathway	4/107	0.361101	0.214312	4	0.0373832	0.442371	GNAQ;CREB3L2;CALM2;CAMK2G	2.64465
Insulin resistance	4/108	0.366469	0.218987	4	0.037037	0.435963	NFKBIA;CREB3L2;OGA;NFKB1	2.58239
PPAR signaling pathway	3/74	0.374796	0.226507	3	0.0405405	0.426205	UBC;PLIN2;ACSL3	2.77233
Breast cancer	5/147	0.374796	0.228742	5	0.0340136	0.426205	JUN;CTNNB1;BRAF;POLK;FOS	2.29706
Bladder cancer	2/41	0.374796	0.23082	2	0.0487805	0.426205	BRAF;VEGFA	3.31989
Thyroid hormone synthesis	3/75	0.374796	0.232384	3	0.04	0.426205	GNAQ;CREB3L2;ATP1A1	2.68653
Cell adhesion molecules	5/148	0.374796	0.232812	5	0.0337838	0.426205	HLA-B;HLA-DRA;NRCAM;HLA-A;HLA-E	2.2536
Alcoholism	6/186	0.374796	0.233105	6	0.0322581	0.426205	HDAC4;HDAC5;CREB3L2;FOSB;BRAF;CALM2	2.14738
Huntington disease	9/306	0.385267	0.241438	9	0.0294118	0.414238	UQCRB;POLR2A;NDUFA4;GNAQ;NDUFS5;CREB3L2;NDUFV3;COX7C;UQCRH	1.90664
Serotonergic synapse	4/113	0.385267	0.24275	4	0.0353982	0.414238	DUSP1;GNAQ;ALOX5;BRAF	2.29621
Vasopressin-regulated water reabsorption	2/44	0.401348	0.255576	2	0.0454545	0.396479	ARHGDIB;CREB3L2	2.8681
RNA degradation	3/79	0.401348	0.256145	3	0.0379747	0.396479	BTG2;BTG1;HSPD1	2.37486
Ras signaling pathway	7/232	0.401539	0.257899	7	0.0301724	0.396272	RAP1A;PLCG2;REL;CALM2;RHOA;NFKB1;VEGFA	1.86504
Glycosphingolipid biosynthesis	2/45	0.40821	0.263843	2	0.0444444	0.389116	ST3GAL4;GLA	2.73589
Calcium signaling pathway	7/240	0.438714	0.285343	7	0.0291667	0.357818	RYR2;STIM2;GNAQ;PLCG2;CALM2;CAMK2G;VEGFA	1.66592
Intestinal immune network for IgA production	2/48	0.441017	0.288633	2	0.0416667	0.355545	IL15;HLA-DRA	2.38472
Amyotrophic lateral sclerosis	10/364	0.441954	0.291043	10	0.0274725	0.354623	RANBP2;UQCRB;NDUFA4;NDUFS5;NDUFV3;COX7C;SQSTM1;SRSF7;ACTB;UQCRH	1.54266
Sphingolipid metabolism	2/49	0.448051	0.296879	2	0.0408163	0.348673	GALC;GLA	2.28096
Arginine and proline metabolism	2/50	0.457666	0.305111	2	0.04	0.339451	OAT;SAT1	2.18303
Wnt signaling pathway	5/166	0.460623	0.308955	5	0.0301205	0.336654	JUN;CTNNB1;CACYBP;CAMK2G;RHOA	1.61155
Nitrogen metabolism	1/17	0.470323	0.317372	1	0.0588235	0.327604	GLUL	3.16389
Tight junction	5/169	0.474356	0.322022	5	0.0295858	0.323896	JUN;RAP1A;ROCK1;ACTB;RHOA	1.52604
Endocrine and other factor-regulated calcium reabsorption	2/53	0.482751	0.329684	2	0.0377358	0.316277	GNAQ;ATP1A1	1.92025
Fatty acid biosynthesis	1/18	0.484052	0.33254	1	0.0555556	0.315108	ACSL3	2.85651
Glutathione metabolism	2/57	0.523911	0.362052	2	0.0350877	0.280742	GSTM3;HPGDS	1.62998
mRNA surveillance pathway	3/98	0.534237	0.37136	3	0.0306122	0.272266	PPP2R3C;MSI2;SRRM1	1.38043
Hematopoietic cell lineage	3/99	0.539772	0.377402	3	0.030303	0.26779	CSF3R;HLA-DRA;CD37	1.34373
Arginine biosynthesis	1/22	0.554452	0.389919	1	0.0454545	0.256136	GLUL	1.97768
Arachidonic acid metabolism	2/61	0.556778	0.393819	2	0.0327869	0.254318	HPGDS;ALOX5	1.3934
RNA transport	5/186	0.557731	0.39676	5	0.0268817	0.253575	EEF1A1;RANBP2;EIF3E;SRRM1;EIF1	1.12704
Protein export	1/23	0.560766	0.403478	1	0.0434783	0.251218	SRP14	1.81918
Proximal tubule bicarbonate reclamation	1/23	0.560766	0.403478	1	0.0434783	0.251218	ATP1A1	1.81918
Basal cell carcinoma	2/63	0.563379	0.409433	2	0.031746	0.249199	CTNNB1;POLK	1.29135
Neutrophil extracellular trap formation	5/189	0.563379	0.409938	5	0.026455	0.249199	HDAC4;HDAC5;PLCG2;ACTB;NFKB1	1.06931
Phospholipase D signaling pathway	4/148	0.567296	0.4174	4	0.027027	0.246191	CYTH3;PLCG2;MS4A2;RHOA	1.07074
Retrograde endocannabinoid signaling	4/148	0.567296	0.4174	4	0.027027	0.246191	NDUFA4;GNAQ;NDUFS5;NDUFV3	1.07074
Drug metabolism	3/108	0.582689	0.431095	3	0.0277778	0.234563	GSTM3;HPGDS;HPRT1	1.06036
Acute myeloid leukemia	2/67	0.591438	0.44005	2	0.0298507	0.228091	BRAF;NFKB1	1.11378
Glycosylphosphatidylinositol (GPI)-anchor biosynthesis	1/26	0.591438	0.442377	1	0.0384615	0.228091	PIGL	1.43832
Renin secretion	2/69	0.605068	0.455031	2	0.0289855	0.218196	GNAQ;CALM2	1.03637
RIG-I-like receptor signaling pathway	2/70	0.611606	0.462434	2	0.0285714	0.213528	NFKBIA;NFKB1	1.00014
Phototransduction	1/28	0.614201	0.466892	1	0.0357143	0.21169	CALM2	1.24357
Melanoma	2/72	0.624241	0.477062	2	0.0277778	0.204648	BRAF;POLK	0.932241
JAK-STAT signaling pathway	4/162	0.632496	0.485942	4	0.0246914	0.198942	CSF3R;IL15;TYK2;JAK1	0.805458
Glyoxylate and dicarboxylate metabolism	1/30	0.634852	0.490333	1	0.0333333	0.197328	GLUL	1.08324
Circadian rhythm	1/31	0.639427	0.501664	1	0.0322581	0.194209	BHLHE40	1.01351
Galactose metabolism	1/31	0.639427	0.501664	1	0.0322581	0.194209	GLA	1.01351
RNA polymerase	1/31	0.639427	0.501664	1	0.0322581	0.194209	POLR2A	1.01351
Metabolism of xenobiotics by cytochrome P450	2/76	0.641092	0.505577	2	0.0263158	0.19308	GSTM3;HPGDS	0.812512
SNARE interactions in vesicular transport	1/33	0.660515	0.523579	1	0.030303	0.180117	SNAP23	0.891179
Peroxisome	2/82	0.684963	0.546409	2	0.0243902	0.164333	ACSL3;PEX14	0.665783
Oocyte meiosis	3/129	0.684963	0.548527	3	0.0232558	0.164333	CALM2;CAMK2G;CPEB4	0.629957
Mucin type O-glycan biosynthesis	1/36	0.689124	0.554661	1	0.0277778	0.161703	B4GALT5	0.742061
Alanine, aspartate and glutamate metabolism	1/37	0.692624	0.564565	1	0.027027	0.159502	GLUL	0.699748
Aldosterone-regulated sodium reabsorption	1/37	0.692624	0.564565	1	0.027027	0.159502	ATP1A1	0.699748
Complement and coagulation cascades	2/85	0.692624	0.565924	2	0.0235294	0.159502	SERPING1;CLU	0.604365
Various types of N-glycan biosynthesis	1/39	0.708708	0.583719	1	0.025641	0.149533	FUT8	0.624167
Gap junction	2/88	0.708708	0.584828	2	0.0227273	0.149533	GNAQ;PRKG1	0.549533
Insulin signaling pathway	3/137	0.710731	0.589387	3	0.0218978	0.148295	RPS6;BRAF;CALM2	0.521266
Homologous recombination	1/41	0.722439	0.602033	1	0.0243902	0.141199	RAD51B	0.558875
Fat digestion and absorption	1/43	0.736268	0.619542	1	0.0232558	0.132964	ABCA1	0.502139
Fatty acid degradation	1/43	0.736268	0.619542	1	0.0232558	0.132964	ACSL3	0.502139
ABC transporters	1/45	0.750776	0.636283	1	0.0222222	0.12449	ABCA1	0.452576
Phosphatidylinositol signaling system	2/97	0.750776	0.637854	2	0.0206186	0.12449	PLCG2;CALM2	0.416792
Choline metabolism in cancer	2/98	0.753212	0.643406	2	0.0204082	0.123083	JUN;FOS	0.40448
Gastric cancer	3/149	0.753212	0.646048	3	0.0201342	0.123083	CTNNB1;BRAF;POLK	0.395111
Carbohydrate digestion and absorption	1/47	0.756901	0.652289	1	0.0212766	0.120961	ATP1A1	0.409069
mTOR signaling pathway	3/154	0.761685	0.667962	3	0.0194805	0.118225	RPS6;BRAF;RHOA	0.352767
Protein digestion and absorption	2/103	0.761685	0.670161	2	0.0194175	0.118225	KCNQ1;ATP1A1	0.348847
Herpes simplex virus 1 infection	10/498	0.761685	0.670757	10	0.0200803	0.118225	NFKBIA;HLA-B;HLA-DRA;HLA-A;TYK2;SRSF7;B2M;NFKB1;JAK1;HLA-E	0.35954
Cholesterol metabolism	1/50	0.761685	0.674989	1	0.02	0.118225	ABCA1	0.353222
Malaria	1/50	0.761685	0.674989	1	0.02	0.118225	IL18	0.353222
N-Glycan biosynthesis	1/50	0.761685	0.674989	1	0.02	0.118225	FUT8	0.353222
Ovarian steroidogenesis	1/51	0.766332	0.682222	1	0.0196078	0.115583	ALOX5	0.336753
Glycosaminoglycan biosynthesis	1/53	0.77849	0.696211	1	0.0188679	0.108747	FUT8	0.306583
Fanconi anemia pathway	1/54	0.781079	0.702973	1	0.0185185	0.107305	POLK	0.292755
Hippo signaling pathway	3/163	0.781079	0.704876	3	0.0184049	0.107305	CTNNB1;AREG;ACTB	0.288411
Regulation of lipolysis in adipocytes	1/55	0.78277	0.709585	1	0.0181818	0.106366	PRKG1	0.279687
Hedgehog signaling pathway	1/56	0.786376	0.71605	1	0.0178571	0.10437	SMURF2	0.267328
Glutamatergic synapse	2/114	0.790801	0.723294	2	0.0175439	0.101933	GNAQ;GLUL	0.254472
Notch signaling pathway	1/59	0.799604	0.734595	1	0.0169492	0.0971251	MAML3	0.234057
Glycerolipid metabolism	1/61	0.808253	0.746283	1	0.0163934	0.0924526	GLA	0.214654
AMPK signaling pathway	2/120	0.808253	0.749113	2	0.0166667	0.0924526	PPP2R3C;CREB3L2	0.215315
Lysine degradation	1/63	0.813687	0.757457	1	0.015873	0.0895425	SMYD3	0.197161
GnRH secretion	1/64	0.815927	0.762858	1	0.015625	0.0883489	GNAQ	0.189058
Glycolysis / Gluconeogenesis	1/67	0.828895	0.778353	1	0.0149254	0.0815003	GAPDH	0.167033
Purine metabolism	2/129	0.831255	0.783948	2	0.0155039	0.0802658	HPRT1;PDE7B	0.168499
FoxO signaling pathway	2/131	0.835226	0.791088	2	0.0152672	0.078196	BRAF;KLF2	0.159691
Inositol phosphate metabolism	1/73	0.84773	0.806377	1	0.0136986	0.0717424	PLCG2	0.131459
Autophagy	2/137	0.84925	0.811275	2	0.0145985	0.0709645	SQSTM1;RAB7A	0.136144
Spinocerebellar ataxia	2/143	0.864863	0.829706	2	0.013986	0.0630528	GNAQ;PUM1	0.116314
GABAergic synapse	1/89	0.896467	0.865004	1	0.011236	0.0474658	GLUL	0.0724213
Bile secretion	1/90	0.896467	0.868014	1	0.0111111	0.0474658	ATP1A1	0.0698886
Morphine addiction	1/91	0.896467	0.870958	1	0.010989	0.0474658	PDE7B	0.0674557
Staphylococcus aureus infection	1/95	0.904142	0.88209	1	0.0105263	0.0437631	HLA-DRA	0.058636
Fc gamma R-mediated phagocytosis	1/97	0.9057	0.887292	1	0.0103093	0.0430155	PLCG2	0.0547182
Viral protein interaction with cytokine and cytokine receptor	1/100	0.909456	0.894668	1	0.01	0.0412184	IL18	0.049379
Systemic lupus erythematosus	1/135	0.963971	0.952215	1	0.00740741	0.0159361	HLA-DRA	0.0160201
Cytokine-cytokine receptor interaction	3/295	0.968921	0.961044	3	0.0101695	0.0137114	CSF3R;IL15;IL18	0.0178328
Olfactory transduction	4/440	0.993084	0.989047	4	0.00909091	0.0030141	RGS2;CALM2;CAMK2G;PRKG1	0.00439072
Neuroactive ligand-receptor interaction	2/341	0.996064	0.996064	2	0.0058651	0.00171269	P2RY13;P2RY14	0.00101155

## Sheet: Mesothelium
Pathway	Overlap	Adjusted P-value	P-value	Count	Ratio	EnrichmentScore	Genes	Combined Score
Ribosome	50/158	1.42555e-49	6.06618e-52	50	0.316456	10	RPL5;RPL30;RPL32;RPL31;RPL34;RPLP1;RPL10A;RPL8;RPL6;RPL7;RPS15;RPS4X;RPS14;RPL7A;RPS16;RPS18;RPL36;RPS10;RPS13;RPS12;RPS8;RPL23;RPL22;RPS6;RPS3A;RPL37A;RPL24;RPL26;RPL29;RPL28;RPL10;RPL11;RPS15A;RPL14;RPL13;RPL18;RPS27A;RPL19;RPL41;RPL35A;RPL23A;RPS26;RPS25;RPS28;RPS27;RPS29;RPS20;FAU;RPS21;RPS23	4112.07
Coronavirus disease	55/232	2.23428e-47	1.90152e-49	55	0.237069	10	RPL5;RPL30;CXCL8;RPL32;RPL31;RPL34;RPLP1;RPL8;RPL10A;RPL6;RPL7;RPS15;RPS4X;RPS14;RPL7A;RPS16;RPS18;RPL36;RPS10;RPS13;RPS12;RPS8;RPL23;RPL22;RPS6;RPS3A;RPL37A;RPL24;RPL26;RPL29;RPL28;RPL10;C1R;RPL11;EGFR;C3;RPS15A;RPL14;RPL13;RPL18;RPS27A;RPL19;RPL41;RPL35A;RPL23A;RPS26;MAPK10;RPS25;RPS28;RPS27;RPS29;RPS20;FAU;RPS21;RPS23	2667.5
Adherens junction	8/71	0.00108695	1.38759e-05	8	0.112676	2.96379	PTPRB;CSNK2A1;CTNNA1;CTNNB1;CTNNA2;ACTB;EGFR;ACTG1	92.3095
Arrhythmogenic right ventricular cardiomyopathy	8/77	0.00128484	2.53247e-05	8	0.103896	2.89115	RYR2;PKP2;CTNNA1;CTNNB1;DMD;CTNNA2;ACTB;ACTG1	79.7249
Legionellosis	7/57	0.00128484	2.73371e-05	7	0.122807	2.89115	EEF1A1;EEF1G;C3;CXCL8;HSPA1B;HSPD1;HSPA1A	95.3491
Shigellosis	13/246	0.00508098	0.000129727	13	0.0528455	2.29405	CXCL8;FBXW11;ARPC1B;FOXO3;ACTB;MYL12A;EGFR;SEPTIN7;ACTG1;C3;MAPK10;AKT3;RPS27A	32.714
Bacterial invasion of epithelial cells	7/77	0.00555237	0.000190958	7	0.0909091	2.25552	CAV2;ARPC1B;CTNNA1;CTNNB1;CTNNA2;ACTB;ACTG1	55.4505
Antigen processing and presentation	7/78	0.00555237	0.00020704	7	0.0897436	2.25552	HSP90AA1;HLA-C;HLA-A;B2M;HSPA1B;CTSB;HSPA1A	54.1505
Kaposi sarcoma-associated herpesvirus infection	11/193	0.00555237	0.000221764	11	0.0569948	2.25552	C3;MAPK10;CXCL8;CLEC2B;IFNGR1;AKT3;HLA-C;CTNNB1;HLA-A;GNG12;RPS27A	33.1788
Hippo signaling pathway	10/163	0.00555237	0.000236271	10	0.0613497	2.25552	MOB1B;CCND3;DLG1;DLG2;FBXW11;CTNNA1;CTNNB1;CTNNA2;ACTB;ACTG1	35.5434
Endometrial cancer	6/58	0.00580271	0.000271616	6	0.103448	2.23637	AKT3;CTNNA1;CTNNB1;CTNNA2;FOXO3;EGFR	61.2032
Viral myocarditis	6/60	0.00641111	0.000327376	6	0.1	2.19307	ABL1;HLA-C;DMD;HLA-A;ACTB;ACTG1	57.5903
Salmonella infection	12/249	0.00973494	0.000538529	12	0.0481928	2.01167	MAPK10;HSP90AA1;CXCL8;ANXA2;ARPC1B;AKT3;CTNNB1;ACTB;MYL12A;DYNC1I1;S100A10;ACTG1	24.8775
Prion disease	12/273	0.0190082	0.00119938	12	0.043956	1.72106	MAPK10;RYR2;CSNK2A1;NDUFB10;CAV2;NDUFA4;DDIT3;NDUFS5;ATP5MC3;COX7C;HSPA1B;HSPA1A	20.1618
Focal adhesion	10/201	0.0190082	0.00121329	10	0.0497512	1.72106	MAPK10;CCND3;COL4A1;CAV2;AKT3;CTNNB1;ACTB;MYL12A;EGFR;ACTG1	22.8489
Protein processing in endoplasmic reticulum	9/171	0.0210285	0.00143172	9	0.0526316	1.67719	MAPK10;DNAJB1;HSP90AA1;HSPH1;DDIT3;HSPA4L;P4HB;HSPA1B;HSPA1A	23.604
ErbB signaling pathway	6/85	0.0286405	0.00207187	6	0.0705882	1.54302	MAPK10;NRG3;AKT3;ABL1;CBLB;EGFR	30.2754
Phagosome	8/152	0.0339508	0.00260049	8	0.0526316	1.46915	C3;FCGR3B;C1R;HLA-C;HLA-A;ACTB;DYNC1I1;ACTG1	21.4016
Non-alcoholic fatty liver disease	8/155	0.0358527	0.00293329	8	0.0516129	1.44548	MAPK10;CXCL8;NDUFB10;NDUFA4;DDIT3;NDUFS5;AKT3;COX7C	20.5375
Cellular senescence	8/156	0.0358527	0.0030513	8	0.0512821	1.44548	CCND3;RAD50;CXCL8;FBXW11;AKT3;HLA-C;HLA-A;FOXO3	20.2597
Mitophagy	5/68	0.045545	0.00406998	5	0.0735294	1.34156	MAPK10;CSNK2A1;TOMM7;FOXO3;RPS27A	28.1107
Yersinia infection	7/137	0.0558206	0.00557057	7	0.0510949	1.25321	MAPK10;FYB1;CXCL8;ARPC1B;AKT3;ACTB;ACTG1	18.0414
Fluid shear stress and atherosclerosis	7/139	0.0558206	0.00602102	7	0.0503597	1.25321	MAPK10;HSP90AA1;CAV2;AKT3;CTNNB1;ACTB;ACTG1	17.5
Measles	7/139	0.0558206	0.00602102	7	0.0503597	1.25321	MAPK10;CCND3;CSNK2A1;AKT3;CBLB;HSPA1B;HSPA1A	17.5
Endocytosis	10/252	0.0558206	0.00614776	10	0.0396825	1.25321	CAV2;ARPC1B;CHMP2A;HLA-C;CBLB;ASAP1;HLA-A;EGFR;HSPA1B;HSPA1A	13.6395
Parathyroid hormone synthesis, secretion and action	6/106	0.0558206	0.0061759	6	0.0566038	1.25321	NR4A2;AKAP13;JUND;MMP16;PDE4D;EGFR	19.669
Retrograde endocannabinoid signaling	7/148	0.0706549	0.00839137	7	0.0472973	1.15086	MAPK10;GRIA2;GABRB1;NDUFB10;NDUFA4;NDUFS5;GNG12	15.3122
Human cytomegalovirus infection	9/225	0.0706549	0.00868878	9	0.04	1.15086	AKAP13;CXCL8;AKT3;HLA-C;CTNNB1;HLA-A;GNG12;B2M;EGFR	12.7932
Leukocyte transendothelial migration	6/114	0.0706549	0.00871912	6	0.0526316	1.15086	CTNNA1;CTNNB1;CTNNA2;ACTB;MYL12A;ACTG1	16.9705
Hypertrophic cardiomyopathy	5/90	0.102216	0.0130488	5	0.0555556	0.990482	RYR2;DMD;ACTB;ACTG1;TTN	16.4064
Diabetic cardiomyopathy	8/203	0.107069	0.014124	8	0.0394089	0.970335	MAPK10;RYR2;NDUFB10;NDUFA4;NDUFS5;AKT3;ATP5MC3;COX7C	11.2815
Wnt signaling pathway	7/166	0.110805	0.0150883	7	0.0421687	0.955441	MAPK10;CCND3;CSNK2A1;DAAM1;FBXW11;CTNND2;CTNNB1	11.9013
Staphylococcus aureus infection	5/95	0.110885	0.0161707	5	0.0526316	0.955125	C3;KRT19;FCGR3B;C1R;DEFA3	14.7252
Tight junction	7/169	0.110885	0.0164934	7	0.0414201	0.955125	MAPK10;DLG1;DLG2;ARPC1B;ACTB;MYL12A;ACTG1	11.4311
Dilated cardiomyopathy	5/96	0.110885	0.0168496	5	0.0520833	0.955125	RYR2;DMD;ACTB;ACTG1;TTN	14.4174
Rap1 signaling pathway	8/210	0.110885	0.0169867	8	0.0380952	0.955125	FYB1;AKT3;MAGI2;LPAR1;CTNNB1;ACTB;EGFR;ACTG1	10.415
Fc gamma R-mediated phagocytosis	5/97	0.111246	0.0175472	5	0.0515464	0.953715	FCGR3B;GSN;ARPC1B;AKT3;ASAP1	14.1183
Influenza A	7/172	0.111246	0.0179887	7	0.0406977	0.953715	DNAJB1;CCND3;CXCL8;IFNGR1;AKT3;ACTB;ACTG1	10.9843
Pathways in cancer	15/531	0.113226	0.0191309	15	0.0282486	0.946054	HSP90AA1;CXCL8;IFNGR1;LPAR1;GNG12;EGFR;MAPK10;CCND3;COL4A1;AKT3;CTNNA1;ABL1;RARB;CTNNB1;CTNNA2	7.47546
Lipid and atherosclerosis	8/215	0.113226	0.0192725	8	0.0372093	0.946054	MAPK10;HSP90AA1;CXCL8;DDIT3;AKT3;HSPA1B;HSPA1A;HSPD1	9.8461
Estrogen signaling pathway	6/137	0.11505	0.0200725	6	0.0437956	0.939115	HSP90AA1;KRT19;AKT3;EGFR;HSPA1B;HSPA1A	11.5174
Regulation of actin cytoskeleton	8/218	0.116073	0.020745	8	0.0366972	0.935268	GSN;ARPC1B;LPAR1;GNG12;ACTB;MYL12A;EGFR;ACTG1	9.52303
Chagas disease	5/102	0.116526	0.0213217	5	0.0490196	0.933578	C3;MAPK10;CXCL8;IFNGR1;AKT3	12.742
Apoptosis	6/142	0.125298	0.0234601	6	0.0422535	0.902055	MAPK10;DDIT3;AKT3;ACTB;ACTG1;CTSB	10.6485
Non-small cell lung cancer	4/72	0.133553	0.0255739	4	0.0555556	0.874348	AKT3;RARB;FOXO3;EGFR	13.8289
Thermogenesis	8/232	0.141205	0.0286815	8	0.0344828	0.850149	NDUFB10;NDUFA4;NDUFS5;RPS6;ATP5MC3;COX7C;ACTB;ACTG1	8.17568
Gastric cancer	6/149	0.141205	0.0288174	6	0.0402685	0.850149	AKT3;CTNNA1;RARB;CTNNB1;CTNNA2;EGFR	9.56876
Type I diabetes mellitus	3/43	0.141205	0.0288419	3	0.0697674	0.850149	HLA-C;HLA-A;HSPD1	17.0222
Toxoplasmosis	5/112	0.142948	0.0303685	5	0.0446429	0.844823	MAPK10;IFNGR1;AKT3;HSPA1B;HSPA1A	10.4841
Pertussis	4/76	0.142948	0.0304144	4	0.0526316	0.844823	C3;MAPK10;CXCL8;C1R	12.4405
Leishmaniasis	4/77	0.146083	0.0317031	4	0.0519481	0.8354	EEF1A1;C3;FCGR3B;IFNGR1	12.1237
Pathogenic Escherichia coli infection	7/197	0.155013	0.0343008	7	0.035533	0.809632	MAPK10;CXCL8;ARPC1B;LPAR1;ABL1;ACTB;ACTG1	7.9965
MAPK signaling pathway	9/294	0.175617	0.0404488	9	0.0306122	0.755435	MAPK10;JUND;DDIT3;AKT3;HSPB1;GNG12;EGFR;HSPA1B;HSPA1A	6.53042
Parkinson disease	8/249	0.175617	0.0408691	8	0.0321285	0.755435	MAPK10;NDUFB10;NDUFA4;DDIT3;NDUFS5;ATP5MC3;RPS27A;COX7C	6.8353
Proteoglycans in cancer	7/205	0.175617	0.0411017	7	0.0341463	0.755435	CAV2;AKT3;RPS6;CTNNB1;ACTB;EGFR;ACTG1	7.25887
Complement and coagulation cascades	4/85	0.181106	0.0431572	4	0.0470588	0.742067	C3;C1R;TFPI;CLU	9.94582
Platelet activation	5/124	0.181243	0.0440092	5	0.0403226	0.741738	AKT3;SNAP23;ACTB;MYL12A;ACTG1	8.42089
Colorectal cancer	4/86	0.181243	0.0447324	4	0.0465116	0.741738	MAPK10;AKT3;CTNNB1;EGFR	9.71197
Human immunodeficiency virus 1 infection	7/212	0.187645	0.0477268	7	0.0330189	0.726662	MAPK10;FBXW11;AKT3;HLA-C;HLA-A;GNG12;B2M	6.68034
Osteoclast differentiation	5/127	0.187645	0.0479095	5	0.0393701	0.726662	MAPK10;JUND;FCGR3B;IFNGR1;AKT3	7.98928
PD-L1 expression and PD-1 checkpoint pathway in cancer	4/89	0.18882	0.0496489	4	0.0449438	0.723952	CSNK2A1;IFNGR1;AKT3;EGFR	9.05336
PI3K-Akt signaling pathway	10/354	0.18882	0.0501076	10	0.0282486	0.723952	CCND3;HSP90AA1;COL4A1;AKT3;RPS6;MAGI2;LPAR1;GNG12;FOXO3;EGFR	5.61181
Relaxin signaling pathway	5/129	0.18882	0.0506198	5	0.0387597	0.723952	MAPK10;COL4A1;AKT3;GNG12;EGFR	7.71727
FoxO signaling pathway	5/131	0.196146	0.0534185	5	0.0381679	0.707421	MAPK10;HOMER2;AKT3;FOXO3;EGFR	7.45702
Human T-cell leukemia virus 1 infection	7/219	0.198836	0.0549971	7	0.0319635	0.701506	MAPK10;CCND3;DLG1;AKT3;HLA-C;HLA-A;B2M	6.15649
Oxidative phosphorylation	5/133	0.200482	0.0563055	5	0.037594	0.697925	NDUFB10;NDUFA4;NDUFS5;ATP5MC3;COX7C	7.20788
Amyotrophic lateral sclerosis	10/364	0.202086	0.0582684	10	0.0274725	0.694463	GRIA2;NDUFB10;NRG3;NDUFA4;NDUFS5;DDIT3;ATP5MC3;COX7C;ACTB;ACTG1	5.17574
IL-17 signaling pathway	4/94	0.202086	0.058476	4	0.0425532	0.694463	MAPK10;HSP90AA1;CXCL8;JUND	8.08237
Tuberculosis	6/180	0.209247	0.0618876	6	0.0333333	0.67934	C3;MAPK10;FCGR3B;IFNGR1;AKT3;HSPD1	6.15949
Alzheimer disease	10/369	0.209247	0.0626572	10	0.0271003	0.67934	MAPK10;CSNK2A1;NDUFB10;NDUFA4;NDUFS5;DDIT3;AKT3;CTNNB1;ATP5MC3;COX7C	4.97199
NOD-like receptor signaling pathway	6/181	0.209247	0.0632194	6	0.0331492	0.67934	MAPK10;HSP90AA1;CXCL8;TXNIP;DEFA3;CTSB	6.07711
Prostate cancer	4/97	0.209372	0.064148	4	0.0412371	0.679082	HSP90AA1;AKT3;CTNNB1;EGFR	7.56545
Pathways of neurodegeneration	12/475	0.21737	0.0675233	12	0.0252632	0.662801	MAPK10;RYR2;GRIA2;CSNK2A1;NDUFB10;NDUFA4;NDUFS5;DDIT3;CTNNB1;ATP5MC3;RPS27A;COX7C	4.50713
AGE-RAGE signaling pathway in diabetic complications	4/100	0.219639	0.0700975	4	0.04	0.658291	MAPK10;CXCL8;COL4A1;AKT3	7.09127
Progesterone-mediated oocyte maturation	4/100	0.219639	0.0700975	4	0.04	0.658291	MAPK10;HSP90AA1;AKT3;CPEB4	7.09127
Human papillomavirus infection	9/331	0.223599	0.0736903	9	0.0271903	0.65053	CCND3;DLG1;DLG2;COL4A1;AKT3;HLA-C;CTNNB1;HLA-A;EGFR	4.69022
Linoleic acid metabolism	2/29	0.223599	0.0739288	2	0.0689655	0.65053	ALOX15;PLA2G2A	12.3173
Longevity regulating pathway	4/102	0.223599	0.0742158	4	0.0392157	0.65053	AKT3;FOXO3;HSPA1B;HSPA1A	6.79664
beta-Alanine metabolism	2/30	0.230459	0.0784246	2	0.0666667	0.637406	DPYS;HIBCH	11.6076
T cell receptor signaling pathway	4/104	0.230459	0.0784542	4	0.0384615	0.637406	MAPK10;DLG1;AKT3;CBLB	6.51781
HIF-1 signaling pathway	4/109	0.259846	0.089564	4	0.0366972	0.585283	IFNGR1;AKT3;RPS6;EGFR	5.88294
Oxytocin signaling pathway	5/154	0.262788	0.0918948	5	0.0324675	0.580395	RYR2;RGS2;ACTB;EGFR;ACTG1	5.1322
Epithelial cell signaling in Helicobacter pylori infection	3/70	0.262788	0.0948261	3	0.0428571	0.580395	MAPK10;CXCL8;EGFR	6.7421
Prolactin signaling pathway	3/70	0.262788	0.0948261	3	0.0428571	0.580395	MAPK10;AKT3;FOXO3	6.7421
Epstein-Barr virus infection	6/202	0.262788	0.0950509	6	0.029703	0.580395	MAPK10;CCND3;AKT3;HLA-C;HLA-A;B2M	4.61964
Viral carcinogenesis	6/203	0.26437	0.0967481	6	0.0295567	0.577788	C3;CCND3;DLG1;GSN;HLA-C;HLA-A	4.56139
Necroptosis	5/159	0.274839	0.101749	5	0.0314465	0.560922	MAPK10;HSP90AA1;IFNGR1;ALOX15;CHMP2A	4.75246
Neurotrophin signaling pathway	4/119	0.301154	0.113885	4	0.0336134	0.521212	MAPK10;AKT3;ABL1;FOXO3	4.83411
Pancreatic cancer	3/76	0.301154	0.114054	3	0.0394737	0.521212	MAPK10;AKT3;EGFR	5.70124
Allograft rejection	2/38	0.305748	0.117095	2	0.0526316	0.514636	HLA-C;HLA-A	7.60341
Thyroid hormone signaling pathway	4/121	0.307479	0.119066	4	0.0330579	0.512184	AKT3;CTNNB1;ACTB;ACTG1	4.65368
Hepatocellular carcinoma	5/168	0.308428	0.120746	5	0.0297619	0.510847	AKT3;CTNNB1;ACTB;EGFR;ACTG1	4.1518
RNA degradation	3/79	0.313782	0.124177	3	0.0379747	0.503373	LSM8;XRN2;HSPD1	5.26089
Nicotine addiction	2/40	0.318481	0.127392	2	0.05	0.496916	GRIA2;GABRB1	6.91945
Bladder cancer	2/41	0.328057	0.132619	2	0.0487805	0.484051	CXCL8;EGFR	6.61013
Graft-versus-host disease	2/42	0.337551	0.137893	2	0.047619	0.471661	HLA-C;HLA-A	6.32014
Natural killer cell mediated cytotoxicity	4/131	0.35438	0.14643	4	0.0305344	0.45053	FCGR3B;IFNGR1;HLA-C;HLA-A	3.86851
Insulin secretion	3/86	0.35438	0.148975	3	0.0348837	0.45053	RIMS2;RYR2;KCNMA1	4.39518
Dopaminergic synapse	4/132	0.35438	0.149292	4	0.030303	0.45053	MAPK10;GRIA2;AKT3;GNG12	3.79943
Ras signaling pathway	6/232	0.358781	0.152673	6	0.0258621	0.44517	MAPK10;AKT3;PLA2G2A;ABL1;GNG12;EGFR	3.19473
Apelin signaling pathway	4/137	0.37765	0.163916	4	0.0291971	0.422911	RYR2;AKT3;RPS6;GNG12	3.47603
Insulin signaling pathway	4/137	0.37765	0.163916	4	0.0291971	0.422911	MAPK10;AKT3;RPS6;CBLB	3.47603
Morphine addiction	3/91	0.382342	0.16758	3	0.032967	0.417548	GABRB1;PDE4D;GNG12	3.88825
Neutrophil extracellular trap formation	5/189	0.383382	0.170803	5	0.026455	0.416369	C3;FCGR3B;AKT3;ACTB;ACTG1	3.07126
Small cell lung cancer	3/92	0.383382	0.171379	3	0.0326087	0.416369	COL4A1;AKT3;RARB	3.79611
Ubiquitin mediated proteolysis	4/140	0.383382	0.17293	4	0.0285714	0.416369	FBXW11;FBXW7;CBLB;RPS27A	3.29823
Chemokine signaling pathway	5/192	0.388484	0.178537	5	0.0260417	0.410627	CXCL8;AKT3;XCL1;FOXO3;GNG12	2.94581
Transcriptional misregulation in cancer	5/192	0.388484	0.178537	5	0.0260417	0.410627	CXCL8;EYA1;DDIT3;NFKBIZ;DEFA3	2.94581
Vibrio cholerae infection	2/50	0.389054	0.181503	2	0.04	0.40999	ACTB;ACTG1	4.53447
Spinocerebellar ataxia	4/143	0.389054	0.182111	4	0.027972	0.40999	MAPK10;GRIA2;DAB1;AKT3	3.13144
Non-homologous end-joining	1/13	0.3892	0.183835	1	0.0769231	0.409827	RAD50	8.98839
Circadian entrainment	3/97	0.400196	0.190732	3	0.0309278	0.397728	GRIA2;RYR2;GNG12	3.37533
Choline metabolism in cancer	3/98	0.402257	0.194667	3	0.0306122	0.395497	MAPK10;AKT3;EGFR	3.29846
Phospholipase D signaling pathway	4/148	0.402257	0.197757	4	0.027027	0.395497	CXCL8;AKT3;LPAR1;EGFR	2.87568
Autoimmune thyroid disease	2/53	0.402257	0.198347	2	0.0377358	0.395497	HLA-C;HLA-A	4.04517
Huntington disease	7/306	0.402257	0.198561	7	0.0228758	0.395497	MAPK10;GRIA2;NDUFB10;NDUFA4;NDUFS5;ATP5MC3;COX7C	2.42216
Spliceosome	4/150	0.410001	0.204128	4	0.0266667	0.387215	LSM8;TRA2B;HSPA1B;HSPA1A	2.78051
Amoebiasis	3/102	0.415897	0.210603	3	0.0294118	0.381015	CXCL8;COL4A1;HSPB1	3.01239
Pancreatic secretion	3/102	0.415897	0.210603	3	0.0294118	0.381015	RYR2;KCNMA1;PLA2G2A	3.01239
mTOR signaling pathway	4/154	0.421221	0.217047	4	0.025974	0.37549	AKT3;RPS6;DEPDC5;FNIP1	2.60132
C-type lectin receptor signaling pathway	3/104	0.421221	0.218676	3	0.0288462	0.37549	MAPK10;AKT3;CBLB	2.88114
Toll-like receptor signaling pathway	3/104	0.421221	0.218676	3	0.0288462	0.37549	MAPK10;CXCL8;AKT3	2.88114
Hepatitis C	4/157	0.433466	0.226878	4	0.0254777	0.363045	AKT3;CTNNB1;EIF3E;EGFR	2.47598
Th17 cell differentiation	3/107	0.434853	0.230902	3	0.0280374	0.361658	MAPK10;HSP90AA1;IFNGR1	2.69748
VEGF signaling pathway	2/59	0.434853	0.232518	2	0.0338983	0.361658	AKT3;HSPB1	3.26275
Nitrogen metabolism	1/17	0.434853	0.233308	1	0.0588235	0.361658	CA12	5.79156
Drug metabolism	3/108	0.434853	0.235006	3	0.0277778	0.361658	ADH1B;DPYS;CYP3A5	2.63955
JAK-STAT signaling pathway	4/162	0.442127	0.243506	4	0.0246914	0.354453	CCND3;IFNGR1;AKT3;EGFR	2.28271
Arachidonic acid metabolism	2/61	0.442127	0.243996	2	0.0327869	0.354453	ALOX15;PLA2G2A	3.04771
cAMP signaling pathway	5/216	0.442127	0.244581	5	0.0231481	0.354453	MAPK10;RYR2;GRIA2;PDE4D;AKT3	2.13119
Serotonergic synapse	3/113	0.458703	0.255702	3	0.0265487	0.338468	GABRB1;ALOX15;GNG12	2.37211
Glutamatergic synapse	3/114	0.462653	0.259873	3	0.0263158	0.334745	GRIA2;HOMER2;GNG12	2.32273
Pantothenate and CoA biosynthesis	1/21	0.494367	0.279791	1	0.047619	0.30595	DPYS	4.05403
Fc epsilon RI signaling pathway	2/68	0.494839	0.284269	2	0.0294118	0.305536	MAPK10;AKT3	2.42855
Retinol metabolism	2/68	0.494839	0.284269	2	0.0294118	0.305536	ADH1B;CYP3A5	2.42855
Adipocytokine signaling pathway	2/69	0.497472	0.290015	2	0.0289855	0.303232	MAPK10;AKT3	2.35412
Renin secretion	2/69	0.497472	0.290015	2	0.0289855	0.303232	KCNMA1;CTSB	2.35412
Central carbon metabolism in cancer	2/70	0.50002	0.295756	2	0.0285714	0.301013	AKT3;EGFR	2.28265
RIG-I-like receptor signaling pathway	2/70	0.50002	0.295756	2	0.0285714	0.301013	MAPK10;CXCL8	2.28265
Melanoma	2/72	0.515685	0.307216	2	0.0277778	0.287616	AKT3;EGFR	2.14801
Axon guidance	4/182	0.517711	0.312218	4	0.021978	0.285913	ROBO2;ABL1;SRGAP3;MYL12A	1.66799
Chemical carcinogenesis	5/239	0.517711	0.31283	5	0.0209205	0.285913	CCND3;HSP90AA1;AKT3;CYP3A5;EGFR	1.58398
alpha-Linolenic acid metabolism	1/25	0.527581	0.323464	1	0.04	0.27771	PLA2G2A	2.99304
Glioma	2/75	0.527581	0.324336	2	0.0266667	0.27771	AKT3;EGFR	1.9648
Chronic myeloid leukemia	2/76	0.527581	0.330019	2	0.0263158	0.27771	AKT3;ABL1	1.90825
Gastric acid secretion	2/76	0.527581	0.330019	2	0.0263158	0.27771	ACTB;ACTG1	1.90825
Metabolism of xenobiotics by cytochrome P450	2/76	0.527581	0.330019	2	0.0263158	0.27771	ADH1B;CYP3A5	1.90825
Systemic lupus erythematosus	3/135	0.553525	0.348603	3	0.0222222	0.256863	C3;FCGR3B;C1R	1.52581
Autophagy	3/137	0.563157	0.357065	3	0.0218978	0.249371	MAPK10;AKT3;CTSB	1.46868
Pentose phosphate pathway	1/30	0.5865	0.374362	1	0.0333333	0.231732	TALDO1	2.15574
Circadian rhythm	1/31	0.597731	0.384074	1	0.0322581	0.223494	FBXW11	2.02946
Cardiac muscle contraction	2/87	0.603593	0.391467	2	0.0229885	0.219256	RYR2;COX7C	1.40463
Gap junction	2/88	0.603593	0.396935	2	0.0227273	0.219256	LPAR1;EGFR	1.3677
Breast cancer	3/147	0.603593	0.399086	3	0.0204082	0.219256	AKT3;CTNNB1;EGFR	1.21841
GABAergic synapse	2/89	0.603593	0.40238	2	0.0224719	0.219256	GABRB1;GNG12	1.33197
SNARE interactions in vesicular transport	1/33	0.603593	0.403049	1	0.030303	0.219256	SNAP23	1.80655
Cell adhesion molecules	3/148	0.603593	0.403252	3	0.0202703	0.219256	CNTN1;HLA-C;HLA-A	1.19627
Propanoate metabolism	1/34	0.613257	0.412317	1	0.0294118	0.212358	HIBCH	1.70789
Th1 and Th2 cell differentiation	2/92	0.61495	0.418574	2	0.0217391	0.21116	MAPK10;IFNGR1	1.23158
Nicotinate and nicotinamide metabolism	1/35	0.61495	0.421442	1	0.0285714	0.21116	NNMT	1.61662
GnRH signaling pathway	2/93	0.61495	0.423923	2	0.0215054	0.21116	MAPK10;EGFR	1.20022
Salivary secretion	2/93	0.61495	0.423923	2	0.0215054	0.21116	KCNMA1;LYZ	1.20022
Mucin type O-glycan biosynthesis	1/36	0.616768	0.430425	1	0.0277778	0.209878	GALNT15	1.53202
Tyrosine metabolism	1/36	0.616768	0.430425	1	0.0277778	0.209878	ADH1B	1.53202
Thyroid cancer	1/37	0.625626	0.43927	1	0.027027	0.203685	CTNNB1	1.45345
Hepatitis B	3/162	0.648184	0.460545	3	0.0185185	0.188302	MAPK10;CXCL8;AKT3	0.93069
Viral protein interaction with cytokine and cytokine receptor	2/100	0.648184	0.460624	2	0.02	0.188302	CXCL8;XCL1	1.00631
Ferroptosis	1/41	0.658137	0.473299	1	0.0243902	0.181683	ALOX15	1.18922
Homologous recombination	1/41	0.658137	0.473299	1	0.0243902	0.181683	RAD50	1.18922
cGMP-PKG signaling pathway	3/167	0.660992	0.480445	3	0.0179641	0.179804	RGS2;AKT3;KCNMA1	0.852868
NF-kappa B signaling pathway	2/104	0.660992	0.480977	2	0.0192308	0.179804	CXCL8;CSNK2A1	0.912729
Fat digestion and absorption	1/43	0.664973	0.489533	1	0.0232558	0.177196	PLA2G2A	1.08142
Fatty acid degradation	1/43	0.664973	0.489533	1	0.0232558	0.177196	ADH1B	1.08142
Vasopressin-regulated water reabsorption	1/44	0.668752	0.497463	1	0.0227273	0.174735	DYNC1I1	1.03245
Insulin resistance	2/108	0.668752	0.500853	2	0.0185185	0.174735	MAPK10;AKT3	0.829528
Ribosome biogenesis in eukaryotes	2/108	0.668752	0.500853	2	0.0185185	0.174735	CSNK2A1;XRN2	0.829528
Type II diabetes mellitus	1/46	0.67431	0.512955	1	0.0217391	0.17114	MAPK10	0.943141
TNF signaling pathway	2/112	0.67431	0.520234	2	0.0178571	0.17114	MAPK10;AKT3	0.755318
Carbohydrate digestion and absorption	1/47	0.67431	0.520521	1	0.0212766	0.17114	AKT3	0.902353
Other types of O-glycan biosynthesis	1/47	0.67431	0.520521	1	0.0212766	0.17114	GALNT15	0.902353
Pyruvate metabolism	1/47	0.67431	0.520521	1	0.0212766	0.17114	ADH1B	0.902353
Cholinergic synapse	2/113	0.67431	0.525	2	0.0176991	0.17114	AKT3;GNG12	0.738029
Amino sugar and nucleotide sugar metabolism	1/48	0.67431	0.527971	1	0.0208333	0.17114	NPL	0.86389
Valine, leucine and isoleucine degradation	1/48	0.67431	0.527971	1	0.0208333	0.17114	HIBCH	0.86389
Cocaine addiction	1/49	0.676326	0.535305	1	0.0204082	0.169844	GRIA2	0.82758
Ether lipid metabolism	1/49	0.676326	0.535305	1	0.0204082	0.169844	PLA2G2A	0.82758
Cholesterol metabolism	1/50	0.678156	0.542525	1	0.02	0.16867	PLTP	0.793269
Malaria	1/50	0.678156	0.542525	1	0.02	0.16867	CXCL8	0.793269
Growth hormone synthesis, secretion and action	2/119	0.683878	0.552922	2	0.0168067	0.165022	MAPK10;AKT3	0.643675
Sphingolipid signaling pathway	2/119	0.683878	0.552922	2	0.0168067	0.165022	MAPK10;AKT3	0.643675
AMPK signaling pathway	2/120	0.685883	0.557462	2	0.0166667	0.16375	AKT3;FOXO3	0.62938
Glycosaminoglycan biosynthesis	1/53	0.689728	0.563522	1	0.0188679	0.161322	HS2ST1	0.70098
Fanconi anemia pathway	1/54	0.694414	0.570306	1	0.0185185	0.158382	USP1	0.673371
Cell cycle	2/124	0.69534	0.575294	2	0.016129	0.157803	CCND3;ABL1	0.575827
Regulation of lipolysis in adipocytes	1/55	0.69534	0.576984	1	0.0181818	0.157803	AKT3	0.647167
Hedgehog signaling pathway	1/56	0.696123	0.583559	1	0.0178571	0.157314	FBXW11	0.622278
Pyrimidine metabolism	1/56	0.696123	0.583559	1	0.0178571	0.157314	DPYS	0.622278
Oocyte meiosis	2/129	0.708371	0.59684	2	0.0155039	0.149739	FBXW11;CPEB4	0.516238
Long-term depression	1/60	0.711872	0.608855	1	0.0166667	0.147598	GRIA2	0.534278
Mineral absorption	1/60	0.711872	0.608855	1	0.0166667	0.147598	MT2A	0.534278
Neuroactive ligand-receptor interaction	5/341	0.711872	0.611565	5	0.0146628	0.147598	C3;CHRNA1;GRIA2;GABRB1;LPAR1	0.464336
Vascular smooth muscle contraction	2/133	0.711872	0.613481	2	0.0150376	0.147598	KCNMA1;PLA2G2A	0.473711
Steroid hormone biosynthesis	1/61	0.711872	0.614936	1	0.0163934	0.147598	CYP3A5	0.514824
Basal cell carcinoma	1/63	0.722068	0.626817	1	0.015873	0.141422	CTNNB1	0.478561
GnRH secretion	1/64	0.725198	0.632619	1	0.015625	0.139544	AKT3	0.46165
Inflammatory bowel disease	1/65	0.728194	0.638332	1	0.0153846	0.137753	IFNGR1	0.445492
Acute myeloid leukemia	1/67	0.730291	0.649493	1	0.0149254	0.136504	AKT3	0.415269
Glycolysis / Gluconeogenesis	1/67	0.730291	0.649493	1	0.0149254	0.136504	ADH1B	0.415269
Long-term potentiation	1/67	0.730291	0.649493	1	0.0149254	0.136504	GRIA2	0.415269
Signaling pathways regulating pluripotency of stem cells	2/143	0.730487	0.652775	2	0.013986	0.136388	AKT3;CTNNB1	0.383996
Amphetamine addiction	1/69	0.731948	0.660311	1	0.0144928	0.13552	GRIA2	0.387589
Renal cell carcinoma	1/69	0.731948	0.660311	1	0.0144928	0.13552	AKT3	0.387589
Cytokine-cytokine receptor interaction	4/295	0.743312	0.673726	4	0.0135593	0.128829	CXCL8;IFNGR1;TNFRSF19;XCL1	0.34415
Adrenergic signaling in cardiomyocytes	2/150	0.744303	0.678348	2	0.0133333	0.12825	RYR2;AKT3	0.332755
p53 signaling pathway	1/73	0.744303	0.680958	1	0.0136986	0.12825	CCND3	0.338831
PPAR signaling pathway	1/74	0.746257	0.685921	1	0.0135135	0.127112	PLTP	0.327857
Thyroid hormone synthesis	1/75	0.748109	0.690807	1	0.0133333	0.126035	TTF2	0.31732
Cushing syndrome	2/155	0.74991	0.695661	2	0.0129032	0.124991	CTNNB1;EGFR	0.300902
B cell receptor signaling pathway	1/81	0.771073	0.718574	1	0.0123457	0.112905	AKT3	0.26217
ECM-receptor interaction	1/88	0.798831	0.747842	1	0.0113636	0.0975449	COL4A1	0.211878
Rheumatoid arthritis	1/93	0.815451	0.766871	1	0.0107527	0.0886023	CXCL8	0.18299
Aldosterone synthesis and secretion	1/98	0.818613	0.784468	1	0.0102041	0.0869215	NR4A2	0.158683
Glycerophospholipid metabolism	1/98	0.818613	0.784468	1	0.0102041	0.0869215	PLA2G2A	0.158683
Inflammatory mediator regulation of TRP channels	1/98	0.818613	0.784468	1	0.0102041	0.0869215	MAPK10	0.158683
RNA transport	2/186	0.818613	0.786458	2	0.0107527	0.0869215	EEF1A1;EIF3E	0.16536
Herpes simplex virus 1 infection	6/498	0.818613	0.787262	6	0.0120482	0.0869215	C3;IFNGR1;AKT3;HLA-C;HLA-A;B2M	0.184213
Melanogenesis	1/101	0.822379	0.794384	1	0.00990099	0.0849277	CTNNB1	0.145935
Protein digestion and absorption	1/103	0.825324	0.80074	1	0.00970874	0.0833753	COL4A1	0.138106
Glucagon signaling pathway	1/107	0.83417	0.812872	1	0.00934579	0.0787455	AKT3	0.123876
MicroRNAs in cancer	3/310	0.878785	0.862047	3	0.00967742	0.0561173	MMP16;ABL1;EGFR	0.0915869
Lysosome	1/128	0.878785	0.865468	1	0.0078125	0.0561173	CTSB	0.0720271
Purine metabolism	1/129	0.878785	0.867567	1	0.00775194	0.0561173	PDE4D	0.0702628
Calcium signaling pathway	2/240	0.896613	0.888982	2	0.00833333	0.0473949	RYR2;EGFR	0.0624542
Alcoholism	1/186	0.950065	0.946022	1	0.00537634	0.0222469	GNG12	0.0189334
Olfactory transduction	1/440	0.999039	0.999039	1	0.00227273	0.000417522	RGS2	0.000136435

[truncated: 7 more sheets: Neutrophils, Plasma cells, Secretory cells, Smooth muscle cells, T cells, All_Results, Summary]
